# Supplementary material for: Analysis of rapidly synthesized guest-filled porous complexes with synchrotron radiation: practical guidelines for the crystalline sponge method
Source: Acta Crystallogr A Found Adv. 2015 Jan 1;71(Pt 1):46–58. doi: 10.1107/S2053273314019573 (PMC4283468; doi:10.1107/S2053273314019573)
Supplement: Supplementary file 1 [file a-71-00046-sup1.cif]

##############################################################################
#                                                                            #
# This CIF contains the data in a paper accepted for publication in          #
# Acta Crystallographica Section A. It conforms to the requirements of       #
# Notes for Authors for Acta Crystallographica Section A, and has been       #
# peer reviewed under the auspices of the IUCr Commission on Journals.       #
#                                                                            #
# Full details of the Crystallographic Information File format               #
# are given in the paper "The Crystallographic Information File (CIF):       #
# a New Standard Archive File for Crystallography" by S. R. Hall, F. H.      #
# Allen and I. D. Brown [Acta Cryst. (1991), A47, 655-685].                  #
#                                                                            #
# The current version of the core CIF dictionary is obtainable from          #
# ftp://ftp.iucr.org/pub/cif_core.dic.                                       #
#                                                                            #
# Software is freely available for graphical display of the structure(s)     #
# in this CIF. For information consult the CIF software page                 #
# http://www.iucr.org/resources/cif/software.                                #
#                                                                            #
# This file may be used for bona fide research purposes within the           #
# scientific community so long as proper attribution is given to the journal # 
# article from which it was obtained.                                        #
#                                                                            #
##############################################################################
data_transanethole_a
_audit_creation_method
;
Olex2 1.2
(compiled 2014.05.21 svn.r2940 for OlexSys, GUI svn.r4846)
;
_journal_date_recd_electronic     2014-06-17
_journal_date_accepted     2014-08-29
_journal_name_full     'Acta Crystallographica, Section A'
_journal_year     2015
_journal_volume     71
_journal_issue      1
_journal_page_first     0
_journal_page_last     0
_journal_paper_category     FA
_journal_paper_doi     10.1107/S2053273314019573
_journal_coeditor_code     PC5042
_publ_contact_author_name     'Prof. Jon Clardy'
_publ_contact_author_address
;
Department of Biological Chemistry and Molecular Pharmacology
Harvard Medical School
240 Longwood Avenue, C1-643
Boston, MA, USA, 02115
;
_publ_contact_author_email     jon_clardy@hms.harvard.edu
_publ_contact_author_phone     1-617-432-2845
_database_code_depnum_ccdc_archive     'CCDC 1007931'
_chemical_name_systematic
;
 ?
;
_chemical_name_common     ?
_chemical_formula_moiety     'C36 H24 I6 N12 Zn3, 2.44(C10 H12 O)'
_chemical_formula_sum     'C60.41 H53.29 I6 N12 O2.44 Zn3'
_chemical_formula_weight     1943.90
_chemical_melting_point     ?
_shelx_space_group_comment
;
The symmetry employed for this shelxl refinement is uniquely defined
by the following loop, which should always be used as a source of
symmetry information in preference to the above space-group names.
They are only intended as comments.
;
_space_group_crystal_system     'monoclinic'
_space_group_name_H-M_alt     'C 1 2/c 1'
_space_group_name_Hall     '-C 2yc'
loop_
    _space_group_symop_operation_xyz
    'x, y, z'
    '-x, y, -z+1/2'
    'x+1/2, y+1/2, z'
    '-x+1/2, y+1/2, -z+1/2'
    '-x, -y, -z'
    'x, -y, z-1/2'
    '-x+1/2, -y+1/2, -z'
    'x+1/2, -y+1/2, z-1/2'
_cell_length_a     34.346(2)
_cell_length_b     15.1140(9)
_cell_length_c     32.5502(19)
_cell_angle_alpha     90
_cell_angle_beta     103.4150(13)
_cell_angle_gamma     90
_cell_volume     16436.1(17)
_cell_formula_units_Z     8
_cell_measurement_reflns_used     9280
_cell_measurement_theta_min     2.233
_cell_measurement_theta_max     14.245
_cell_measurement_temperature     100(2)
_exptl_crystal_description     prism
_exptl_crystal_colour     colorless
_exptl_crystal_size_max     0.18
_exptl_crystal_size_mid     0.06
_exptl_crystal_size_min     0.06
_exptl_crystal_density_diffrn     1.571
_exptl_crystal_density_meas     ?
_exptl_crystal_density_method     ?
_exptl_crystal_F_000     7418
_exptl_absorpt_coefficient_mu     1.675
_exptl_absorpt_correction_type     multi-scan
_exptl_absorpt_process_details
;\
SADABS-2012/1 (Bruker,2012) was used for absorption correction.\
 wR2(int) was 0.1148 before and 0.0878 after correction.\
 The Ratio of minimum to maximum transmission is 0.8892.\
 The \l/2 correction factor is 0.0015.
;
_shelx_estimated_absorpt_T_min     0.752
_shelx_estimated_absorpt_T_max     0.906
_exptl_absorpt_correction_T_min     0.8251
_exptl_absorpt_correction_T_max     0.9279
_exptl_special_details
;
 ?
;
_diffrn_ambient_temperature     100.0
_diffrn_radiation_type     synchrotron
_diffrn_radiation_wavelength     0.41317
_diffrn_radiation_source     synchrotron
_diffrn_radiation_monochromator     'Si 1 1 1'
_diffrn_measurement_device_type     'Bruker D8 goniometer'
_diffrn_measurement_device     'three-circle goniometer with fixed chi'
_diffrn_measurement_method     'omega and phi scans'
_diffrn_detector_area_resol_mean     ?
_diffrn_reflns_number     118509
_diffrn_reflns_av_R_equivalents     0.0650
_diffrn_reflns_theta_min     0.709
_diffrn_reflns_theta_max     14.252
_diffrn_reflns_theta_full     14.353
_diffrn_measured_fraction_theta_max     0.960
_diffrn_measured_fraction_theta_full     0.940
_diffrn_reflns_limit_h_min     -40
_diffrn_reflns_limit_h_max     40
_diffrn_reflns_limit_k_min     -17
_diffrn_reflns_limit_k_max     17
_diffrn_reflns_limit_l_min     -33
_diffrn_reflns_limit_l_max     38
_refine_special_details
;
 ?
;
_reflns_number_total     13986
_reflns_number_gt     12328
_reflns_threshold_expression     'I > 2\s(I)'
_refine_ls_structure_factor_coef     Fsqd
_refine_ls_matrix_type     full
_refine_ls_R_factor_all     0.0943
_refine_ls_R_factor_gt     0.0690
_refine_ls_wR_factor_gt     0.2093
_refine_ls_wR_factor_ref     0.2588
_refine_ls_goodness_of_fit_ref     1.038
_refine_ls_restrained_S_all     1.038
_refine_ls_number_reflns     13986
_refine_ls_number_parameters     847
_refine_ls_number_restraints     253
_refine_ls_hydrogen_treatment     constr
_refine_ls_weighting_scheme     calc
_refine_ls_weighting_details
            'w=1/[\s^2^(Fo^2^)+(0.1800P)^2^+250.0000P] where P=(Fo^2^+2Fc^2^)/3'
_atom_sites_solution_hydrogens     geom
_atom_sites_solution_primary     ?
_atom_sites_solution_secondary     ?
_refine_ls_shift/su_max     0.001
_refine_ls_shift/su_mean     0.000
_refine_diff_density_max     2.545
_refine_diff_density_min     -2.502
_refine_ls_extinction_method     none
_refine_ls_extinction_coef     .
loop_
    _atom_type_symbol
    _atom_type_description
    _atom_type_scat_dispersion_real
    _atom_type_scat_dispersion_imag
    _atom_type_scat_source
    'C' 'C' 0.0000 0.0010
                         'International Tables Vol C Tables 4.2.6.8 and 6.1.1.4'
    'H' 'H' 0.0000 0.0000
                         'International Tables Vol C Tables 4.2.6.8 and 6.1.1.4'
    'I' 'I' -1.9030 0.6860
                         'International Tables Vol C Tables 4.2.6.8 and 6.1.1.4'
    'N' 'N' 0.0000 0.0010
                         'International Tables Vol C Tables 4.2.6.8 and 6.1.1.4'
    'O' 'O' 0.0020 0.0020
                         'International Tables Vol C Tables 4.2.6.8 and 6.1.1.4'
    'Zn' 'Zn' 0.2600 0.5360
                         'International Tables Vol C Tables 4.2.6.8 and 6.1.1.4'
_computing_data_collection     'APEX2 v2014.3 (Bruker-AXS, 2014)'
_computing_cell_refinement     'SAINT 8.32B (Bruker-AXS, 2013)'
_computing_data_reduction     'SAINT 8.32B (Bruker-AXS, 2013)'
_computing_structure_solution     'SHELXTL XT-2014 (Sheldrick, 2008)'
_computing_structure_refinement     'SHELXL-2014 (Sheldrick, 2008)'
_computing_molecular_graphics     'Olex2 (Dolomanov et al., 2009)'
_computing_publication_material     'Olex2 (Dolomanov et al., 2009)'
loop_
    _atom_site_type_symbol
    _atom_site_label
    _atom_site_fract_x
    _atom_site_fract_y
    _atom_site_fract_z
    _atom_site_U_iso_or_equiv
    _atom_site_adp_type
    _atom_site_calc_flag
    _atom_site_occupancy
    _atom_site_disorder_assembly
    _atom_site_disorder_group
    C C1 0.5312(2) 0.5468(5) 0.5470(2) 0.0278(15) Uani d 1 . .
    H H1 0.5107 0.5384 0.5619 0.033 Uiso calc 1 . .
    C C2 0.5278(2) 0.6162(5) 0.5191(2) 0.0265(15) Uani d 1 . .
    H H2 0.5052 0.6541 0.5143 0.032 Uiso calc 1 . .
    C C3 0.5579(2) 0.6302(5) 0.4980(2) 0.0231(14) Uani d 1 . .
    C C4 0.5894(2) 0.5704(5) 0.5039(2) 0.0289(15) Uani d 1 . .
    H H4 0.6099 0.5769 0.4889 0.035 Uiso calc 1 . .
    C C5 0.5904(2) 0.5014(5) 0.5319(2) 0.0305(16) Uani d 1 . .
    H H5 0.6118 0.4602 0.5357 0.037 Uiso calc 1 . .
    C C6 0.5559(2) 0.7081(5) 0.4694(2) 0.0234(14) Uani d 1 . .
    C C7 0.5235(2) 0.8323(5) 0.4427(2) 0.0266(15) Uani d 1 . .
    C C8 0.5754(2) 0.7811(5) 0.4180(2) 0.0284(15) Uani d 1 . .
    C C9 0.6673(3) 0.7956(5) 0.3744(3) 0.0358(17) Uani d 1 . .
    H H9 0.6951 0.7829 0.3832 0.043 Uiso calc 1 . .
    C C10 0.6429(2) 0.7770(5) 0.4013(3) 0.0318(16) Uani d 1 . .
    H H10 0.6539 0.7520 0.4282 0.038 Uiso calc 1 . .
    C C11 0.6024(2) 0.7945(5) 0.3893(3) 0.0332(17) Uani d 1 . .
    C C12 0.5870(3) 0.8308(9) 0.3490(3) 0.056(3) Uani d 1 . .
    H H12 0.5594 0.8450 0.3396 0.067 Uiso calc 1 . .
    C C13 0.6138(4) 0.8450(8) 0.3236(3) 0.060(3) Uani d 1 . .
    H H13 0.6034 0.8658 0.2957 0.072 Uiso calc 1 . .
    C C14 0.4507(4) 1.0176(10) 0.4119(4) 0.077(4) Uani d 1 . .
    H H14 0.4437 1.0590 0.3895 0.092 Uiso calc 1 . .
    C C15 0.4823(3) 0.9621(9) 0.4124(4) 0.066(3) Uani d 1 . .
    H H15 0.4976 0.9680 0.3918 0.080 Uiso calc 1 . .
    C C16 0.4916(2) 0.8982(5) 0.4427(2) 0.0275(15) Uani d 1 . .
    C C17 0.4711(3) 0.8994(6) 0.4743(3) 0.0377(19) Uani d 1 . .
    H H17 0.4780 0.8591 0.4973 0.045 Uiso calc 1 . .
    C C18 0.4404(2) 0.9590(5) 0.4727(3) 0.0345(17) Uani d 1 . .
    H H18 0.4265 0.9592 0.4948 0.041 Uiso calc 1 . .
    C C19 0.3356(2) 0.9441(5) 0.3894(3) 0.0351(18) Uani d 1 . .
    H H19 0.3545 0.9120 0.4100 0.042 Uiso calc 1 . .
    C C20 0.3064(2) 0.8975(5) 0.3622(2) 0.0327(17) Uani d 1 . .
    H H20 0.3054 0.8348 0.3640 0.039 Uiso calc 1 . .
    C C21 0.2783(2) 0.9427(5) 0.3323(2) 0.0245(14) Uani d 1 . .
    C C22 0.2818(3) 1.0341(5) 0.3305(3) 0.041(2) Uani d 1 . .
    H H22 0.2636 1.0675 0.3099 0.049 Uiso calc 1 . .
    C C23 0.3122(3) 1.0754(5) 0.3593(3) 0.044(2) Uani d 1 . .
    H H23 0.3141 1.1380 0.3582 0.053 Uiso calc 1 . .
    C C24 0.2454(2) 0.8947(5) 0.3031(2) 0.0239(14) Uani d 1 . .
    C C25 0.2100(2) 0.7712(5) 0.2828(2) 0.0253(15) Uani d 1 . .
    C C26 0.1921(2) 0.8983(5) 0.2471(2) 0.0277(16) Uani d 1 . .
    C C27 0.1453(3) 1.0770(5) 0.1712(3) 0.0376(19) Uani d 1 . .
    H H27 0.1503 1.1371 0.1656 0.045 Uiso calc 1 . .
    C C28 0.1715(2) 1.0341(5) 0.2037(3) 0.0352(18) Uani d 1 . .
    H H28 0.1939 1.0647 0.2201 0.042 Uiso calc 1 . .
    C C29 0.1650(2) 0.9481(5) 0.2122(2) 0.0287(16) Uani d 1 . .
    C C30 0.1330(4) 0.9061(6) 0.1871(4) 0.064(4) Uani d 1 . .
    H H30 0.1283 0.8453 0.1914 0.077 Uiso calc 1 . .
    C C31 0.1077(3) 0.9526(6) 0.1553(4) 0.061(3) Uani d 1 . .
    H H31 0.0853 0.9227 0.1384 0.073 Uiso calc 1 . .
    C C32 0.1742(4) 0.5386(7) 0.2607(3) 0.060(3) Uani d 1 . .
    H H32 0.1564 0.5073 0.2388 0.072 Uiso calc 1 . .
    C C33 0.1775(4) 0.6286(6) 0.2562(3) 0.060(3) Uani d 1 . .
    H H33 0.1617 0.6586 0.2324 0.072 Uiso calc 1 . .
    C C34 0.2042(2) 0.6737(5) 0.2870(2) 0.0253(14) Uani d 1 . .
    C C35 0.2255(3) 0.6258(6) 0.3205(3) 0.0401(19) Uani d 1 . .
    H H35 0.2443 0.6544 0.3425 0.048 Uiso calc 1 . .
    C C36 0.2196(3) 0.5367(6) 0.3222(3) 0.045(2) Uani d 1 . .
    H H36 0.2347 0.5046 0.3456 0.054 Uiso calc 1 . .
    N N1 0.6530(2) 0.8314(5) 0.3358(3) 0.0418(17) Uani d 1 . .
    N N2 0.56229(18) 0.4904(4) 0.55409(18) 0.0262(13) Uani d 1 . .
    N N3 0.42972(19) 1.0166(5) 0.4409(2) 0.0345(15) Uani d 1 . .
    N N4 0.58204(18) 0.7140(4) 0.44474(19) 0.0259(12) Uani d 1 . .
    N N5 0.52723(18) 0.7666(4) 0.4712(2) 0.0255(12) Uani d 1 . .
    N N6 0.54561(18) 0.8410(5) 0.4141(2) 0.0315(14) Uani d 1 . .
    N N7 0.33910(19) 1.0321(4) 0.3886(2) 0.0300(13) Uani d 1 . .
    N N8 0.22245(19) 0.9432(4) 0.27151(19) 0.0267(13) Uani d 1 . .
    N N9 0.24058(18) 0.8092(4) 0.30995(18) 0.0236(12) Uani d 1 . .
    N N10 0.18432(19) 0.8125(4) 0.25132(19) 0.0262(13) Uani d 1 . .
    N N11 0.1940(2) 0.4935(4) 0.2930(2) 0.0358(15) Uani d 1 . .
    N N12 0.1131(2) 1.0369(4) 0.1474(2) 0.0343(15) Uani d 1 . .
    Zn Zn1_a 0.69042(4) 0.85601(7) 0.29590(4) 0.0329(3) Uani d 0.8391(15) A 1
    I I1_a 0.65240(4) 0.80487(6) 0.22347(3) 0.0594(3) Uani d 0.8391(15) A 1
    I I2_a 0.75902(3) 0.79230(6) 0.32775(4) 0.0573(3) Uani d 0.8391(15) A 1
    Zn Zn1A_b 0.6730(2) 0.8560(4) 0.2804(2) 0.0329(3) Uani d 0.1609(15) A 2
    I I1A_b 0.6260(2) 0.8294(3) 0.20838(16) 0.0594(3) Uani d 0.1609(15) A 2
    I I2A_b 0.73899(17) 0.7724(3) 0.3025(2) 0.0573(3) Uani d 0.1609(15) A 2
    Zn Zn2_a 0.5751(4) 0.3919(9) 0.6022(6) 0.0251(8) Uani d 0.371(8) B 1
    I I3_a 0.6045(2) 0.2614(4) 0.57142(15) 0.0403(6) Uani d 0.371(8) B 1
    I I4_a 0.51204(18) 0.3753(4) 0.6298(2) 0.0386(6) Uani d 0.371(8) B 1
    Zn Zn2A_b 0.5682(2) 0.4003(5) 0.6018(3) 0.0251(8) Uani d 0.629(8) B 2
    I I3A_b 0.60473(11) 0.2646(2) 0.58410(14) 0.0403(6) Uani d 0.629(8) B 2
    I I4A_b 0.50434(12) 0.3943(3) 0.62818(13) 0.0386(6) Uani d 0.629(8) B 2
    Zn Zn3_a 0.38031(2) 1.09641(6) 0.43487(3) 0.0309(2) Uani d 0.35(2) C 1
    I I5_a 0.3974(3) 1.2353(5) 0.3987(3) 0.0423(9) Uani d 0.35(2) C 1
    I I6_a 0.3551(5) 1.0683(9) 0.5015(4) 0.0398(8) Uani d 0.35(2) C 1
    Zn Zn3A_b 0.38031(2) 1.09641(6) 0.43487(3) 0.0309(2) Uani d 0.65(2) C 2
    I I5A_b 0.39277(18) 1.2461(4) 0.4059(2) 0.0423(9) Uani d 0.65(2) C 2
    I I6A_b 0.3583(3) 1.0826(6) 0.5038(2) 0.0398(8) Uani d 0.65(2) C 2
    C C37_a 0.7400(6) 0.1430(10) 0.5540(5) 0.076(5) Uani d 0.823(11) D 1
    H H37A_a 0.7447 0.1199 0.5274 0.114 Uiso calc 0.823(11) D 1
    H H37B_a 0.7121 0.1323 0.5550 0.114 Uiso calc 0.823(11) D 1
    H H37C_a 0.7579 0.1131 0.5778 0.114 Uiso calc 0.823(11) D 1
    C C38_a 0.7488(5) 0.2468(10) 0.5567(5) 0.067(4) Uani d 0.823(11) D 1
    H H38_a 0.7734 0.2673 0.5516 0.081 Uiso calc 0.823(11) D 1
    C C39_a 0.7256(4) 0.3013(8) 0.5651(4) 0.053(3) Uani d 0.823(11) D 1
    H H39_a 0.7016 0.2795 0.5712 0.064 Uiso calc 0.823(11) D 1
    C C40_a 0.7316(3) 0.4002(7) 0.5667(3) 0.047(3) Uani d 0.823(11) D 1
    C C41_a 0.7017(3) 0.4491(7) 0.5745(3) 0.047(3) Uani d 0.823(11) D 1
    H H41_a 0.6793 0.4211 0.5815 0.057 Uiso calc 0.823(11) D 1
    C C42_a 0.7035(3) 0.5444(8) 0.5725(4) 0.052(3) Uani d 0.823(11) D 1
    H H42_a 0.6826 0.5798 0.5785 0.062 Uiso calc 0.823(11) D 1
    C C43_a 0.7354(3) 0.5821(7) 0.5618(4) 0.051(3) Uani d 0.823(11) D 1
    C C44_a 0.7667(3) 0.5333(8) 0.5559(4) 0.052(3) Uani d 0.823(11) D 1
    H H44_a 0.7896 0.5612 0.5501 0.062 Uiso calc 0.823(11) D 1
    C C45_a 0.7646(3) 0.4393(7) 0.5586(4) 0.050(3) Uani d 0.823(11) D 1
    H H45_a 0.7863 0.4040 0.5546 0.060 Uiso calc 0.823(11) D 1
    C C46_a 0.7037(5) 0.7251(13) 0.5505(9) 0.109(8) Uani d 0.823(11) D 1
    H H46A_a 0.6815 0.6947 0.5312 0.164 Uiso calc 0.823(11) D 1
    H H46B_a 0.7084 0.7823 0.5383 0.164 Uiso calc 0.823(11) D 1
    H H46C_a 0.6969 0.7345 0.5778 0.164 Uiso calc 0.823(11) D 1
    O O1_a 0.7396(3) 0.6713(6) 0.5564(4) 0.074(3) Uani d 0.823(11) D 1
    C C47_a 0.2817(6) 0.4001(15) 0.5532(8) 0.109(7) Uani d 0.803(12) E 1
    H H47A_a 0.2764 0.3578 0.5298 0.164 Uiso calc 0.803(12) E 1
    H H47B_a 0.2564 0.4269 0.5561 0.164 Uiso calc 0.803(12) E 1
    H H47C_a 0.2942 0.3693 0.5795 0.164 Uiso calc 0.803(12) E 1
    C C48_a 0.3117(5) 0.4772(14) 0.5440(6) 0.097(5) Uani d 0.803(12) E 1
    H H48_a 0.3035 0.5157 0.5205 0.117 Uiso calc 0.803(12) E 1
    C C49_a 0.3443(4) 0.4847(11) 0.5672(5) 0.087(4) Uani d 0.803(12) E 1
    H H49_a 0.3535 0.4424 0.5889 0.105 Uiso calc 0.803(12) E 1
    C C50_a 0.3708(5) 0.5631(12) 0.5615(5) 0.098(4) Uani d 0.803(12) E 1
    C C55_a 0.3575(4) 0.6271(11) 0.5342(4) 0.079(4) Uani d 0.803(12) E 1
    H H55_a 0.3316 0.6241 0.5158 0.095 Uiso calc 0.803(12) E 1
    C C54_a 0.3835(6) 0.7017(15) 0.5332(7) 0.120(7) Uani d 0.803(12) E 1
    H H54_a 0.3744 0.7505 0.5151 0.145 Uiso calc 0.803(12) E 1
    C C53_a 0.4205(5) 0.7014(13) 0.5579(5) 0.102(5) Uani d 0.803(12) E 1
    C C52_a 0.4335(6) 0.6339(14) 0.5844(6) 0.120(5) Uani d 0.803(12) E 1
    H H52_a 0.4601 0.6349 0.6012 0.144 Uiso calc 0.803(12) E 1
    C C51_a 0.4075(4) 0.5588(13) 0.5880(4) 0.099(4) Uani d 0.803(12) E 1
    H H51_a 0.4156 0.5113 0.6072 0.119 Uiso calc 0.803(12) E 1
    C C56_a 0.4794(7) 0.790(3) 0.5864(7) 0.138(10) Uani d 0.803(12) E 1
    H H56A_a 0.4727 0.8196 0.6106 0.206 Uiso calc 0.803(12) E 1
    H H56B_a 0.4980 0.8268 0.5752 0.206 Uiso calc 0.803(12) E 1
    H H56C_a 0.4918 0.7326 0.5953 0.206 Uiso calc 0.803(12) E 1
    O O2_a 0.4439(6) 0.7766(16) 0.5544(5) 0.151(7) Uani d 0.803(12) E 1
    C C57_a 0.6252(17) 0.5944(19) 0.2897(13) 0.24(2) Uani d 0.815(13) F 1
    H H57A_a 0.6302 0.6284 0.3161 0.366 Uiso calc 0.815(13) F 1
    H H57B_a 0.6006 0.6155 0.2706 0.366 Uiso calc 0.815(13) F 1
    H H57C_a 0.6477 0.6020 0.2763 0.366 Uiso calc 0.815(13) F 1
    C C58_a 0.6206(11) 0.493(2) 0.2998(10) 0.187(11) Uani d 0.815(13) F 1
    H H58_a 0.5950 0.4697 0.2864 0.225 Uiso calc 0.815(13) F 1
    C C59_a 0.6414(9) 0.4389(13) 0.3200(8) 0.156(8) Uani d 0.815(13) F 1
    H H59_a 0.6673 0.4571 0.3349 0.187 Uiso calc 0.815(13) F 1
    C C60_a 0.6300(6) 0.3417(13) 0.3242(6) 0.114(5) Uani d 0.815(13) F 1
    C C65_a 0.6024(7) 0.2993(12) 0.2951(7) 0.121(7) Uani d 0.815(13) F 1
    H H65_a 0.5860 0.3287 0.2715 0.145 Uiso calc 0.815(13) F 1
    C C64_a 0.5991(9) 0.2040(13) 0.3023(6) 0.130(10) Uani d 0.815(13) F 1
    H H64_a 0.5847 0.1672 0.2803 0.156 Uiso calc 0.815(13) F 1
    C C63_a 0.6167(5) 0.1684(10) 0.3401(4) 0.074(4) Uani d 0.815(13) F 1
    C C62_a 0.6430(6) 0.2145(12) 0.3690(5) 0.099(5) Uani d 0.815(13) F 1
    H H62_a 0.6557 0.1890 0.3954 0.118 Uiso calc 0.815(13) F 1
    C C61_a 0.6513(6) 0.3041(11) 0.3587(6) 0.107(5) Uani d 0.815(13) F 1
    H H61_a 0.6723 0.3362 0.3768 0.128 Uiso calc 0.815(13) F 1
    C C66_a 0.6200(9) 0.0473(16) 0.3897(6) 0.128(10) Uani d 0.815(13) F 1
    H H66A_a 0.6478 0.0264 0.3956 0.191 Uiso calc 0.815(13) F 1
    H H66B_a 0.6024 -0.0017 0.3931 0.191 Uiso calc 0.815(13) F 1
    H H66C_a 0.6176 0.0949 0.4094 0.191 Uiso calc 0.815(13) F 1
    O O3_a 0.6087(5) 0.0801(9) 0.3472(4) 0.114(6) Uani d 0.815(13) F 1
loop_
    _atom_site_aniso_label
    _atom_site_aniso_U_11
    _atom_site_aniso_U_22
    _atom_site_aniso_U_33
    _atom_site_aniso_U_12
    _atom_site_aniso_U_13
    _atom_site_aniso_U_23
    C1 0.024(3) 0.028(4) 0.028(4) -0.003(3) 0.002(3) 0.000(3)
    C2 0.025(3) 0.023(3) 0.029(4) -0.002(3) 0.003(3) 0.002(3)
    C3 0.022(3) 0.025(3) 0.019(3) -0.003(3) -0.002(3) -0.003(3)
    C4 0.031(4) 0.030(4) 0.025(4) 0.005(3) 0.005(3) -0.001(3)
    C5 0.026(4) 0.030(4) 0.032(4) 0.007(3) -0.001(3) 0.000(3)
    C6 0.018(3) 0.028(4) 0.021(3) -0.001(3) -0.002(3) -0.001(3)
    C7 0.022(3) 0.029(4) 0.025(3) -0.006(3) -0.002(3) 0.003(3)
    C8 0.025(3) 0.031(4) 0.028(4) -0.004(3) 0.001(3) 0.000(3)
    C9 0.041(4) 0.027(4) 0.043(5) 0.004(3) 0.016(4) 0.003(3)
    C10 0.036(4) 0.024(4) 0.038(4) 0.002(3) 0.013(3) 0.007(3)
    C11 0.036(4) 0.034(4) 0.031(4) -0.001(3) 0.011(3) 0.001(3)
    C12 0.041(5) 0.094(8) 0.033(5) 0.007(5) 0.010(4) 0.012(5)
    C13 0.077(8) 0.069(7) 0.037(5) 0.005(6) 0.017(5) 0.022(5)
    C14 0.055(6) 0.099(10) 0.085(8) 0.043(7) 0.034(6) 0.066(8)
    C15 0.056(6) 0.084(8) 0.071(7) 0.033(6) 0.038(6) 0.041(7)
    C16 0.020(3) 0.028(4) 0.031(4) -0.004(3) -0.002(3) 0.006(3)
    C17 0.046(5) 0.034(4) 0.028(4) 0.015(4) 0.000(4) 0.004(3)
    C18 0.038(4) 0.032(4) 0.030(4) 0.008(3) 0.001(3) 0.000(3)
    C19 0.035(4) 0.027(4) 0.035(4) 0.008(3) -0.009(3) 0.002(3)
    C20 0.039(4) 0.023(4) 0.028(4) 0.006(3) -0.009(3) 0.000(3)
    C21 0.026(3) 0.021(3) 0.024(3) 0.008(3) -0.001(3) -0.003(3)
    C22 0.037(4) 0.019(4) 0.051(5) 0.004(3) -0.021(4) 0.004(3)
    C23 0.039(5) 0.022(4) 0.056(5) 0.005(3) -0.019(4) 0.003(4)
    C24 0.025(3) 0.020(3) 0.023(3) 0.007(3) -0.002(3) -0.002(3)
    C25 0.031(4) 0.020(3) 0.023(3) 0.012(3) 0.001(3) 0.002(3)
    C26 0.032(4) 0.020(3) 0.024(3) 0.011(3) -0.008(3) -0.004(3)
    C27 0.042(5) 0.025(4) 0.036(4) 0.004(3) -0.010(4) 0.001(3)
    C28 0.038(4) 0.025(4) 0.032(4) 0.002(3) -0.015(3) -0.001(3)
    C29 0.035(4) 0.019(3) 0.025(4) 0.009(3) -0.008(3) -0.005(3)
    C30 0.077(7) 0.020(4) 0.063(7) -0.002(4) -0.049(6) 0.005(4)
    C31 0.061(6) 0.023(4) 0.070(7) -0.002(4) -0.040(5) -0.001(4)
    C32 0.084(8) 0.029(5) 0.051(6) -0.002(5) -0.015(5) -0.005(4)
    C33 0.087(8) 0.024(4) 0.046(5) -0.002(5) -0.027(5) 0.002(4)
    C34 0.032(4) 0.019(3) 0.023(3) 0.004(3) 0.005(3) -0.005(3)
    C35 0.044(5) 0.032(4) 0.036(4) -0.006(4) -0.007(4) 0.010(3)
    C36 0.054(5) 0.034(4) 0.039(5) -0.003(4) -0.004(4) 0.016(4)
    N1 0.052(4) 0.031(4) 0.049(4) 0.000(3) 0.026(4) 0.003(3)
    N2 0.027(3) 0.024(3) 0.023(3) -0.004(2) -0.003(2) -0.003(2)
    N3 0.022(3) 0.040(4) 0.039(4) 0.003(3) 0.002(3) 0.008(3)
    N4 0.025(3) 0.028(3) 0.024(3) -0.004(2) 0.004(2) -0.004(2)
    N5 0.023(3) 0.024(3) 0.027(3) -0.002(2) 0.001(2) -0.002(2)
    N6 0.021(3) 0.038(4) 0.034(3) -0.007(3) 0.003(3) 0.003(3)
    N7 0.026(3) 0.027(3) 0.032(3) 0.007(3) -0.001(3) -0.001(3)
    N8 0.032(3) 0.018(3) 0.025(3) 0.009(2) -0.004(3) -0.003(2)
    N9 0.030(3) 0.019(3) 0.019(3) 0.007(2) 0.000(2) 0.000(2)
    N10 0.032(3) 0.021(3) 0.021(3) 0.007(2) -0.004(2) -0.004(2)
    N11 0.046(4) 0.024(3) 0.041(4) 0.005(3) 0.017(3) 0.007(3)
    N12 0.040(4) 0.020(3) 0.031(3) 0.010(3) -0.015(3) -0.005(3)
    Zn1_a 0.0476(8) 0.0194(5) 0.0380(8) 0.0021(5) 0.0228(6) 0.0052(5)
    I1_a 0.1009(9) 0.0421(5) 0.0443(5) -0.0277(5) 0.0350(5) -0.0172(4)
    I2_a 0.0556(6) 0.0403(5) 0.0898(8) 0.0257(4) 0.0452(5) 0.0307(5)
    Zn1A_b 0.0476(8) 0.0194(5) 0.0380(8) 0.0021(5) 0.0228(6) 0.0052(5)
    I1A_b 0.1009(9) 0.0421(5) 0.0443(5) -0.0277(5) 0.0350(5) -0.0172(4)
    I2A_b 0.0556(6) 0.0403(5) 0.0898(8) 0.0257(4) 0.0452(5) 0.0307(5)
    Zn2_a 0.020(2) 0.0173(14) 0.0300(5) -0.0031(13) -0.0110(18) 0.0032(10)
    I3_a 0.0471(4) 0.0207(4) 0.0419(17) 0.0008(3) -0.0129(11) -0.0095(10)
    I4_a 0.0321(13) 0.0396(15) 0.0395(5) -0.0096(9) -0.0012(9) 0.0079(9)
    Zn2A_b 0.020(2) 0.0173(14) 0.0300(5) -0.0031(13) -0.0110(18) 0.0032(10)
    I3A_b 0.0471(4) 0.0207(4) 0.0419(17) 0.0008(3) -0.0129(11) -0.0095(10)
    I4A_b 0.0321(13) 0.0396(15) 0.0395(5) -0.0096(9) -0.0012(9) 0.0079(9)
    Zn3_a 0.0209(4) 0.0298(5) 0.0359(5) 0.0010(3) -0.0059(4) -0.0008(4)
    I5_a 0.0435(12) 0.0302(11) 0.0464(18) -0.0079(9) -0.0035(10) -0.0029(10)
    I6_a 0.0367(13) 0.042(2) 0.0367(7) -0.0053(12) 0.0012(8) -0.0122(10)
    Zn3A_b 0.0209(4) 0.0298(5) 0.0359(5) 0.0010(3) -0.0059(4) -0.0008(4)
    I5A_b 0.0435(12) 0.0302(11) 0.0464(18) -0.0079(9) -0.0035(10) -0.0029(10)
    I6A_b 0.0367(13) 0.042(2) 0.0367(7) -0.0053(12) 0.0012(8) -0.0122(10)
    C37_a 0.115(14) 0.059(9) 0.063(9) 0.007(9) 0.037(9) -0.007(7)
    C38_a 0.063(9) 0.092(11) 0.045(7) 0.007(8) 0.009(6) -0.003(7)
    C39_a 0.043(6) 0.078(9) 0.037(6) 0.002(6) 0.006(5) 0.005(6)
    C40_a 0.046(6) 0.051(7) 0.035(6) -0.003(5) -0.010(5) 0.007(5)
    C41_a 0.028(5) 0.075(8) 0.035(6) -0.010(5) 0.002(4) 0.002(5)
    C42_a 0.022(5) 0.072(9) 0.058(7) 0.011(5) 0.002(5) 0.005(6)
    C43_a 0.029(5) 0.048(7) 0.070(8) 0.009(5) 0.000(5) 0.007(6)
    C44_a 0.030(5) 0.060(8) 0.070(8) 0.001(5) 0.020(5) 0.005(6)
    C45_a 0.041(6) 0.053(7) 0.055(7) 0.014(5) 0.010(5) -0.001(5)
    C46_a 0.055(10) 0.077(12) 0.19(3) 0.025(9) 0.009(12) 0.034(14)
    O1_a 0.047(5) 0.051(6) 0.117(9) 0.011(4) 0.004(5) 0.026(6)
    C47_a 0.087(10) 0.116(12) 0.113(16) 0.046(8) -0.002(9) 0.028(11)
    C48_a 0.083(7) 0.123(12) 0.080(10) 0.051(7) 0.007(6) 0.002(8)
    C49_a 0.075(7) 0.129(10) 0.059(8) 0.054(6) 0.016(5) -0.014(7)
    C50_a 0.096(8) 0.148(10) 0.053(7) 0.036(6) 0.025(5) -0.023(6)
    C55_a 0.056(7) 0.141(10) 0.042(6) 0.022(6) 0.014(5) -0.031(6)
    C54_a 0.101(9) 0.173(12) 0.081(11) -0.014(8) 0.007(7) -0.014(9)
    C53_a 0.081(8) 0.194(12) 0.037(6) -0.009(7) 0.025(5) -0.020(7)
    C52_a 0.109(10) 0.205(13) 0.053(8) 0.008(8) 0.035(7) -0.017(7)
    C51_a 0.086(7) 0.177(12) 0.041(6) 0.034(6) 0.030(5) -0.025(7)
    C56_a 0.116(12) 0.22(3) 0.078(11) -0.040(14) 0.031(9) -0.022(14)
    O2_a 0.136(11) 0.235(15) 0.076(8) -0.059(10) 0.015(8) -0.003(9)
    C57_a 0.46(6) 0.141(15) 0.22(3) -0.001(18) 0.25(4) -0.023(14)
    C58_a 0.27(3) 0.152(14) 0.19(2) 0.019(14) 0.165(18) -0.017(13)
    C59_a 0.22(2) 0.133(10) 0.173(16) -0.012(10) 0.168(14) -0.031(9)
    C60_a 0.126(13) 0.132(9) 0.112(10) 0.000(8) 0.085(8) -0.024(7)
    C65_a 0.144(14) 0.114(10) 0.118(11) -0.001(9) 0.057(10) 0.010(8)
    C64_a 0.15(2) 0.123(10) 0.095(9) -0.018(10) -0.022(11) 0.011(7)
    C63_a 0.077(8) 0.078(6) 0.063(7) 0.013(6) 0.006(6) -0.019(5)
    C62_a 0.103(11) 0.115(9) 0.076(8) -0.012(8) 0.018(7) -0.035(7)
    C61_a 0.130(13) 0.111(9) 0.100(9) -0.015(8) 0.068(9) -0.046(7)
    C66_a 0.18(3) 0.085(12) 0.091(9) -0.010(14) -0.031(11) 0.008(9)
    O3_a 0.150(13) 0.088(7) 0.079(7) -0.005(7) -0.024(7) -0.008(5)
_geom_special_details
;
 All esds (except the esd in the dihedral angle between two l.s. planes)
 are estimated using the full covariance matrix.  The cell esds are taken
 into account individually in the estimation of esds in distances, angles
 and torsion angles; correlations between esds in cell parameters are only
 used when they are defined by crystal symmetry.  An approximate (isotropic)
 treatment of cell esds is used for estimating esds involving l.s. planes.
;
loop_
    _geom_bond_atom_site_label_1
    _geom_bond_atom_site_label_2
    _geom_bond_site_symmetry_2
    _geom_bond_distance
    _geom_bond_publ_flag
    C1 H1 . 0.9500 ?
    C1 C2 . 1.376(11) ?
    C1 N2 . 1.345(10) ?
    C2 H2 . 0.9500 ?
    C2 C3 . 1.382(11) ?
    C3 C4 . 1.388(10) ?
    C3 C6 . 1.494(10) ?
    C4 H4 . 0.9500 ?
    C4 C5 . 1.381(11) ?
    C5 H5 . 0.9500 ?
    C5 N2 . 1.343(11) ?
    C6 N4 . 1.338(10) ?
    C6 N5 . 1.335(10) ?
    C7 C16 . 1.479(11) ?
    C7 N5 . 1.345(10) ?
    C7 N6 . 1.337(10) ?
    C8 C11 . 1.477(11) ?
    C8 N4 . 1.321(10) ?
    C8 N6 . 1.349(11) ?
    C9 H9 . 0.9500 ?
    C9 C10 . 1.374(12) ?
    C9 N1 . 1.351(12) ?
    C10 H10 . 0.9500 ?
    C10 C11 . 1.378(12) ?
    C11 C12 . 1.408(13) ?
    C12 H12 . 0.9500 ?
    C12 C13 . 1.390(15) ?
    C13 H13 . 0.9500 ?
    C13 N1 . 1.329(15) ?
    C14 H14 . 0.9500 ?
    C14 C15 . 1.366(15) ?
    C14 N3 . 1.314(14) ?
    C15 H15 . 0.9500 ?
    C15 C16 . 1.363(13) ?
    C16 C17 . 1.377(12) ?
    C17 H17 . 0.9500 ?
    C17 C18 . 1.377(12) ?
    C18 H18 . 0.9500 ?
    C18 N3 . 1.339(11) ?
    C19 H19 . 0.9500 ?
    C19 C20 . 1.369(11) ?
    C19 N7 . 1.337(11) ?
    C20 H20 . 0.9500 ?
    C20 C21 . 1.383(10) ?
    C21 C22 . 1.389(11) ?
    C21 C24 . 1.485(10) ?
    C22 H22 . 0.9500 ?
    C22 C23 . 1.380(12) ?
    C23 H23 . 0.9500 ?
    C23 N7 . 1.336(10) ?
    C24 N8 . 1.356(9) ?
    C24 N9 . 1.328(9) ?
    C25 C34 . 1.496(10) ?
    C25 N9 . 1.336(10) ?
    C25 N10 . 1.341(9) ?
    C26 C29 . 1.494(9) ?
    C26 N8 . 1.339(10) ?
    C26 N10 . 1.338(10) ?
    C27 H27 . 0.9500 ?
    C27 C28 . 1.381(11) ?
    C27 N12 . 1.338(11) ?
    C28 H28 . 0.9500 ?
    C28 C29 . 1.359(11) ?
    C29 C30 . 1.364(12) ?
    C30 H30 . 0.9500 ?
    C30 C31 . 1.380(13) ?
    C31 H31 . 0.9500 ?
    C31 N12 . 1.322(12) ?
    C32 H32 . 0.9500 ?
    C32 C33 . 1.375(14) ?
    C32 N11 . 1.305(13) ?
    C33 H33 . 0.9500 ?
    C33 C34 . 1.373(12) ?
    C34 C35 . 1.371(11) ?
    C35 H35 . 0.9500 ?
    C35 C36 . 1.364(13) ?
    C36 H36 . 0.9500 ?
    C36 N11 . 1.307(12) ?
    N1 Zn1_a . 2.062(7) ?
    N1 Zn1A_b . 2.106(10) ?
    N2 Zn2_a . 2.133(18) ?
    N2 Zn2A_b . 2.041(11) ?
    N3 Zn3_a . 2.054(7) ?
    N7 Zn3_a . 2.055(6) ?
    N11 Zn1_a 3_445 2.086(7) ?
    N11 Zn1A_b 3_445 2.207(10) ?
    N12 Zn2_a 8_465 2.034(18) ?
    N12 Zn2A_b 8_465 2.102(11) ?
    Zn1_a N11 3 2.086(7) ?
    Zn1_a I1_a . 2.5362(17) ?
    Zn1_a I2_a . 2.5335(16) ?
    Zn1A_b N11 3 2.207(10) ?
    Zn1A_b I1A_b . 2.552(10) ?
    Zn1A_b I2A_b . 2.548(9) ?
    Zn2_a N12 8_566 2.034(18) ?
    Zn2_a I3_a . 2.525(11) ?
    Zn2_a I4_a . 2.543(11) ?
    Zn2A_b N12 8_566 2.102(11) ?
    Zn2A_b I3A_b . 2.539(6) ?
    Zn2A_b I4A_b . 2.536(6) ?
    Zn3_a I5_a . 2.541(8) ?
    Zn3_a I6_a . 2.551(11) ?
    C37_a H37A_a . 0.9800 ?
    C37_a H37B_a . 0.9800 ?
    C37_a H37C_a . 0.9800 ?
    C37_a C38_a . 1.60(2) ?
    C38_a H38_a . 0.9500 ?
    C38_a C39_a . 1.219(17) ?
    C39_a H39_a . 0.9500 ?
    C39_a C40_a . 1.509(16) ?
    C40_a C41_a . 1.338(12) ?
    C40_a C45_a . 1.356(12) ?
    C41_a H41_a . 0.9500 ?
    C41_a C42_a . 1.444(14) ?
    C42_a H42_a . 0.9500 ?
    C42_a C43_a . 1.352(12) ?
    C43_a C44_a . 1.353(12) ?
    C43_a O1_a . 1.371(13) ?
    C44_a H44_a . 0.9500 ?
    C44_a C45_a . 1.427(14) ?
    C45_a H45_a . 0.9500 ?
    C46_a H46A_a . 0.9800 ?
    C46_a H46B_a . 0.9800 ?
    C46_a H46C_a . 0.9800 ?
    C46_a O1_a . 1.452(15) ?
    C47_a H47A_a . 0.9800 ?
    C47_a H47B_a . 0.9800 ?
    C47_a H47C_a . 0.9800 ?
    C47_a C48_a . 1.63(2) ?
    C48_a H48_a . 0.9500 ?
    C48_a C49_a . 1.203(19) ?
    C49_a H49_a . 0.9500 ?
    C49_a C50_a . 1.532(19) ?
    C50_a C55_a . 1.323(14) ?
    C50_a C51_a . 1.351(14) ?
    C55_a H55_a . 0.9500 ?
    C55_a C54_a . 1.444(17) ?
    C54_a H54_a . 0.9500 ?
    C54_a C53_a . 1.337(15) ?
    C53_a C52_a . 1.344(16) ?
    C53_a O2_a . 1.412(18) ?
    C52_a H52_a . 0.9500 ?
    C52_a C51_a . 1.466(17) ?
    C51_a H51_a . 0.9500 ?
    C56_a H56A_a . 0.9800 ?
    C56_a H56B_a . 0.9800 ?
    C56_a H56C_a . 0.9800 ?
    C56_a O2_a . 1.422(19) ?
    C57_a H57A_a . 0.9800 ?
    C57_a H57B_a . 0.9800 ?
    C57_a H57C_a . 0.9800 ?
    C57_a C58_a . 1.59(2) ?
    C58_a H58_a . 0.9500 ?
    C58_a C59_a . 1.18(2) ?
    C59_a H59_a . 0.9500 ?
    C59_a C60_a . 1.53(2) ?
    C60_a C65_a . 1.340(15) ?
    C60_a C61_a . 1.317(15) ?
    C65_a H65_a . 0.9500 ?
    C65_a C64_a . 1.468(17) ?
    C64_a H64_a . 0.9500 ?
    C64_a C63_a . 1.351(15) ?
    C63_a C62_a . 1.339(14) ?
    C63_a O3_a . 1.392(16) ?
    C62_a H62_a . 0.9500 ?
    C62_a C61_a . 1.439(17) ?
    C61_a H61_a . 0.9500 ?
    C66_a H66A_a . 0.9800 ?
    C66_a H66B_a . 0.9800 ?
    C66_a H66C_a . 0.9800 ?
    C66_a O3_a . 1.435(18) ?
loop_
    _geom_angle_atom_site_label_1
    _geom_angle_atom_site_label_2
    _geom_angle_atom_site_label_3
    _geom_angle_site_symmetry_1
    _geom_angle_site_symmetry_3
    _geom_angle
    _geom_angle_publ_flag
    C2 C1 H1 . . 118.8 ?
    N2 C1 H1 . . 118.8 ?
    N2 C1 C2 . . 122.4(7) ?
    C1 C2 H2 . . 120.4 ?
    C1 C2 C3 . . 119.2(7) ?
    C3 C2 H2 . . 120.4 ?
    C2 C3 C4 . . 118.7(7) ?
    C2 C3 C6 . . 119.9(6) ?
    C4 C3 C6 . . 121.4(7) ?
    C3 C4 H4 . . 120.6 ?
    C5 C4 C3 . . 118.8(7) ?
    C5 C4 H4 . . 120.6 ?
    C4 C5 H5 . . 118.7 ?
    N2 C5 C4 . . 122.5(7) ?
    N2 C5 H5 . . 118.7 ?
    N4 C6 C3 . . 119.1(6) ?
    N5 C6 C3 . . 115.0(6) ?
    N5 C6 N4 . . 126.0(7) ?
    N5 C7 C16 . . 116.8(7) ?
    N6 C7 C16 . . 118.3(7) ?
    N6 C7 N5 . . 124.9(7) ?
    N4 C8 C11 . . 118.9(7) ?
    N4 C8 N6 . . 126.1(7) ?
    N6 C8 C11 . . 115.0(7) ?
    C10 C9 H9 . . 119.1 ?
    N1 C9 H9 . . 119.1 ?
    N1 C9 C10 . . 121.9(8) ?
    C9 C10 H10 . . 119.8 ?
    C9 C10 C11 . . 120.4(8) ?
    C11 C10 H10 . . 119.8 ?
    C10 C11 C8 . . 122.5(7) ?
    C10 C11 C12 . . 118.4(8) ?
    C12 C11 C8 . . 119.1(8) ?
    C11 C12 H12 . . 121.4 ?
    C13 C12 C11 . . 117.1(9) ?
    C13 C12 H12 . . 121.4 ?
    C12 C13 H13 . . 117.8 ?
    N1 C13 C12 . . 124.3(9) ?
    N1 C13 H13 . . 117.8 ?
    C15 C14 H14 . . 118.3 ?
    N3 C14 H14 . . 118.3 ?
    N3 C14 C15 . . 123.4(9) ?
    C14 C15 H15 . . 120.1 ?
    C16 C15 C14 . . 119.8(9) ?
    C16 C15 H15 . . 120.1 ?
    C15 C16 C7 . . 121.8(8) ?
    C15 C16 C17 . . 117.1(8) ?
    C17 C16 C7 . . 121.1(7) ?
    C16 C17 H17 . . 120.0 ?
    C16 C17 C18 . . 120.0(8) ?
    C18 C17 H17 . . 120.0 ?
    C17 C18 H18 . . 119.2 ?
    N3 C18 C17 . . 121.7(8) ?
    N3 C18 H18 . . 119.2 ?
    C20 C19 H19 . . 118.1 ?
    N7 C19 H19 . . 118.1 ?
    N7 C19 C20 . . 123.8(7) ?
    C19 C20 H20 . . 120.4 ?
    C19 C20 C21 . . 119.2(7) ?
    C21 C20 H20 . . 120.4 ?
    C20 C21 C22 . . 117.8(7) ?
    C20 C21 C24 . . 120.9(7) ?
    C22 C21 C24 . . 121.3(6) ?
    C21 C22 H22 . . 120.6 ?
    C23 C22 C21 . . 118.8(7) ?
    C23 C22 H22 . . 120.6 ?
    C22 C23 H23 . . 118.2 ?
    N7 C23 C22 . . 123.5(8) ?
    N7 C23 H23 . . 118.2 ?
    N8 C24 C21 . . 116.3(6) ?
    N9 C24 C21 . . 118.2(6) ?
    N9 C24 N8 . . 125.5(6) ?
    N9 C25 C34 . . 117.7(6) ?
    N9 C25 N10 . . 125.6(7) ?
    N10 C25 C34 . . 116.7(6) ?
    N8 C26 C29 . . 117.2(7) ?
    N10 C26 C29 . . 117.5(6) ?
    N10 C26 N8 . . 125.2(6) ?
    C28 C27 H27 . . 118.9 ?
    N12 C27 H27 . . 118.9 ?
    N12 C27 C28 . . 122.3(8) ?
    C27 C28 H28 . . 120.1 ?
    C29 C28 C27 . . 119.8(7) ?
    C29 C28 H28 . . 120.1 ?
    C28 C29 C26 . . 122.3(7) ?
    C28 C29 C30 . . 118.1(7) ?
    C30 C29 C26 . . 119.6(7) ?
    C29 C30 H30 . . 120.2 ?
    C29 C30 C31 . . 119.5(8) ?
    C31 C30 H30 . . 120.2 ?
    C30 C31 H31 . . 118.6 ?
    N12 C31 C30 . . 122.9(8) ?
    N12 C31 H31 . . 118.6 ?
    C33 C32 H32 . . 117.9 ?
    N11 C32 H32 . . 117.9 ?
    N11 C32 C33 . . 124.2(9) ?
    C32 C33 H33 . . 120.9 ?
    C34 C33 C32 . . 118.1(9) ?
    C34 C33 H33 . . 120.9 ?
    C33 C34 C25 . . 120.3(7) ?
    C35 C34 C25 . . 122.3(7) ?
    C35 C34 C33 . . 117.4(7) ?
    C34 C35 H35 . . 120.1 ?
    C36 C35 C34 . . 119.8(8) ?
    C36 C35 H35 . . 120.1 ?
    C35 C36 H36 . . 118.5 ?
    N11 C36 C35 . . 123.0(8) ?
    N11 C36 H36 . . 118.5 ?
    C9 N1 Zn1_a . . 120.8(6) ?
    C9 N1 Zn1A_b . . 138.2(7) ?
    C13 N1 C9 . . 117.8(8) ?
    C13 N1 Zn1_a . . 121.3(6) ?
    C13 N1 Zn1A_b . . 103.0(7) ?
    C1 N2 Zn2_a . . 126.1(6) ?
    C1 N2 Zn2A_b . . 119.2(5) ?
    C5 N2 C1 . . 118.2(6) ?
    C5 N2 Zn2_a . . 115.4(6) ?
    C5 N2 Zn2A_b . . 122.3(5) ?
    C14 N3 C18 . . 117.7(8) ?
    C14 N3 Zn3_a . . 120.3(6) ?
    C18 N3 Zn3_a . . 121.9(6) ?
    C8 N4 C6 . . 114.0(6) ?
    C6 N5 C7 . . 114.4(6) ?
    C7 N6 C8 . . 114.2(7) ?
    C19 N7 Zn3_a . . 120.4(5) ?
    C23 N7 C19 . . 116.8(7) ?
    C23 N7 Zn3_a . . 122.5(6) ?
    C26 N8 C24 . . 114.3(6) ?
    C24 N9 C25 . . 114.7(6) ?
    C26 N10 C25 . . 114.7(6) ?
    C32 N11 C36 . . 117.5(8) ?
    C32 N11 Zn1_a . 3_445 122.1(7) ?
    C32 N11 Zn1A_b . 3_445 104.8(7) ?
    C36 N11 Zn1_a . 3_445 120.1(6) ?
    C36 N11 Zn1A_b . 3_445 137.7(6) ?
    C27 N12 Zn2_a . 8_465 118.9(7) ?
    C27 N12 Zn2A_b . 8_465 125.1(6) ?
    C31 N12 C27 . . 117.4(7) ?
    C31 N12 Zn2_a . 8_465 123.7(7) ?
    C31 N12 Zn2A_b . 8_465 117.3(6) ?
    N1 Zn1_a N11 . 3 105.1(3) ?
    N1 Zn1_a I1_a . . 105.6(2) ?
    N1 Zn1_a I2_a . . 109.3(2) ?
    N11 Zn1_a I1_a 3 . 106.5(2) ?
    N11 Zn1_a I2_a 3 . 109.7(2) ?
    I2_a Zn1_a I1_a . . 119.60(6) ?
    N1 Zn1A_b N11 . 3 99.5(4) ?
    N1 Zn1A_b I1A_b . . 119.8(4) ?
    N1 Zn1A_b I2A_b . . 96.7(4) ?
    N11 Zn1A_b I1A_b 3 . 115.4(4) ?
    N11 Zn1A_b I2A_b 3 . 100.5(4) ?
    I2A_b Zn1A_b I1A_b . . 120.8(3) ?
    N2 Zn2_a I3_a . . 106.7(7) ?
    N2 Zn2_a I4_a . . 106.3(5) ?
    N12 Zn2_a N2 8_566 . 98.6(7) ?
    N12 Zn2_a I3_a 8_566 . 116.9(6) ?
    N12 Zn2_a I4_a 8_566 . 104.7(7) ?
    I3_a Zn2_a I4_a . . 121.0(6) ?
    N2 Zn2A_b N12 . 8_566 99.4(4) ?
    N2 Zn2A_b I3A_b . . 109.5(4) ?
    N2 Zn2A_b I4A_b . . 109.9(3) ?
    N12 Zn2A_b I3A_b 8_566 . 101.8(4) ?
    N12 Zn2A_b I4A_b 8_566 . 109.1(4) ?
    I4A_b Zn2A_b I3A_b . . 124.0(3) ?
    N3 Zn3_a N7 . . 101.9(3) ?
    N3 Zn3_a I5_a . . 104.8(3) ?
    N3 Zn3_a I6_a . . 104.9(4) ?
    N7 Zn3_a I5_a . . 104.2(3) ?
    N7 Zn3_a I6_a . . 103.4(3) ?
    I5_a Zn3_a I6_a . . 133.8(4) ?
    H37A_a C37_a H37B_a . . 109.5 ?
    H37A_a C37_a H37C_a . . 109.5 ?
    H37B_a C37_a H37C_a . . 109.5 ?
    C38_a C37_a H37A_a . . 109.5 ?
    C38_a C37_a H37B_a . . 109.5 ?
    C38_a C37_a H37C_a . . 109.5 ?
    C37_a C38_a H38_a . . 118.2 ?
    C39_a C38_a C37_a . . 123.5(15) ?
    C39_a C38_a H38_a . . 118.2 ?
    C38_a C39_a H39_a . . 117.1 ?
    C38_a C39_a C40_a . . 125.8(13) ?
    C40_a C39_a H39_a . . 117.1 ?
    C41_a C40_a C39_a . . 116.6(9) ?
    C41_a C40_a C45_a . . 120.6(11) ?
    C45_a C40_a C39_a . . 122.7(10) ?
    C40_a C41_a H41_a . . 120.0 ?
    C40_a C41_a C42_a . . 120.0(9) ?
    C42_a C41_a H41_a . . 120.0 ?
    C41_a C42_a H42_a . . 120.7 ?
    C43_a C42_a C41_a . . 118.6(9) ?
    C43_a C42_a H42_a . . 120.7 ?
    C42_a C43_a C44_a . . 121.7(11) ?
    C42_a C43_a O1_a . . 124.3(10) ?
    C44_a C43_a O1_a . . 114.0(9) ?
    C43_a C44_a H44_a . . 120.6 ?
    C43_a C44_a C45_a . . 118.8(9) ?
    C45_a C44_a H44_a . . 120.6 ?
    C40_a C45_a C44_a . . 120.2(9) ?
    C40_a C45_a H45_a . . 119.9 ?
    C44_a C45_a H45_a . . 119.9 ?
    H46A_a C46_a H46B_a . . 109.5 ?
    H46A_a C46_a H46C_a . . 109.5 ?
    H46B_a C46_a H46C_a . . 109.5 ?
    O1_a C46_a H46A_a . . 109.5 ?
    O1_a C46_a H46B_a . . 109.5 ?
    O1_a C46_a H46C_a . . 109.5 ?
    C43_a O1_a C46_a . . 117.1(12) ?
    H47A_a C47_a H47B_a . . 109.5 ?
    H47A_a C47_a H47C_a . . 109.5 ?
    H47B_a C47_a H47C_a . . 109.5 ?
    C48_a C47_a H47A_a . . 109.5 ?
    C48_a C47_a H47B_a . . 109.5 ?
    C48_a C47_a H47C_a . . 109.5 ?
    C47_a C48_a H48_a . . 120.4 ?
    C49_a C48_a C47_a . . 119.2(18) ?
    C49_a C48_a H48_a . . 120.4 ?
    C48_a C49_a H49_a . . 120.3 ?
    C48_a C49_a C50_a . . 119.3(17) ?
    C50_a C49_a H49_a . . 120.3 ?
    C55_a C50_a C49_a . . 121.6(13) ?
    C55_a C50_a C51_a . . 126.1(16) ?
    C51_a C50_a C49_a . . 112.2(13) ?
    C50_a C55_a H55_a . . 121.1 ?
    C50_a C55_a C54_a . . 117.8(14) ?
    C54_a C55_a H55_a . . 121.1 ?
    C55_a C54_a H54_a . . 120.3 ?
    C53_a C54_a C55_a . . 119.4(16) ?
    C53_a C54_a H54_a . . 120.3 ?
    C54_a C53_a C52_a . . 121.1(17) ?
    C54_a C53_a O2_a . . 115.3(17) ?
    C52_a C53_a O2_a . . 123.5(17) ?
    C53_a C52_a H52_a . . 119.3 ?
    C53_a C52_a C51_a . . 121.4(16) ?
    C51_a C52_a H52_a . . 119.3 ?
    C50_a C51_a C52_a . . 114.1(15) ?
    C50_a C51_a H51_a . . 123.0 ?
    C52_a C51_a H51_a . . 123.0 ?
    H56A_a C56_a H56B_a . . 109.5 ?
    H56A_a C56_a H56C_a . . 109.5 ?
    H56B_a C56_a H56C_a . . 109.5 ?
    O2_a C56_a H56A_a . . 109.5 ?
    O2_a C56_a H56B_a . . 109.5 ?
    O2_a C56_a H56C_a . . 109.5 ?
    C53_a O2_a C56_a . . 117(2) ?
    H57A_a C57_a H57B_a . . 109.5 ?
    H57A_a C57_a H57C_a . . 109.5 ?
    H57B_a C57_a H57C_a . . 109.5 ?
    C58_a C57_a H57A_a . . 109.5 ?
    C58_a C57_a H57B_a . . 109.5 ?
    C58_a C57_a H57C_a . . 109.5 ?
    C57_a C58_a H58_a . . 112.5 ?
    C59_a C58_a C57_a . . 135(4) ?
    C59_a C58_a H58_a . . 112.5 ?
    C58_a C59_a H59_a . . 117.4 ?
    C58_a C59_a C60_a . . 125(3) ?
    C60_a C59_a H59_a . . 117.4 ?
    C65_a C60_a C59_a . . 123.2(15) ?
    C61_a C60_a C59_a . . 112.8(14) ?
    C61_a C60_a C65_a . . 124.0(17) ?
    C60_a C65_a H65_a . . 122.5 ?
    C60_a C65_a C64_a . . 115.1(16) ?
    C64_a C65_a H65_a . . 122.5 ?
    C65_a C64_a H64_a . . 120.0 ?
    C63_a C64_a C65_a . . 120.1(16) ?
    C63_a C64_a H64_a . . 120.0 ?
    C64_a C63_a O3_a . . 118.0(14) ?
    C62_a C63_a C64_a . . 121.3(16) ?
    C62_a C63_a O3_a . . 120.6(14) ?
    C63_a C62_a H62_a . . 121.2 ?
    C63_a C62_a C61_a . . 117.6(15) ?
    C61_a C62_a H62_a . . 121.2 ?
    C60_a C61_a C62_a . . 120.2(16) ?
    C60_a C61_a H61_a . . 119.9 ?
    C62_a C61_a H61_a . . 119.9 ?
    H66A_a C66_a H66B_a . . 109.5 ?
    H66A_a C66_a H66C_a . . 109.5 ?
    H66B_a C66_a H66C_a . . 109.5 ?
    O3_a C66_a H66A_a . . 109.5 ?
    O3_a C66_a H66B_a . . 109.5 ?
    O3_a C66_a H66C_a . . 109.5 ?
    C63_a O3_a C66_a . . 118.1(15) ?
loop_
    _geom_torsion_atom_site_label_1
    _geom_torsion_atom_site_label_2
    _geom_torsion_atom_site_label_3
    _geom_torsion_atom_site_label_4
    _geom_torsion_site_symmetry_1
    _geom_torsion_site_symmetry_2
    _geom_torsion_site_symmetry_3
    _geom_torsion_site_symmetry_4
    _geom_torsion
    _geom_torsion_publ_flag
    C1 C2 C3 C4 . . . . 3.7(10) ?
    C1 C2 C3 C6 . . . . -176.5(6) ?
    C2 C1 N2 C5 . . . . -2.0(11) ?
    C2 C1 N2 Zn2_a . . . . 171.0(8) ?
    C2 C1 N2 Zn2A_b . . . . 171.7(6) ?
    C2 C3 C4 C5 . . . . -2.7(11) ?
    C2 C3 C6 N4 . . . . -170.6(6) ?
    C2 C3 C6 N5 . . . . 9.2(9) ?
    C3 C4 C5 N2 . . . . -0.8(11) ?
    C3 C6 N4 C8 . . . . 174.1(6) ?
    C3 C6 N5 C7 . . . . -174.4(6) ?
    C4 C3 C6 N4 . . . . 9.1(10) ?
    C4 C3 C6 N5 . . . . -171.1(6) ?
    C4 C5 N2 C1 . . . . 3.1(11) ?
    C4 C5 N2 Zn2_a . . . . -170.7(8) ?
    C4 C5 N2 Zn2A_b . . . . -170.4(6) ?
    C6 C3 C4 C5 . . . . 177.6(7) ?
    C7 C16 C17 C18 . . . . -177.3(7) ?
    C8 C11 C12 C13 . . . . 177.9(10) ?
    C9 C10 C11 C8 . . . . -176.0(8) ?
    C9 C10 C11 C12 . . . . 0.7(13) ?
    C10 C9 N1 C13 . . . . -2.8(13) ?
    C10 C9 N1 Zn1_a . . . . -178.8(6) ?
    C10 C9 N1 Zn1A_b . . . . -169.1(7) ?
    C10 C11 C12 C13 . . . . 1.1(16) ?
    C11 C8 N4 C6 . . . . 179.6(7) ?
    C11 C8 N6 C7 . . . . -174.7(7) ?
    C11 C12 C13 N1 . . . . -4.0(19) ?
    C12 C13 N1 C9 . . . . 4.8(17) ?
    C12 C13 N1 Zn1_a . . . . -179.2(10) ?
    C12 C13 N1 Zn1A_b . . . . 175.5(12) ?
    C14 C15 C16 C7 . . . . 175.3(12) ?
    C14 C15 C16 C17 . . . . -7.0(19) ?
    C15 C14 N3 C18 . . . . 1(2) ?
    C15 C14 N3 Zn3_a . . . . -175.4(13) ?
    C15 C16 C17 C18 . . . . 4.9(14) ?
    C16 C7 N5 C6 . . . . 179.0(6) ?
    C16 C7 N6 C8 . . . . 176.3(6) ?
    C16 C17 C18 N3 . . . . 0.2(13) ?
    C17 C18 N3 C14 . . . . -3.3(15) ?
    C17 C18 N3 Zn3_a . . . . 173.3(7) ?
    C19 C20 C21 C22 . . . . 1.6(13) ?
    C19 C20 C21 C24 . . . . -178.2(8) ?
    C20 C19 N7 C23 . . . . -0.2(13) ?
    C20 C19 N7 Zn3_a . . . . 173.3(7) ?
    C20 C21 C22 C23 . . . . -1.8(14) ?
    C20 C21 C24 N8 . . . . -172.0(7) ?
    C20 C21 C24 N9 . . . . 8.6(11) ?
    C21 C22 C23 N7 . . . . 1.0(16) ?
    C21 C24 N8 C26 . . . . -177.2(6) ?
    C21 C24 N9 C25 . . . . 178.9(6) ?
    C22 C21 C24 N8 . . . . 8.2(11) ?
    C22 C21 C24 N9 . . . . -171.2(8) ?
    C22 C23 N7 C19 . . . . 0.0(15) ?
    C22 C23 N7 Zn3_a . . . . -173.4(8) ?
    C24 C21 C22 C23 . . . . 178.0(9) ?
    C25 C34 C35 C36 . . . . -178.6(8) ?
    C26 C29 C30 C31 . . . . 178.8(11) ?
    C27 C28 C29 C26 . . . . -179.5(8) ?
    C27 C28 C29 C30 . . . . 1.8(14) ?
    C28 C27 N12 C31 . . . . -1.9(15) ?
    C28 C27 N12 Zn2_a . . . 8_465 177.1(9) ?
    C28 C27 N12 Zn2A_b . . . 8_465 172.9(7) ?
    C28 C29 C30 C31 . . . . -2.5(18) ?
    C29 C26 N8 C24 . . . . 178.8(7) ?
    C29 C26 N10 C25 . . . . 179.1(7) ?
    C29 C30 C31 N12 . . . . 1(2) ?
    C30 C31 N12 C27 . . . . 1.2(19) ?
    C30 C31 N12 Zn2_a . . . 8_465 -177.7(12) ?
    C30 C31 N12 Zn2A_b . . . 8_465 -174.0(12) ?
    C32 C33 C34 C25 . . . . 177.8(11) ?
    C32 C33 C34 C35 . . . . -0.8(17) ?
    C33 C32 N11 C36 . . . . -2.3(19) ?
    C33 C32 N11 Zn1_a . . . 3_445 -175.9(11) ?
    C33 C32 N11 Zn1A_b . . . 3_445 178.3(12) ?
    C33 C34 C35 C36 . . . . 0.0(15) ?
    C34 C25 N9 C24 . . . . 176.4(6) ?
    C34 C25 N10 C26 . . . . -176.0(6) ?
    C34 C35 C36 N11 . . . . -0.3(16) ?
    C35 C36 N11 C32 . . . . 1.4(16) ?
    C35 C36 N11 Zn1_a . . . 3_445 175.1(8) ?
    C35 C36 N11 Zn1A_b . . . 3_445 -179.5(8) ?
    N1 C9 C10 C11 . . . . 0.1(13) ?
    N2 C1 C2 C3 . . . . -1.4(11) ?
    N3 C14 C15 C16 . . . . 4(2) ?
    N4 C6 N5 C7 . . . . 5.4(10) ?
    N4 C8 C11 C10 . . . . -35.4(11) ?
    N4 C8 C11 C12 . . . . 147.9(9) ?
    N4 C8 N6 C7 . . . . 5.0(11) ?
    N5 C6 N4 C8 . . . . -5.6(10) ?
    N5 C7 C16 C15 . . . . -172.9(10) ?
    N5 C7 C16 C17 . . . . 9.4(11) ?
    N5 C7 N6 C8 . . . . -5.2(10) ?
    N6 C7 C16 C15 . . . . 5.7(13) ?
    N6 C7 C16 C17 . . . . -172.0(7) ?
    N6 C7 N5 C6 . . . . 0.5(10) ?
    N6 C8 C11 C10 . . . . 144.2(8) ?
    N6 C8 C11 C12 . . . . -32.5(12) ?
    N6 C8 N4 C6 . . . . 0.0(11) ?
    N7 C19 C20 C21 . . . . -0.7(14) ?
    N8 C24 N9 C25 . . . . -0.5(10) ?
    N8 C26 C29 C28 . . . . 3.1(12) ?
    N8 C26 C29 C30 . . . . -178.3(10) ?
    N8 C26 N10 C25 . . . . -0.4(11) ?
    N9 C24 N8 C26 . . . . 2.2(11) ?
    N9 C25 C34 C33 . . . . -169.7(9) ?
    N9 C25 C34 C35 . . . . 8.9(11) ?
    N9 C25 N10 C26 . . . . 2.5(11) ?
    N10 C25 C34 C33 . . . . 8.9(12) ?
    N10 C25 C34 C35 . . . . -172.5(8) ?
    N10 C25 N9 C24 . . . . -2.1(11) ?
    N10 C26 C29 C28 . . . . -176.4(8) ?
    N10 C26 C29 C30 . . . . 2.2(13) ?
    N10 C26 N8 C24 . . . . -1.7(11) ?
    N11 C32 C33 C34 . . . . 2(2) ?
    N12 C27 C28 C29 . . . . 0.4(14) ?
    C37_a C38_a C39_a C40_a . . . . -177.8(13) ?
    C38_a C39_a C40_a C41_a . . . . 176.9(13) ?
    C38_a C39_a C40_a C45_a . . . . 0(2) ?
    C39_a C40_a C41_a C42_a . . . . -173.9(11) ?
    C39_a C40_a C45_a C44_a . . . . 173.0(12) ?
    C40_a C41_a C42_a C43_a . . . . 1.3(18) ?
    C41_a C40_a C45_a C44_a . . . . -3.6(19) ?
    C41_a C42_a C43_a C44_a . . . . -5(2) ?
    C41_a C42_a C43_a O1_a . . . . 176.3(12) ?
    C42_a C43_a C44_a C45_a . . . . 4(2) ?
    C42_a C43_a O1_a C46_a . . . . -18(2) ?
    C43_a C44_a C45_a C40_a . . . . 0(2) ?
    C44_a C43_a O1_a C46_a . . . . 163.3(17) ?
    C45_a C40_a C41_a C42_a . . . . 2.8(17) ?
    O1_a C43_a C44_a C45_a . . . . -176.9(13) ?
    C47_a C48_a C49_a C50_a . . . . -173.3(16) ?
    C48_a C49_a C50_a C55_a . . . . 6(3) ?
    C48_a C49_a C50_a C51_a . . . . -175.5(17) ?
    C49_a C50_a C55_a C54_a . . . . 175.5(17) ?
    C49_a C50_a C51_a C52_a . . . . -178.4(14) ?
    C50_a C55_a C54_a C53_a . . . . 4(3) ?
    C55_a C50_a C51_a C52_a . . . . 0(2) ?
    C55_a C54_a C53_a C52_a . . . . -2(3) ?
    C55_a C54_a C53_a O2_a . . . . 179.3(19) ?
    C54_a C53_a C52_a C51_a . . . . -1(3) ?
    C54_a C53_a O2_a C56_a . . . . 166(2) ?
    C53_a C52_a C51_a C50_a . . . . 2(2) ?
    C52_a C53_a O2_a C56_a . . . . -13(3) ?
    C51_a C50_a C55_a C54_a . . . . -3(3) ?
    O2_a C53_a C52_a C51_a . . . . 177.7(18) ?
    C57_a C58_a C59_a C60_a . . . . -179(3) ?
    C58_a C59_a C60_a C65_a . . . . 25(4) ?
    C58_a C59_a C60_a C61_a . . . . -157(3) ?
    C59_a C60_a C65_a C64_a . . . . 173(2) ?
    C59_a C60_a C61_a C62_a . . . . 176.3(17) ?
    C60_a C65_a C64_a C63_a . . . . 14(4) ?
    C65_a C60_a C61_a C62_a . . . . -6(3) ?
    C65_a C64_a C63_a C62_a . . . . -12(4) ?
    C65_a C64_a C63_a O3_a . . . . 172(2) ?
    C64_a C63_a C62_a C61_a . . . . 1(3) ?
    C64_a C63_a O3_a C66_a . . . . -167(3) ?
    C63_a C62_a C61_a C60_a . . . . 8(3) ?
    C62_a C63_a O3_a C66_a . . . . 18(3) ?
    C61_a C60_a C65_a C64_a . . . . -5(4) ?
    O3_a C63_a C62_a C61_a . . . . 176.8(18) ?
_shelx_hkl_file
;
   2   0   0    9.55    0.94
  -2   0   0   11.47    0.78
  -2   0   0   11.13    0.92
   6   0   0   70.72    5.81
   6   0   0   61.95    5.72
   6   0   0   80.05    5.43
  -6   0   0   73.70    4.77
  -6   0   0   68.85    5.78
  -6   0   0   72.11    5.73
   6   0   0   85.71    4.79
  -6   0   0   81.33    5.43
 -10   0   0  135.92    9.83
  10   0   0  134.79    8.08
  10   0   0  125.78    9.16
  10   0   0  133.79    9.73
  10   0   0  119.22    9.79
 -10   0   0  119.58    9.68
 -10   0   0  128.65    9.15
 -10   0   0  113.99    8.03
 -14   0   0   63.70    5.46
 -14   0   0   66.21    5.66
  14   0   0   65.86    5.52
  14   0   0   62.31    4.59
 -14   0   0   72.69    5.16
 -14   0   0   66.02    4.55
  14   0   0   71.16    5.16
  14   0   0   63.20    5.62
  14   0   0   56.61    4.63
 -16   0   0  217.70   17.47
  16   0   0  216.57   17.47
 -16   0   0  253.34   16.44
  16   0   0  247.64   16.45
 -16   0   0  232.40   14.43
 -16   0   0  202.69   17.32
  16   0   0  232.88   14.52
  16   0   0  205.49   17.36
  16   0   0  251.98   14.49
  18   0   0   95.18    7.71
 -18   0   0   96.72    8.37
  18   0   0  102.67    8.36
  18   0   0  101.10    6.93
 -18   0   0  117.30    6.86
  18   0   0  106.77    8.27
 -18   0   0   92.30    8.15
  18   0   0  105.84    6.88
 -18   0   0  101.11    7.70
  22   0   0  222.25   14.24
  22   0   0  242.31   17.25
 -22   0   0  212.33   17.20
  22   0   0  207.52   16.05
 -22   0   0  216.54   14.12
  22   0   0  233.94   14.20
  22   0   0  217.62   17.08
  24   0   0  892.75   62.85
  26   0   0  216.17   16.87
  26   0   0  214.07   16.74
 -26   0   0  222.92   16.65
  26   0   0  209.69   13.93
  26   0   0  206.19   15.70
  26   0   0  217.95   13.90
  28   0   0  402.25   29.94
  28   0   0  383.22   29.79
  28   0   0  379.95   28.05
 -28   0   0  421.17   30.02
  28   0   0  373.52   24.68
  30   0   0   29.52    3.98
  30   0   0   17.77    2.90
  30   0   0   25.43    3.21
 -30   0   0   32.46    4.34
  32   0   0   45.35    4.34
  32   0   0   40.07    4.67
 -32   0   0   46.74    5.57
  32   0   0   57.00    5.50
 -34   0   0    0.68    2.26
  34   0   0    1.19    1.93
  34   0   0   -0.19    1.74
  34   0   0    0.54    1.57
  36   0   0    9.25    2.14
  36   0   0    9.12    2.34
  36   0   0   15.29    3.20
 -36   0   0   11.38    3.09
 -38   0   0   -0.39    2.46
  38   0   0   -1.13    1.78
  38   0   0   -0.82    2.10
  38   0   0   -0.44    1.77
  -1  -1   0   14.23    1.20
   1  -1   0   11.21    0.94
  -1  -1   0   12.30    0.92
   1  -1   0   14.20    1.22
   1   1   0   12.73    1.14
   5  -1   0   18.46    2.06
   5  -1   0   19.31    1.59
   5  -1   0   19.07    1.88
  -5  -1   0   20.87    1.98
  -5  -1   0   21.65    2.02
   5  -1   0   20.56    1.62
   5  -1   0   22.67    1.76
   5  -1   0   19.99    1.77
  -5  -1   0   20.96    1.77
  -5  -1   0   18.38    1.60
   5   1   0   15.34    2.08
  -5   1   0   23.70    1.78
  -5   1   0   22.30    1.60
  -5   1   0   17.16    1.88
  -5   1   0   17.81    1.59
  -5   1   0   17.46    1.99
   5   1   0   20.80    1.78
  -5   1   0   18.84    1.74
   5   1   0   18.30    1.93
  -9   1   0  200.65   13.37
  -9   1   0  182.85   11.73
  -9   1   0  178.86   14.19
 -11  -1   0  336.24   25.21
  13  -1   0  325.51   22.43
  13   1   0  278.54   22.40
 -13   1   0  318.57   19.75
  13   1   0  344.73   23.84
 -15  -1   0    1.31    0.88
  15  -1   0   -0.36    1.03
  15  -1   0    0.55    1.03
  15  -1   0    0.87    0.98
  15  -1   0    1.32    0.94
 -15  -1   0    1.98    1.17
 -15  -1   0    1.10    0.97
 -15  -1   0    0.48    1.33
  15  -1   0    0.63    1.18
 -15   1   0    1.13    1.29
  15   1   0    0.50    1.09
  15   1   0    1.56    1.10
 -15   1   0    1.50    1.07
  15   1   0    1.43    1.16
 -15   1   0    1.94    0.98
 -15   1   0    0.43    0.95
  15   1   0    0.65    1.00
  17  -1   0  170.80   11.64
  17  -1   0  181.04   10.31
 -17  -1   0  179.34   12.54
  17  -1   0  147.78   12.31
  17  -1   0  157.23   10.28
 -17  -1   0  168.24   12.34
  17  -1   0  148.29   12.45
 -17  -1   0  151.93   11.60
 -17  -1   0  168.03   10.26
  17   1   0  155.47   12.40
 -17   1   0  173.74   10.26
 -17   1   0  146.01   12.43
 -17   1   0  139.54   12.24
 -17   1   0  151.31   11.59
  17   1   0  176.51   11.69
  17   1   0  136.13   10.22
 -19  -1   0   10.40    1.82
  19  -1   0    8.44    1.43
  19  -1   0    9.40    1.73
  19  -1   0   12.28    1.73
  19  -1   0    5.56    1.38
 -19  -1   0   13.14    1.73
  19  -1   0   12.75    2.09
 -19  -1   0   11.69    2.29
 -19  -1   0    7.87    1.37
  19   1   0    6.88    1.75
  19   1   0   12.35    2.12
 -19   1   0   10.55    2.02
 -19   1   0   10.61    1.57
  19   1   0    9.13    1.54
 -19   1   0    7.17    1.33
 -19   1   0   12.25    1.86
  19   1   0    9.44    1.67
  21  -1   0    5.92    1.32
 -21  -1   0    3.61    1.63
  21  -1   0    2.81    1.33
  21  -1   0    5.69    1.68
 -21  -1   0    5.16    1.29
  21  -1   0    5.33    1.38
  21  -1   0    2.12    1.44
 -21  -1   0    3.27    1.25
 -21  -1   0    3.67    1.23
  21   1   0    5.33    1.47
 -21   1   0    2.99    1.24
  21   1   0    3.60    1.32
 -21   1   0    3.23    1.13
  21   1   0    5.11    1.61
  21   1   0    2.84    1.43
 -21   1   0    2.44    1.51
 -23  -1   0    7.99    1.62
  23  -1   0   12.50    2.10
 -23  -1   0    7.75    1.58
 -23  -1   0    8.05    2.12
 -23  -1   0    6.17    1.36
  23  -1   0    7.61    1.64
  23  -1   0    6.66    1.47
  23  -1   0    9.53    2.15
  23  -1   0    7.39    1.57
  23   1   0    5.80    1.55
  23   1   0   11.85    2.15
  23   1   0    7.37    1.57
 -23   1   0   10.12    1.80
  23   1   0   10.31    2.22
 -23   1   0   11.40    2.35
 -23   1   0    5.46    1.30
  25  -1   0   52.41    5.30
 -25  -1   0   58.13    5.09
 -25  -1   0   54.93    5.44
  25  -1   0   49.87    4.26
 -25  -1   0   48.83    4.13
  25  -1   0   54.42    4.78
  25  -1   0   57.15    5.24
  25  -1   0   50.62    4.23
  25   1   0   42.29    4.27
  25   1   0   67.64    5.41
  25   1   0   54.11    5.31
  25   1   0   53.52    4.77
 -25   1   0   55.86    5.48
  27  -1   0   26.87    3.27
 -27  -1   0   24.14    3.27
 -27  -1   0   20.61    3.20
  27  -1   0   25.26    2.84
 -27  -1   0   19.39    2.67
  27  -1   0   23.70    3.00
  27  -1   0   24.86    3.68
  27   1   0   26.08    3.25
  27   1   0   16.16    2.87
  27   1   0   22.36    2.95
 -27   1   0   23.64    3.40
  27   1   0   26.65    3.68
 -29  -1   0  156.61   13.42
  29  -1   0  157.38   13.19
  29  -1   0  168.63   13.46
  29  -1   0  170.32   12.38
  29  -1   0  168.83   11.01
  29  -1   0  153.59   10.95
  29   1   0  176.58   11.06
  29   1   0  157.49   12.38
 -29   1   0  170.81   13.49
  31  -1   0   28.59    4.01
  31  -1   0   31.30    3.61
  31  -1   0   20.21    2.79
 -31  -1   0   29.83    4.47
 -31   1   0   29.62    4.37
  31   1   0   27.57    4.19
  31   1   0   26.43    3.65
  33  -1   0    0.88    1.93
  33  -1   0    0.46    1.59
 -33  -1   0    0.92    2.20
  33  -1   0   -0.50    1.70
  33   1   0    3.00    1.79
  33   1   0    0.67    1.83
  33   1   0    1.70    1.79
 -33   1   0   -0.30    2.32
  35  -1   0   14.41    2.52
  35  -1   0   22.82    3.08
  35  -1   0   25.83    4.05
 -35  -1   0   23.81    3.81
 -35   1   0   30.45    4.21
  35   1   0   22.11    2.75
  37  -1   0    5.93    2.12
  37  -1   0    2.37    1.78
 -37  -1   0    2.76    2.40
  37  -1   0    5.57    2.53
  37   1   0    4.00    2.02
  37   1   0    3.30    1.95
  37   1   0    3.04    2.22
 -37   1   0    2.36    2.44
  39  -1   0   17.81    3.25
  39  -1   0   11.40    2.45
 -39  -1   0    8.22    2.85
  39  -1   0    9.14    2.16
  39   1   0    6.96    2.30
  39   1   0   19.89    3.49
  39   1   0    9.41    2.21
   2  -2   0   32.56    3.09
   2  -2   0   35.76    2.61
   2  -2   0   41.38    2.54
   2  -2   0   39.41    2.88
  -2  -2   0   38.70    2.60
   2  -2   0   43.14    2.87
  -2  -2   0   35.86    3.16
   2  -2   0   37.41    3.29
  -2  -2   0   39.65    2.88
  -2   2   0   40.55    2.55
   2   2   0   37.87    2.57
  -2   2   0   39.25    2.59
   2   2   0   40.37    2.87
   2   2   0   42.69    2.88
   2   2   0   37.87    3.17
  -2   2   0   40.90    2.87
  -2   2   0   37.04    3.10
   2   2   0   32.67    3.18
  -4  -2   0  109.31    9.42
  -4   2   0  141.94    9.49
   4   2   0  123.26    9.46
 -10  -2   0  186.46   14.85
 -10  -2   0  202.69   13.94
  10  -2   0  212.24   12.27
  10  -2   0  192.29   12.24
  10  -2   0  175.28   14.83
  10  -2   0  167.46   14.71
  10  -2   0  222.50   13.95
 -10  -2   0  179.79   12.23
 -10   2   0  192.43   14.84
 -10   2   0  171.17   14.70
 -10   2   0  196.04   13.93
 -10   2   0  207.10   13.95
  10   2   0  174.00   14.80
  10   2   0  211.24   12.29
 -10   2   0  213.52   12.29
 -10   2   0  211.09   12.26
  12  -2   0  161.93   12.49
 -12  -2   0  168.64   11.01
  12  -2   0  168.29   13.37
 -12  -2   0  163.58   12.50
  12  -2   0  170.91   13.26
 -12  -2   0  205.47   13.46
  12  -2   0  151.05   12.50
  12  -2   0  174.79   11.03
  12  -2   0  174.77   11.03
 -12   2   0  195.13   11.09
  12   2   0  163.11   12.54
 -12   2   0  166.45   13.24
  12   2   0  185.62   13.40
 -12   2   0  183.56   11.04
  12   2   0  184.94   13.40
  12   2   0  172.92   11.05
 -12   2   0  190.52   13.42
 -12   2   0  159.82   12.51
  16  -2   0  195.91   14.27
 -16  -2   0  246.28   17.30
 -16  -2   0  230.03   17.39
  16  -2   0  245.83   17.43
 -16  -2   0  209.30   16.24
  16  -2   0  261.39   17.30
  16  -2   0  230.93   16.25
  16  -2   0  193.85   16.21
 -16  -2   0  235.55   14.32
 -16   2   0  230.49   14.40
  16   2   0  220.98   14.35
  16   2   0  203.30   16.27
  16   2   0  250.39   17.41
 -16   2   0  254.95   17.27
  16   2   0  217.24   17.29
 -16   2   0  208.11   16.24
  18  -2   0   20.22    3.03
 -18  -2   0   21.35    2.80
  18  -2   0   24.43    2.40
 -18  -2   0   20.81    2.58
  18  -2   0   19.66    2.49
 -18  -2   0   22.48    2.32
  18  -2   0   18.88    2.56
  18  -2   0   21.86    2.85
 -18  -2   0   23.41    3.22
  18  -2   0   24.40    2.43
 -18   2   0   25.20    2.34
 -18   2   0   23.22    3.10
 -18   2   0   22.03    2.53
  18   2   0   24.83    2.50
  18   2   0   19.87    2.91
 -18   2   0   27.84    2.82
  18   2   0   20.91    3.12
 -18   2   0   25.94    2.58
  18   2   0   26.05    2.72
 -22  -2   0  229.56   16.05
 -22  -2   0  217.26   14.11
  22  -2   0  213.67   15.99
  22  -2   0  223.54   14.16
 -22  -2   0  245.41   17.08
  22  -2   0  214.69   16.01
  22  -2   0  217.65   14.12
  22  -2   0  220.82   17.20
 -22   2   0  226.65   17.20
 -22   2   0  202.51   14.08
  22   2   0  222.02   16.10
  22   2   0  232.86   14.22
  22   2   0  224.65   17.13
 -22   2   0  208.36   16.95
 -24  -2   0  166.10   12.85
 -24  -2   0  172.82   13.12
  24  -2   0  170.99   13.10
  24  -2   0  147.49   12.82
 -24  -2   0  170.73   10.67
  24  -2   0  153.31   12.05
 -24  -2   0  165.48   12.09
  24  -2   0  165.47   12.06
  24  -2   0  154.23   10.67
  24  -2   0  172.48   10.73
 -24   2   0  150.58   13.01
  24   2   0  173.30   10.79
  24   2   0  162.09   12.98
  26  -2   0    6.95    1.56
 -26  -2   0    5.90    1.37
 -26  -2   0    4.48    1.98
  26  -2   0    4.59    1.73
  26  -2   0    5.95    1.57
 -26  -2   0    6.58    1.81
  26  -2   0    3.69    1.58
  26  -2   0    3.73    1.46
  26  -2   0    4.02    1.81
  26   2   0    6.65    1.81
  26   2   0    5.05    1.54
 -26   2   0    4.83    2.08
  26   2   0    1.98    1.74
  28  -2   0  105.20    7.31
  28  -2   0  119.68    7.42
 -28  -2   0   91.06    9.03
  28  -2   0  111.55    8.26
 -28  -2   0  102.00    7.23
  28  -2   0  113.17    8.91
  28  -2   0  103.06    9.03
  28   2   0  102.09    8.29
 -28   2   0   96.26    9.02
  28   2   0  107.79    9.01
  28   2   0   90.94    7.34
  30  -2   0    8.68    1.74
  30  -2   0    8.36    1.87
  30  -2   0    7.99    2.14
  30  -2   0    5.48    1.93
 -30  -2   0    7.64    2.70
  30  -2   0   11.46    2.54
 -30   2   0   10.13    2.72
  30   2   0    6.35    2.13
  30   2   0    8.89    2.30
  30   2   0    4.84    1.80
  32  -2   0   57.33    4.42
  32  -2   0   53.06    4.85
  32  -2   0   49.05    4.43
  32  -2   0   48.04    5.24
 -32  -2   0   40.12    5.59
  32   2   0   49.51    5.41
  32   2   0   51.82    4.48
  32   2   0   46.21    4.88
 -32   2   0   37.32    5.56
  34  -2   0   83.42    7.33
 -34  -2   0   77.06    7.64
  34  -2   0   74.77    6.04
  34  -2   0   70.76    6.60
  34   2   0   76.70    6.08
  34   2   0   80.69    6.77
 -34   2   0   84.93    7.77
  34   2   0   69.94    7.37
  36  -2   0    2.71    1.94
  36  -2   0    8.91    2.63
 -36  -2   0    5.93    2.85
  36  -2   0    1.39    1.88
  36   2   0    2.32    1.86
  36   2   0    2.10    1.92
 -36   2   0    4.86    2.83
  36   2   0    5.32    2.32
  38  -2   0  210.76   15.65
  38  -2   0  161.91   14.27
 -38  -2   0  227.66   16.08
  38  -2   0  191.24   12.82
  38   2   0  179.55   14.43
  38   2   0  180.12   12.82
   1  -3   0  114.29    6.82
   1  -3   0   92.46    8.22
  -1  -3   0  105.39    6.81
  -1  -3   0  107.49    8.32
   1   3   0  104.47    8.31
   1   3   0  117.09    7.70
  -1   3   0  105.19    6.82
  -1   3   0  109.07    8.24
   1   3   0   98.29    8.21
   1   3   0  117.92    6.84
   5  -3   0  151.53    9.29
  -5  -3   0  129.42   11.20
   5  -3   0  131.60   11.30
   5  -3   0  139.32    9.24
  -5  -3   0  139.83   11.25
   5   3   0  167.99    9.31
  -5   3   0  160.67    9.29
   5   3   0  155.91   11.24
  -5   3   0  157.11   10.51
   5   3   0  147.44   11.28
  -5   3   0  149.39    9.24
  -5   3   0  140.08   11.27
  -9   3   0  332.38   20.61
  11  -3   0   57.46    3.69
  11  -3   0   47.29    4.04
 -11  -3   0   44.19    4.49
  11  -3   0   56.01    3.64
 -11  -3   0   48.92    4.45
 -11  -3   0   50.01    3.63
  11  -3   0   49.74    3.97
 -11  -3   0   42.86    4.02
  11   3   0   59.94    4.61
  11   3   0   40.87    4.06
 -11   3   0   61.11    3.70
 -11   3   0   55.10    3.63
  11   3   0   47.23    3.69
 -11   3   0   47.04    4.07
 -11   3   0   52.62    4.09
  11   3   0   54.68    4.55
  15  -3   0    6.21    1.19
  15  -3   0    6.78    1.29
 -15  -3   0    6.73    1.24
 -15  -3   0    7.26    1.30
  15  -3   0    5.99    1.14
 -15  -3   0    6.52    1.71
  15  -3   0    8.54    1.22
  15  -3   0    4.58    1.65
 -15  -3   0    6.41    1.46
  15  -3   0    4.63    1.48
  15   3   0    6.98    1.39
 -15   3   0    4.42    1.65
  15   3   0    3.22    1.37
 -15   3   0    9.47    1.43
  15   3   0    5.76    1.22
 -15   3   0    5.98    1.10
 -15   3   0    3.73    1.33
 -15   3   0    5.70    1.21
 -15   3   0    8.69    1.36
  15   3   0    1.79    1.33
 -17  -3   0  458.62   31.94
  17  -3   0  442.86   26.35
  17   3   0  402.21   30.03
  17   3   0  392.10   26.35
  19  -3   0   72.70    4.97
  19  -3   0   82.32    6.29
 -19  -3   0   57.15    5.49
 -19  -3   0   83.74    6.09
  19  -3   0   82.71    6.08
  19  -3   0   72.88    5.02
 -19  -3   0   75.74    6.33
  19  -3   0   66.36    5.47
  19  -3   0   59.12    5.52
 -19   3   0   77.65    6.27
 -19   3   0   60.83    5.08
  19   3   0   78.90    6.28
 -19   3   0   73.78    5.94
 -19   3   0   70.85    4.96
  19   3   0   57.69    5.00
  19   3   0   58.05    5.61
  21  -3   0   19.86    2.35
  21  -3   0   19.44    2.25
 -21  -3   0   23.23    3.27
  21  -3   0   13.77    2.39
  21  -3   0   16.02    2.47
  21  -3   0   20.21    2.30
 -21  -3   0   21.21    2.20
  21  -3   0   20.51    2.83
 -21  -3   0   15.84    2.36
  21   3   0   16.13    2.46
  21   3   0   13.25    2.13
 -21   3   0   23.49    2.63
 -21   3   0   19.30    2.65
 -21   3   0   21.10    3.09
  21   3   0   21.19    2.42
  21   3   0   23.56    3.17
 -23  -3   0    4.40    1.96
  23  -3   0    1.71    1.28
 -23  -3   0    3.12    1.12
  23  -3   0    0.50    1.35
 -23  -3   0    1.36    1.37
  23  -3   0    0.84    1.05
 -23  -3   0    3.11    1.22
  23  -3   0    1.55    1.42
  23  -3   0    2.65    1.17
  23  -3   0    1.05    1.23
  23   3   0    2.62    1.45
  23   3   0    1.60    1.46
 -23   3   0    2.71    1.76
  23   3   0    1.95    1.62
  23   3   0    3.31    1.44
 -23   3   0    1.01    1.37
  25  -3   0    0.48    1.61
  25  -3   0    0.08    1.13
  25  -3   0   -0.22    1.11
  25  -3   0   -0.76    1.24
 -25  -3   0    0.06    1.27
  25  -3   0   -0.37    1.40
  25  -3   0   -0.17    1.32
 -25  -3   0   -0.22    1.13
 -25  -3   0   -0.50    0.98
 -25  -3   0    0.23    1.89
  25   3   0   -0.07    1.47
  25   3   0    0.18    1.40
 -25   3   0   -1.56    1.38
  25   3   0   -0.81    1.42
 -25   3   0   -0.90    1.62
 -27  -3   0   20.66    3.13
 -27  -3   0   16.43    2.99
  27  -3   0   25.49    3.58
  27  -3   0   20.60    2.77
  27  -3   0   19.72    2.90
 -27  -3   0   22.93    2.58
  27  -3   0   17.94    2.73
  27  -3   0   22.94    2.67
  27  -3   0   24.79    3.37
  27   3   0   25.38    3.71
  27   3   0   14.90    2.54
  27   3   0   14.36    2.28
 -27   3   0   26.30    3.74
 -29  -3   0   85.81    6.31
  29  -3   0   81.00    6.33
  29  -3   0   91.67    7.05
  29  -3   0   79.16    7.07
 -29  -3   0  102.87    7.75
  29  -3   0   86.24    6.36
 -29  -3   0   85.36    8.12
  29  -3   0   87.13    7.69
  29  -3   0   96.99    8.02
 -29   3   0   87.25    7.97
  29   3   0   87.10    6.49
  29   3   0   93.11    8.05
  29   3   0   75.29    7.19
  31  -3   0   30.10    3.79
  31  -3   0   15.55    2.48
  31  -3   0   25.63    3.30
 -31  -3   0   19.35    3.40
  31  -3   0   25.29    3.67
  31  -3   0   17.23    2.43
  31   3   0   22.51    3.45
  31   3   0   24.47    2.98
 -31   3   0   28.48    3.80
  31   3   0   27.37    4.08
 -33  -3   0    0.16    2.17
  33  -3   0    0.83    1.87
  33  -3   0    3.14    2.33
  33  -3   0    3.14    1.80
  33  -3   0    1.55    1.71
  33  -3   0    1.78    1.51
 -33   3   0    1.42    2.13
  33   3   0    2.54    1.67
  33   3   0    2.36    2.41
  33   3   0    2.66    1.80
  35  -3   0   22.78    3.45
  35  -3   0   16.16    2.54
  35  -3   0   17.46    3.27
 -35  -3   0   30.31    4.68
 -35   3   0   30.48    4.66
  35   3   0   26.38    3.35
  35   3   0   22.02    2.92
  35   3   0   17.85    3.48
 -37  -3   0    8.00    2.84
  37  -3   0    8.65    2.15
  37  -3   0    4.93    2.09
  37  -3   0    4.76    2.36
  37   3   0    9.28    2.88
  37   3   0    7.44    2.16
  37   3   0    9.05    2.17
  39  -3   0    4.39    2.06
  39  -3   0    2.43    2.49
 -39  -3   0    0.30    2.82
  39  -3   0    2.92    1.99
  39   3   0    1.80    1.97
  39   3   0    3.25    2.07
   0  -4   0   13.58    1.43
   0  -4   0   14.00    1.51
   0  -4   0   14.21    1.92
   0  -4   0   13.20    1.67
   0  -4   0   11.37    1.46
   0   4   0   12.91    1.69
   0   4   0   14.23    1.44
   0   4   0   10.25    1.77
   0   4   0   15.28    1.63
   0   4   0   14.54    1.69
   8  -4   0    6.24    1.10
   8  -4   0    8.29    1.13
   8  -4   0    7.17    1.06
  -8  -4   0    6.01    1.09
   8  -4   0    7.31    1.13
  -8  -4   0    8.32    1.15
  -8  -4   0    5.73    1.53
  -8  -4   0    2.44    1.30
  -8  -4   0    9.64    1.17
   8  -4   0    3.14    1.51
   8  -4   0    2.81    1.24
  -8   4   0    6.17    1.08
   8   4   0   10.32    1.27
  -8   4   0    4.21    0.97
   8   4   0    7.46    1.13
  -8   4   0    9.15    1.18
   8   4   0    3.78    1.43
  -8   4   0    4.65    1.04
  -8   4   0    4.74    1.57
   8   4   0    6.65    1.54
 -10  -4   0   54.86    4.41
 -10  -4   0   47.98    3.45
  10  -4   0   45.95    3.75
  10  -4   0   42.12    4.44
  10  -4   0   37.07    4.11
 -10  -4   0   49.74    4.33
 -10  -4   0   55.16    3.84
  10  -4   0   47.07    3.43
  10  -4   0   43.06    3.44
  10  -4   0   50.09    3.76
 -10   4   0   40.48    4.10
  10   4   0   57.17    3.97
  10   4   0   43.62    4.38
 -10   4   0   47.07    4.40
 -10   4   0   49.99    3.83
  10   4   0   41.02    4.25
  10   4   0   41.27    3.51
 -10   4   0   53.94    3.51
 -10   4   0   49.98    3.43
 -10   4   0   47.93    3.86
 -12  -4   0    1.46    0.97
 -12  -4   0    2.85    1.01
  12  -4   0    3.01    1.08
 -12  -4   0    2.07    1.55
  12  -4   0    2.96    1.15
  12  -4   0    2.30    0.95
  12  -4   0    2.20    0.96
  12  -4   0    1.91    1.29
 -12  -4   0    1.08    1.15
  12  -4   0    1.90    0.86
  12   4   0    1.90    1.35
  12   4   0    2.78    1.10
  12   4   0    0.86    1.05
 -12   4   0    1.11    1.24
 -12   4   0    1.75    1.05
 -12   4   0    1.51    1.03
 -12   4   0    3.84    1.05
 -12   4   0    4.88    1.11
 -12   4   0    2.21    0.97
  12   4   0    1.59    1.36
  18  -4   0  303.51   23.13
  18  -4   0  328.54   21.64
  18  -4   0  307.23   19.04
 -18  -4   0  307.63   21.64
  18  -4   0  316.79   19.05
 -18  -4   0  303.68   19.03
 -18  -4   0  315.27   23.12
 -18  -4   0  250.79   22.88
  18   4   0  286.56   19.08
 -18   4   0  334.28   19.13
 -18   4   0  303.26   21.67
 -18   4   0  280.01   23.05
 -18   4   0  304.64   19.09
  18   4   0  303.86   23.08
  20  -4   0  367.91   25.67
  20  -4   0  432.25   29.27
  20  -4   0  463.65   31.31
 -20  -4   0  434.59   25.75
  20  -4   0  430.54   31.01
 -20   4   0  406.31   31.15
 -20   4   0  424.93   25.82
  20   4   0  385.43   31.14
  20   4   0  355.28   31.04
  20   4   0  424.13   25.82
  22  -4   0  206.64   14.30
  22  -4   0  226.66   17.54
  22  -4   0  216.77   16.24
  22  -4   0  229.90   14.37
 -22  -4   0  236.57   14.37
 -22  -4   0  213.05   17.47
  22  -4   0  219.20   16.19
  22  -4   0  203.48   17.22
 -22  -4   0  233.62   16.27
 -22  -4   0  250.26   17.40
  22   4   0  215.99   16.34
 -22   4   0  234.37   17.52
  22   4   0  235.44   17.53
  22   4   0  231.21   14.46
 -22   4   0  216.98   14.44
  24  -4   0  147.31    9.95
 -24  -4   0  165.41   12.37
  24  -4   0  179.18   12.14
  24  -4   0  151.19   11.25
  24  -4   0  154.52   12.33
  24  -4   0  134.82   11.14
  24  -4   0  151.42   10.00
 -24  -4   0  143.57    9.93
 -24  -4   0  132.07   11.19
 -24  -4   0  143.44   12.02
  24   4   0  156.13   11.40
 -24   4   0  151.29   10.15
 -24   4   0  150.84   12.24
  24   4   0  153.94   10.09
  24   4   0  164.08   12.32
 -26  -4   0  191.41   15.41
  26  -4   0  201.38   14.15
 -26  -4   0  191.09   12.54
  26  -4   0  188.91   12.55
 -26  -4   0  175.15   14.14
  26  -4   0  210.41   12.60
 -26  -4   0  203.63   15.19
  26  -4   0  221.32   15.27
  26  -4   0  161.07   14.09
  26   4   0  194.08   14.33
 -26   4   0  186.52   15.32
 -26   4   0  205.13   12.79
  26   4   0  177.02   15.33
  26   4   0  198.69   12.68
  28  -4   0   59.62    4.75
  28  -4   0   61.08    4.95
  28  -4   0   55.91    5.38
  28  -4   0   54.43    5.68
  28  -4   0   50.77    4.44
  28  -4   0   55.93    4.37
 -28  -4   0   52.59    5.83
 -28  -4   0   47.04    4.32
  28   4   0   44.05    5.63
  28   4   0   57.65    4.62
 -28   4   0   46.03    4.67
 -28   4   0   53.90    5.67
  28   4   0   53.64    5.08
 -30  -4   0   44.86    4.84
  30  -4   0   45.22    4.03
 -30  -4   0   37.01    5.34
  30  -4   0   47.77    4.15
  30  -4   0   48.59    4.32
 -30  -4   0   45.68    3.98
  30  -4   0   48.19    4.53
  30  -4   0   53.31    5.09
  30  -4   0   49.74    5.36
  30   4   0   46.90    5.43
  30   4   0   37.38    4.18
 -30   4   0   43.87    4.38
 -30   4   0   58.10    5.49
  30   4   0   39.79    4.64
 -32  -4   0   63.84    6.70
  32  -4   0   59.15    6.11
 -32  -4   0   64.21    5.02
  32  -4   0   70.82    6.69
  32  -4   0   67.93    5.18
  32  -4   0   57.24    5.42
  32  -4   0   60.11    5.61
  32  -4   0   69.46    5.13
  32   4   0   60.40    5.76
  32   4   0   57.84    5.18
 -32   4   0   63.68    6.62
  32   4   0   62.96    6.57
  34  -4   0   54.35    5.55
  34  -4   0   65.91    6.21
  34  -4   0   61.27    5.14
 -34  -4   0   60.98    6.70
 -34   4   0   69.65    6.73
  34   4   0   52.64    5.68
  34   4   0   56.18    5.20
  34   4   0   72.54    6.82
  36  -4   0    6.01    1.87
  36  -4   0    8.03    2.71
 -36  -4   0    5.95    2.74
  36  -4   0   11.55    2.34
  36   4   0    6.20    2.03
  36   4   0   10.65    2.37
  36   4   0    6.35    2.80
  38  -4   0  116.53    9.31
  38  -4   0  115.40    8.38
  38  -4   0  131.36   10.34
 -38  -4   0  110.48   10.70
  38   4   0  102.56    9.37
  38   4   0  121.05    8.62
   1   5   0    0.29    0.37
  -1   5   0   -0.11    0.26
   5  -5   0  321.11   18.97
  -5   5   0  257.79   22.90
  -5   5   0  331.06   21.53
  -7  -5   0   57.84    4.64
  -7  -5   0   58.18    4.70
   7  -5   0   61.40    4.49
   7  -5   0   49.59    3.74
  -7  -5   0   49.47    3.67
  -7  -5   0   43.13    4.00
   7  -5   0   47.48    4.05
   7  -5   0   59.03    4.82
  -7  -5   0   42.67    4.00
   7  -5   0   45.46    3.98
   7  -5   0   50.35    3.63
  -7   5   0   50.84    4.04
  -7   5   0   56.53    3.76
   7   5   0   52.12    4.55
  -7   5   0   60.04    4.45
   7   5   0   52.01    4.77
  -7   5   0   59.42    4.78
  -7   5   0   45.84    3.60
  -7   5   0   47.16    4.06
   7   5   0   49.70    4.06
   7   5   0   42.49    4.09
   7   5   0   46.50    3.74
  -9  -5   0  335.94   18.66
   9  -5   0  301.20   22.65
   9   5   0  258.97   22.56
  11  -5   0  335.91   19.21
  11  -5   0  311.96   23.09
  11  -5   0  312.70   21.73
 -11  -5   0  305.82   21.78
 -11  -5   0  330.82   19.19
  11  -5   0  306.45   23.28
 -11  -5   0  298.47   23.19
  11  -5   0  284.20   19.12
 -11   5   0  273.36   19.12
  11   5   0  307.38   19.23
 -11   5   0  314.76   21.79
  15  -5   0  209.80   12.84
 -15  -5   0  220.86   15.68
  15  -5   0  205.23   14.52
  15  -5   0  178.98   15.62
 -15  -5   0  209.74   14.55
  15  -5   0  198.35   12.82
  15  -5   0  203.75   14.49
 -15  -5   0  193.73   12.81
 -15  -5   0  211.53   15.59
  15   5   0  191.98   15.66
  15   5   0  200.47   15.62
 -15   5   0  191.78   12.84
  15   5   0  202.91   12.92
 -15   5   0  174.24   15.40
 -15   5   0  217.59   14.60
 -15   5   0  192.38   15.62
 -15   5   0  200.44   12.83
  15   5   0  233.23   14.70
 -17  -5   0   88.25    7.02
  17  -5   0   75.72    6.22
  17  -5   0   94.68    6.32
 -17  -5   0   91.95    6.29
  17  -5   0   86.53    6.97
 -17  -5   0   99.82    7.88
 -17  -5   0  107.64    7.79
  17  -5   0   82.33    7.04
  17  -5   0  101.21    7.91
 -17   5   0   93.55    7.16
 -17   5   0   99.15    6.41
  17   5   0   87.37    7.87
  17   5   0   85.85    7.18
  17   5   0  103.13    7.88
 -17   5   0  110.71    7.94
  19  -5   0  281.64   19.28
 -19  -5   0  227.10   17.77
 -19  -5   0  247.65   15.70
  19  -5   0  227.97   17.75
 -19  -5   0  230.15   19.07
 -19  -5   0  278.02   19.05
  19  -5   0  249.65   17.74
  19  -5   0  258.79   15.71
  19  -5   0  245.51   15.68
  19   5   0  265.29   15.84
  19   5   0  246.42   19.13
 -19   5   0  259.65   15.80
 -19   5   0  241.85   17.86
 -19   5   0  235.07   19.06
  19   5   0  226.78   17.87
  21  -5   0   70.67    6.39
 -21  -5   0   72.90    4.99
  21  -5   0   69.24    4.98
 -21  -5   0   64.91    6.35
  21  -5   0   69.53    5.44
  21  -5   0   70.16    6.06
  21  -5   0   68.22    5.03
 -21  -5   0   58.20    5.48
  21  -5   0   67.12    5.56
 -21  -5   0   73.21    6.12
  21   5   0   78.25    6.46
 -21   5   0   69.05    6.33
 -21   5   0   75.08    5.76
  21   5   0   75.41    5.24
  21   5   0   58.22    5.69
 -21   5   0   68.34    5.17
  23  -5   0   20.32    2.98
  23  -5   0   11.64    2.12
  23  -5   0   13.53    1.81
  23  -5   0   14.15    1.93
 -23  -5   0   19.50    2.94
  23  -5   0   14.75    2.07
 -23  -5   0   19.78    2.16
 -23  -5   0   18.60    2.76
  23  -5   0   17.20    2.17
 -23  -5   0   15.77    2.29
 -23   5   0   14.28    2.20
  23   5   0   12.49    2.17
  23   5   0   16.45    2.64
 -23   5   0   12.17    2.38
  23   5   0   16.48    2.12
  25  -5   0   -0.35    1.79
  25  -5   0    0.51    1.35
  25  -5   0   -0.45    1.27
  25  -5   0    2.32    1.72
 -25  -5   0   -0.29    1.19
  25  -5   0    0.09    1.04
 -25  -5   0   -1.10    1.85
 -25  -5   0    0.46    1.07
  25  -5   0   -0.62    1.02
 -25  -5   0    0.81    1.56
  25   5   0   -1.90    1.44
 -25   5   0   -0.28    1.87
 -25   5   0    0.31    1.51
  25   5   0   -0.23    1.68
  25   5   0   -0.21    1.49
  27  -5   0   42.27    4.41
 -27  -5   0   60.48    5.10
  27  -5   0   52.27    4.34
  27  -5   0   42.98    5.25
  27  -5   0   50.50    4.11
 -27  -5   0   46.71    5.38
  27  -5   0   51.18    4.99
 -27  -5   0   47.99    4.02
  27  -5   0   43.83    3.98
 -27  -5   0   45.41    4.42
  27   5   0   41.92    4.71
 -27   5   0   53.15    5.32
  27   5   0   48.15    4.36
  27   5   0   55.49    5.59
 -27   5   0   46.32    4.39
 -29  -5   0    6.20    2.29
  29  -5   0    6.88    2.25
  29  -5   0    5.02    2.23
 -29  -5   0    5.02    2.05
  29  -5   0   11.24    2.01
  29  -5   0   11.42    2.01
 -29  -5   0    7.40    1.65
  29  -5   0   10.18    1.77
  29   5   0    5.94    2.65
 -29   5   0    6.75    2.53
  29   5   0   12.74    2.39
  29   5   0    6.84    1.87
 -29   5   0   10.01    2.27
  31  -5   0  162.25   10.21
  31  -5   0  159.33   10.23
 -31  -5   0  154.92   10.17
  31  -5   0  159.90   12.34
 -31  -5   0  130.12   12.46
  31  -5   0  142.16   11.36
  31  -5   0  144.95   11.31
 -31  -5   0  162.43   12.37
  31  -5   0  171.06   12.82
  31   5   0  135.93   10.29
  31   5   0  143.73   11.57
 -31   5   0  123.55   10.30
 -31   5   0  143.57   12.58
  31   5   0  176.49   12.87
  33  -5   0   28.96    4.30
  33  -5   0   38.42    3.71
 -33  -5   0   30.31    4.64
  33  -5   0   34.92    3.94
 -33   5   0   32.07    4.04
  33   5   0   30.25    3.85
  33   5   0   38.21    4.18
 -33   5   0   29.43    4.86
  35  -5   0   29.52    3.55
 -35  -5   0   22.65    3.87
  35  -5   0   30.80    3.84
  35  -5   0   29.92    4.27
  35   5   0   28.96    3.92
  35   5   0   30.26    4.00
  35   5   0   32.11    5.13
 -35   5   0   30.75    4.01
  37  -5   0    0.95    1.82
 -37  -5   0    0.41    2.35
  37  -5   0    0.50    1.73
  37  -5   0    3.40    2.29
  37   5   0    2.89    2.16
  37   5   0    1.30    1.88
   0   6   0    0.06    0.36
   2  -6   0  272.21   19.94
  -2  -6   0  239.14   18.53
  -2  -6   0  258.94   16.32
   2  -6   0  240.10   18.53
  -2  -6   0  233.60   16.35
   2  -6   0  292.09   19.86
   2  -6   0  225.05   16.36
  -2  -6   0  254.16   19.92
   2   6   0  267.10   19.80
   2   6   0  289.33   20.00
  -2   6   0  304.03   20.03
  -2   6   0  267.85   16.44
  -6  -6   0  367.24   26.11
  -6   6   0  324.85   26.08
  12  -6   0    6.32    1.14
 -12  -6   0   10.39    1.84
  12  -6   0    5.07    1.21
 -12  -6   0    3.73    1.46
  12  -6   0    4.43    1.36
 -12  -6   0    5.95    1.25
 -12  -6   0    4.87    1.13
  12  -6   0    7.83    1.94
  12  -6   0    5.39    1.18
  12  -6   0    5.55    1.17
 -12  -6   0    7.02    1.24
  12   6   0    4.26    1.25
 -12   6   0    6.90    1.27
  12   6   0    5.30    1.23
 -12   6   0    4.94    1.59
 -12   6   0    6.70    1.31
  12   6   0    7.63    1.84
 -12   6   0    7.92    1.22
  12   6   0    4.27    1.57
 -12   6   0   10.31    1.57
  14  -6   0    9.17    1.39
 -14  -6   0    9.67    1.34
 -14  -6   0   10.42    1.37
 -14  -6   0    9.70    1.50
  14  -6   0   11.20    2.11
 -14  -6   0    5.36    1.54
  14  -6   0    5.61    1.25
  14  -6   0    6.63    1.59
  14  -6   0    7.61    1.24
  14  -6   0    6.60    1.25
 -14  -6   0   11.00    2.07
  14   6   0    9.81    1.94
  14   6   0   10.82    1.66
 -14   6   0    6.50    1.31
 -14   6   0    6.56    1.76
  14   6   0    4.37    1.76
  14   6   0    8.99    1.43
 -14   6   0    8.02    1.66
 -14   6   0    9.08    1.45
  16  -6   0   -1.03    0.98
 -16  -6   0    0.04    0.89
 -16  -6   0    0.70    1.34
 -16  -6   0    0.88    1.18
 -16  -6   0    0.15    0.90
  16  -6   0   -0.48    0.80
  16  -6   0    0.61    1.42
  16  -6   0   -0.11    1.05
  16  -6   0   -0.71    0.92
  16  -6   0    0.88    1.25
  16   6   0    1.06    1.17
 -16   6   0    1.72    1.57
 -16   6   0    0.56    1.12
  16   6   0   -0.49    1.41
 -16   6   0    0.65    1.09
  16   6   0    0.14    1.05
 -18  -6   0  211.54   14.05
 -18  -6   0  210.14   15.21
  18  -6   0  185.01   12.39
  18  -6   0  167.32   14.87
  18  -6   0  188.50   12.41
 -18  -6   0  196.64   15.09
  18  -6   0  186.15   13.94
 -18  -6   0  195.94   12.41
  18  -6   0  213.02   14.06
  18  -6   0  188.36   15.21
  18   6   0  221.07   14.23
 -18   6   0  170.96   15.09
 -18   6   0  187.74   14.09
  18   6   0  186.47   12.52
  18   6   0  197.99   15.26
 -18   6   0  190.94   12.47
  20  -6   0  149.73   11.58
  20  -6   0  153.01    9.63
 -20  -6   0  126.15   11.58
 -20  -6   0  143.70   10.81
  20  -6   0  149.64   10.75
  20  -6   0  149.99    9.61
  20  -6   0  153.34   10.81
  20  -6   0  157.46   11.98
 -20  -6   0  127.17    9.54
  20   6   0  138.71   11.90
  20   6   0  162.17   11.05
 -20   6   0  153.19   10.95
 -20   6   0  136.82    9.66
 -20   6   0  140.16   11.76
  20   6   0  156.18    9.80
  22  -6   0   27.28    3.76
  22  -6   0   31.84    3.16
 -22  -6   0   40.06    3.13
  22  -6   0   31.20    3.06
 -22  -6   0   40.28    3.42
  22  -6   0   37.41    3.22
  22  -6   0   37.96    3.45
  22  -6   0   24.17    4.04
 -22  -6   0   31.97    3.78
 -22  -6   0   37.80    4.35
  22   6   0   26.20    4.26
 -22   6   0   36.27    3.65
  22   6   0   39.23    3.76
 -22   6   0   30.25    4.08
  22   6   0   33.60    3.45
 -22   6   0   36.65    3.37
  24  -6   0   97.00    8.99
 -24  -6   0  109.22    8.03
 -24  -6   0  105.36    8.73
  24  -6   0   98.31    7.13
 -24  -6   0  102.25    9.03
 -24  -6   0  104.42    7.16
  24  -6   0  101.48    8.02
  24  -6   0   99.84    7.91
  24  -6   0  109.09    7.22
  24  -6   0   95.73    8.64
 -24   6   0  103.82    7.33
 -24   6   0  103.61    8.20
 -24   6   0  110.89    9.03
  24   6   0   97.01    8.20
  24   6   0  119.33    7.50
  24   6   0  108.36    9.10
  26  -6   0    0.95    1.19
  26  -6   0   -0.10    1.52
 -26  -6   0    2.92    2.14
  26  -6   0    2.85    1.46
 -26  -6   0    0.59    1.45
  26  -6   0    2.76    1.24
  26  -6   0    1.75    1.80
 -26  -6   0    6.47    1.58
  26  -6   0    5.43    1.57
 -26  -6   0    4.27    1.41
 -26   6   0    4.29    1.75
  26   6   0    2.18    1.65
 -26   6   0   -0.06    1.73
  26   6   0    2.31    1.50
  26   6   0    1.22    1.91
  28  -6   0  527.38   32.53
  28  -6   0  523.04   39.59
  28  -6   0  490.11   36.84
 -28  -6   0  522.89   36.96
  28  -6   0  466.34   36.83
  28  -6   0  508.69   32.45
 -28  -6   0  526.29   39.45
 -28  -6   0  502.62   32.49
 -28   6   0  504.62   32.62
  28   6   0  589.35   39.63
 -28   6   0  530.64   39.48
  28   6   0  522.32   37.10
  28   6   0  546.50   32.70
 -30  -6   0   28.45    3.56
  30  -6   0   33.07    4.02
  30  -6   0   37.59    3.82
  30  -6   0   40.27    3.83
  30  -6   0   49.15    5.33
 -30  -6   0   42.87    5.13
 -30  -6   0   37.84    3.97
 -30  -6   0   45.38    4.63
  30  -6   0   51.80    4.75
 -30   6   0   43.37    5.12
  30   6   0   37.11    4.10
  30   6   0   29.09    4.23
 -30   6   0   39.73    4.26
  30   6   0   44.83    5.35
  32  -6   0   36.72    4.27
  32  -6   0   25.95    3.59
  32  -6   0   26.76    3.40
 -32  -6   0   34.39    4.73
 -32   6   0   37.67    4.79
  32   6   0   20.97    3.07
  32   6   0   24.54    3.73
 -32   6   0   32.87    3.96
  34  -6   0    3.66    1.97
  34  -6   0    1.41    1.82
  34  -6   0    1.39    1.61
 -34  -6   0    3.06    2.51
  34   6   0    4.13    1.94
  34   6   0    1.21    1.91
 -34   6   0    3.31    2.04
  34   6   0    4.50    2.74
  36  -6   0   15.87    2.47
 -36  -6   0   15.89    3.23
  36  -6   0   19.91    3.24
  36  -6   0   18.68    2.74
  36   6   0   23.03    3.20
 -36   6   0   21.65    3.21
  36   6   0   18.28    3.07
  -1  -7   0   48.63    3.64
   1  -7   0   57.83    4.06
   1  -7   0   42.80    4.65
   1  -7   0   51.40    3.66
  -1  -7   0   54.94    4.04
   1  -7   0   52.45    3.82
   1  -7   0   57.20    4.06
  -1  -7   0   44.68    4.72
   1  -7   0   48.55    4.83
  -1  -7   0   49.24    3.76
  -1  -7   0   52.72    4.85
  -1  -7   0   53.51    4.03
  -1   7   0   45.44    4.60
  -1   7   0   58.06    4.23
   1   7   0   45.92    4.60
   1   7   0   56.69    4.25
  -1   7   0   57.84    3.97
   1   7   0   48.21    3.73
   1   7   0   58.87    3.95
   1   7   0   47.52    4.91
  -1   7   0   50.69    3.69
   3  -7   0    1.20    0.87
  -3  -7   0    1.37    0.87
  -3  -7   0    2.44    0.86
  -3  -7   0    0.16    1.36
   3  -7   0    4.89    0.91
   3  -7   0    3.44    0.91
   3  -7   0    2.61    0.99
   3  -7   0    1.78    1.33
  -3  -7   0    1.72    1.42
   3  -7   0    1.58    1.40
  -3  -7   0    2.04    0.93
  -3  -7   0    3.08    0.87
  -3   7   0    2.51    0.79
  -3   7   0    4.39    1.12
   3   7   0    1.79    1.17
  -3   7   0    2.21    1.28
  -3   7   0    1.45    0.79
  -3   7   0    3.98    1.16
   3   7   0    3.13    0.99
   3   7   0    1.12    0.91
   3   7   0    1.99    1.59
   3   7   0    3.63    1.11
   3   7   0    1.48    1.15
  -3   7   0    2.97    1.51
  -5  -7   0  161.27   10.03
  -5  -7   0  144.77   12.24
   5  -7   0  170.82   12.12
   5  -7   0  149.92   11.26
   5  -7   0  154.14    9.94
  -5  -7   0  146.29   11.25
  -5  -7   0  161.80   10.00
  -5  -7   0  148.92   11.25
   5  -7   0  153.65   11.25
  -5  -7   0  173.79   12.26
   5  -7   0  147.14   10.05
  -5   7   0  147.00    9.97
  -5   7   0  168.08   11.37
   5   7   0  150.34   12.17
   5   7   0  150.54   11.39
   5   7   0  152.79   12.38
  -5   7   0  153.42   10.11
   5   7   0  159.14   11.35
  -5   7   0  160.39   11.35
   5   7   0  162.08   10.14
  -5   7   0  162.01   12.21
  -5   7   0  170.93   12.41
  -9  -7   0   81.72    6.60
   9  -7   0   89.64    5.92
  -9  -7   0   82.27    6.61
  -9  -7   0  100.17    7.48
  -9  -7   0   95.45    7.41
   9  -7   0   85.96    6.60
  -9  -7   0   94.66    5.97
   9  -7   0   82.12    6.60
   9  -7   0   86.67    7.50
   9  -7   0   91.42    6.05
  -9   7   0   81.06    6.66
   9   7   0   97.52    7.36
  -9   7   0   94.88    7.23
  -9   7   0   92.62    7.52
   9   7   0   76.87    6.06
   9   7   0   79.40    6.74
   9   7   0  102.07    7.64
  -9   7   0   89.31    6.07
  11  -7   0  193.13   13.62
 -11  -7   0  243.37   15.55
 -11  -7   0  230.14   16.73
 -11  -7   0  192.34   15.46
  11  -7   0  209.37   13.74
  11  -7   0  224.57   15.49
 -11  -7   0  187.30   16.62
 -11  -7   0  221.72   13.71
  11  -7   0  224.20   15.49
  11  -7   0  212.91   16.80
  11   7   0  215.45   13.81
 -11   7   0  214.32   13.77
 -11   7   0  215.93   16.66
 -11   7   0  243.05   16.82
  11   7   0  221.03   16.82
  11   7   0  222.34   16.65
 -11   7   0  217.50   15.55
  11   7   0  212.65   15.62
  13  -7   0  222.85   14.61
  13  -7   0  222.35   14.69
 -13  -7   0  245.97   16.61
  13  -7   0  239.71   16.58
 -13  -7   0  200.91   17.75
 -13  -7   0  263.99   16.64
 -13  -7   0  217.83   14.64
  13  -7   0  250.62   18.04
  13  -7   0  245.36   16.58
  13  -7   0  198.38   17.60
  13   7   0  212.17   17.89
 -13   7   0  241.59   16.66
  13   7   0  260.60   16.79
 -13   7   0  229.03   17.90
 -13   7   0  221.78   14.71
  13   7   0  234.96   14.78
  15  -7   0   67.56    4.71
  15  -7   0   65.42    5.04
 -15  -7   0   67.52    5.19
 -15  -7   0   57.72    5.72
 -15  -7   0   69.35    4.64
 -15  -7   0   59.39    5.06
  15  -7   0   66.10    5.12
  15  -7   0   68.82    6.04
  15  -7   0   55.75    5.58
 -15  -7   0   52.38    5.74
  15  -7   0   65.22    4.63
  15   7   0   72.06    5.35
 -15   7   0   66.66    4.75
  15   7   0   69.70    6.09
 -15   7   0   62.12    5.95
  15   7   0   69.68    4.83
 -15   7   0   65.12    5.21
  17  -7   0  323.68   24.13
 -17  -7   0  288.85   24.24
  17  -7   0  327.14   20.07
  17  -7   0  324.63   22.68
 -17  -7   0  336.74   24.32
 -17  -7   0  324.86   22.72
  17  -7   0  329.15   22.66
  17  -7   0  307.89   19.98
 -17  -7   0  330.38   22.74
 -17  -7   0  321.39   20.03
  17  -7   0  319.26   24.44
  17   7   0  335.99   20.19
 -17   7   0  317.36   20.07
 -17   7   0  301.43   22.75
  17   7   0  332.27   22.87
 -17   7   0  276.11   24.25
 -19  -7   0   39.19    4.10
 -19  -7   0   41.66    5.01
  19  -7   0   56.07    3.95
 -19  -7   0   40.81    3.79
  19  -7   0   47.14    4.10
  19  -7   0   46.04    4.25
  19  -7   0   48.71    5.11
 -19  -7   0   54.96    4.93
  19  -7   0   54.09    3.97
  19  -7   0   57.00    4.81
 -19   7   0   48.37    4.40
  19   7   0   58.96    5.40
 -19   7   0   51.29    4.09
 -19   7   0   51.09    5.08
  19   7   0   50.27    4.50
  19   7   0   54.46    4.18
 -21  -7   0   21.83    3.08
  21  -7   0   23.89    3.06
  21  -7   0   17.85    2.39
  21  -7   0   19.07    2.35
  21  -7   0   22.61    3.51
 -21  -7   0   17.70    2.44
 -21  -7   0   15.71    2.72
  21  -7   0   18.94    2.17
 -21  -7   0   19.08    2.36
  21  -7   0   18.77    2.58
 -21   7   0   24.01    3.26
  21   7   0   20.85    2.64
 -21   7   0   14.72    2.15
  21   7   0   23.92    3.74
 -21   7   0   18.19    2.81
  21   7   0   20.65    2.43
  23  -7   0    3.77    1.33
 -23  -7   0    4.01    1.29
 -23  -7   0    8.66    1.88
  23  -7   0    5.82    1.99
  23  -7   0    6.07    1.36
  23  -7   0    3.66    1.50
 -23  -7   0    3.27    1.34
  23  -7   0    3.34    1.49
 -23  -7   0    9.25    2.48
  23   7   0    4.22    1.67
  23   7   0    8.12    2.19
 -23   7   0    6.28    1.76
 -23   7   0    9.38    2.37
  23   7   0    6.64    1.86
 -23   7   0    7.80    1.84
  25  -7   0  100.83    7.09
 -25  -7   0   92.14    7.82
 -25  -7   0  102.98    7.06
 -25  -7   0   98.16    8.62
  25  -7   0   98.44    7.05
  25  -7   0  120.58    9.22
 -25  -7   0  115.96    9.03
  25  -7   0   94.85    7.84
  25  -7   0  100.92    7.79
  25   7   0   89.69    7.27
  25   7   0  120.86    9.26
 -25   7   0   94.35    8.05
  25   7   0   92.47    8.08
 -25   7   0  103.51    7.29
 -25   7   0  107.10    8.92
 -27  -7   0    8.45    1.80
  27  -7   0   12.21    2.04
  27  -7   0   14.98    2.57
 -27  -7   0    9.07    1.75
 -27  -7   0   13.07    2.47
  27  -7   0   10.64    1.81
  27  -7   0   13.55    1.94
  27  -7   0   12.99    2.07
  27  -7   0   15.28    3.10
 -27  -7   0   14.19    3.02
 -27   7   0   15.98    3.08
 -27   7   0    9.84    2.17
  27   7   0   14.28    2.50
 -27   7   0   15.07    2.34
  27   7   0    9.95    2.77
  27   7   0    7.88    2.09
 -29  -7   0   10.86    1.95
  29  -7   0    9.54    1.84
 -29  -7   0   12.91    2.13
  29  -7   0    7.39    2.04
 -29  -7   0    4.44    1.89
  29  -7   0   13.23    2.11
 -29  -7   0   10.50    2.92
  29   7   0   16.45    2.56
  29   7   0    7.39    2.68
  29   7   0   14.16    2.48
 -29   7   0    7.19    2.03
 -29   7   0    6.99    2.48
  31  -7   0    7.74    2.19
 -31  -7   0    5.65    2.54
  31  -7   0    9.78    1.94
  31  -7   0    8.13    2.02
 -31   7   0    6.71    2.59
  31   7   0    6.04    2.10
  31   7   0    6.97    2.09
  31   7   0    9.11    3.06
 -31   7   0   10.40    2.34
  33  -7   0    0.03    1.61
  33  -7   0    1.68    1.77
 -33  -7   0   -1.03    2.34
  33  -7   0    0.52    1.79
  33   7   0    0.45    1.84
 -33   7   0    0.80    1.88
  33   7   0    1.18    1.87
 -35  -7   0   32.50    4.42
  35  -7   0   18.91    2.82
  35  -7   0   17.04    2.56
  35  -7   0   25.87    4.00
  35   7   0   22.36    3.34
  35   7   0   24.25    3.22
 -35   7   0   18.56    3.11
   0  -8   0   65.35    4.70
   0  -8   0   70.53    4.81
   0   8   0   65.52    5.87
   0   8   0   75.93    5.02
   4  -8   0   14.54    2.03
   4  -8   0   18.24    1.94
   4  -8   0   22.40    3.03
  -4  -8   0   20.95    2.06
  -4  -8   0   17.07    2.48
   4  -8   0   15.66    1.96
  -4  -8   0   18.31    1.95
  -4  -8   0   20.04    2.93
   4  -8   0   20.03    1.93
  -4  -8   0   17.73    1.97
  -4  -8   0   18.99    1.92
   4   8   0   18.36    2.67
   4   8   0   19.15    2.36
  -4   8   0   16.79    2.27
  -4   8   0   21.08    2.68
   4   8   0   19.38    2.29
   4   8   0   16.46    2.68
  -4   8   0   19.33    2.23
  -4   8   0   12.72    2.34
  -6  -8   0  265.52   22.67
   6  -8   0  273.23   22.51
  -6  -8   0  311.96   22.69
   6  -8   0  304.93   18.63
   6  -8   0  329.04   18.79
  -6  -8   0  248.79   18.60
  -6  -8   0  289.80   18.69
   6  -8   0  343.56   21.21
   6  -8   0  334.58   22.90
  -6   8   0  265.88   22.73
   6   8   0  260.69   22.76
   6   8   0  328.83   21.34
  -6   8   0  299.01   21.26
   6   8   0  280.13   18.79
  -6   8   0  348.39   18.89
  -8  -8   0    6.43    1.15
  -8  -8   0    6.84    1.76
  -8  -8   0    3.18    1.03
  -8  -8   0    9.26    1.89
  -8  -8   0    5.12    1.14
   8  -8   0    2.87    1.06
  -8  -8   0    4.00    1.01
   8  -8   0    4.52    1.10
   8  -8   0    5.46    1.26
   8  -8   0    9.57    1.98
   8  -8   0    3.28    1.00
   8   8   0    3.12    1.21
  -8   8   0    3.01    1.11
  -8   8   0    5.04    1.74
   8   8   0    5.76    1.42
  -8   8   0    6.65    1.34
   8   8   0    9.51    2.01
  12  -8   0    1.99    1.09
  12  -8   0    0.75    1.52
 -12  -8   0    2.71    0.93
 -12  -8   0    0.97    1.35
  12  -8   0    0.60    1.26
  12  -8   0    3.64    1.08
  12  -8   0    1.45    1.05
  12  -8   0    3.15    0.97
 -12  -8   0    3.66    1.09
 -12  -8   0    2.72    1.01
 -12  -8   0    0.56    1.43
  12   8   0    3.78    1.33
 -12   8   0    2.88    1.13
  12   8   0    1.58    1.59
 -12   8   0    0.43    1.66
  12   8   0    1.97    1.31
 -12   8   0    2.64    1.20
 -14  -8   0  455.99   32.67
 -14  -8   0  432.65   30.60
  14  -8   0  448.68   32.83
 -14  -8   0  435.96   32.68
  14  -8   0  442.40   30.58
  14  -8   0  421.95   26.89
 -14  -8   0  430.89   26.95
  14   8   0  450.30   30.77
 -14   8   0  457.84   27.04
 -14   8   0  446.17   32.75
  14   8   0  361.40   32.67
  14   8   0  406.41   27.05
  16  -8   0  151.53   12.25
  16  -8   0  168.34   11.39
 -16  -8   0  177.16   12.56
 -16  -8   0  164.56   10.17
  16  -8   0  153.86   10.20
 -16  -8   0  134.57   12.34
  16  -8   0  161.50   11.40
 -16  -8   0  160.33   11.43
  16  -8   0  147.64   10.10
  16  -8   0  142.98   12.57
 -16  -8   0  152.67   11.42
 -16   8   0  148.29   10.22
  16   8   0  166.44   12.71
 -16   8   0  159.01   12.57
  16   8   0  159.90   10.34
  16   8   0  146.67   11.58
 -16   8   0  157.87   11.52
  18  -8   0  362.19   23.16
  18  -8   0  363.65   28.20
  18  -8   0  375.20   23.09
  18  -8   0  393.11   26.20
 -18  -8   0  360.51   23.11
 -18  -8   0  332.80   27.97
  18  -8   0  354.50   27.83
  18  -8   0  373.32   26.18
 -18  -8   0  380.20   26.24
  18   8   0  350.79   26.38
  18   8   0  398.87   23.33
 -18   8   0  360.79   26.29
  18   8   0  388.41   28.27
 -18   8   0  356.26   23.17
 -18   8   0  379.01   28.14
 -20  -8   0   20.99    2.46
  20  -8   0   22.92    2.65
 -20  -8   0   18.43    2.70
 -20  -8   0   19.79    2.50
 -20  -8   0   25.65    3.67
  20  -8   0   24.35    2.63
  20  -8   0   21.02    2.65
  20  -8   0   21.52    2.45
  20  -8   0   23.35    3.73
  20  -8   0   26.12    3.21
 -20  -8   0   28.15    3.35
  20   8   0   19.02    3.15
  20   8   0   17.42    2.40
 -20   8   0   20.99    2.79
 -20   8   0   17.71    2.85
 -20   8   0   21.95    3.54
  20   8   0   19.28    2.94
 -22  -8   0   61.85    6.27
 -22  -8   0   62.79    4.84
 -22  -8   0   71.38    6.13
  22  -8   0   67.88    4.95
  22  -8   0   66.08    4.95
 -22  -8   0   72.89    5.38
  22  -8   0   66.41    5.34
  22  -8   0   62.27    5.20
 -22  -8   0   69.09    5.45
  22  -8   0   55.59    5.84
 -22   8   0   67.99    6.38
 -22   8   0   62.06    5.56
  22   8   0   70.84    5.71
  22   8   0   55.69    6.38
 -22   8   0   51.58    5.00
  22   8   0   66.87    5.21
  24  -8   0   33.90    4.07
 -24  -8   0   29.66    4.06
 -24  -8   0   35.35    3.45
  24  -8   0   34.06    3.57
 -24  -8   0   35.95    3.23
  24  -8   0   36.94    4.61
  24  -8   0   32.87    3.36
  24  -8   0   32.99    3.33
 -24  -8   0   34.37    4.48
  24  -8   0   38.56    3.35
 -24   8   0   34.60    4.49
  24   8   0   35.79    3.88
  24   8   0   35.20    3.64
 -24   8   0   35.03    3.60
  24   8   0   36.64    4.80
 -24   8   0   33.53    3.83
 -26  -8   0   -2.26    1.75
  26  -8   0    1.15    1.43
 -26  -8   0    0.29    1.23
  26  -8   0   -0.44    1.10
  26  -8   0    0.96    1.28
  26  -8   0   -2.51    1.42
 -26  -8   0   -0.10    1.38
  26  -8   0    0.43    1.40
  26  -8   0    0.94    2.12
 -26  -8   0   -0.84    1.13
  26   8   0    0.29    1.49
 -26   8   0   -0.76    1.37
  26   8   0   -0.78    2.19
  26   8   0   -0.70    1.51
 -26   8   0   -0.86    1.82
 -26   8   0   -0.44    1.57
  28  -8   0   58.96    4.74
  28  -8   0   55.01    5.09
  28  -8   0   58.49    5.72
 -28  -8   0   71.28    6.37
  28   8   0   44.68    4.96
  28   8   0   60.89    6.61
  28   8   0   54.64    5.43
 -28   8   0   69.32    6.39
 -28   8   0   55.82    5.44
 -28   8   0   59.80    5.06
  30  -8   0   22.22    3.15
  30  -8   0   20.97    2.59
  30  -8   0   18.69    2.93
 -30  -8   0   30.18    4.05
 -30   8   0   19.89    2.73
 -30   8   0   17.69    2.83
  30   8   0   22.58    3.75
  30   8   0   18.92    2.68
  30   8   0   19.37    2.89
 -32  -8   0   -0.36    2.23
  32  -8   0    0.22    1.85
  32  -8   0    1.10    1.52
  32  -8   0    1.55    1.68
  32   8   0    0.67    1.96
 -32   8   0   -0.91    1.85
  32   8   0    0.77    1.77
 -34  -8   0  113.29    9.80
  34  -8   0  100.19    8.40
  34  -8   0  100.17    7.60
  34  -8   0  116.04    9.32
 -34   8   0  103.46    8.11
  34   8   0  112.88    8.07
  34   8   0   94.71    8.67
   1  -9   0  425.36   35.20
   1  -9   0  487.15   35.14
  -1  -9   0  453.23   28.95
   1   9   0  507.57   35.35
  -3  -9   0   45.07    4.87
   3  -9   0   45.69    3.63
  -3  -9   0   45.31    3.61
  -3  -9   0   52.76    3.75
  -3  -9   0   50.33    4.78
  -3  -9   0   54.86    3.98
   3  -9   0   46.67    3.77
   3  -9   0   52.73    4.80
   3  -9   0   54.70    3.98
  -3  -9   0   47.15    3.93
   3  -9   0   50.88    3.96
   3   9   0   49.15    4.00
  -3   9   0   48.11    4.20
   3   9   0   52.76    5.06
  -3   9   0   54.36    3.99
   3   9   0   51.62    4.24
  -5  -9   0   18.68    2.13
   5  -9   0   21.67    2.08
  -5  -9   0   20.79    2.92
   5  -9   0   19.70    2.07
  -5  -9   0   22.95    2.21
   5  -9   0   24.43    3.21
   5  -9   0   19.07    2.12
  -5  -9   0   21.87    2.14
  -5  -9   0   22.06    3.08
  -5  -9   0   18.34    2.05
   5  -9   0   22.00    2.24
  -5   9   0   22.04    2.42
  -5   9   0   13.45    2.55
  -5   9   0   25.89    2.56
   5   9   0   21.98    3.43
   5   9   0   18.22    2.46
   5   9   0   21.54    2.54
  -7  -9   0    4.67    1.77
  -7  -9   0    8.74    1.32
  -7  -9   0    9.80    1.31
   7  -9   0    6.68    1.97
   7  -9   0    7.86    1.25
   7  -9   0   10.27    1.36
  -7  -9   0   11.11    1.63
   7  -9   0    9.86    1.48
  -7  -9   0    5.65    1.76
   7  -9   0    9.58    1.31
  -7  -9   0    6.80    1.25
   7   9   0    9.37    1.62
   7   9   0    7.59    2.27
  -7   9   0    6.18    2.02
  -7   9   0    9.68    1.51
   7   9   0    6.70    1.49
  -7   9   0    9.84    1.65
   9  -9   0   26.79    2.54
   9  -9   0   27.93    3.23
  -9  -9   0   24.82    2.64
   9  -9   0   31.24    3.73
  -9  -9   0   26.71    2.55
  -9  -9   0   29.32    3.50
  -9  -9   0   30.47    3.47
   9  -9   0   27.38    2.63
   9  -9   0   30.19    2.69
  -9  -9   0   27.79    2.59
  -9  -9   0   27.34    2.60
   9  -9   0   27.57    2.70
   9   9   0   26.88    2.97
  -9   9   0   32.38    2.86
   9   9   0   27.08    3.84
  -9   9   0   26.06    2.83
   9   9   0   32.76    2.99
  -9   9   0   30.33    3.86
  11  -9   0   29.53    3.80
 -11  -9   0   34.34    2.85
  11  -9   0   25.04    2.77
  11  -9   0   31.92    2.77
 -11  -9   0   23.63    3.47
 -11  -9   0   33.53    2.69
  11  -9   0   30.94    2.80
 -11  -9   0   24.52    3.56
  11  -9   0   25.85    2.65
 -11  -9   0   34.15    2.79
  11   9   0   28.94    3.13
 -11   9   0   24.12    2.89
  11   9   0   30.32    2.98
 -11   9   0   28.52    3.83
 -11   9   0   29.75    2.96
 -13  -9   0  280.85   16.56
  13  -9   0  242.30   18.63
 -13  -9   0  254.14   18.65
 -13  -9   0  293.17   20.26
  13  -9   0  271.46   16.48
  13  -9   0  229.18   16.55
  13  -9   0  269.34   20.31
 -13  -9   0  256.21   18.66
  13  -9   0  230.86   19.87
  13   9   0  267.81   16.71
  13   9   0  293.12   20.40
 -13   9   0  268.52   20.26
 -13   9   0  262.20   16.64
 -13   9   0  253.04   18.76
  13   9   0  255.76   18.87
 -15  -9   0  113.20   10.81
  15  -9   0  110.83   10.99
  15  -9   0  142.23    9.90
 -15  -9   0  151.91    9.96
  15  -9   0  137.11    9.89
  15  -9   0  138.50    8.83
 -15  -9   0  138.31    8.87
 -15  -9   0  141.26   10.99
  15  -9   0  118.42    8.89
  15  -9   0  118.69   10.64
 -15  -9   0  148.38    9.93
  15   9   0  135.28    9.08
 -15   9   0  127.89   11.02
 -15   9   0  137.96   10.04
 -15   9   0  143.24    9.02
  15   9   0  146.41   10.20
  15   9   0  124.80   11.11
  17  -9   0   19.29    2.37
 -17  -9   0   19.63    2.44
  17  -9   0   18.93    2.51
  17  -9   0   25.49    3.74
 -17  -9   0   21.99    2.59
  17  -9   0   23.40    3.13
 -17  -9   0   22.15    3.56
  17  -9   0   21.06    2.52
 -17  -9   0   23.74    3.32
 -17  -9   0   18.14    2.34
  17  -9   0   24.50    2.59
 -17   9   0   24.55    2.74
 -17   9   0   23.67    2.84
  17   9   0   27.63    3.70
  17   9   0   17.15    2.39
 -17   9   0   24.00    3.61
  17   9   0   18.88    2.94
 -19  -9   0    6.81    2.16
  19  -9   0    3.46    1.87
  19  -9   0    5.22    1.53
  19  -9   0    7.70    1.58
  19  -9   0    5.91    1.39
 -19  -9   0    3.52    1.45
 -19  -9   0    7.01    1.42
  19  -9   0    6.21    2.28
  19  -9   0    4.56    1.49
 -19  -9   0    7.50    1.45
 -19  -9   0    7.53    2.10
 -19   9   0    6.25    2.30
  19   9   0    9.56    1.92
 -19   9   0    4.32    1.60
  19   9   0    2.66    2.03
 -19   9   0    5.82    1.65
  19   9   0    7.96    1.86
 -21  -9   0   73.34    6.53
 -21  -9   0   72.41    5.78
 -21  -9   0   75.24    6.69
  21  -9   0   66.17    5.57
  21  -9   0   65.10    5.64
 -21  -9   0   71.67    5.20
  21  -9   0   66.90    5.21
  21  -9   0   64.97    6.27
  21  -9   0   70.33    5.30
 -21  -9   0   71.86    5.67
 -21   9   0   70.55    6.76
  21   9   0   71.57    6.03
  21   9   0   81.15    7.05
  21   9   0   69.16    5.49
 -21   9   0   61.08    5.84
 -21   9   0   74.19    5.46
 -23  -9   0   13.27    1.91
  23  -9   0    9.82    2.64
  23  -9   0    8.09    1.76
 -23  -9   0    8.55    2.40
  23  -9   0   11.29    1.90
  23  -9   0   12.27    1.82
  23  -9   0    9.59    1.80
  23  -9   0   15.61    2.63
 -23  -9   0    8.81    1.75
 -23  -9   0   12.53    2.37
 -23  -9   0   14.02    2.04
  23   9   0   13.94    2.38
 -23   9   0   10.07    1.97
  23   9   0    9.35    1.99
 -23   9   0   14.69    2.97
  23   9   0   18.18    3.29
 -23   9   0   10.74    2.02
 -25  -9   0    1.30    1.73
  25  -9   0    1.01    1.22
 -25  -9   0    0.58    2.01
  25  -9   0   -0.01    1.41
 -25  -9   0    1.25    1.28
 -25  -9   0    3.05    1.49
  25  -9   0   -0.49    1.50
  25  -9   0   -0.38    2.06
  25  -9   0    1.12    1.43
 -25  -9   0    1.16    1.23
  25  -9   0    0.26    1.36
 -25   9   0    1.10    1.99
 -25   9   0   -0.43    1.49
 -25   9   0   -0.57    1.50
  25   9   0    2.14    1.75
  25   9   0   -0.18    2.10
  25   9   0    0.93    1.53
  27  -9   0   15.67    2.20
 -27  -9   0   20.43    3.48
  27  -9   0   18.98    2.90
  27  -9   0   18.90    2.41
 -27  -9   0   20.07    2.84
  27   9   0   10.59    3.19
 -27   9   0   16.58    2.54
 -27   9   0   18.26    2.71
  27   9   0   18.87    2.75
 -27   9   0   20.06    3.45
  27   9   0   15.83    2.68
 -29  -9   0   44.88    6.11
  29  -9   0   61.40    5.18
  29  -9   0   56.04    5.81
  29  -9   0   57.04    4.79
 -29   9   0   65.79    5.28
  29   9   0   65.28    5.38
  29   9   0   54.57    5.61
 -29   9   0   62.63    5.62
  31  -9   0    8.96    1.92
  31  -9   0    8.13    2.32
 -31  -9   0    4.54    2.29
  31  -9   0    6.92    1.90
  31   9   0    5.74    2.17
 -31   9   0    7.56    2.38
  31   9   0    5.75    2.26
 -31   9   0    7.79    2.24
  33  -9   0    1.82    1.53
  33  -9   0    0.04    1.69
 -33  -9   0   -0.26    2.09
  33  -9   0    0.14    1.70
  33   9   0    1.11    1.99
 -33   9   0   -0.89    1.96
  33   9   0   -0.30    1.82
   0 -10   0  169.42   12.61
   0 -10   0  193.55   11.25
   0 -10   0  176.01   11.33
   0 -10   0  178.27   13.82
   0 -10   0  160.87   12.60
   0  10   0  188.99   11.55
   0  10   0  169.07   12.85
  -2 -10   0    7.42    1.28
   2 -10   0    9.14    1.29
   2 -10   0   12.74    2.41
   2 -10   0    9.51    1.31
  -2 -10   0    4.88    1.83
   2 -10   0   11.57    1.42
  -2 -10   0   11.22    2.32
  -2 -10   0    9.97    1.50
   2 -10   0    5.64    1.88
   2 -10   0    8.48    1.49
  -2 -10   0    9.87    1.45
  -2 -10   0   10.31    1.33
   2  10   0    7.01    1.56
   2  10   0   10.41    2.20
   2  10   0    9.49    1.65
  -2  10   0   11.47    1.71
  -2  10   0    9.23    1.72
  -2  10   0    7.47    2.14
  -4 -10   0  216.58   15.28
   4 -10   0  216.51   15.26
   4 -10   0  202.66   13.49
  -4 -10   0  207.33   13.61
  -4 -10   0  232.73   16.61
  -4 -10   0  213.06   13.53
  -4 -10   0  229.00   15.29
   4 -10   0  200.47   15.26
  -4 -10   0  203.69   16.70
   4 -10   0  199.21   13.64
   4  10   0  217.49   16.84
   4  10   0  217.06   13.82
   4  10   0  212.94   15.51
  -4  10   0  227.98   16.83
  -4  10   0  211.05   15.48
  -4  10   0  218.56   13.81
  -6 -10   0   19.78    2.04
   6 -10   0   13.12    2.55
   6 -10   0   18.59    2.70
  -6 -10   0   19.98    3.05
  -6 -10   0   19.48    2.12
   6 -10   0   17.49    2.07
   6 -10   0   19.81    2.23
   6 -10   0   17.87    2.01
   6 -10   0   19.77    2.02
  -6 -10   0   20.83    2.16
  -6 -10   0   19.19    2.70
  -6 -10   0   18.61    2.07
  -6  10   0   14.43    2.06
  -6  10   0   19.11    2.38
  -6  10   0   20.82    3.00
   6  10   0   22.02    3.25
   6  10   0   14.21    2.18
   8 -10   0   69.95    5.09
  -8 -10   0   70.34    5.62
   8 -10   0   77.86    6.81
  -8 -10   0   75.04    5.20
  -8 -10   0   71.05    5.63
  -8 -10   0   84.18    6.72
   8 -10   0   68.06    5.62
   8 -10   0   76.12    6.32
  -8 -10   0   80.86    6.57
   8 -10   0   77.45    5.31
  -8 -10   0   78.65    5.18
   8 -10   0   72.89    5.63
  -8  10   0   68.77    5.83
   8  10   0   84.48    6.99
   8  10   0   77.37    5.49
  -8  10   0   59.93    5.33
  -8  10   0   74.21    6.80
   8  10   0   71.60    5.95
  10 -10   0  620.17   41.53
  10 -10   0  724.59   50.44
 -10  10   0  705.32   41.66
  10  10   0  661.52   41.68
  10  10   0  643.48   50.37
  12 -10   0  301.37   18.87
  12 -10   0  305.13   21.34
 -12 -10   0  327.94   23.17
  12 -10   0  262.78   18.96
  12 -10   0  339.71   23.33
 -12 -10   0  291.36   18.89
 -12 -10   0  287.44   21.36
 -12 -10   0  308.23   18.94
  12 -10   0  333.91   22.90
 -12 -10   0  254.58   22.91
 -12 -10   0  308.60   21.39
  12 -10   0  287.28   21.36
  12  10   0  294.50   21.61
  12  10   0  320.69   23.34
  12  10   0  313.14   19.16
 -12  10   0  293.14   21.49
 -12  10   0  295.95   23.16
 -12  10   0  286.64   19.04
 -14 -10   0  755.09   44.73
  14 -10   0  652.85   54.15
 -14  10   0  757.97   54.22
 -16 -10   0  378.88   27.64
 -16 -10   0  367.10   22.69
 -16 -10   0  327.61   25.63
  16 -10   0  393.68   25.64
 -16 -10   0  354.63   27.53
  16 -10   0  372.44   22.79
  16 -10   0  366.48   22.62
  16 -10   0  357.27   27.75
  16 -10   0  372.30   25.66
  16 -10   0  347.62   27.32
 -16  10   0  376.39   25.82
 -16  10   0  366.47   22.81
 -16  10   0  325.39   27.59
  16  10   0  399.14   26.00
  16  10   0  330.39   27.67
  16  10   0  332.47   22.83
 -18 -10   0   78.99    5.99
 -18 -10   0   87.33    7.73
 -18 -10   0  102.39    6.75
  18 -10   0   71.83    6.07
  18 -10   0   95.37    6.63
  18 -10   0   71.09    7.76
  18 -10   0   88.23    6.05
 -18 -10   0  100.35    6.69
  18 -10   0   70.89    7.23
  18  10   0   95.96    7.10
 -18  10   0   78.07    6.20
  18  10   0   86.72    6.40
 -18  10   0   74.65    7.67
 -18  10   0   79.09    6.81
 -20 -10   0   14.64    2.72
  20 -10   0   17.22    2.52
  20 -10   0   11.04    2.88
 -20 -10   0   17.57    2.29
 -20 -10   0   12.10    1.88
 -20 -10   0   22.78    3.37
  20 -10   0   13.60    2.07
  20 -10   0   15.12    2.52
 -20 -10   0   16.22    2.44
  20 -10   0   15.97    2.10
  20 -10   0   16.07    2.28
  20  10   0   15.39    2.45
  20  10   0   15.74    2.39
 -20  10   0   18.31    3.21
 -20  10   0   16.30    2.37
 -20  10   0   20.44    2.86
  20  10   0   17.18    3.21
 -22 -10   0   -0.84    1.76
  22 -10   0   -0.17    1.29
 -22 -10   0    2.23    1.24
 -22 -10   0    1.47    1.75
  22 -10   0    0.14    1.98
  22 -10   0    1.10    1.31
 -22 -10   0    0.59    1.31
  22 -10   0    2.36    1.44
  22 -10   0    2.39    1.72
 -22 -10   0    0.94    1.22
  22 -10   0    1.29    1.18
 -22  10   0    0.32    1.46
 -22  10   0    0.26    1.97
  22  10   0    4.32    2.48
  22  10   0    0.36    1.57
  22  10   0   -0.73    1.53
 -22  10   0    1.55    1.62
  24 -10   0  153.68   11.28
  24 -10   0  159.56   12.28
 -24 -10   0  162.60   11.36
  24 -10   0  137.48   10.05
  24  10   0  148.56   11.67
 -24  10   0  138.84   11.51
 -24  10   0  153.53   10.37
  24  10   0  157.91   10.52
  24  10   0  162.29   13.00
 -24  10   0  145.47   12.68
 -26 -10   0   78.39    7.14
  26 -10   0   73.33    5.51
  26 -10   0   64.79    5.94
  26  10   0   59.78    6.33
  26  10   0   79.68    7.67
 -26  10   0   72.12    6.34
  26  10   0   75.69    5.99
 -26  10   0   84.96    5.98
 -28 -10   0    3.91    2.32
  28 -10   0    8.41    2.33
 -28 -10   0    7.95    1.82
  28 -10   0    7.14    1.74
  28 -10   0    5.10    1.68
  28  10   0    8.16    2.12
 -28  10   0    6.00    2.07
 -28  10   0    6.16    2.08
  28  10   0    6.14    2.13
 -30 -10   0    0.05    1.56
  30 -10   0    0.63    1.57
  30 -10   0    1.15    1.51
 -30 -10   0    0.29    2.10
  30 -10   0    0.34    1.75
  30  10   0   -0.91    1.76
  30  10   0    0.50    1.85
 -30  10   0    1.69    1.87
 -30  10   0    0.17    1.85
  32 -10   0   42.47    4.14
  32 -10   0   39.51    4.73
  32 -10   0   39.23    3.93
 -32 -10   0   38.24    5.32
 -32 -10   0   32.55    4.00
 -32  10   0   46.20    4.86
  32  10   0   37.22    4.57
  32  10   0   38.57    4.70
   1 -11   0   54.22    4.12
   1 -11   0   48.70    5.09
  -1 -11   0   41.02    5.13
   1 -11   0   48.32    3.81
  -1 -11   0   59.01    4.14
  -1 -11   0   49.30    3.93
  -1 -11   0   50.46    5.09
  -1 -11   0   49.41    3.84
   1 -11   0   51.21    3.98
   1 -11   0   58.53    4.14
  -1 -11   0   56.03    4.13
  -1  11   0   38.43    5.29
   1  11   0   56.41    4.35
   1  11   0   42.93    5.30
  -1  11   0   48.20    4.27
   1  11   0   53.67    4.52
  -1  11   0   59.17    4.58
  -3 -11   0   66.48    4.95
   3 -11   0   75.66    4.89
  -3 -11   0   63.44    5.26
  -3 -11   0   73.61    4.88
  -3 -11   0   67.11    5.29
  -3 -11   0   78.37    6.36
   3 -11   0   63.40    5.26
   3 -11   0   72.80    5.04
   3 -11   0   72.52    6.31
   3 -11   0   68.16    5.28
  -3  11   0   63.37    5.61
   3  11   0   70.49    5.69
  -3  11   0   66.67    5.24
   3  11   0   72.23    5.30
   5 -11   0  256.49   18.88
  -5 -11   0  265.68   18.89
   5 -11   0  269.01   16.88
   5 -11   0  288.79   18.89
  -5 -11   0  269.74   20.45
   5 -11   0  235.64   16.66
  -5 -11   0  271.53   16.83
  -5 -11   0  276.52   16.74
   5 -11   0  271.86   20.30
   5 -11   0  283.15   20.70
  -5 -11   0  259.44   18.87
  -5 -11   0  288.22   20.68
  -5  11   0  259.76   20.66
  -5  11   0  271.95   19.15
   5  11   0  244.74   17.00
  -5  11   0  252.68   16.98
   5  11   0  291.44   20.80
   5  11   0  229.97   19.09
  -7 -11   0  426.03   30.40
   7 -11   0  388.68   28.17
   7 -11   0  409.14   25.01
   7 -11   0  350.72   30.34
  -7 -11   0  407.62   24.93
  -7 -11   0  394.91   28.18
  -7 -11   0  413.28   30.22
  -7 -11   0  380.03   24.83
  -7  11   0  392.00   28.37
   7  11   0  412.89   25.16
  -7  11   0  357.55   30.32
   7  11   0  430.69   30.58
   7  11   0  404.37   28.46
  -7  11   0  416.55   25.14
  -9 -11   0   99.54    6.70
  -9 -11   0   78.91    6.02
   9 -11   0   90.43    6.05
   9 -11   0   88.43    6.22
  -9 -11   0   94.56    6.14
  -9 -11   0   78.06    7.58
   9 -11   0   83.80    7.87
  -9 -11   0   69.28    7.59
   9 -11   0   98.10    6.65
   9 -11   0   98.59    6.69
  -9 -11   0   99.70    6.69
  -9  11   0   88.01    6.37
   9  11   0   88.32    7.02
   9  11   0   70.71    7.91
  -9  11   0   79.89    7.90
  -9  11   0   85.65    6.89
 -11 -11   0   96.81    7.85
  11 -11   0  101.69    7.57
  11 -11   0   83.24    6.66
 -11 -11   0   79.36    6.04
 -11 -11   0   87.70    6.69
 -11 -11   0   92.95    7.72
  11 -11   0   89.15    6.25
  11 -11   0   87.23    6.64
  11 -11   0   87.93    6.06
 -11 -11   0   83.95    6.10
 -11 -11   0   86.36    6.66
  11 -11   0   99.07    8.05
 -11  11   0   83.91    7.92
 -11  11   0   86.40    6.36
  11  11   0   89.70    7.08
 -11  11   0   82.16    6.88
  11  11   0   81.71    6.42
  11  11   0   89.55    8.11
 -13 -11   0  111.21    7.63
  13 -11   0  114.47    7.76
 -13 -11   0  107.55    9.46
 -13 -11   0  115.58    7.62
  13 -11   0  118.97    9.79
  13 -11   0  115.18    7.58
 -13 -11   0  113.98    9.58
  13 -11   0  108.94    9.24
  13 -11   0  116.61    8.37
  13 -11   0  108.32    8.39
 -13 -11   0  110.56    8.39
 -13 -11   0  104.73    8.37
  13  11   0  115.41    8.78
 -13  11   0  112.13    7.84
  13  11   0  113.64    7.97
 -13  11   0  105.98    9.68
 -13  11   0  113.36    8.60
  13  11   0  126.00   10.02
 -15 -11   0    1.02    1.65
 -15 -11   0    0.62    1.14
 -15 -11   0    1.29    1.22
 -15 -11   0    0.66    1.83
  15 -11   0    2.19    1.36
 -15 -11   0    1.88    1.07
  15 -11   0    1.69    1.13
  15 -11   0    1.60    1.26
  15 -11   0    0.95    1.47
  15 -11   0    2.18    1.20
  15 -11   0    0.86    2.07
 -15  11   0    1.50    1.36
  15  11   0   -0.36    2.14
 -15  11   0    2.04    2.00
 -15  11   0    1.70    1.49
  15  11   0    0.84    1.50
  15  11   0   -0.19    1.44
 -17 -11   0   91.03    6.82
  17 -11   0   87.45    7.58
  17 -11   0   84.99    6.17
  17 -11   0   85.54    8.15
 -17 -11   0   89.89    6.23
  17 -11   0   92.65    6.80
 -17 -11   0   79.68    6.75
  17 -11   0   86.58    6.74
 -17 -11   0   86.54    7.87
 -17 -11   0   91.98    7.90
  17 -11   0   88.14    6.39
  17  11   0   85.86    7.21
  17  11   0   94.76    8.35
 -17  11   0   92.76    6.54
 -17  11   0   82.19    8.03
  17  11   0   84.03    6.60
 -17  11   0   85.65    7.02
  19 -11   0   70.40    5.10
 -19 -11   0   60.79    5.39
 -19 -11   0   71.95    6.66
  19 -11   0   61.43    5.41
  19 -11   0   62.22    5.20
 -19 -11   0   65.38    5.48
  19 -11   0   72.42    6.25
 -19 -11   0   67.20    5.05
  19 -11   0   65.62    5.43
  19 -11   0   79.66    6.99
 -19 -11   0   80.63    6.63
  19  11   0   73.15    7.05
  19  11   0   65.63    5.52
 -19  11   0   60.73    6.74
 -19  11   0   63.24    5.74
 -19  11   0   70.96    5.41
  19  11   0   64.90    5.95
  21 -11   0   16.61    2.14
 -21 -11   0   15.24    2.20
  21 -11   0   14.18    2.08
 -21 -11   0   21.61    3.33
  21 -11   0   22.87    2.98
 -21 -11   0   19.98    3.10
 -21  11   0   20.96    3.59
 -21  11   0   13.18    2.36
 -21  11   0   13.43    2.32
  21  11   0   14.95    2.62
  21  11   0   19.97    3.54
  21  11   0   17.26    2.59
  23 -11   0    7.95    1.65
 -23 -11   0   11.07    2.73
  23 -11   0   11.52    2.39
 -23 -11   0    5.26    1.63
  23 -11   0    6.56    1.69
 -23  11   0    7.50    2.77
 -23  11   0    6.54    1.91
  23  11   0    5.65    2.05
 -23  11   0    7.83    2.00
  23  11   0    5.68    2.04
  23  11   0    6.02    2.66
  25 -11   0   -0.93    1.79
 -25 -11   0    0.28    1.37
  25 -11   0    0.30    1.35
  25 -11   0    1.33    1.50
 -25 -11   0   -0.85    1.92
  25  11   0   -0.90    1.74
 -25  11   0    0.95    1.72
  25  11   0    0.82    1.83
 -25  11   0   -0.77    1.72
 -27 -11   0   -0.41    2.26
  27 -11   0    0.04    1.49
  27 -11   0    0.42    1.66
  27 -11   0    0.31    1.40
 -27 -11   0    0.90    1.46
 -27  11   0    2.19    2.01
 -27  11   0    1.81    1.82
  27  11   0    1.83    1.91
  27  11   0    0.42    1.84
 -29 -11   0    9.66    1.99
 -29 -11   0    5.19    2.57
  29 -11   0    6.00    1.79
  29 -11   0    5.96    2.01
  29 -11   0    8.71    1.85
  29  11   0    9.62    2.55
  29  11   0   10.45    2.53
 -29  11   0   10.11    2.42
 -31 -11   0   61.30    5.54
  31 -11   0   58.52    5.08
  31 -11   0   72.97    6.36
 -31 -11   0   66.77    6.81
  31 -11   0   61.57    5.46
 -31  11   0   66.05    6.10
  31  11   0   53.76    6.07
   0 -12   0   18.24    2.23
   0 -12   0   19.95    2.39
   0 -12   0   19.20    3.07
   0 -12   0   19.93    2.12
   0 -12   0   20.15    2.16
   0 -12   0   16.29    2.85
   0  12   0   20.22    2.59
   0  12   0   21.10    3.40
   0  12   0   20.62    2.74
  -2 -12   0   77.98    6.23
  -2 -12   0   76.80    6.24
  -2 -12   0   86.38    5.74
   2 -12   0   81.04    6.23
   2 -12   0   75.43    5.85
  -2 -12   0   85.82    7.63
   2 -12   0   78.75    6.23
   2 -12   0   83.16    5.74
   2 -12   0   82.36    7.37
  -2 -12   0   80.59    5.86
   2 -12   0  101.87    7.76
  -2 -12   0   86.77    7.39
  -2  12   0   89.97    6.22
  -2  12   0   99.08    7.86
  -2  12   0   76.58    6.64
   2  12   0   77.09    6.64
   2  12   0  102.23    7.90
   2  12   0   78.00    6.18
  -4 -12   0  755.74   60.14
   4  12   0  851.06   60.31
  -6 -12   0   40.06    4.51
   6 -12   0   38.08    4.09
   6 -12   0   36.84    3.38
  -6 -12   0   40.33    3.26
   6 -12   0   37.27    3.26
  -6 -12   0   40.79    3.27
   6 -12   0   32.57    4.49
  -6 -12   0   36.48    3.16
   6 -12   0   36.19    3.24
  -6 -12   0   39.93    3.31
  -6 -12   0   37.69    4.37
   6 -12   0   32.52    3.08
   6  12   0   35.86    3.79
  -6  12   0   37.48    4.70
  -6  12   0   38.63    3.71
  -6  12   0   37.71    3.74
   6  12   0   35.94    3.78
   6  12   0   35.07    4.82
  -8 -12   0   62.84    4.50
   8 -12   0   52.02    5.54
  -8 -12   0   63.02    4.84
   8 -12   0   63.02    4.48
   8 -12   0   68.97    4.82
   8 -12   0   60.63    4.79
   8 -12   0   58.76    4.66
  -8 -12   0   52.15    5.91
  -8 -12   0   66.49    4.60
   8 -12   0   61.84    6.17
  -8 -12   0   65.81    4.82
   8  12   0   61.79    6.43
  -8  12   0   47.48    6.10
   8  12   0   53.01    5.24
  -8  12   0   58.15    5.13
   8  12   0   63.92    5.03
  -8  12   0   63.75    4.95
  10 -12   0  162.63   10.42
 -10 -12   0  124.37    9.36
 -10 -12   0  151.64   11.73
 -10 -12   0  150.67   10.44
  10 -12   0  144.26    9.33
 -10 -12   0  147.40   10.44
 -10 -12   0  143.92    9.38
  10 -12   0  142.04    9.53
  10 -12   0  129.50   11.38
  10 -12   0  147.10   10.43
 -10 -12   0  136.52   11.73
 -10  12   0  140.19    9.67
  10  12   0  145.03    9.77
 -10  12   0  136.50   10.66
 -10  12   0  125.53   11.87
  10  12   0  145.35   12.09
  10  12   0  142.27   10.83
 -12 -12   0  266.39   18.25
 -12 -12   0  316.49   20.61
  12 -12   0  303.31   20.53
 -12 -12   0  300.21   18.24
 -12 -12   0  276.42   22.36
  12 -12   0  281.73   22.06
  12 -12   0  289.09   18.40
  12 -12   0  300.00   20.59
  12 -12   0  277.66   22.52
  12 -12   0  309.50   18.22
 -12 -12   0  259.58   22.18
  12  12   0  293.75   20.95
  12  12   0  299.94   18.60
  12  12   0  251.47   22.52
 -12  12   0  271.11   22.45
 -12  12   0  289.46   20.81
 -12  12   0  303.60   18.55
 -14 -12   0    8.06    2.46
  14 -12   0    8.75    1.46
 -14 -12   0    1.84    1.88
  14 -12   0    4.49    2.19
 -14 -12   0    8.01    1.54
 -14 -12   0    8.85    1.46
  14 -12   0    7.72    1.56
 -14 -12   0   10.03    1.63
 -14 -12   0    5.63    1.49
  14 -12   0    7.17    1.66
  14 -12   0    9.42    1.46
  14  12   0    3.77    2.46
 -14  12   0    4.92    2.35
 -14  12   0    6.54    1.66
  14  12   0    7.77    1.95
  14  12   0    5.58    1.90
 -14  12   0    5.31    1.72
 -16 -12   0    0.97    1.89
  16 -12   0    0.28    1.34
 -16 -12   0    0.54    1.84
 -16 -12   0    2.81    1.28
  16 -12   0    1.85    1.18
  16 -12   0    0.77    1.70
  16 -12   0   -0.44    1.98
 -16 -12   0    0.10    1.18
  16 -12   0   -0.04    1.17
  16 -12   0   -0.03    1.27
 -16 -12   0    0.86    1.08
  16  12   0    1.45    1.60
 -16  12   0    1.26    2.09
 -16  12   0   -0.58    1.54
  16  12   0    2.34    2.27
  16  12   0    1.07    1.74
 -16  12   0    0.40    1.42
  18 -12   0    0.20    1.20
 -18 -12   0    1.44    1.24
  18 -12   0   -0.22    1.31
  18 -12   0   -0.25    1.57
 -18 -12   0    0.59    2.07
 -18  12   0    2.48    1.70
 -18  12   0    0.72    1.50
  18  12   0   -1.02    1.52
 -18  12   0    0.17    2.15
  18  12   0   -1.28    2.17
  18  12   0    0.61    1.72
  20 -12   0   36.11    3.36
  20 -12   0   34.81    4.10
 -20 -12   0   27.51    3.30
  20 -12   0   31.15    3.26
 -20 -12   0   37.13    4.70
  20  12   0   31.97    3.99
 -20  12   0   33.39    3.75
  20  12   0   33.15    5.25
  20  12   0   35.77    4.02
 -20  12   0   35.25    3.85
  22 -12   0    1.12    1.30
 -22 -12   0    1.26    1.35
  22 -12   0    2.26    1.46
  22 -12   0    0.27    1.74
 -22 -12   0    1.70    1.99
 -22  12   0    0.47    1.79
  22  12   0    0.95    1.85
 -22  12   0    2.27    1.66
  22  12   0   -0.07    1.76
  24 -12   0   95.83    6.77
  24 -12   0   92.56    7.29
 -24 -12   0   87.20    8.62
 -24 -12   0   96.78    7.40
 -24  12   0  103.37    7.38
  24  12   0   88.97    7.97
  24  12   0   95.07    7.39
 -24  12   0   92.11    7.78
  26 -12   0    2.36    1.40
 -26 -12   0    0.92    2.03
 -26 -12   0    1.66    1.43
  26 -12   0    1.56    1.54
  26 -12   0    0.69    1.87
 -26  12   0    0.82    1.76
  26  12   0   -0.09    1.88
  26  12   0    1.02    2.00
 -28 -12   0   70.77    6.95
  28 -12   0   62.62    5.18
  28 -12   0   74.89    6.50
 -28 -12   0   63.43    5.59
  28 -12   0   59.78    5.49
 -28  12   0   65.51    6.19
  28  12   0   67.51    6.36
  -1 -13   0   89.77    6.30
  -1 -13   0   90.77    5.84
   1 -13   0   68.32    5.70
  -1 -13   0   87.12    5.96
   1 -13   0   72.93    7.42
   1 -13   0   93.88    7.84
  -1 -13   0   81.03    7.48
  -1 -13   0   87.74    7.79
  -1 -13   0   82.07    6.28
   1 -13   0   77.13    5.93
   1 -13   0   80.04    6.26
   1 -13   0   87.26    6.29
   1  13   0   81.93    6.79
  -1  13   0   79.60    6.77
   1  13   0   78.94    7.84
  -1  13   0   97.54    6.42
  -1  13   0   83.30    7.97
   1  13   0   90.19    6.41
  -3 -13   0   16.78    2.14
  -3 -13   0   13.95    1.85
  -3 -13   0   16.91    3.01
   3 -13   0   15.57    2.03
  -3 -13   0   12.70    1.90
   3 -13   0   11.93    1.74
   3 -13   0   19.04    2.93
  -3 -13   0   17.56    2.81
  -3 -13   0   14.54    1.97
   3 -13   0   15.81    3.03
   3 -13   0   15.57    1.95
   3 -13   0   13.31    1.84
  -3  13   0   19.65    2.56
  -3  13   0   17.10    2.39
  -3  13   0   17.69    3.15
   3  13   0   14.86    3.09
   3  13   0   12.41    2.16
   3  13   0   13.85    2.28
  -5 -13   0  125.14    8.58
   5 -13   0  140.34    8.85
  -5 -13   0  133.18    9.54
  -5 -13   0  127.14   10.82
  -5 -13   0  130.51    9.52
  -5 -13   0  123.69    8.72
   5 -13   0  115.28    8.52
   5 -13   0  131.47   11.07
   5 -13   0  142.43    9.57
   5 -13   0  137.87    9.52
  -5 -13   0  130.62   11.01
  -5  13   0  118.43    9.01
   5  13   0  138.01   10.06
  -5  13   0  142.88   11.26
   5  13   0  109.50   11.06
   5  13   0  130.22    9.11
  -5  13   0  135.17    9.98
  -7 -13   0    1.11    0.97
  -7 -13   0    0.31    1.09
   7 -13   0   -0.43    1.11
   7 -13   0   -1.27    1.75
   7 -13   0    0.09    1.25
  -7 -13   0    0.23    1.73
  -7 -13   0    1.53    0.96
   7 -13   0    1.54    1.04
   7 -13   0    0.83    1.44
  -7 -13   0    1.10    1.17
  -7 -13   0   -0.06    1.86
   7 -13   0    0.23    0.92
   7  13   0    0.07    1.46
  -7  13   0    0.95    1.37
   7  13   0    0.03    2.28
   7  13   0    1.10    1.66
  -7  13   0    0.48    1.54
  -7  13   0    0.85    2.28
  -9 -13   0    6.69    2.22
   9 -13   0    6.07    1.41
  -9 -13   0    5.78    1.30
  -9 -13   0    5.56    1.43
   9 -13   0    5.54    1.83
   9 -13   0    3.97    1.19
  -9 -13   0    4.56    1.14
  -9 -13   0    8.56    2.29
   9 -13   0    4.17    1.24
   9 -13   0    5.35    1.55
  -9 -13   0    7.32    1.49
   9 -13   0    5.57    2.21
   9  13   0    7.47    2.04
   9  13   0    5.15    1.78
   9  13   0   11.86    3.05
  -9  13   0    5.67    1.68
  -9  13   0    6.45    1.85
  -9  13   0    8.32    2.68
  11 -13   0    4.46    2.24
 -11 -13   0    4.95    2.00
 -11 -13   0    6.12    1.25
 -11 -13   0    3.54    1.36
 -11 -13   0    4.87    1.30
  11 -13   0    4.69    1.40
  11 -13   0    6.31    1.28
 -11 -13   0    4.18    2.08
  11 -13   0    7.01    1.31
  11 -13   0    5.50    1.56
  11 -13   0    2.89    1.91
 -11 -13   0    4.41    1.43
 -11  13   0    3.10    2.33
 -11  13   0    5.31    1.69
  11  13   0    3.14    2.51
  11  13   0    6.88    2.00
  11  13   0    9.63    2.06
 -11  13   0    5.66    1.81
  13 -13   0    5.63    2.38
 -13 -13   0    7.96    1.62
 -13 -13   0    7.89    1.37
  13 -13   0    7.86    1.44
  13 -13   0    6.97    1.69
 -13 -13   0    6.31    2.15
  13 -13   0    4.75    1.98
  13 -13   0    6.61    1.56
 -13 -13   0    3.86    2.14
 -13 -13   0    6.95    1.38
  13 -13   0    7.86    1.42
 -13 -13   0    7.55    1.55
  13  13   0    3.65    2.54
 -13  13   0    5.66    2.42
  13  13   0    5.86    1.97
 -13  13   0    7.27    1.90
 -13  13   0    7.90    1.83
  13  13   0    7.03    2.03
 -15 -13   0   59.23    4.58
 -15 -13   0   58.94    4.82
  15 -13   0   55.63    4.48
  15 -13   0   53.44    4.71
 -15 -13   0   65.06    6.19
  15 -13   0   66.72    5.82
  15  13   0   61.44    5.22
 -15  13   0   63.89    6.48
 -15  13   0   62.34    5.04
  15  13   0   68.92    6.83
 -15  13   0   53.24    5.16
  15  13   0   44.31    5.31
  17 -13   0   45.56    3.80
 -17 -13   0   42.21    3.82
 -17 -13   0   40.74    3.73
  17 -13   0   41.07    4.63
  17 -13   0   37.22    3.65
 -17 -13   0   33.88    4.99
  17  13   0   47.45    4.61
 -17  13   0   42.62    4.25
  17  13   0   48.96    4.56
 -17  13   0   44.27    4.37
 -19 -13   0  182.72   14.33
  19 -13   0  174.24   12.70
  19 -13   0  171.79   13.92
  19 -13   0  176.06   11.43
 -19 -13   0  149.79   12.72
 -19  13   0  201.79   11.96
  19  13   0  190.28   12.09
 -19  13   0  156.10   13.04
  19  13   0  178.54   13.32
  21 -13   0   58.63    5.59
 -21 -13   0   46.92    5.94
  21 -13   0   46.85    4.43
  21 -13   0   55.57    4.61
 -21 -13   0   54.62    4.70
 -21  13   0   54.88    5.27
  21  13   0   69.25    5.41
  21  13   0   55.57    5.44
 -23 -13   0    2.97    1.42
 -23 -13   0    3.58    2.27
  23 -13   0    3.03    1.38
  23 -13   0    0.15    1.66
  23 -13   0    0.06    1.48
 -23  13   0    1.73    1.76
  23  13   0    4.03    2.09
  25 -13   0    6.09    1.55
  25 -13   0    6.10    1.82
  25 -13   0    4.96    2.25
 -25 -13   0    7.37    1.68
 -25 -13   0    4.23    2.33
  25  13   0    5.14    2.20
 -25  13   0    3.71    2.01
  27 -13   0    2.96    1.62
  27 -13   0    2.58    1.48
 -27 -13   0    1.36    2.51
 -27 -13   0    3.34    1.53
  27 -13   0   -0.35    1.78
 -27  13   0    4.22    2.12
  27  13   0    4.44    2.20
   0 -14   0   88.26    6.40
   0 -14   0   96.50    8.41
   0 -14   0  106.91    7.00
   0 -14   0   77.87    6.51
   0 -14   0   97.52    6.99
   0 -14   0   81.54    8.47
   0  14   0   99.32    7.62
   0  14   0   80.35    7.01
   0  14   0  110.17    9.04
   2 -14   0  265.41   20.96
   2 -14   0  264.59   19.17
   2 -14   0  293.68   21.36
   2 -14   0  284.81   19.17
  -2 -14   0  239.56   16.99
   2 -14   0  264.35   17.04
  -2 -14   0  246.46   17.16
  -2 -14   0  275.41   21.30
  -2 -14   0  277.59   19.17
   2 -14   0  280.91   17.27
  -2 -14   0  284.37   21.04
  -2 -14   0  267.43   19.18
   2  14   0  260.57   19.65
  -2  14   0  267.52   17.54
  -2  14   0  264.20   19.65
  -2  14   0  295.48   21.52
   2  14   0  272.65   17.58
   2  14   0  256.03   21.35
   4 -14   0   45.31    3.54
   4 -14   0   46.36    3.53
  -4 -14   0   36.08    4.88
  -4 -14   0   39.96    3.66
  -4 -14   0   46.52    3.56
   4 -14   0   36.24    3.44
  -4 -14   0   46.92    3.55
  -4 -14   0   33.36    4.97
  -4 -14   0   36.99    3.45
   4 -14   0   43.72    3.75
   4  14   0   31.52    5.27
   4  14   0   48.91    4.39
   4  14   0   42.57    4.31
  -4  14   0   42.25    4.26
  -4  14   0   38.67    4.21
  -4  14   0   32.40    5.23
   6 -14   0   10.97    2.49
   6 -14   0   19.38    2.08
  -6 -14   0   20.48    3.21
  -6 -14   0   13.39    1.89
   6 -14   0   18.80    2.06
  -6 -14   0   17.85    2.08
   6 -14   0   11.57    2.84
  -6 -14   0   14.27    2.94
  -6 -14   0   20.94    2.04
   6 -14   0   13.31    2.15
   6 -14   0   18.55    2.05
  -6 -14   0   19.49    2.41
   6  14   0   17.77    2.58
   6  14   0   21.90    2.76
   6  14   0   14.61    3.35
  -6  14   0    9.12    2.97
  -6  14   0   18.71    2.51
  -6  14   0   12.69    2.49
   8 -14   0   67.12    5.30
  -8 -14   0   68.60    5.31
   8 -14   0   65.66    4.97
  -8 -14   0   61.48    6.54
   8 -14   0   71.36    5.37
  -8 -14   0   61.80    4.95
   8 -14   0   72.51    5.29
  -8 -14   0   73.70    5.34
   8  14   0   67.58    6.01
   8  14   0   67.65    7.23
  -8  14   0   64.45    5.63
  -8  14   0   67.86    7.08
   8  14   0   68.53    5.77
  -8  14   0   70.59    5.88
 -10 -14   0  247.14   16.84
  10 -14   0  227.82   16.82
 -10 -14   0  209.40   14.96
  10 -14   0  222.16   18.24
 -10 -14   0  235.68   18.52
  10 -14   0  240.12   14.99
  10 -14   0  232.96   16.77
 -10  14   0  226.83   17.21
  10  14   0  241.76   15.59
  10  14   0  230.76   19.02
 -10  14   0  234.32   15.46
 -10  14   0  276.20   19.11
  10  14   0  237.93   17.37
  12 -14   0    7.63    1.62
 -12 -14   0    9.37    2.64
 -12 -14   0    9.07    1.50
  12 -14   0   14.00    1.88
  12 -14   0    3.25    1.96
 -12 -14   0    8.05    1.66
 -12  14   0    9.44    2.24
  12  14   0    8.18    2.20
 -12  14   0   10.02    2.04
  12  14   0    8.09    2.18
  14 -14   0   -0.27    1.07
  14 -14   0    0.67    1.80
  14 -14   0    0.81    1.28
 -14 -14   0   -1.11    1.06
 -14 -14   0   -1.07    1.22
 -14 -14   0   -0.98    1.81
  14  14   0   -0.68    1.67
  14  14   0   -0.64    1.84
 -14  14   0    1.32    1.55
 -14  14   0   -1.72    1.60
 -16 -14   0    1.48    1.16
 -16 -14   0    0.96    2.03
  16 -14   0   -0.26    1.33
  16 -14   0    1.64    1.18
  16 -14   0    1.42    1.78
 -16 -14   0   -1.21    1.31
  16  14   0   -0.28    1.76
 -16  14   0   -0.53    1.48
  16  14   0    0.34    2.00
 -18 -14   0  227.01   14.44
  18 -14   0  226.11   16.06
 -18 -14   0  227.92   16.13
 -18 -14   0  203.15   17.76
  18 -14   0  222.78   14.37
  18 -14   0  235.84   17.56
 -18  14   0  235.51   16.55
  18  14   0  204.83   16.68
 -20 -14   0    3.77    1.37
 -20 -14   0    5.31    1.67
 -20 -14   0    3.39    2.28
  20 -14   0    7.29    1.69
  20 -14   0    2.72    1.83
  20 -14   0    5.72    1.41
  20  14   0    3.62    2.06
 -20  14   0    6.71    2.01
  22 -14   0   33.47    3.43
 -22 -14   0   37.94    4.96
 -22 -14   0   31.50    3.29
  22 -14   0   34.35    4.19
  22 -14   0   26.31    3.16
  22  14   0   30.35    4.25
 -22  14   0   34.04    4.14
  24 -14   0   -1.04    1.42
 -24 -14   0    0.77    2.34
 -24 -14   0    0.17    1.28
  24 -14   0    1.16    1.86
  24 -14   0   -0.09    1.25
  24  14   0    0.10    1.93
 -24  14   0    1.17    1.85
  -1 -15   0   33.79    3.00
   1 -15   0   33.43    2.93
   1 -15   0   29.72    2.90
  -1 -15   0   40.49    4.71
   1 -15   0   30.46    4.54
   1 -15   0   34.85    3.12
  -1 -15   0   32.40    2.94
  -1 -15   0   32.30    3.04
   1  15   0   34.20    4.10
   1  15   0   29.70    3.84
  -1  15   0   33.04    4.04
  -1  15   0   35.22    3.91
   3 -15   0   34.74    3.25
  -3 -15   0   34.07    4.68
  -3 -15   0   34.97    3.17
   3 -15   0   36.06    3.15
   3 -15   0   38.50    3.24
  -3 -15   0   37.74    3.25
   3 -15   0   40.45    4.76
   3  15   0   43.40    4.35
   3  15   0   29.17    4.04
  -3  15   0   39.91    4.29
  -3  15   0   41.79    4.15
   5 -15   0   -0.29    0.94
  -5 -15   0    0.49    0.98
   5 -15   0   -0.60    1.16
  -5 -15   0   -0.16    1.18
  -5 -15   0   -0.74    2.07
   5 -15   0    0.00    1.61
   5  15   0    0.36    1.65
   5  15   0   -0.46    1.82
  -5  15   0    0.79    1.57
  -5  15   0   -1.01    1.76
  -7 -15   0    6.35    1.51
  -7 -15   0    3.93    2.12
   7 -15   0    5.96    1.47
  -7 -15   0    5.49    1.22
   7 -15   0    5.15    1.18
   7 -15   0    9.61    2.13
  -7  15   0    5.29    1.83
   7  15   0    4.23    1.90
   7  15   0    3.41    2.03
  -7  15   0    8.12    2.35
   9 -15   0   36.54    3.38
   9 -15   0   42.57    3.52
   9 -15   0   40.01    4.56
  -9 -15   0   37.04    3.45
  -9 -15   0   41.70    4.97
  -9 -15   0   42.24    3.50
   9  15   0   42.19    4.46
  -9  15   0   41.88    4.27
  11 -15   0   77.37    7.67
  11 -15   0   90.48    6.59
 -11 -15   0   87.04    6.20
  11 -15   0   83.80    6.15
 -11 -15   0   93.63    6.67
 -11 -15   0   89.30    8.10
 -11  15   0   86.16    7.26
  11  15   0   88.91    7.45
 -13 -15   0    8.70    2.48
 -13 -15   0    7.49    1.65
 -13 -15   0    8.14    1.50
  13 -15   0   13.63    2.61
  13 -15   0    8.92    1.68
  13 -15   0    7.67    1.42
 -13  15   0    7.45    2.05
  13  15   0   10.76    2.39
  15 -15   0   32.13    3.21
 -15 -15   0   33.97    3.29
 -15 -15   0   37.96    4.74
 -15 -15   0   31.81    3.19
  15 -15   0   30.61    3.06
  15  15   0   31.81    4.25
 -15  15   0   35.46    3.86
  17 -15   0   10.37    1.88
 -17 -15   0    8.16    1.77
 -17 -15   0   12.95    1.80
  17 -15   0   11.63    1.64
 -17 -15   0   12.79    2.95
  17 -15   0   12.29    2.57
 -17  15   0   11.56    2.34
  17  15   0   10.76    2.55
 -19 -15   0   43.67    5.46
 -19 -15   0   45.41    3.92
  19 -15   0   40.20    3.74
  19 -15   0   40.67    3.84
  19 -15   0   39.31    4.78
 -19 -15   0   45.50    3.91
  19  15   0   45.47    4.96
  21 -15   0    1.26    1.23
  21 -15   0    1.38    1.52
 -21 -15   0    2.94    1.39
 -21 -15   0    2.46    1.52
 -21 -15   0    0.94    2.12
  21 -15   0    2.67    1.87
  21  15   0    3.74    2.22
   0 -16   0   14.32    1.85
   0 -16   0    5.63    2.46
   0 -16   0   11.89    1.72
   0  16   0   12.15    2.45
   2 -16   0    2.14    2.28
   2 -16   0    0.07    1.18
  -2 -16   0    2.04    1.29
  -2 -16   0    2.11    2.33
   2 -16   0    2.36    1.01
  -2 -16   0    1.56    0.97
  -2  16   0    2.80    1.90
   2  16   0    4.27    1.98
  -4 -16   0   18.96    2.43
  -4 -16   0   16.14    2.03
  -4 -16   0   15.90    3.09
   4 -16   0   17.36    2.08
   4 -16   0   18.60    1.98
   4  16   0   13.69    2.65
  -4  16   0   21.75    2.94
  -6 -16   0    5.42    1.48
  -6 -16   0    4.04    1.12
   6 -16   0    5.78    1.97
  -6 -16   0    2.54    2.29
   6 -16   0    3.70    1.39
   6 -16   0    3.79    1.07
   6  16   0    4.41    2.00
  -6  16   0    5.71    1.98
  -8 -16   0    4.74    1.43
   8 -16   0    3.39    1.39
  -8 -16   0    5.29    1.22
   8 -16   0    5.60    1.13
  -8 -16   0    3.98    2.26
   8 -16   0    3.05    1.97
  -8  16   0    3.82    1.89
   8  16   0    5.50    2.09
  10 -16   0   12.04    1.92
  10 -16   0   15.80    1.91
 -10 -16   0   12.08    2.91
 -10 -16   0   15.96    2.04
 -10 -16   0   12.36    1.97
  10  16   0   15.39    2.70
 -12 -16   0    0.85    1.07
  12 -16   0   -0.25    1.29
 -12 -16   0    0.38    1.31
  12 -16   0   -1.82    1.75
 -12 -16   0   -0.03    2.17
  12 -16   0   -0.14    0.95
  12  16   0    0.34    1.91
 -14 -16   0    2.85    2.34
 -14 -16   0    0.79    1.07
 -14 -16   0   -0.09    1.30
  14 -16   0    0.55    1.02
  14 -16   0    1.36    1.34
  14 -16   0    2.55    1.88
 -16 -16   0  101.45    6.74
  16 -16   0   93.33    6.64
 -16 -16   0   86.39    7.14
 -16 -16   0  102.30    8.79
  16 -16   0   91.90    7.04
  18 -16   0    4.94    1.65
  18 -16   0    3.00    2.04
 -18 -16   0    4.74    1.61
 -18 -16   0    5.38    2.39
 -18 -16   0    7.02    1.47
  18 -16   0    8.96    1.43
   1 -17   0   60.02    6.54
   1 -17   0   63.28    4.78
  -1 -17   0   62.43    4.80
  -1 -17   0   54.93    6.52
   1 -17   0   66.32    4.83
  -1 -17   0   67.09    4.85
  -3 -17   0   22.45    2.22
   3 -17   0   20.86    2.58
  -3 -17   0   27.83    3.96
   3 -17   0   21.77    2.17
  -3 -17   0   21.40    2.61
   5 -17   0    0.58    1.27
  -5 -17   0   -0.12    0.92
  -5 -17   0   -3.07    2.13
   5 -17   0   -0.29    1.63
  -5 -17   0   -0.11    1.26
   5 -17   0    0.36    0.84
  -7 -17   0   12.66    2.93
   7 -17   0   11.75    2.58
  -7 -17   0   12.60    1.79
   7 -17   0    9.98    1.77
  -7 -17   0   14.86    1.92
   7 -17   0   11.21    1.65
   9 -17   0    1.52    1.36
   9 -17   0    1.64    1.94
  -9 -17   0    0.31    2.21
  -9 -17   0    0.52    0.97
   9 -17   0    1.45    0.91
  -9 -17   0   -0.02    1.26
  11 -17   0   48.57    4.01
 -11 -17   0   48.26    5.68
 -11 -17   0   44.42    4.01
 -11 -17   0   51.71    4.00
  11 -17   0   43.46    5.25
  11 -17   0   49.54    3.86
 -13 -17   0   18.41    2.22
 -13 -17   0   17.91    3.27
  13 -17   0   16.42    2.00
  13 -17   0   17.39    2.20
  13 -17   0   16.91    2.97
 -13 -17   0   17.44    2.22
  40   0  -1    0.38    1.66
  40   0  -1   -0.84    1.87
  38   0  -1    1.24    2.25
 -38   0   1   -0.28    2.34
  38   0  -1   -0.85    1.84
  38   0  -1   -0.46    1.63
 -36   0   1   -0.62    2.40
  36   0  -1   -1.29    1.50
  36   0  -1   -0.43    1.83
  36   0  -1   -1.90    2.02
  34   0  -1   -1.30    1.85
  34   0  -1   -0.64    1.66
  34   0  -1   -1.66    1.49
 -34   0   1   -0.90    2.08
 -32   0   1   -2.10    2.05
  32   0  -1   -1.87    1.98
  32   0  -1   -1.06    1.56
  32   0  -1   -2.05    1.63
  30   0  -1    4.13    1.85
 -30   0   1    3.26    2.24
  30   0  -1    1.49    1.70
  30   0  -1    1.98    1.59
  28   0  -1   -0.62    1.34
 -28   0   1    0.37    1.32
  28   0  -1    0.61    1.94
  28   0  -1    0.61    1.59
  28   0  -1   -1.11    1.74
 -28   0   1    0.17    1.84
 -26   0   1   -0.61    1.85
 -26   0   1   -0.88    1.06
 -26   0   1    0.54    1.06
  26   0  -1   -1.54    1.38
  26   0  -1   -0.46    1.42
  26   0  -1   -1.31    1.45
  26   0  -1   -1.43    1.20
  26   0  -1   -1.79    1.15
 -24   0   1    0.30    1.10
  24   0  -1    0.02    1.34
  24   0  -1    0.17    1.08
  24   0  -1   -0.54    1.11
  24   0  -1   -0.73    1.25
  24   0  -1   -0.08    1.35
 -24   0   1   -0.21    1.48
 -24   0   1    0.01    1.19
  22   0  -1    1.40    1.25
  22   0  -1   -0.53    1.37
 -22   0   1    0.55    1.14
  22   0  -1   -0.28    1.14
 -22   0   1   -1.64    1.42
 -22   0   1    0.12    1.00
 -22   0   1   -0.35    1.18
  22   0  -1    0.05    1.19
  22   0  -1    0.57    1.43
 -20   0   1    0.46    0.96
  20   0  -1    0.33    1.22
 -20   0   1    1.50    1.07
  20   0  -1    0.99    1.55
 -20   0   1    0.73    1.65
 -20   0   1    0.68    1.18
  20   0  -1    0.60    1.21
  20   0  -1    0.66    1.13
  18   0  -1   -0.40    1.02
  18   0  -1    0.41    1.07
 -18   0   1    0.06    1.36
  18   0  -1   -1.00    1.38
 -18   0   1    0.64    1.05
  18   0  -1   -0.90    1.11
  18   0  -1    0.76    1.13
 -18   0   1   -0.22    0.95
 -18   0   1    0.73    0.91
  16   0  -1   -0.90    0.88
 -16   0   1   -0.22    0.85
  16   0  -1   -0.77    1.04
 -16   0   1    0.39    1.17
  16   0  -1   -1.10    1.26
  16   0  -1   -0.52    1.01
  16   0  -1   -0.24    1.09
 -16   0   1   -0.69    0.88
 -16   0   1    0.28    0.96
  14   0  -1   -0.94    0.85
 -14   0   1   -0.75    1.00
 -14   0   1   -0.21    0.82
  14   0  -1   -1.09    1.19
 -14   0   1   -0.29    0.88
  14   0  -1   -0.52    1.06
  14   0  -1   -0.70    0.97
 -14   0   1   -0.40    1.11
  14   0  -1    0.37    1.00
  12   0  -1   -0.90    0.98
 -12   0   1    0.39    0.89
  12   0  -1    0.00    0.89
 -12   0   1   -1.10    0.83
 -12   0   1   -0.58    1.15
 -12   0   1   -0.06    1.03
  12   0  -1   -0.41    0.95
  12   0  -1   -0.64    1.08
 -10   0   1   -0.05    0.86
  10   0  -1    0.92    1.19
 -10   0   1    0.53    0.90
 -10   0   1   -0.13    0.75
 -10   0   1   -0.32    1.15
  10   0  -1    0.93    0.97
  10   0  -1    0.46    0.91
  10   0  -1   -0.31    0.83
  -8   0   1   -0.42    0.74
   8   0  -1    0.16    0.83
  -8   0   1    0.51    0.73
  -8   0   1    0.09    1.06
   8   0  -1    0.27    0.78
   8   0  -1    0.34    0.81
   8   0  -1   -0.17    0.97
  -8   0   1   -0.10    0.85
  -6   0   1    0.36    0.62
   6   0  -1    0.14    0.62
  -6   0   1    0.63    0.75
  -6   0   1    0.79    0.85
   6   0  -1    0.30    0.73
   6   0  -1    0.25    0.60
   6   0  -1   -0.67    0.60
  -6   0   1    0.14    0.60
   4   0  -1    0.64    0.57
   4   0  -1    0.05    0.38
  -4   0   1    0.11    0.47
  -4   0   1    0.05    0.39
   4   0  -1   -0.38    0.33
   4   0  -1   -0.21    0.39
  -4   0   1   -0.15    0.48
  -4   0   1    0.31    0.51
  -2   0   1    0.81    0.23
   2   0   1    0.25    0.33
  -2   0  -1    0.68    0.30
  -4   0  -1   -0.25    0.47
  -4   0  -1    0.37    0.55
  -4   0  -1   -0.20    0.44
   4   0   1    0.90    0.63
   4   0   1    0.15    0.42
  -4   0  -1    0.31    0.54
   4   0   1    0.02    0.48
   4   0   1   -0.16    0.51
   6   0   1    0.48    0.93
  -6   0  -1   -0.17    0.63
  -6   0  -1   -0.48    0.64
   6   0   1    0.57    0.64
   6   0   1    0.05    0.66
  -6   0  -1    0.00    0.78
  -6   0  -1    0.10    0.86
   6   0   1    0.21    0.78
  -8   0  -1    0.85    0.83
   8   0   1   -0.37    0.85
  -8   0  -1    1.23    0.83
   8   0   1    0.48    0.76
   8   0   1    0.38    0.90
   8   0   1    1.02    1.06
  10   0   1   -0.46    0.95
 -10   0  -1   -1.56    0.80
  10   0   1   -0.45    0.98
 -10   0  -1   -0.81    1.24
  10   0   1   -0.48    0.86
  10   0   1   -0.26    1.11
 -10   0  -1   -1.55    0.84
 -10   0  -1   -1.80    0.86
 -12   0  -1   -0.24    0.79
 -12   0  -1   -1.00    1.09
 -12   0  -1    0.92    0.95
  12   0   1   -1.51    0.89
  12   0   1    0.01    1.08
 -12   0  -1   -0.60    0.93
  12   0   1   -0.54    1.23
  12   0   1    0.40    1.02
  12   0   1   -0.25    0.90
  14   0   1    0.42    1.09
 -14   0  -1    0.68    1.04
  14   0   1   -0.11    0.99
 -14   0  -1   -0.19    1.18
 -14   0  -1   -1.24    0.92
  14   0   1    1.11    1.35
 -14   0  -1    0.05    0.86
  14   0   1   -0.64    0.89
  14   0   1   -0.05    1.04
  16   0   1   -0.13    1.42
 -16   0  -1   -1.46    0.89
  16   0   1    0.16    1.06
  16   0   1   -0.92    1.06
  16   0   1    0.14    1.08
 -16   0  -1    0.90    1.35
 -16   0  -1   -0.84    1.00
 -16   0  -1   -0.33    1.04
  16   0   1    0.37    1.14
 -18   0  -1    0.38    0.96
  18   0   1   -0.08    1.14
  18   0   1   -0.18    1.17
  18   0   1    0.81    1.17
 -18   0  -1    0.79    1.06
  18   0   1    0.85    1.10
 -18   0  -1   -0.06    1.05
  18   0   1    0.84    1.39
 -18   0  -1    1.07    1.41
  20   0   1   -0.76    1.24
 -20   0  -1   -0.17    1.36
  20   0   1   -0.98    1.17
 -20   0  -1    0.92    1.17
  20   0   1   -1.73    1.11
  20   0   1   -1.63    1.07
 -20   0  -1   -0.53    1.05
 -20   0  -1    0.10    1.12
  20   0   1   -1.14    1.18
  22   0   1   -0.23    1.24
 -22   0  -1    0.41    1.25
  22   0   1    1.26    1.26
  22   0   1   -0.34    1.32
  22   0   1   -0.56    1.28
 -22   0  -1   -0.50    1.38
  22   0   1   -0.35    1.10
 -22   0  -1   -1.36    0.96
  24   0   1    1.56    1.65
 -24   0  -1    0.91    1.04
  24   0   1   -0.10    1.15
 -24   0  -1   -0.46    1.56
 -24   0  -1    0.58    1.16
  24   0   1   -0.31    1.20
  24   0   1    0.28    1.63
  24   0   1    0.11    1.33
  26   0   1    1.80    1.46
  26   0   1   -0.58    1.28
  26   0   1    0.44    1.65
  26   0   1    0.04    1.27
  26   0   1    0.62    1.55
 -26   0  -1    0.98    1.94
  28   0   1    0.98    1.38
  28   0   1    1.13    1.82
  28   0   1    1.83    1.66
  28   0   1    1.09    1.59
  28   0   1   -1.09    1.47
 -28   0  -1   -0.88    1.84
 -30   0  -1   -2.39    1.91
  30   0   1   -0.50    1.78
  30   0   1   -1.44    1.42
  30   0   1   -1.43    1.77
  30   0   1   -0.78    1.59
  30   0   1   -1.73    1.25
  32   0   1   -1.15    1.57
  32   0   1    0.25    2.02
  32   0   1   -1.25    1.58
 -32   0  -1   -0.24    2.24
  34   0   1   -1.12    1.57
  34   0   1   -2.01    1.80
 -34   0  -1   -1.11    2.16
  34   0   1   -0.19    1.65
  36   0   1   -0.35    1.81
 -36   0  -1    0.22    2.23
  36   0   1   -0.90    1.72
  36   0   1   -0.07    2.13
  38   0   1   -1.00    1.80
 -38   0  -1   -1.53    2.53
  38   0   1   -0.22    1.74
  38   0   1   -1.00    2.24
  39  -1  -1    4.49    2.59
  39  -1  -1    3.04    2.01
 -39  -1   1    1.42    2.68
  39  -1  -1    1.53    1.96
  39   1  -1    4.61    2.12
  39   1  -1    3.21    2.14
  39   1  -1    2.14    2.58
 -39   1   1    0.37    2.43
  37  -1  -1    0.21    2.30
  37  -1  -1    1.72    1.89
  37  -1  -1   -0.42    1.75
 -37  -1   1    1.63    2.32
  37   1  -1    1.04    2.39
  37   1  -1    0.67    1.76
  37   1  -1    1.15    1.65
 -37   1   1   -1.48    2.38
  35  -1  -1   -1.60    1.93
 -35  -1   1   -0.17    2.09
  35  -1  -1   -0.67    1.70
  35  -1  -1   -1.37    1.52
  35   1  -1    0.74    1.81
  35   1  -1   -1.69    1.46
  35   1  -1   -0.10    1.91
 -35   1   1   -1.09    2.40
  33  -1  -1  249.92   17.27
  33  -1  -1  237.76   18.42
  33  -1  -1  209.15   15.17
 -33  -1   1  220.20   18.53
 -33   1   1  235.51   18.62
  33   1  -1  245.73   15.29
 -31  -1   1    0.21    2.19
  31  -1  -1    1.42    1.52
  31  -1  -1   -1.48    1.71
  31  -1  -1    1.35    1.76
  31   1  -1    1.26    1.82
  31   1  -1    3.60    1.86
  31   1  -1    0.78    1.54
 -31   1   1    2.09    2.34
  29  -1  -1   98.09    7.81
 -29  -1   1   93.14    8.06
  29  -1  -1   80.13    6.40
  29  -1  -1   95.14    7.98
  29  -1  -1   77.01    6.33
 -29  -1   1   70.49    6.25
  29   1  -1   78.83    6.42
  29   1  -1  101.06    8.01
 -29   1   1   98.18    8.12
  27  -1  -1   89.79    6.99
 -27  -1   1   81.99    7.76
  27  -1  -1   84.27    6.23
  27  -1  -1   82.27    6.23
 -27  -1   1   88.16    6.14
  27  -1  -1   94.72    7.60
  27  -1  -1   69.16    7.53
 -27  -1   1   92.66    7.45
  27   1  -1   86.00    7.04
  27   1  -1   89.17    6.31
 -27   1   1   86.56    7.79
  27   1  -1   85.72    7.66
  25  -1  -1   32.96    3.54
  25  -1  -1   43.39    4.41
 -25  -1   1   48.60    3.54
  25  -1  -1   52.82    4.08
  25  -1  -1   51.66    3.73
 -25  -1   1   37.45    4.15
  25  -1  -1   39.46    4.52
 -25  -1   1   42.60    4.73
  25   1  -1   44.83    4.13
  25   1  -1   40.40    4.50
 -25   1   1   39.36    3.51
 -25   1   1   36.50    4.58
  25   1  -1   35.28    4.42
  25   1  -1   41.47    3.70
  23  -1  -1    5.16    1.36
 -23  -1   1    6.29    1.23
  23  -1  -1   10.15    1.61
  23  -1  -1    8.99    1.61
 -23  -1   1    5.03    1.59
 -23  -1   1    3.26    1.79
  23  -1  -1    2.64    1.54
  23  -1  -1    2.37    1.43
 -23   1   1    3.58    1.88
 -23   1   1    6.31    1.29
  23   1  -1    2.73    1.57
  23   1  -1    1.90    1.45
  23   1  -1    9.39    1.70
 -23   1   1    3.09    1.37
  23   1  -1    8.11    1.59
  21  -1  -1   24.09    2.52
  21  -1  -1   23.08    2.49
 -21  -1   1   24.37    3.28
  21  -1  -1   15.74    2.61
 -21  -1   1   20.86    2.52
 -21  -1   1   22.94    2.32
  21  -1  -1   26.92    3.20
 -21   1   1   18.56    2.53
  21   1  -1   20.15    2.44
  21   1  -1   17.27    2.39
  21   1  -1   29.62    3.26
 -21   1   1   21.88    2.36
 -19  -1   1    7.92    1.99
  19  -1  -1    6.91    1.76
 -19  -1   1    5.89    1.47
  19  -1  -1   10.56    1.48
  19  -1  -1    6.05    1.79
 -19  -1   1   14.28    1.57
  19  -1  -1   10.17    1.47
  19   1  -1   11.10    2.06
  19   1  -1    6.27    1.68
  19   1  -1   12.46    1.68
 -19   1   1    7.53    1.79
  19   1  -1   10.99    1.50
 -19   1   1    9.94    1.42
 -19   1   1    7.92    1.64
  17  -1  -1  138.40   10.49
 -17  -1   1  136.99   11.27
  17  -1  -1  164.21   11.21
 -17  -1   1  154.22   10.52
  17  -1  -1  134.90    9.30
 -17  -1   1  151.69    9.27
 -17  -1   1  152.67   11.16
 -17   1   1  117.42   11.20
  17   1  -1  137.92   11.19
 -17   1   1  143.56    9.26
  17   1  -1  145.17   10.52
 -17   1   1  133.76   10.47
  17   1  -1  150.99    9.31
 -15  -1   1   27.81    2.96
 -15  -1   1   29.92    2.71
  15  -1  -1   26.39    2.96
  15  -1  -1   25.55    2.32
  15  -1  -1   25.86    2.72
  15  -1  -1   18.61    2.48
  15  -1  -1   20.61    2.25
 -15  -1   1   21.38    2.18
 -15   1   1   22.13    2.18
  15   1  -1   30.98    2.97
  15   1  -1   22.39    2.25
  15   1  -1   15.74    2.43
 -15   1   1   16.21    2.32
  13  -1  -1  163.79   13.66
 -13  -1   1  185.78   12.82
  13  -1  -1  183.12   11.29
  13  -1  -1  173.58   13.57
 -13  -1   1  172.66   11.26
  13  -1  -1  165.07   11.29
  13  -1  -1  191.60   12.84
 -13  -1   1  158.57   13.64
 -13   1   1  163.81   13.65
  13   1  -1  165.79   11.27
  13   1  -1  187.09   13.63
 -13   1   1  177.17   11.27
  13   1  -1  187.25   13.70
 -13   1   1  175.65   12.81
  13   1  -1  196.04   12.86
 -13   1   1  201.92   11.39
 -11  -1   1  205.33   15.93
  11  -1  -1  242.26   17.02
 -11   1   1  221.24   15.96
 -11   1   1  240.45   14.10
 -11   1   1  210.75   14.00
   9  -1  -1  156.21   12.33
  -9  -1   1  200.16   13.19
   9  -1  -1  170.47   13.15
  -9  -1   1  158.20   12.32
  -9  -1   1  163.43   10.84
  -9   1   1  156.60   12.34
   9   1  -1  199.07   13.18
  -9   1   1  182.38   13.17
  -5  -1   1   12.91    1.50
   5  -1  -1   13.30    1.21
   5  -1  -1   11.82    1.25
  -5  -1   1    7.50    1.16
  -5  -1   1   11.99    1.41
   5  -1  -1   10.08    1.60
  -5  -1   1    8.51    1.11
   5  -1  -1   10.32    1.12
   5  -1  -1    8.17    1.28
   5  -1  -1   14.01    1.34
  -5   1   1   10.47    1.49
  -5   1   1    8.70    1.25
   5   1  -1   10.29    1.51
  -5   1   1   11.24    1.24
  -5   1   1   11.47    1.35
   5   1  -1   13.15    1.36
   5   1  -1    9.50    1.06
   5   1  -1    9.03    1.14
  -5   1   1   10.62    1.16
  -5   1   1   11.85    1.16
   3  -1  -1   28.33    1.79
   3  -1  -1   29.53    1.98
  -3  -1   1   25.92    2.14
  -3  -1   1   27.66    1.93
   3  -1  -1   27.46    2.10
   3  -1  -1   25.09    1.73
  -3  -1   1   26.07    1.73
  -3  -1   1   28.42    2.13
  -3   1   1   27.28    1.75
   3   1  -1   22.39    2.09
  -3   1   1   26.78    2.00
  -3   1   1   22.47    2.12
   3   1  -1   25.40    1.91
  -3   1   1   23.97    2.15
  -3   1   1   20.76    1.74
   3   1  -1   24.83    2.14
  -1  -1  -1    0.52    0.43
   1  -1   1    0.80    0.26
  -1  -1  -1    0.27    0.37
  -1  -1  -1    1.13    0.33
   1  -1   1    0.60    0.39
   1   1   1    0.90    0.43
   3  -1   1    2.25    0.44
   3  -1   1    1.08    0.63
   3  -1   1    2.07    0.49
   3  -1   1    1.87    0.43
  -3  -1  -1    1.36    0.49
   3  -1   1    2.58    0.44
  -3  -1  -1    2.57    0.53
  -3  -1  -1    1.72    0.61
  -3  -1  -1    1.62    0.60
  -3   1  -1    2.18    0.37
   3   1   1    1.92    0.51
  -3   1  -1    1.49    0.42
   3   1   1    1.36    0.55
  -3   1  -1    2.03    0.38
  -3   1  -1    1.88    0.51
   3   1   1    1.71    0.68
  -3   1  -1    2.10    0.50
   3   1   1    1.06    0.44
   5   1   1  178.01   11.08
  11  -1   1  295.92   19.25
 -11   1  -1  322.69   21.94
  13   1   1  237.18   17.96
  17  -1   1  151.37   11.33
  17  -1   1  129.90    9.36
  17  -1   1  155.56    9.44
 -17  -1  -1  151.38   11.47
  17  -1   1  130.26   10.60
 -17  -1  -1  133.65   10.61
  17   1   1  136.85    9.40
 -17   1  -1  153.08   11.27
 -17   1  -1  156.93    9.39
 -17   1  -1  159.50   11.48
 -17   1  -1  142.75   10.62
  17   1   1  128.61   11.36
  17   1   1  155.25   10.69
  19   1   1  418.11   33.11
 -19   1  -1  462.93   33.16
  21  -1   1   49.73    4.64
  21  -1   1   49.53    3.83
  21  -1   1   48.41    4.24
 -21  -1  -1   42.04    3.71
 -21  -1  -1   41.17    4.73
 -21  -1  -1   50.84    4.49
 -21  -1  -1   48.42    4.18
  21  -1   1   46.37    3.78
  21  -1   1   49.71    4.78
  21   1   1   48.40    4.28
 -21   1  -1   46.98    4.41
  21   1   1   53.31    4.79
 -21   1  -1   43.79    4.74
  21   1   1   53.72    3.89
 -21   1  -1   47.25    3.73
  23  -1   1   13.43    2.50
  23  -1   1   14.06    2.42
  23  -1   1   20.27    2.60
  23  -1   1   23.17    2.37
 -23  -1  -1   19.52    2.24
  23  -1   1   18.13    2.39
  23   1   1   10.54    2.32
  23   1   1   20.14    2.49
  23   1   1   18.90    2.68
 -23   1  -1   17.47    2.74
  23   1   1   25.67    2.72
  25  -1   1   -0.60    1.08
  25  -1   1    0.58    1.35
  25  -1   1    0.08    1.59
  25  -1   1    0.23    1.46
 -25  -1  -1    0.71    1.35
  25  -1   1    1.37    1.30
 -25  -1  -1    0.35    1.84
 -25  -1  -1    0.70    1.16
  25   1   1    1.02    1.69
  25   1   1   -0.31    1.53
  25   1   1    0.87    1.30
 -25   1  -1    0.56    1.78
  25   1   1    0.25    1.40
  27  -1   1  109.24    9.61
  27  -1   1  102.34    8.76
 -27  -1  -1   99.86    9.63
  27  -1   1  116.18    7.87
  27  -1   1  112.43    7.88
  27   1   1  139.67    9.83
  27   1   1   93.74    8.77
  27   1   1  137.16    8.09
 -27   1  -1  129.36    9.84
  27   1   1  102.51    7.86
  29  -1   1   22.40    2.56
 -29  -1  -1   16.76    2.98
  29  -1   1   24.97    2.66
  29  -1   1   21.26    3.00
  29  -1   1   22.33    3.08
  29  -1   1   14.45    2.72
 -29   1  -1   14.31    2.89
  29   1   1   14.24    2.76
  29   1   1   15.20    2.29
  29   1   1   15.94    2.54
  31  -1   1  183.70   12.10
 -31  -1  -1  170.18   14.74
  31  -1   1  184.39   13.61
  31  -1   1  192.34   12.11
  31  -1   1  198.97   14.88
  31   1   1  187.80   13.67
 -31   1  -1  192.89   14.89
  31   1   1  159.99   14.57
  31   1   1  165.21   12.06
 -33  -1  -1   29.69    4.66
  33  -1   1   31.74    3.78
  33  -1   1   30.72    4.26
  33  -1   1   27.78    3.53
  33   1   1   33.58    3.86
  33   1   1   34.05    3.63
  33   1   1   24.89    3.80
 -33   1  -1   30.22    4.77
 -35  -1  -1    3.78    2.63
  35  -1   1    1.87    1.66
  35  -1   1    3.73    2.39
  35  -1   1    1.49    1.88
 -35   1  -1    1.13    2.48
  35   1   1    4.07    2.29
  35   1   1    2.97    1.89
  35   1   1    3.99    1.95
  37  -1   1   16.83    2.68
  37  -1   1    8.57    2.77
 -37  -1  -1   14.69    3.47
  37  -1   1   12.61    2.43
  37   1   1    9.89    2.84
 -37   1  -1    4.32    2.74
  37   1   1   19.63    2.76
  37   1   1   12.28    2.26
  39  -1   1    0.70    1.93
  39  -1   1    1.18    2.12
  39  -1   1    0.33    1.90
 -39  -1  -1    1.17    2.64
  39   1   1    1.57    1.98
  39   1   1    0.31    1.78
  39   1   1    0.34    2.17
  38  -2  -1    1.64    2.03
 -38  -2   1    2.89    2.75
  38  -2  -1    3.40    1.84
  38  -2  -1    1.19    1.91
  38   2  -1    1.88    2.13
  38   2  -1    0.71    1.81
  38   2  -1    0.58    1.88
 -38   2   1    3.21    2.66
  36  -2  -1   60.03    5.05
  36  -2  -1   61.81    6.13
 -36  -2   1   64.49    6.57
  36  -2  -1   58.48    5.52
  36   2  -1   42.29    6.07
  36   2  -1   51.10    5.05
 -36   2   1   65.92    6.69
  36   2  -1   62.29    5.65
  34  -2  -1   -0.03    1.77
 -34  -2   1    1.37    2.09
  34  -2  -1    0.47    1.60
  34  -2  -1    2.02    2.16
 -34   2   1    0.84    2.22
  34   2  -1    2.14    1.78
  34   2  -1    0.09    1.64
  34   2  -1    0.98    2.05
 -32  -2   1   33.55    4.59
  32  -2  -1   29.20    3.51
  32  -2  -1   33.62    4.36
  32   2  -1   27.19    3.81
 -32   2   1   29.67    4.58
  32   2  -1   24.58    3.15
  32   2  -1   32.48    4.35
 -30  -2   1   63.52    5.86
 -30  -2   1   53.88    4.72
 -30  -2   1   61.36    6.32
  30  -2  -1   58.33    5.97
  30  -2  -1   74.78    6.36
  30  -2  -1   64.90    4.94
  30  -2  -1   59.07    5.46
  30  -2  -1   60.16    4.96
  30   2  -1   65.28    6.22
 -30   2   1   63.71    6.33
  30   2  -1   44.64    4.91
  28  -2  -1   24.87    2.89
  28  -2  -1   19.83    3.21
 -28  -2   1   18.94    2.55
  28  -2  -1   21.08    2.48
  28  -2  -1   24.84    3.07
  28   2  -1   20.49    2.59
  28   2  -1   25.41    3.23
 -28   2   1   15.15    2.95
  28   2  -1   12.13    2.87
 -26  -2   1   52.44    4.74
 -26  -2   1   51.13    5.10
  26  -2  -1   55.13    5.27
 -26  -2   1   61.33    5.67
  26  -2  -1   62.77    4.90
  26  -2  -1   64.16    5.59
  26  -2  -1   53.73    4.85
 -26  -2   1   62.02    4.34
  26  -2  -1   56.01    4.43
  26  -2  -1   52.18    4.35
 -26   2   1   47.01    5.46
  26   2  -1   41.58    5.34
  26   2  -1   48.46    4.92
  26   2  -1   64.13    4.57
  24  -2  -1   24.56    3.43
  24  -2  -1   20.65    2.89
  24  -2  -1   25.97    2.65
 -24  -2   1   28.72    3.68
  24  -2  -1   23.26    3.17
 -24  -2   1   24.77    2.51
 -24  -2   1   23.19    2.75
  24  -2  -1   26.91    2.83
 -24  -2   1   24.42    3.03
  24  -2  -1   25.56    2.77
  24   2  -1   24.23    3.52
  24   2  -1   26.97    2.85
  24   2  -1   26.17    3.43
  24   2  -1   21.48    3.01
 -24   2   1   24.86    3.07
  22  -2  -1   62.75    4.60
  22  -2  -1   48.97    4.03
 -22  -2   1   53.64    4.44
  22  -2  -1   51.82    4.06
 -22  -2   1   44.92    5.06
 -22  -2   1   46.38    3.94
  22  -2  -1   45.32    5.00
  22  -2  -1   59.02    4.50
 -22   2   1   54.08    4.02
  22   2  -1   62.13    4.67
  22   2  -1   52.59    4.13
  22   2  -1   42.95    4.94
 -22   2   1   49.83    4.76
 -22   2   1   51.85    5.11
  22   2  -1   55.22    5.08
 -20  -2   1  248.36   19.34
  20  -2  -1  263.87   16.09
  20  -2  -1  256.15   19.53
 -20  -2   1  228.05   18.20
 -20  -2   1  267.33   19.54
  20  -2  -1  255.74   18.25
  20  -2  -1  243.05   18.22
 -20  -2   1  272.03   16.08
  20  -2  -1  222.39   16.04
  20  -2  -1  259.25   19.38
  20   2  -1  284.90   18.36
 -20   2   1  243.81   19.47
  20   2  -1  250.50   16.10
 -20   2   1  210.39   16.07
  20   2  -1  254.39   19.48
  20   2  -1  290.49   19.53
 -20   2   1  248.59   16.05
 -20   2   1  277.07   19.38
 -18  -2   1  230.97   16.83
  18  -2  -1  220.08   13.96
 -18  -2   1  247.66   17.02
  18  -2  -1  230.81   13.99
  18  -2  -1  214.96   16.94
  18  -2  -1  210.53   15.81
  18  -2  -1  188.25   16.73
  18  -2  -1  203.36   15.81
 -18  -2   1  203.76   15.80
 -18  -2   1  225.76   13.94
 -18   2   1  197.83   15.82
 -18   2   1  228.21   14.04
  18   2  -1  235.72   16.95
 -18   2   1  213.77   13.92
  18   2  -1  226.24   13.99
  18   2  -1  229.68   16.89
  18   2  -1  233.93   15.89
 -16  -2   1  174.43   11.64
  16  -2  -1  150.99   12.45
  16  -2  -1  172.24   11.63
 -16  -2   1  166.01   12.36
 -16  -2   1  159.98   10.23
  16  -2  -1  143.69   10.23
  16  -2  -1  161.51   12.35
  16  -2  -1  147.38   11.62
  16  -2  -1  173.47   10.30
 -16  -2   1  175.24   12.52
 -16   2   1  163.68   10.25
 -16   2   1  136.76   12.26
  16   2  -1  154.32   11.64
  16   2  -1  155.29   12.46
  16   2  -1  151.76   12.38
 -16   2   1  186.46   11.71
 -16   2   1  165.57   10.34
 -16   2   1  148.93   12.45
  16   2  -1  151.41   10.25
 -12  -2   1   49.37    4.24
  12  -2  -1   50.73    3.41
 -12  -2   1   41.10    3.28
  12  -2  -1   40.74    3.35
 -12  -2   1   39.23    4.01
  12  -2  -1   49.47    3.79
  12  -2  -1   41.64    4.20
  12  -2  -1   47.95    3.71
  12   2  -1   50.04    3.39
  12   2  -1   42.24    4.09
 -12   2   1   49.38    3.44
  12   2  -1   42.61    4.12
  12   2  -1   48.96    3.78
 -12   2   1   43.86    3.32
 -12   2   1   39.57    4.18
   8  -2  -1   74.07    4.57
  -8  -2   1   70.57    5.58
   8  -2  -1   57.09    5.43
   8  -2  -1   63.24    4.55
  -8  -2   1   68.81    4.53
   8  -2  -1   57.15    5.58
   8  -2  -1   73.59    5.12
  -8   2   1   73.21    4.58
  -8   2   1   71.94    4.58
   8   2  -1   65.74    4.54
   8   2  -1   64.07    5.58
  -8   2   1   81.68    5.18
  -4  -2   1    5.11    0.76
   4  -2  -1    6.05    0.84
  -4  -2   1    6.59    0.76
   4  -2  -1    8.71    1.10
  -4  -2   1    9.89    1.40
  -4  -2   1    5.18    0.74
   4  -2  -1    4.64    0.83
   4  -2  -1    8.64    1.01
  -4  -2   1   10.02    1.38
   4   2  -1    9.59    1.44
  -4   2   1    8.47    1.09
   4   2  -1    5.82    1.04
  -4   2   1    6.16    1.11
  -4   2   1    5.11    0.73
   4   2  -1    8.00    0.94
   4   2  -1    6.08    0.93
  -4   2   1    5.06    0.85
  -4   2   1    7.49    1.06
   2  -2  -1   22.47    1.81
  -2  -2   1   21.33    1.56
  -2  -2   1   22.57    1.58
  -2  -2   1   19.88    1.98
  -2  -2   1   17.57    2.08
   2  -2  -1   26.47    1.84
   2  -2  -1   20.25    1.72
   2  -2  -1   22.35    1.61
  -2   2   1   18.83    2.15
   2   2  -1   25.20    1.69
  -2   2   1   23.53    1.69
  -2   2   1   23.17    1.80
   2   2  -1   23.71    1.57
  -2   2   1   20.68    2.10
  -2   2   1   25.89    1.84
  -2   2   1   20.32    1.63
   2   2  -1   21.25    1.58
   2   2  -1   17.09    1.98
   2   2  -1   18.13    2.00
   0   2  -1   -0.11    0.18
   4  -2   1  112.76    7.16
  -4  -2  -1  123.58    8.73
  -4  -2  -1  103.34    8.73
   4   2   1  122.81    8.74
  -4   2  -1   99.47    8.61
   4   2   1  120.59    8.76
  -4   2  -1  116.11    8.69
   8  -2   1  157.78   10.46
  -8  -2  -1  166.61   12.73
  -8  -2  -1  163.97   10.50
   8  -2   1  159.90   12.72
  -8  -2  -1  148.52   12.67
   8  -2   1  182.16   11.92
  -8   2  -1  184.64   11.93
   8   2   1  167.97   11.97
  -8   2  -1  145.54   12.57
  -8   2  -1  178.87   12.72
   8   2   1  177.02   12.76
  -8   2  -1  155.27   10.47
   8   2   1  194.58   10.57
   8   2   1  157.91   12.73
 -12  -2  -1   35.38    2.72
  12  -2   1   33.37    2.70
 -12  -2  -1   22.53    2.90
  12  -2   1   29.53    2.62
 -12  -2  -1   29.37    2.48
  12  -2   1   28.39    3.19
  12  -2   1   31.18    2.46
  12  -2   1   26.74    2.89
 -12  -2  -1   29.49    3.24
  12  -2   1   30.06    2.47
 -12   2  -1   32.57    2.72
  12   2   1   27.17    2.54
  12   2   1   30.41    2.83
 -12   2  -1   27.58    2.88
 -12   2  -1   27.45    2.54
  12   2   1   22.77    3.05
 -12   2  -1   30.63    3.17
 -12   2  -1   23.58    2.41
 -14  -2  -1   86.52    7.48
  14  -2   1  105.41    6.89
  14  -2   1   88.78    7.47
  14  -2   1   75.24    7.27
  14  -2   1  102.59    6.14
  14  -2   1   87.32    6.09
 -14   2  -1   86.22    7.45
  14   2   1   92.08    7.49
 -14   2  -1  109.53    6.15
 -14   2  -1   82.91    6.16
  14   2   1   87.84    7.45
 -18   2  -1  549.60   34.14
  20  -2   1    3.86    1.24
 -20  -2  -1    5.05    1.20
  20  -2   1    3.78    1.20
  20  -2   1    5.31    1.40
  20  -2   1    1.37    1.29
 -20  -2  -1    5.42    1.84
  20  -2   1    4.81    1.54
 -20  -2  -1    3.84    1.36
 -20  -2  -1    4.00    1.31
  20  -2   1    5.26    1.28
 -20   2  -1    3.08    1.37
 -20   2  -1    4.42    1.63
 -20   2  -1    3.84    1.11
  20   2   1    9.44    1.97
  20   2   1    3.15    1.42
 -20   2  -1    3.11    1.27
  20   2   1    5.39    1.67
  20   2   1    3.96    1.30
 -22  -2  -1   21.64    3.34
  22  -2   1   20.16    2.50
  22  -2   1   18.68    2.38
 -22  -2  -1   19.94    2.61
  22  -2   1   24.76    2.54
  22  -2   1   23.21    3.18
 -22  -2  -1   22.75    2.88
  22  -2   1   22.59    3.00
 -22  -2  -1   24.45    2.43
  22  -2   1   20.74    2.67
  22   2   1   22.20    3.16
 -22   2  -1   22.08    3.29
  22   2   1   18.79    2.53
 -22   2  -1   23.62    2.82
  22   2   1   23.02    3.19
  22   2   1   19.96    2.75
  24  -2   1   54.66    5.44
  24  -2   1   47.46    4.34
 -24  -2  -1   66.50    5.68
  24  -2   1   69.05    5.40
  24  -2   1   55.26    4.35
 -24  -2  -1   57.47    4.30
  24  -2   1   49.93    4.81
  24  -2   1   53.47    4.73
 -24   2  -1   62.73    5.56
  24   2   1   58.59    4.49
  24   2   1   51.39    5.37
  24   2   1   55.09    4.94
  24   2   1   54.30    5.44
 -26  -2  -1   50.26    4.72
  26  -2   1   50.05    4.26
  26  -2   1   48.05    4.99
  26  -2   1   38.43    4.32
 -26  -2  -1   46.72    3.88
  26  -2   1   57.96    4.99
  26  -2   1   38.67    3.96
  26  -2   1   49.25    3.97
 -26  -2  -1   45.18    5.20
  26   2   1   56.42    5.12
  26   2   1   42.13    4.44
  26   2   1   41.38    4.05
 -26   2  -1   50.46    5.11
  26   2   1   43.26    4.95
 -28  -2  -1  332.98   23.87
  28  -2   1  273.08   19.50
  28  -2   1  318.31   23.80
  28  -2   1  298.25   22.15
  28  -2   1  302.14   22.13
  28  -2   1  310.22   19.56
  28  -2   1  348.78   23.70
  28   2   1  309.86   19.63
 -28   2  -1  302.41   23.74
  28   2   1  267.52   23.59
  28   2   1  318.43   22.27
  30  -2   1  127.78   11.64
  30  -2   1  167.26   10.50
  30  -2   1  182.51   12.76
  30  -2   1  142.04   12.73
  30  -2   1  164.76   10.49
 -30  -2  -1  165.91   12.93
  30   2   1  164.76   10.54
 -30   2  -1  144.63   12.83
  30   2   1  167.10   12.80
  30   2   1  132.18   11.72
  32  -2   1    5.49    2.38
  32  -2   1    2.71    1.77
  32  -2   1    8.97    2.43
  32  -2   1    5.53    1.63
  32  -2   1    6.85    1.86
 -32  -2  -1    4.05    2.27
  32   2   1    4.00    1.77
  32   2   1    6.33    2.00
  32   2   1    4.58    2.18
 -32   2  -1    8.15    2.61
  34  -2   1    9.75    2.10
 -34  -2  -1    5.57    2.78
  34  -2   1    5.73    2.48
  34  -2   1    9.76    2.26
  34   2   1   11.03    2.25
  34   2   1    6.93    1.97
  34   2   1    6.50    2.39
 -34   2  -1    9.73    2.95
  36  -2   1   13.05    3.00
  36  -2   1   11.05    2.20
 -36  -2  -1   11.68    3.01
  36  -2   1   10.08    2.36
 -36   2  -1   13.08    3.34
  36   2   1    8.04    2.10
  36   2   1    9.35    2.36
  36   2   1   14.24    3.17
  38  -2   1   17.86    3.49
  38  -2   1   15.64    2.57
 -38  -2  -1   13.37    3.26
  38  -2   1   24.58    3.51
  38   2   1   16.19    3.29
  38   2   1   17.13    2.70
  38   2   1   18.12    2.85
  39  -3  -1   29.81    4.63
  39  -3  -1   30.26    3.82
  39  -3  -1   36.91    4.13
 -39  -3   1   23.27    4.15
  39   3  -1   34.40    4.19
  39   3  -1   24.29    3.28
  37  -3  -1   17.75    2.71
  37  -3  -1   19.52    3.29
  37  -3  -1   11.67    2.51
  37   3  -1   15.05    2.43
 -37   3   1   10.58    2.99
  37   3  -1   23.07    3.79
  37   3  -1   12.65    2.67
  35  -3  -1    4.82    2.26
  35  -3  -1    0.25    1.80
  35  -3  -1    2.27    1.70
 -35  -3   1    4.41    2.45
 -35   3   1    2.95    2.60
  35   3  -1    1.68    1.77
  35   3  -1    1.09    1.75
  35   3  -1    4.60    2.28
  33  -3  -1   90.57    6.33
  33  -3  -1   81.18    6.27
  33  -3  -1   75.54    6.91
 -33  -3   1   89.08    8.04
  33  -3  -1   73.07    7.52
  33   3  -1   73.45    6.27
  33   3  -1   75.30    7.04
  33   3  -1   98.43    8.01
 -33   3   1   93.23    8.03
  31  -3  -1  127.70    8.55
 -31  -3   1  129.33    8.49
  31  -3  -1  120.98    9.54
  31  -3  -1  136.46    8.60
  31  -3  -1  119.58   10.25
  31  -3  -1  124.09   10.57
 -31  -3   1  116.06   10.14
 -31  -3   1  128.54   10.69
 -31   3   1   99.08   10.38
  31   3  -1  120.46   10.50
  31   3  -1  122.47    8.62
  31   3  -1  128.47    9.71
 -29  -3   1  104.80    7.04
  29  -3  -1   98.21    7.07
  29  -3  -1  116.74    8.92
 -29  -3   1   85.74    8.86
 -29  -3   1  107.18    8.54
  29  -3  -1  107.81    8.59
  29  -3  -1   98.38    7.07
  29  -3  -1   88.93    7.85
 -29   3   1   92.36    8.76
  29   3  -1   85.54    7.98
  29   3  -1  121.78    8.99
  29   3  -1   90.46    7.15
  27  -3  -1    1.58    1.85
 -27  -3   1   -0.04    1.12
  27  -3  -1   -0.53    1.38
  27  -3  -1    0.75    1.31
  27  -3  -1    2.76    1.68
  27  -3  -1    0.39    1.24
 -27  -3   1    0.98    1.29
 -27  -3   1    0.67    1.82
  27  -3  -1   -0.33    1.42
 -27  -3   1    1.12    1.38
 -27   3   1    0.26    1.68
  27   3  -1    0.70    1.50
  27   3  -1    0.47    1.54
  27   3  -1    1.84    2.00
 -25  -3   1    0.19    1.94
  25  -3  -1    1.44    1.35
  25  -3  -1    1.79    1.21
 -25  -3   1    0.38    1.24
  25  -3  -1    0.82    1.19
 -25  -3   1    2.39    1.20
  25  -3  -1   -0.42    1.34
 -25  -3   1    0.73    1.14
  25  -3  -1    0.93    1.51
  25  -3  -1    1.31    1.63
  25   3  -1    0.61    1.29
 -25   3   1    0.95    1.85
 -25   3   1    1.71    1.46
  25   3  -1    1.53    1.48
  25   3  -1    0.59    1.56
  23  -3  -1   -0.74    1.14
 -23  -3   1    0.72    1.52
 -23  -3   1   -0.42    1.28
 -23  -3   1   -0.76    0.98
 -23  -3   1    0.65    0.96
  23  -3  -1   -0.24    1.32
  23  -3  -1   -0.51    1.08
  23  -3  -1   -0.75    1.45
  23  -3  -1   -0.62    1.06
  23  -3  -1    2.01    1.31
 -23   3   1   -1.05    1.08
  23   3  -1    1.07    1.63
 -23   3   1   -0.12    1.54
  23   3  -1    0.63    1.26
 -23   3   1    0.21    1.45
  23   3  -1    0.26    1.21
 -21  -3   1    1.05    0.97
 -21  -3   1    2.97    1.21
  21  -3  -1    2.49    1.11
  21  -3  -1    2.16    1.36
  21  -3  -1    0.04    1.08
  21  -3  -1    2.65    1.50
  21  -3  -1    1.99    1.15
 -21  -3   1    1.33    1.49
 -21  -3   1    1.14    1.08
  21  -3  -1    0.34    1.22
  21   3  -1    1.07    1.26
  21   3  -1    0.55    1.13
 -21   3   1    0.18    1.35
  21   3  -1    2.87    1.71
  21   3  -1    2.89    1.65
 -21   3   1    1.87    1.10
 -21   3   1    2.72    1.76
 -21   3   1    4.30    1.46
  19  -3  -1  310.71   19.31
  19  -3  -1  331.30   23.50
 -19  -3   1  338.89   23.48
 -19  -3   1  264.76   23.19
  19  -3  -1  262.78   23.17
  19  -3  -1  290.39   19.29
  19  -3  -1  354.22   22.03
  19   3  -1  297.09   23.36
 -19   3   1  303.47   19.38
  19   3  -1  311.43   23.40
 -19   3   1  315.71   23.44
  19   3  -1  351.12   22.06
  19   3  -1  270.27   19.30
  17  -3  -1    0.78    0.96
  17  -3  -1    0.92    1.02
  17  -3  -1    0.65    1.07
  17  -3  -1   -0.99    1.07
 -17  -3   1    1.90    1.06
 -17  -3   1    1.10    0.93
 -17  -3   1    0.32    1.43
  17  -3  -1    0.79    1.53
 -17  -3   1    0.49    1.07
  17  -3  -1    1.34    1.30
  17   3  -1   -0.19    1.02
 -17   3   1    0.33    1.11
 -17   3   1   -1.06    0.97
 -17   3   1   -0.17    1.19
 -17   3   1   -0.68    1.04
  17   3  -1    0.44    1.12
  17   3  -1    1.60    1.49
 -17   3   1    0.52    1.51
  17   3  -1    0.07    1.28
  15  -3  -1   49.13    3.42
  15  -3  -1   53.07    3.81
 -15  -3   1   42.39    3.65
  15  -3  -1   38.07    3.96
 -15  -3   1   38.20    3.98
 -15  -3   1   40.88    3.28
  15  -3  -1   46.96    3.65
 -15  -3   1   42.71    4.26
  15  -3  -1   42.91    4.24
  15  -3  -1   43.46    3.35
 -15   3   1   37.24    4.17
  15   3  -1   41.57    3.39
  15   3  -1   44.85    4.21
 -15   3   1   47.07    3.44
 -15   3   1   42.78    3.31
  13  -3  -1  163.74   14.56
  13  -3  -1  161.39   13.71
  13  -3  -1  174.08   14.75
  13  -3  -1  197.53   12.17
 -13  -3   1  190.10   12.12
 -13  -3   1  212.85   13.79
 -13  -3   1  190.63   14.65
  13  -3  -1  197.82   13.82
  13  -3  -1  199.68   12.16
 -13  -3   1  176.64   14.70
 -13   3   1  181.93   13.79
  13   3  -1  212.00   13.86
 -13   3   1  221.37   12.19
 -13   3   1  179.87   14.71
  13   3  -1  205.67   14.75
  13   3  -1  214.39   12.20
 -13   3   1  191.97   12.18
  13   3  -1  202.15   14.75
 -13   3   1  173.15   14.57
 -13   3   1  197.65   13.83
   7  -3  -1  193.68   11.95
  -7  -3   1  180.47   14.42
   7  -3  -1  180.68   11.92
   7  -3  -1  176.70   13.57
  -7  -3   1  192.01   14.42
  -7   3   1  187.01   14.38
   7   3  -1  190.52   14.43
   7   3  -1  210.78   14.49
  -7   3   1  182.96   11.91
  -7   3   1  215.13   14.55
   5   3  -1   -0.22    0.27
  -1  -3  -1    0.92    0.97
  -1  -3  -1    2.24    0.74
   1  -3   1    1.43    1.05
  -1  -3  -1    1.04    0.65
  -1  -3  -1    0.83    0.80
   1  -3   1    0.60    0.87
   1  -3   1    0.42    0.53
   1  -3   1    1.88    0.51
  -1  -3  -1    1.78    0.71
  -1  -3  -1    1.58    1.15
   1  -3   1    1.60    0.50
   1  -3   1    1.90    0.72
   1   3   1    2.24    0.79
   1   3   1    1.30    0.71
  -1   3  -1    1.46    0.54
   1   3   1    1.30    1.07
   1   3   1    2.42    0.72
  -1   3  -1    2.01    0.72
  -1   3  -1    1.50    0.86
  -1   3  -1    0.80    0.51
   1   3   1    1.28    0.75
   1   3   1    0.50    0.88
  -1   3  -1    0.93    1.02
  -1   3  -1    1.25    0.58
  -5   3  -1    0.01    0.11
  -7  -3  -1    2.76    0.97
   7  -3   1    2.63    0.75
   7  -3   1    1.15    0.83
  -7  -3  -1    2.97    0.92
   7  -3   1    2.92    0.87
  -7  -3  -1    1.51    1.24
  -7  -3  -1    1.67    1.31
   7  -3   1    2.16    0.82
   7  -3   1    2.97    1.23
   7  -3   1    1.48    0.96
  -7   3  -1    3.65    0.85
  -7   3  -1    1.98    0.75
  -7   3  -1    2.99    1.17
   7   3   1    2.52    1.00
  -7   3  -1    3.34    0.85
   7   3   1    1.22    1.20
  -7   3  -1    2.02    0.95
   7   3   1    2.20    0.99
  -7   3  -1    4.69    0.89
   7   3   1    1.61    1.18
   9  -3   1   47.45    3.51
  -9  -3  -1   47.52    3.29
   9  -3   1   48.19    3.54
   9  -3   1   39.75    3.84
  -9  -3  -1   39.80    4.03
   9  -3   1   41.13    3.19
  -9  -3  -1   46.02    3.65
   9  -3   1   41.97    4.10
   9  -3   1   47.36    3.23
  -9  -3  -1   40.00    4.11
  -9   3  -1   42.14    4.07
   9   3   1   43.26    3.34
  -9   3  -1   47.62    3.58
   9   3   1   47.78    4.19
   9   3   1   50.99    3.73
  -9   3  -1   38.90    3.87
  -9   3  -1   44.13    3.58
  -9   3  -1   46.61    3.20
  -9   3  -1   47.82    3.25
   9   3   1   41.85    4.05
 -11  -3  -1   51.48    3.91
  11  -3   1   41.10    4.33
 -11  -3  -1   54.61    3.53
  11  -3   1   42.94    4.13
  11  -3   1   54.42    3.86
  11  -3   1   38.05    3.41
 -11  -3  -1   43.94    4.40
  11  -3   1   52.18    3.79
  11  -3   1   49.92    3.48
  11   3   1   53.07    4.02
  11   3   1   40.68    4.35
 -11   3  -1   55.24    3.91
 -11   3  -1   41.43    4.30
  11   3   1   41.25    4.35
 -11   3  -1   52.26    3.46
  11   3   1   54.74    3.61
 -11   3  -1   43.11    3.49
 -15  -3  -1  393.83   27.52
  15  -3   1  338.03   25.76
 -15  -3  -1  324.09   25.81
  15  -3   1  364.83   27.49
  15   3   1  405.50   22.80
 -17  -3  -1  349.19   24.99
  17  -3   1  377.21   20.64
 -17  -3  -1  289.34   24.78
  17  -3   1  296.37   24.89
  17  -3   1  340.62   20.58
 -17  -3  -1  318.35   20.58
  17  -3   1  374.41   23.40
  17   3   1  323.77   24.94
 -17   3  -1  349.02   24.95
  17   3   1  315.04   20.63
 -17   3  -1  288.38   20.58
  19  -3   1  196.57   17.64
  19  -3   1  240.27   16.54
 -19  -3  -1  203.37   17.73
  19  -3   1  268.83   16.62
  19  -3   1  222.68   14.58
  19  -3   1  234.89   14.61
 -19  -3  -1  260.82   14.66
  19   3   1  194.39   17.66
  19   3   1  229.09   17.74
 -19   3  -1  194.82   17.48
 -19   3  -1  234.69   14.70
 -19   3  -1  195.37   17.64
  19   3   1  273.66   14.76
  19   3   1  273.41   16.74
 -21  -3  -1  266.50   21.53
  21  -3   1  281.29   17.72
 -21  -3  -1  232.71   20.06
  21  -3   1  319.53   21.63
  21  -3   1  263.26   20.06
  21  -3   1  285.75   17.74
 -21  -3  -1  301.10   17.75
 -21  -3  -1  297.46   21.43
  21  -3   1  291.41   21.38
  21  -3   1  245.70   20.06
  21   3   1  320.70   21.63
 -21   3  -1  296.20   17.87
  21   3   1  316.45   21.61
  21   3   1  235.19   20.12
  21   3   1  268.04   17.76
  23  -3   1   60.38    5.79
  23  -3   1   63.86    5.68
 -23  -3  -1   54.28    5.52
  23  -3   1   64.31    5.09
  23  -3   1   64.12    5.18
  23  -3   1   61.08    4.66
 -23  -3  -1   59.80    5.96
  23  -3   1   64.15    4.64
 -23   3  -1   58.58    4.83
  23   3   1   71.92    5.39
 -23   3  -1   55.61    5.81
  23   3   1   71.11    4.83
  23   3   1   58.42    5.82
  25  -3   1   52.78    4.77
 -25  -3  -1   56.13    5.22
  25  -3   1   49.36    4.13
 -25  -3  -1   42.24    3.79
  25  -3   1   46.04    3.92
  25  -3   1   45.12    3.84
  25  -3   1   43.77    4.27
  25  -3   1   49.00    4.91
 -25   3  -1   46.85    4.12
  25   3   1   39.51    4.41
  25   3   1   51.62    4.06
 -25   3  -1   37.76    4.87
  25   3   1   46.81    5.05
 -27  -3  -1   24.20    2.66
  27  -3   1   24.80    3.10
 -27  -3  -1   18.56    3.18
  27  -3   1   17.24    2.81
  27  -3   1   25.95    2.91
  27  -3   1   22.96    2.72
 -27  -3  -1   19.68    3.20
  27  -3   1   23.60    3.45
  27  -3   1   20.56    2.72
  27   3   1   24.13    3.28
  27   3   1   23.52    2.97
  27   3   1   22.01    3.41
 -27   3  -1   14.10    2.82
  29  -3   1   84.08    7.52
  29  -3   1   77.46    6.02
 -29  -3  -1   75.56    7.63
  29  -3   1   86.59    6.04
  29  -3   1   95.21    6.70
  29  -3   1   77.30    7.26
  29  -3   1   88.19    6.73
  29   3   1   89.05    6.93
 -29   3  -1   64.24    7.37
  29   3   1   77.32    6.12
  29   3   1   73.39    7.50
  31  -3   1   44.22    4.62
  31  -3   1   46.54    5.13
  31  -3   1   47.20    4.51
  31  -3   1   54.04    5.51
 -31  -3  -1   46.17    5.64
  31  -3   1   48.63    4.22
  31  -3   1   48.81    4.32
  31   3   1   50.70    5.60
 -31   3  -1   50.27    5.60
  31   3   1   44.69    4.78
  31   3   1   50.72    4.42
  33  -3   1   61.87    5.24
  33  -3   1   79.01    6.51
  33  -3   1   56.59    5.70
 -33  -3  -1   72.71    6.94
 -33   3  -1   74.65    6.95
  33   3   1   53.85    5.82
  33   3   1   56.91    5.28
  33   3   1   64.73    6.69
  35  -3   1    6.72    2.09
  35  -3   1    7.44    1.96
 -35  -3  -1    2.22    2.45
  35  -3   1    3.24    2.24
 -35   3  -1   10.54    3.17
  35   3   1    9.90    2.10
  35   3   1    7.00    2.89
  35   3   1   10.41    2.29
 -37  -3  -1    4.68    3.02
  37  -3   1    6.33    2.18
  37  -3   1    3.70    1.93
  37  -3   1    3.84    1.94
  37   3   1   -0.34    1.88
  37   3   1    7.41    2.74
  37   3   1    1.51    1.95
  39  -3   1   13.45    2.60
  39   3   1   10.85    2.44
  38  -4  -1    1.83    2.18
  38  -4  -1   -0.19    1.79
 -38  -4   1   -0.71    2.61
  38  -4  -1   -1.11    1.66
  38   4  -1    0.11    1.89
  38   4  -1    0.47    1.98
 -36  -4   1  124.83   10.64
  36  -4  -1  104.35    8.34
  36  -4  -1  127.11   10.21
  36  -4  -1  104.47    9.28
  36   4  -1  115.35    9.49
  36   4  -1  122.48   10.64
  36   4  -1  119.63    8.55
 -36   4   1  126.15   10.61
  34  -4  -1   15.23    2.87
  34  -4  -1    8.44    1.94
  34  -4  -1    6.42    2.10
 -34  -4   1    7.50    2.60
 -34   4   1   12.57    3.10
  34   4  -1    7.42    2.10
  34   4  -1   11.39    3.08
  34   4  -1    7.87    2.15
 -32  -4   1   68.60    5.54
  32  -4  -1   64.08    6.80
  32  -4  -1   79.80    7.32
  32  -4  -1   76.91    5.74
 -32  -4   1   66.68    7.22
  32  -4  -1   67.72    6.27
 -32  -4   1   82.67    6.87
  32  -4  -1   77.50    5.69
 -32   4   1   78.30    7.32
  32   4  -1   70.34    6.42
  32   4  -1   70.92    5.82
  32   4  -1   77.64    7.32
  30  -4  -1  117.84    8.58
  30  -4  -1  109.05    7.06
  30  -4  -1  109.74    7.84
  30  -4  -1   81.72    7.67
  30  -4  -1   84.36    6.86
 -30  -4   1   92.55    8.77
 -30  -4   1  106.01    6.96
 -30   4   1   98.19    8.73
  30   4  -1   79.96    7.83
  30   4  -1   93.61    7.09
  30   4  -1  100.59    8.82
 -30   4   1   91.91    7.20
  28  -4  -1    5.50    1.56
  28  -4  -1    1.04    1.40
  28  -4  -1    3.45    1.74
  28  -4  -1    7.09    2.35
 -28  -4   1    2.95    1.32
 -28  -4   1   -1.04    1.93
 -28  -4   1    2.87    1.85
  28  -4  -1    5.93    1.72
  28  -4  -1    3.02    1.32
 -28  -4   1    6.51    1.66
 -28   4   1    5.29    1.84
 -28   4   1    4.46    2.16
  28   4  -1    4.20    1.80
  28   4  -1    1.79    2.21
  28   4  -1    3.85    1.83
  26  -4  -1   60.51    5.67
  26  -4  -1   67.64    5.08
 -26  -4   1   71.84    6.18
 -26  -4   1   73.39    6.65
 -26  -4   1   68.91    5.06
  26  -4  -1   53.87    6.11
  26  -4  -1   74.96    5.63
  26  -4  -1   67.30    5.15
  26  -4  -1   78.54    6.63
 -26  -4   1   58.43    5.53
  26   4  -1   68.24    5.26
  26   4  -1   80.40    6.60
 -26   4   1   69.56    6.50
  26   4  -1   70.05    5.88
 -26   4   1   62.06    5.36
  24  -4  -1   16.52    2.02
  24  -4  -1   13.43    2.56
  24  -4  -1   17.71    2.32
  24  -4  -1   11.01    1.91
 -24  -4   1   21.10    2.92
 -24  -4   1   20.75    2.44
  24  -4  -1   18.97    2.64
 -24  -4   1   19.07    2.23
 -24  -4   1   17.08    2.51
  24   4  -1   13.60    1.98
 -24   4   1   12.63    2.08
 -24   4   1   15.56    2.61
  24   4  -1   20.84    2.91
  24   4  -1   23.63    2.82
  22  -4  -1   78.97    6.17
 -22  -4   1   81.54    7.04
  22  -4  -1   81.43    5.58
 -22  -4   1   81.10    6.74
  22  -4  -1   87.17    7.09
  22  -4  -1   87.05    6.82
  22  -4  -1   72.30    6.23
 -22  -4   1   74.62    5.53
 -22  -4   1   64.70    6.14
  22   4  -1   84.83    7.04
 -22   4   1   83.35    7.05
  22   4  -1   77.09    6.38
  22   4  -1   78.77    5.70
 -22   4   1   78.15    5.76
  20  -4  -1  164.97   12.93
  20  -4  -1  179.84   11.45
  20  -4  -1  177.40   11.43
  20  -4  -1  192.96   14.07
 -20  -4   1  180.54   14.00
 -20  -4   1  172.29   13.80
 -20  -4   1  183.03   12.94
  20  -4  -1  146.26   12.82
  20  -4  -1  196.48   13.81
 -20   4   1  183.16   14.01
  20   4  -1  181.82   11.52
  20   4  -1  160.22   12.99
 -20   4   1  169.73   13.73
 -20   4   1  176.96   11.52
  20   4  -1  181.87   13.99
  20   4  -1  198.45   14.00
  18  -4  -1  225.48   17.92
  18  -4  -1  264.82   19.09
  18  -4  -1  244.35   17.92
  18  -4  -1  258.68   15.84
 -18  -4   1  242.61   19.07
 -18  -4   1  261.39   17.96
  18  -4  -1  281.48   19.35
 -18  -4   1  228.83   19.16
 -18  -4   1  263.19   15.82
 -18   4   1  240.86   15.86
  18   4  -1  238.46   19.17
  18   4  -1  254.60   18.03
  18   4  -1  248.76   19.21
 -18   4   1  269.52   19.10
 -18   4   1  246.40   19.20
  18   4  -1  249.61   15.87
 -18   4   1  265.83   15.85
 -18   4   1  225.69   17.97
 -16  -4   1    1.69    0.92
  16  -4  -1    5.99    1.38
 -16  -4   1    6.84    1.45
 -16  -4   1    3.68    1.50
 -16  -4   1    1.13    0.97
  16  -4  -1    1.96    1.12
  16  -4  -1    4.11    1.55
 -16   4   1    4.27    1.59
 -16   4   1    5.83    1.44
  16   4  -1    1.67    1.21
 -16   4   1    1.56    1.15
  16   4  -1    2.36    1.16
  16   4  -1    2.94    1.38
 -16   4   1    4.29    1.22
  16   4  -1    6.13    1.72
 -16   4   1    2.66    1.02
 -14  -4   1  160.31   11.79
 -14  -4   1  142.63   11.63
 -14  -4   1  158.29   10.89
  14  -4  -1  133.48   11.55
  14  -4  -1  149.90   11.79
  14  -4  -1  154.53   10.86
  14  -4  -1  159.58    9.66
  14  -4  -1  155.24   10.92
 -14  -4   1  153.51    9.61
  14  -4  -1  137.56    9.59
  14   4  -1  152.76   10.95
 -14   4   1  146.22    9.65
  14   4  -1  124.62   11.64
 -14   4   1  150.91   11.78
 -14   4   1  135.38   11.56
  14   4  -1  165.74   11.78
 -14   4   1  156.35   10.94
 -14   4   1  159.75   10.96
  14   4  -1  152.55    9.67
  -8  -4   1    0.37    0.83
   8  -4  -1    2.22    1.08
  -8  -4   1    1.94    0.84
   8  -4  -1    0.93    0.87
  -8  -4   1    1.44    1.18
   8  -4  -1    2.19    0.98
   8  -4  -1    1.27    0.98
   8  -4  -1    1.62    0.81
   8  -4  -1    1.31    1.43
  -8  -4   1    0.83    0.80
  -8  -4   1    1.44    1.26
   8   4  -1    1.45    0.97
  -8   4   1    2.22    0.96
  -8   4   1    2.54    1.43
   8   4  -1    1.14    1.16
   8   4  -1    1.57    1.24
  -8   4   1    0.73    1.05
  -8   4   1    2.29    0.93
   8   4  -1    0.84    0.89
  -8   4   1    1.39    0.94
  -8   4   1    0.81    0.79
   6   4  -1  334.87   25.16
  -4  -4   1   71.75    5.50
  -4  -4   1   72.98    5.39
   4  -4  -1   56.49    4.91
   4  -4  -1   76.76    5.64
   4  -4  -1   62.86    5.32
  -4  -4   1   59.97    4.33
   4  -4  -1   73.70    4.40
  -4  -4   1   59.91    4.81
  -4  -4   1   66.35    4.35
  -4  -4   1   63.61    4.82
   4  -4  -1   59.13    4.90
   4  -4  -1   57.35    4.46
   4   4  -1   75.09    5.53
  -4   4   1   73.99    5.62
  -4   4   1   64.24    4.48
  -4   4   1   75.55    4.39
   4   4  -1   64.22    5.34
   4   4  -1   59.92    4.88
  -4   4   1   65.46    4.95
  -4   4   1   64.88    4.93
   4   4  -1   67.45    4.39
  -2  -4  -1   93.28    6.61
  -2  -4  -1   91.30    7.30
   2  -4   1   81.15    5.74
  -2  -4  -1   87.31    7.15
   2  -4   1   85.11    6.48
   2  -4   1   92.46    6.48
   2  -4   1   87.18    7.23
  -2  -4  -1   93.63    6.60
   2  -4   1   89.57    5.84
  -2  -4  -1   96.28    5.85
  -2  -4  -1   87.53    5.91
   2   4   1   97.19    6.63
  -2   4  -1   95.72    7.21
  -2   4  -1   89.49    6.52
   2   4   1  103.08    7.33
  -2   4  -1   82.49    5.76
   2   4   1   88.22    5.94
  -2   4  -1   93.80    6.55
  -2   4  -1   89.02    7.09
  -2   4  -1   81.28    5.85
   2   4   1   92.66    7.14
   2   4   1   97.10    6.67
   4  -4   1  194.74   14.64
  -4  -4  -1  188.16   14.65
   6  -4   1   36.84    2.64
  -6  -4  -1   38.69    2.79
   6  -4   1   28.87    3.52
  -6  -4  -1   29.28    3.46
   6  -4   1   36.07    2.73
   6  -4   1   39.31    2.85
  -6  -4  -1   26.85    3.46
   6  -4   1   42.34    2.86
  -6   4  -1   36.18    2.73
  -6   4  -1   26.48    3.42
  -6   4  -1   34.39    2.65
  -6   4  -1   40.44    2.91
   6   4   1   34.21    2.83
   6   4   1   28.29    3.38
  10  -4   1  366.10   27.52
 -12  -4  -1  240.05   15.96
 -12  -4  -1  236.19   19.33
 -12  -4  -1  258.98   19.33
  12  -4   1  285.10   15.97
  12   4   1  269.10   19.44
 -12   4  -1  223.54   19.16
 -12   4  -1  226.07   19.28
 -12   4  -1  266.37   15.96
  12   4   1  268.09   19.36
 -12   4  -1  259.53   18.14
 -12   4  -1  271.02   15.99
 -14  -4  -1   63.23    4.46
 -14  -4  -1   54.79    5.40
  14  -4   1   62.86    4.43
 -14  -4  -1   72.53    5.01
 -14  -4  -1   61.99    5.62
  14  -4   1   51.85    5.26
  14  -4   1   65.27    4.86
  14  -4   1   59.81    4.37
  14  -4   1   55.13    5.49
  14   4   1   65.05    4.57
 -14   4  -1   65.88    4.49
  14   4   1   69.96    5.12
  14   4   1   59.53    5.55
 -14   4  -1   70.98    4.46
 -14   4  -1   71.82    5.03
 -14   4  -1   65.14    5.54
  14   4   1   54.11    5.55
 -18  -4  -1   43.46    3.78
 -18  -4  -1   53.81    4.95
  18  -4   1   61.78    4.97
 -18  -4  -1   57.64    4.74
  18  -4   1   51.39    3.77
  18  -4   1   45.64    3.78
  18  -4   1   50.45    4.08
  18   4   1   47.19    3.99
  18   4   1   59.36    5.01
 -18   4  -1   53.56    3.95
 -18   4  -1   42.96    4.25
  18   4   1   38.39    4.32
  20  -4   1    1.35    1.28
  20  -4   1    2.96    1.06
 -20  -4  -1    2.26    1.55
 -20  -4  -1    1.99    1.11
  20  -4   1    3.26    1.10
 -20  -4  -1    3.12    1.03
  20  -4   1    2.38    1.50
  20  -4   1    2.37    1.18
 -20  -4  -1    3.32    1.46
  20  -4   1    2.73    1.26
  20   4   1    2.45    1.27
 -20   4  -1    1.05    1.21
  20   4   1    1.20    1.44
 -20   4  -1    3.26    1.55
  20   4   1    3.27    1.43
  20   4   1    4.01    1.69
 -22  -4  -1    2.07    1.14
 -22  -4  -1    1.89    1.83
 -22  -4  -1    2.71    1.17
  22  -4   1    0.59    1.05
  22  -4   1    1.20    1.19
 -22  -4  -1   -0.03    1.24
  22  -4   1    0.99    1.50
  22  -4   1    1.13    1.23
  22  -4   1    1.68    1.04
  22  -4   1    0.39    1.44
  22   4   1    0.35    1.50
  22   4   1    0.77    1.34
 -22   4  -1    0.71    1.67
 -22   4  -1    1.18    1.39
  22   4   1    1.73    1.57
  22   4   1    1.97    1.28
 -24  -4  -1    2.64    1.24
  24  -4   1    1.17    1.08
  24  -4   1   -0.01    1.31
  24  -4   1    1.18    1.26
 -24  -4  -1    2.43    1.41
  24  -4   1    1.05    1.07
 -24  -4  -1    0.58    1.08
  24  -4   1    2.08    1.77
 -24  -4  -1    1.77    1.76
  24  -4   1    1.00    1.64
  24   4   1    3.10    1.46
 -24   4  -1    0.27    1.37
  24   4   1    0.12    1.42
 -24   4  -1    2.23    1.88
  24   4   1    1.93    1.78
  26  -4   1  107.44    7.39
 -26  -4  -1  113.47    9.33
  26  -4   1  122.12    9.37
  26  -4   1   87.31    8.21
  26  -4   1  129.44    9.13
 -26  -4  -1  103.57    8.93
  26  -4   1  106.84    7.43
  26  -4   1  105.93    8.20
 -26  -4  -1  105.44    7.38
  26   4   1  101.04    7.57
  26   4   1  111.31    9.31
 -26   4  -1  101.28    7.62
 -26   4  -1  121.17    9.29
  26   4   1   93.92    8.44
 -28  -4  -1   17.91    3.11
  28  -4   1   22.51    2.78
  28  -4   1   23.54    2.74
 -28  -4  -1   22.77    3.70
  28  -4   1   28.01    3.21
  28  -4   1   23.34    2.91
  28  -4   1   22.91    3.55
 -28   4  -1   26.81    3.29
  28   4   1   21.65    2.77
  28   4   1   24.12    3.43
 -28   4  -1   23.83    3.49
  30  -4   1   12.17    2.12
  30  -4   1    9.14    2.24
  30  -4   1   14.28    2.04
 -30  -4  -1   11.58    1.94
  30  -4   1   15.17    2.13
  30  -4   1   12.98    2.66
  30  -4   1   11.34    2.19
  30   4   1   17.21    3.21
 -30   4  -1   13.76    2.76
 -30   4  -1   15.37    2.53
  30   4   1   13.38    2.48
  30   4   1    9.44    2.07
  32  -4   1    6.92    2.17
  32  -4   1    9.27    1.94
  32  -4   1   10.38    2.64
  32  -4   1    9.76    1.86
 -32  -4  -1   17.48    3.27
  32  -4   1   15.70    2.34
  32   4   1   12.94    2.49
 -32   4  -1    9.43    2.70
  32   4   1   11.34    2.20
  32   4   1    5.06    2.33
  34  -4   1   31.20    4.27
 -34  -4  -1   34.69    4.99
  34  -4   1   28.89    3.60
  34  -4   1   31.40    3.85
  34   4   1   31.20    3.99
 -34   4  -1   29.25    4.78
  34   4   1   29.43    3.77
  34   4   1   29.58    4.85
 -36  -4  -1   14.56    3.51
  36  -4   1   11.81    2.92
  36  -4   1    8.29    2.07
  36  -4   1   11.83    2.39
  36   4   1    8.77    2.27
  36   4   1   11.87    2.41
  36   4   1    9.62    2.92
 -38  -4  -1   10.68    3.31
  38  -4   1    5.21    2.30
  38  -4   1    4.81    1.98
  38  -4   1    3.22    1.94
  38   4   1    4.37    2.02
  38   4   1    3.03    2.03
  37  -5  -1    5.16    2.22
  37  -5  -1    4.24    1.97
  37  -5  -1    3.32    2.00
 -37  -5   1    7.78    3.01
  37   5  -1    5.79    2.17
  37   5  -1    3.59    2.06
  35  -5  -1   18.34    2.64
  35  -5  -1   14.42    2.56
 -35  -5   1   18.82    3.61
  35  -5  -1   19.40    3.20
  35   5  -1   13.64    3.16
  35   5  -1   19.61    2.92
  35   5  -1   15.45    2.73
 -35   5   1   13.24    2.64
 -35   5   1   15.84    3.55
 -33  -5   1    2.79    2.19
  33  -5  -1    4.12    2.20
  33  -5  -1    3.19    1.84
  33  -5  -1    5.53    1.94
  33   5  -1    2.49    2.60
  33   5  -1    1.33    1.88
  33   5  -1    2.15    1.73
 -33   5   1   -0.27    1.89
 -33   5   1    3.68    2.47
 -31  -5   1   21.90    3.70
 -31  -5   1   22.11    2.62
  31  -5  -1   18.80    2.79
 -31  -5   1   18.57    3.11
  31  -5  -1   17.39    2.68
 -31  -5   1   22.92    2.96
  31  -5  -1   19.01    2.50
  31  -5  -1   22.83    3.74
  31  -5  -1   22.80    2.75
  31   5  -1   24.88    3.17
 -31   5   1   18.65    2.83
  31   5  -1   26.43    3.01
 -31   5   1   18.54    3.26
 -29  -5   1  108.41   10.06
  29  -5  -1  106.93    8.08
 -29  -5   1  134.75    9.15
 -29  -5   1  121.98    8.11
  29  -5  -1  115.18    8.11
  29  -5  -1  132.11    9.16
  29  -5  -1  107.29    9.75
  29  -5  -1  114.54    8.98
 -29  -5   1  122.93    9.84
  29  -5  -1  124.28   10.25
 -29   5   1  112.14   10.06
 -29   5   1  101.20    8.28
  29   5  -1  110.09    8.24
  29   5  -1  122.88    9.30
  29   5  -1  119.46   10.24
 -27  -5   1   17.23    2.53
 -27  -5   1   16.32    2.25
  27  -5  -1    9.84    2.44
  27  -5  -1   15.21    2.58
 -27  -5   1   16.93    3.04
  27  -5  -1   13.20    1.98
  27  -5  -1   10.57    2.09
  27  -5  -1   20.26    2.27
  27  -5  -1   15.59    2.22
 -27  -5   1   12.79    1.95
  27   5  -1   11.90    2.07
  27   5  -1   19.23    2.97
 -27   5   1   17.03    2.45
  27   5  -1   15.48    2.48
 -27   5   1   13.48    2.64
  25  -5  -1    3.00    1.55
  25  -5  -1    5.26    1.56
 -25  -5   1    4.20    1.53
  25  -5  -1    4.70    1.32
  25  -5  -1    6.29    2.16
 -25  -5   1    5.68    1.47
 -25  -5   1    4.86    1.40
  25  -5  -1    5.12    1.65
  25  -5  -1    6.40    1.47
 -25  -5   1    5.67    2.00
  25   5  -1    5.89    1.83
  25   5  -1    2.67    1.50
  25   5  -1    2.95    2.06
 -25   5   1    3.34    1.60
 -25   5   1    4.08    1.96
 -23  -5   1   12.06    1.64
 -23  -5   1   10.04    2.32
 -23  -5   1   17.46    2.55
  23  -5  -1   11.43    1.71
  23  -5  -1    9.27    1.83
  23  -5  -1   13.33    2.02
  23  -5  -1   10.97    2.22
 -23  -5   1    6.44    1.53
  23  -5  -1   11.98    1.89
  23  -5  -1   15.20    1.86
 -23   5   1    9.65    2.15
  23   5  -1   15.62    2.55
 -23   5   1    8.18    1.73
  23   5  -1   11.45    1.94
  23   5  -1    7.06    1.81
  21  -5  -1   11.21    2.17
 -21  -5   1    2.97    1.19
  21  -5  -1    5.00    1.25
 -21  -5   1    7.05    1.85
  21  -5  -1    3.16    1.33
 -21  -5   1    4.60    1.24
  21  -5  -1    1.86    1.35
 -21  -5   1    8.76    1.69
  21  -5  -1    7.65    1.39
  21   5  -1   11.14    2.12
  21   5  -1    4.27    1.45
 -21   5   1   10.30    1.76
  21   5  -1    2.13    1.42
 -21   5   1    4.84    1.62
 -19  -5   1   49.64    5.06
  19  -5  -1   59.17    3.99
 -19  -5   1   51.19    3.88
  19  -5  -1   55.07    4.29
  19  -5  -1   59.49    5.18
 -19  -5   1   45.64    4.27
  19  -5  -1   44.72    4.33
  19  -5  -1   51.58    4.06
 -19   5   1   53.17    4.09
  19   5  -1   43.85    5.00
 -19   5   1   49.94    4.51
 -19   5   1   63.37    5.17
  19   5  -1   54.02    4.12
  17  -5  -1   76.01    6.84
 -17  -5   1   82.31    6.32
  17  -5  -1   80.97    5.73
  17  -5  -1   79.83    7.14
  17  -5  -1   87.23    6.33
 -17  -5   1   91.05    5.69
  17  -5  -1   82.84    5.69
 -17  -5   1   82.70    7.12
  17  -5  -1   86.88    6.42
  17   5  -1   81.29    5.79
 -17   5   1   86.24    6.49
 -17   5   1   81.60    6.88
 -17   5   1   80.45    5.78
  17   5  -1   77.25    7.09
  17   5  -1   87.86    7.13
 -17   5   1   77.54    7.09
  17   5  -1   86.04    6.51
  15  -5  -1   81.66    6.27
  15  -5  -1   77.08    5.57
  15  -5  -1   81.99    6.19
 -15  -5   1   85.31    5.56
  15  -5  -1   87.06    7.05
 -15  -5   1   75.91    6.78
 -15  -5   1   78.77    6.20
  15  -5  -1   85.56    6.75
  15  -5  -1   80.30    5.60
 -15  -5   1   93.00    7.01
 -15   5   1   83.09    5.60
 -15   5   1   79.12    6.30
  15   5  -1   81.81    5.67
  15   5  -1   93.41    6.98
 -15   5   1   88.66    6.80
 -15   5   1   80.31    5.64
  15   5  -1   79.45    7.00
  15   5  -1   66.39    6.28
  13  -5  -1    6.01    1.20
 -13  -5   1    5.77    1.07
  13  -5  -1    3.62    1.05
  13  -5  -1    5.33    1.21
  13  -5  -1    4.29    1.02
 -13  -5   1    2.79    1.40
 -13  -5   1    4.84    1.07
  13  -5  -1    3.62    1.53
 -13  -5   1    5.57    1.18
 -13  -5   1    3.12    1.32
  13  -5  -1    0.93    1.17
 -13   5   1    2.39    1.23
 -13   5   1    4.39    1.04
  13   5  -1    3.12    1.65
  13   5  -1    6.69    1.31
  13   5  -1    3.32    1.36
 -13   5   1    0.89    1.39
 -13   5   1    4.00    1.17
  13   5  -1    5.89    1.24
 -13   5   1    5.47    1.27
 -13   5   1    2.66    1.10
  11  -5  -1   92.60    6.88
  11  -5  -1   90.85    6.15
 -11  -5   1   92.96    6.91
  11  -5  -1   99.03    6.22
  11  -5  -1  103.96    7.49
 -11  -5   1   92.50    6.87
  11  -5  -1   95.02    7.75
  11  -5  -1   90.30    6.94
 -11  -5   1   76.91    6.08
 -11  -5   1   89.85    7.52
  11   5  -1   96.18    6.99
  11   5  -1  108.34    7.72
 -11   5   1   83.90    6.95
  11   5  -1   81.57    6.19
 -11   5   1   93.85    6.15
  11   5  -1   93.69    7.58
 -11   5   1  100.74    6.23
 -11   5   1   93.36    6.94
 -11   5   1   97.77    7.68
  -9  -5   1  116.94    8.10
  -9  -5   1  109.63    7.19
  -9  -5   1  112.94    8.11
   9  -5  -1  111.65    8.11
   9  -5  -1  114.84    8.18
  -9  -5   1  113.38    8.83
   9  -5  -1  105.99    8.71
  -9  -5   1  108.42    8.80
   9  -5  -1  112.95    7.28
   9  -5  -1  115.31    7.23
  -9   5   1  111.09    7.21
  -9   5   1   96.94    8.13
   9   5  -1  112.69    7.28
  -9   5   1  109.62    7.28
  -9   5   1  116.87    8.19
   9   5  -1   99.56    8.87
   9   5  -1  121.09    8.22
   9   5  -1  103.99    8.77
  -9   5   1  103.61    8.91
   7  -5  -1   11.56    1.47
  -7  -5   1    5.99    1.49
  -7  -5   1   11.50    1.35
  -7  -5   1    6.26    1.51
   7  -5  -1    9.51    1.22
   7  -5  -1    4.54    1.63
   7  -5  -1    7.84    1.16
  -7  -5   1    8.46    1.15
   7  -5  -1   10.25    1.36
  -7  -5   1   10.70    1.42
  -7   5   1    8.20    1.21
   7   5  -1    8.84    1.16
  -7   5   1    9.68    1.24
  -7   5   1    4.64    1.63
   7   5  -1    6.48    1.15
   7   5  -1   12.16    1.60
   7   5  -1    6.54    1.46
   7   5  -1    5.49    1.56
  -7   5   1    8.63    1.28
  -7   5   1   13.81    1.62
   5  -5  -1  267.35   21.21
   5  -5  -1  284.55   21.41
   5   5  -1  286.38   20.00
  -5   5   1  244.66   17.55
  -5   5   1  309.70   21.43
   5   5  -1  308.87   21.40
  -3  -5   1  255.29   17.89
   3  -5  -1  240.94   18.05
  -3  -5   1  208.98   17.91
  -3   5   1  233.22   14.76
  -3   5   1  250.52   14.87
  -3   5   1  238.88   18.02
   3   5  -1  231.35   14.80
   3   5  -1  224.81   16.76
   3   5  -1  245.60   17.98
  -1  -5   1   52.26    3.97
   1  -5  -1   61.55    4.58
  -1  -5   1   49.23    5.15
  -1  -5   1   68.40    4.43
  -1  -5   1   61.48    4.43
   1  -5  -1   56.47    5.10
   1  -5  -1   64.15    4.56
   1  -5  -1   59.00    4.06
   1  -5  -1   51.55    4.18
  -1  -5   1   60.42    5.06
  -1  -5   1   54.48    4.05
  -1   5   1   63.17    4.09
  -1   5   1   63.35    4.25
   1   5  -1   54.16    4.98
  -1   5   1   53.42    5.06
  -1   5   1   60.15    5.32
   1   5  -1   59.17    4.03
  -1   5   1   69.73    4.62
  -1   5   1   67.48    4.66
   1   5  -1   65.88    4.55
   1   5  -1   56.75    4.16
   1   5  -1   63.47    5.23
   3  -5   1   44.13    4.38
   3  -5   1   44.23    3.54
   3  -5   1   44.70    3.53
  -3  -5  -1   44.98    3.70
  -3  -5  -1   48.65    3.34
  -3  -5  -1   48.16    3.68
  -3  -5  -1   44.92    3.40
  -3  -5  -1   51.76    4.24
   3  -5   1   39.16    3.96
  -3  -5  -1   45.27    4.41
   3  -5   1   44.89    3.38
  -3   5  -1   45.18    4.33
  -3   5  -1   49.26    3.25
   3   5   1   46.88    3.50
  -3   5  -1   41.93    3.42
   3   5   1   52.43    4.49
  -3   5  -1   49.42    3.67
  -3   5  -1   39.90    4.10
   3   5   1   49.49    3.74
   3   5   1   46.58    3.80
  -3   5  -1   47.88    3.59
   3   5   1   52.58    4.22
  -5  -5  -1   11.65    1.51
   5  -5   1    8.43    1.09
  -5  -5  -1    5.25    1.40
  -5  -5  -1    8.12    1.27
   5  -5   1    7.15    1.18
   5  -5   1    8.66    1.77
   5  -5   1    8.08    1.06
   5  -5   1    7.73    1.03
   5  -5   1    5.11    1.26
  -5  -5  -1    5.78    1.08
  -5  -5  -1    6.20    1.58
  -5   5  -1    5.45    1.14
  -5   5  -1    8.19    1.69
   5   5   1    7.34    1.16
  -5   5  -1    7.44    1.14
  -5   5  -1    9.77    1.39
  -5   5  -1    8.78    1.09
   5   5   1    6.60    1.22
   5   5   1    9.42    1.61
   5   5   1    8.02    1.76
   5   5   1    8.74    1.32
   7  -5   1    2.22    0.84
  -7  -5  -1    6.34    1.50
  -7  -5  -1    5.95    1.55
   7  -5   1    3.30    1.02
   7  -5   1    2.74    0.85
   7  -5   1    5.36    1.19
  -7  -5  -1    1.89    0.97
  -7  -5  -1    4.14    1.07
   7  -5   1    3.75    0.91
  -7  -5  -1    3.02    1.01
   7  -5   1    4.31    1.54
   7   5   1    1.89    1.07
   7   5   1    3.53    1.16
   7   5   1    5.41    1.52
   7   5   1    5.16    1.40
  -7   5  -1    3.16    0.92
  -7   5  -1    3.72    0.86
  -7   5  -1    6.11    1.56
  -7   5  -1    4.13    1.08
   9  -5   1  254.75   19.59
  -9  -5  -1  234.31   19.73
   9   5   1  291.99   19.91
  11  -5   1    3.51    1.04
  11  -5   1    5.31    1.08
  11  -5   1    6.48    1.14
  11  -5   1    2.61    1.26
  11  -5   1    5.73    1.07
 -11  -5  -1    6.55    1.18
  11  -5   1    6.79    1.74
 -11  -5  -1    6.33    1.59
 -11  -5  -1    5.91    1.13
 -11  -5  -1    5.22    1.45
 -11   5  -1    6.33    1.18
 -11   5  -1    7.04    1.20
  11   5   1    6.97    1.71
 -11   5  -1    5.96    1.22
 -11   5  -1    6.19    1.14
  11   5   1    3.86    1.13
  11   5   1    8.23    1.40
  11   5   1    4.94    1.70
 -11   5  -1    6.25    1.42
 -11   5  -1    6.45    1.77
  13  -5   1   70.26    5.68
 -13  -5  -1   81.36    5.76
 -13  -5  -1   86.99    6.47
  13  -5   1   83.94    6.90
  13  -5   1   76.97    7.10
  13  -5   1   81.41    5.71
  13  -5   1   93.74    6.36
 -13  -5  -1   84.64    7.12
  13   5   1   87.51    6.59
 -13   5  -1   84.26    5.76
 -13   5  -1   94.32    6.49
 -13   5  -1   92.60    5.77
  13   5   1   86.36    7.23
 -13   5  -1   85.86    7.13
  13   5   1   88.69    5.89
  13   5   1   94.67    7.15
 -13   5  -1   74.84    6.87
  15  -5   1  294.57   18.78
  15  -5   1  267.39   20.15
 -15  -5  -1  259.94   18.80
 -15  -5  -1  260.37   20.06
 -15  -5  -1  286.43   20.15
  15  -5   1  246.82   16.50
  15  -5   1  269.33   18.71
 -15  -5  -1  264.21   16.57
  15  -5   1  237.15   19.87
 -15   5  -1  250.59   18.78
  15   5   1  274.09   18.91
 -15   5  -1  259.57   16.57
  15   5   1  235.15   20.02
 -15   5  -1  279.19   19.96
 -15   5  -1  220.05   20.00
  15   5   1  283.64   16.67
  15   5   1  287.12   20.22
  17  -5   1  118.09    8.61
 -17  -5  -1  104.16    8.83
  17  -5   1   99.18    8.77
  17  -5   1  108.19    7.09
 -17  -5  -1  105.44    8.02
  17  -5   1  104.43    7.88
 -17  -5  -1   95.42    7.09
  17  -5   1   97.56    7.07
  17  -5   1  109.76    7.98
  17   5   1  106.63    8.90
  17   5   1  104.36    8.78
  17   5   1  120.64    7.33
 -17   5  -1  109.91    8.07
  17   5   1  119.77    8.21
 -17   5  -1  102.32    7.16
 -17   5  -1  100.01    8.74
  19  -5   1   18.92    2.15
  19  -5   1   24.94    3.19
 -19  -5  -1   24.34    2.86
  19  -5   1   20.75    2.32
 -19  -5  -1   18.04    2.78
 -19  -5  -1   16.25    2.33
  19  -5   1   26.34    2.84
  19  -5   1   18.07    2.16
 -19  -5  -1   12.62    1.85
  19  -5   1   16.66    2.36
 -19   5  -1   19.60    2.57
  19   5   1   24.59    3.30
 -19   5  -1   22.35    3.11
  19   5   1   15.09    2.04
 -19   5  -1   18.97    2.43
  19   5   1   17.16    2.55
  19   5   1   18.79    2.64
 -21  -5  -1    8.75    1.76
  21  -5   1   12.80    2.21
  21  -5   1   11.57    1.55
 -21  -5  -1    7.67    1.97
  21  -5   1    6.59    1.67
 -21  -5  -1    8.86    1.47
  21  -5   1    7.93    1.51
  21  -5   1    9.08    1.50
 -21  -5  -1    6.76    1.44
  21  -5   1    7.65    1.54
  21   5   1   16.34    2.66
  21   5   1    7.09    1.60
 -21   5  -1    5.97    1.86
  21   5   1    8.20    1.75
 -21   5  -1    7.43    1.69
 -21   5  -1   12.13    1.83
 -23  -5  -1   -0.29    0.98
  23  -5   1   -0.26    0.91
  23  -5   1   -0.07    1.30
 -23  -5  -1   -1.16    1.22
  23  -5   1   -1.00    1.58
 -23  -5  -1   -0.87    1.08
  23  -5   1    0.26    1.04
  23  -5   1    0.10    1.22
  23  -5   1    0.08    1.19
 -23  -5  -1   -0.93    1.75
  23   5   1   -0.11    1.36
 -23   5  -1   -0.24    1.31
 -23   5  -1   -0.84    1.50
  23   5   1   -0.55    1.54
  23   5   1   -0.74    1.35
 -25  -5  -1    0.90    1.34
  25  -5   1    1.57    1.42
  25  -5   1    0.11    1.56
  25  -5   1    1.35    1.88
 -25  -5  -1    0.82    1.96
  25  -5   1    1.13    1.33
 -25  -5  -1    1.13    1.18
  25  -5   1    2.50    1.18
  25  -5   1    0.19    1.10
 -25  -5  -1    2.09    1.35
  25   5   1    1.17    1.56
 -25   5  -1    1.18    1.83
  25   5   1    0.83    1.47
 -25   5  -1    1.88    1.47
  25   5   1   -0.60    1.68
 -27  -5  -1    1.64    1.98
 -27  -5  -1    3.92    1.45
  27  -5   1    1.57    1.73
  27  -5   1    5.98    1.70
 -27  -5  -1    1.77    1.35
  27  -5   1    5.67    1.65
  27  -5   1    1.60    1.72
  27  -5   1    4.07    1.42
  27  -5   1    4.23    1.32
 -27  -5  -1    0.22    1.35
 -27   5  -1    4.16    1.67
 -27   5  -1    1.56    1.94
  27   5   1    2.96    1.81
  27   5   1    2.20    1.63
  27   5   1    1.42    2.07
 -29  -5  -1    5.35    1.79
  29  -5   1   11.67    1.86
  29  -5   1    6.77    2.01
 -29  -5  -1   10.33    2.85
  29  -5   1   13.88    1.95
  29  -5   1    6.18    2.20
 -29  -5  -1    6.56    1.58
  29  -5   1   13.85    2.14
  29   5   1   10.86    2.12
  29   5   1    2.50    2.15
 -29   5  -1    7.82    2.04
 -29   5  -1    3.93    2.12
  29   5   1    9.53    1.97
 -31  -5  -1   10.10    2.74
  31  -5   1   17.04    2.84
  31  -5   1   13.01    2.89
  31  -5   1    5.90    1.92
  31  -5   1    7.25    1.72
  31  -5   1    7.97    1.88
 -31  -5  -1   10.48    1.90
 -31   5  -1   17.38    3.22
 -31   5  -1   10.60    2.41
  31   5   1    8.74    2.00
  31   5   1    5.87    2.16
  31   5   1   10.88    2.67
  33  -5   1    9.73    2.50
 -33  -5  -1    6.97    2.49
  33  -5   1   10.15    2.06
 -33   5  -1   15.89    2.68
 -33   5  -1   13.89    3.25
  33   5   1    9.32    2.15
  33   5   1   18.10    2.76
  33   5   1   14.50    3.45
  35  -5   1    2.72    1.84
  35  -5   1    4.82    1.94
 -35  -5  -1    3.46    2.69
  35  -5   1    4.71    2.12
  35   5   1    1.99    1.89
  35   5   1    2.10    1.96
  35   5   1    1.52    2.44
  37  -5   1   17.85    2.76
  37  -5   1   29.67    4.25
 -37  -5  -1   29.96    4.55
  37  -5   1   23.61    3.63
  37   5   1   29.92    3.88
  37   5   1   24.41    3.48
  36  -6  -1   59.16    5.96
  36  -6  -1   48.85    4.78
 -36  -6   1   59.95    6.35
  36  -6  -1   51.25    5.23
  36   6  -1   51.08    5.41
 -36   6   1   54.99    5.45
  36   6  -1   59.52    5.26
 -34  -6   1    6.32    2.67
  34  -6  -1   10.53    2.24
  34  -6  -1    5.62    2.16
  34  -6  -1    6.90    1.87
  34   6  -1    7.50    2.19
  34   6  -1    6.05    2.04
 -34   6   1    7.73    2.30
  34   6  -1    9.63    3.09
  32  -6  -1    3.35    1.96
  32  -6  -1    3.68    1.77
  32  -6  -1    1.46    1.55
 -32  -6   1    1.47    1.98
  32   6  -1    0.38    2.49
  32   6  -1    1.45    1.91
 -32   6   1    2.82    2.21
 -32   6   1    3.17    2.06
  32   6  -1    1.21    1.83
  30  -6  -1    2.61    1.66
  30  -6  -1    2.14    1.62
 -30  -6   1    0.06    1.47
 -30  -6   1    2.01    1.41
 -30  -6   1    0.18    1.24
  30  -6  -1    2.44    1.36
 -30  -6   1   -0.96    1.87
  30  -6  -1    2.04    1.41
  30  -6  -1    0.25    1.80
  30  -6  -1    1.82    2.21
 -30   6   1    1.33    2.13
  30   6  -1    0.22    2.25
  30   6  -1    1.32    1.87
  30   6  -1   -0.50    1.74
 -30   6   1    0.61    1.86
 -28  -6   1   38.49    3.46
  28  -6  -1   42.00    3.65
 -28  -6   1   39.21    3.76
  28  -6  -1   35.86    3.86
  28  -6  -1   33.70    4.72
  28  -6  -1   35.51    4.31
  28  -6  -1   33.74    3.43
  28  -6  -1   36.10    3.57
 -28  -6   1   32.16    4.19
 -28  -6   1   39.20    4.82
  28   6  -1   34.32    3.83
  28   6  -1   32.38    4.07
  28   6  -1   37.89    4.90
 -28   6   1   38.17    3.88
 -28   6   1   34.34    4.75
 -26  -6   1  105.66    8.41
  26  -6  -1   99.57    8.30
  26  -6  -1   98.06    7.69
 -26  -6   1   96.64    7.64
  26  -6  -1  106.28    6.93
  26  -6  -1   79.85    6.80
 -26  -6   1  104.58    6.86
  26  -6  -1   97.65    7.56
 -26  -6   1  100.30    8.69
  26  -6  -1  104.14    8.77
  26   6  -1  103.91    7.94
  26   6  -1   95.38    8.65
 -26   6   1   96.12    7.09
  26   6  -1   83.60    7.03
 -26   6   1   95.99    8.64
 -24  -6   1  102.35    7.42
 -24  -6   1   85.81    7.59
  24  -6  -1   82.97    7.57
  24  -6  -1   81.31    6.67
  24  -6  -1   78.51    6.54
 -24  -6   1   76.42    6.59
 -24  -6   1   68.08    5.86
  24  -6  -1   87.03    6.05
  24  -6  -1   95.77    6.04
  24  -6  -1   95.70    7.34
 -24   6   1   79.71    6.17
  24   6  -1   90.58    7.66
 -24   6   1   81.11    6.87
  24   6  -1   83.32    6.21
 -24   6   1   90.82    7.59
  24   6  -1   68.76    6.81
  22  -6  -1   17.77    2.26
 -22  -6   1   19.97    2.86
 -22  -6   1   17.65    2.23
  22  -6  -1   17.24    2.58
 -22  -6   1   15.31    2.30
  22  -6  -1   18.71    2.29
  22  -6  -1   18.89    2.98
  22  -6  -1   12.89    1.97
  22  -6  -1   20.04    2.89
 -22   6   1   22.02    2.63
 -22   6   1   12.78    2.19
  22   6  -1   22.05    3.18
  22   6  -1   18.24    2.37
  22   6  -1   14.30    2.28
 -22   6   1   19.59    2.87
 -20  -6   1   -0.42    1.37
  20  -6  -1    0.92    1.49
  20  -6  -1    0.84    1.04
 -20  -6   1   -0.07    1.03
 -20  -6   1    1.36    1.81
  20  -6  -1    1.73    1.23
  20  -6  -1    0.55    1.16
  20  -6  -1    0.22    0.93
  20  -6  -1    0.48    1.32
 -20  -6   1   -0.06    0.96
  20   6  -1   -0.27    1.36
 -20   6   1    2.02    1.30
  20   6  -1   -0.72    1.58
 -20   6   1    0.16    1.58
 -20   6   1   -0.08    1.17
  20   6  -1   -0.52    1.19
 -18  -6   1  364.46   27.61
  18  -6  -1  377.07   27.77
 -18  -6   1  369.27   27.55
  18  -6  -1  380.51   22.82
  18  -6  -1  362.92   22.78
 -18  -6   1  360.79   22.76
  18  -6  -1  372.76   27.46
 -18   6   1  398.34   25.99
  18   6  -1  315.94   22.81
 -18   6   1  361.56   22.83
 -18   6   1  341.22   27.61
  16  -6  -1   46.41    3.91
 -16  -6   1   54.18    4.99
 -16  -6   1   50.08    3.84
 -16  -6   1   53.94    4.35
 -16  -6   1   49.46    4.23
  16  -6  -1   51.35    3.92
  16  -6  -1   53.87    4.77
  16  -6  -1   50.31    4.22
  16  -6  -1   49.15    4.33
  16  -6  -1   58.04    5.15
  16   6  -1   50.31    4.45
  16   6  -1   56.47    5.16
  16   6  -1   57.55    4.11
 -16   6   1   52.04    4.43
 -16   6   1   58.20    4.05
 -16   6   1   54.00    5.09
  14  -6  -1  216.52   13.97
 -14  -6   1  199.43   13.88
  14  -6  -1  193.02   15.11
  14  -6  -1  173.50   12.26
 -14  -6   1  202.28   13.92
 -14  -6   1  197.22   14.98
 -14  -6   1  190.46   14.94
  14  -6  -1  195.48   13.88
  14  -6  -1  177.11   12.30
 -14  -6   1  171.97   12.24
  14   6  -1  206.41   14.04
 -14   6   1  195.50   15.09
 -14   6   1  188.54   14.84
  14   6  -1  203.90   12.41
  14   6  -1  191.40   14.93
 -14   6   1  191.79   13.96
  14   6  -1  200.77   15.08
 -14   6   1  183.40   12.33
 -10  -6   1  374.89   29.92
 -10   6   1  422.67   24.84
   8  -6  -1  312.18   23.45
   8  -6  -1  353.52   20.73
  -8  -6   1  383.51   25.03
  -8  -6   1  278.26   24.93
   8  -6  -1  337.67   25.14
  -8   6   1  294.23   24.86
  -8   6   1  367.17   25.16
   6  -6  -1  142.99   10.90
  -6  -6   1  142.60   10.10
   6  -6  -1  137.57    9.08
   6  -6  -1  148.35   11.16
  -6  -6   1  139.26   10.96
  -6  -6   1  152.36   10.11
   6  -6  -1  131.40   10.16
  -6  -6   1  137.35   11.02
   6  -6  -1  146.67   10.19
  -6  -6   1  146.20    8.97
  -6  -6   1  120.00    8.94
  -6   6   1  140.59   10.21
  -6   6   1  140.40   10.22
  -6   6   1  152.81    9.01
  -6   6   1  138.97   10.99
   6   6  -1  140.96   11.11
   6   6  -1  147.98   10.94
  -6   6   1  137.57    9.10
   6   6  -1  145.63   10.21
   6   6  -1  129.77    9.04
  -6   6   1  136.54   11.12
  -4  -6   1  324.83   19.82
   4  -6  -1  310.22   22.56
   4  -6  -1  324.21   24.17
  -4   6   1  329.76   19.95
  -4   6   1  308.20   24.12
  -2  -6   1    8.84    1.17
   2  -6  -1    7.80    1.25
  -2  -6   1   10.51    1.29
  -2  -6   1    8.41    1.16
  -2  -6   1    2.70    1.48
  -2  -6   1    4.87    1.38
   2  -6  -1    6.04    1.09
   2  -6  -1    5.98    1.64
  -2  -6   1    5.06    1.02
   2  -6  -1    5.98    1.08
   2  -6  -1    3.23    1.49
   2  -6  -1    6.27    1.10
  -2   6   1    4.30    0.97
   2   6  -1    3.82    1.25
  -2   6   1    6.08    1.17
  -2   6   1    6.20    1.14
  -2   6   1    4.10    1.59
   2   6  -1    6.57    1.10
  -2   6   1    5.25    1.29
   2   6  -1    3.60    1.58
   2   6  -1    5.98    1.18
  -2   6   1    4.10    1.38
   2   6  -1    5.47    0.97
  -2  -6  -1   79.04    5.94
   2  -6   1   70.27    5.18
   2  -6   1   72.87    5.79
  -2  -6  -1   87.73    6.60
  -2  -6  -1   73.80    5.36
   2  -6   1   74.14    5.31
  -2  -6  -1   79.24    5.91
   2  -6   1   79.30    6.51
   2  -6   1   72.76    5.79
  -2  -6  -1   94.59    5.34
  -2   6  -1   72.10    5.92
   2   6   1   75.05    6.01
  -2   6  -1   72.19    6.49
  -2   6  -1   80.14    5.88
   2   6   1   83.97    5.50
   2   6   1   84.59    6.55
  -2   6  -1   86.77    5.27
  -2   6  -1   88.96    6.72
   2   6   1   83.30    5.35
  -2   6  -1   78.00    5.39
   2   6   1   82.72    5.98
  -4  -6  -1  381.36   27.66
   4   6   1  351.49   27.66
   6  -6   1  166.37   11.22
  -6  -6  -1  169.04   13.73
   6  -6   1  175.99   13.75
  -6  -6  -1  179.84   11.27
   6  -6   1  179.46   11.16
  -6  -6  -1  207.02   13.75
   6  -6   1  164.16   12.61
   6  -6   1  171.17   12.60
  -6  -6  -1  182.24   12.73
  -6  -6  -1  161.23   12.69
   6   6   1  206.46   13.92
  -6   6  -1  197.26   13.79
   6   6   1  173.37   12.74
  -6   6  -1  183.20   11.29
  -6   6  -1  182.19   11.18
   6   6   1  160.08   12.77
  -6   6  -1  171.94   12.69
   6   6   1  171.04   13.62
   6   6   1  178.10   11.35
  10  -6   1  531.35   38.78
 -10   6  -1  503.73   38.70
  12  -6   1  236.44   20.28
 -12  -6  -1  295.59   20.53
 -12  -6  -1  260.99   19.17
 -12  -6  -1  271.64   16.90
  12  -6   1  269.66   19.08
 -12  -6  -1  260.81   20.48
  12  -6   1  281.16   20.58
  12  -6   1  289.72   19.12
  12  -6   1  276.16   16.91
  12  -6   1  273.27   16.84
 -12  -6  -1  273.40   19.18
 -12   6  -1  272.80   20.35
 -12   6  -1  284.70   19.17
  12   6   1  268.06   20.47
  12   6   1  238.47   16.93
  12   6   1  279.62   19.27
 -12   6  -1  270.43   16.90
  12   6   1  245.81   20.56
 -12   6  -1  261.86   20.49
  14  -6   1  185.73   14.07
 -14  -6  -1  216.05   15.29
  14  -6   1  205.76   15.34
  14  -6   1  195.91   14.12
 -14  -6  -1  206.57   14.20
  14  -6   1  192.95   15.05
  14  -6   1  206.31   12.54
  14  -6   1  180.79   12.46
 -14  -6  -1  200.82   12.55
 -14   6  -1  195.96   14.18
 -14   6  -1  184.98   15.23
  14   6   1  189.86   14.28
 -14   6  -1  201.89   12.57
  14   6   1  193.04   12.62
  14   6   1  199.70   15.24
  14   6   1  193.59   15.37
  16  -6   1  144.98    9.62
 -16  -6  -1  138.09    8.63
  16  -6   1  109.42   10.29
 -16  -6  -1  132.20   10.59
 -16  -6  -1  151.44    9.76
  16  -6   1  118.67   10.59
  16  -6   1  141.60    8.63
  16   6   1  108.51   10.62
 -16   6  -1  126.83    9.72
  16   6   1  146.03    8.82
 -16   6  -1  125.29    8.63
  18  -6   1  411.52   30.10
 -18  -6  -1  366.98   30.25
 -18  -6  -1  376.26   24.99
 -18  -6  -1  418.62   28.45
  18  -6   1  406.64   28.36
  18  -6   1  409.88   25.00
  18  -6   1  357.59   30.29
  18  -6   1  395.59   24.95
 -18   6  -1  399.13   28.44
 -18   6  -1  418.14   25.06
  18   6   1  416.90   28.55
  18   6   1  370.56   25.08
  18   6   1  447.95   30.49
 -18   6  -1  407.99   30.29
  20  -6   1    9.75    2.16
 -20  -6  -1   12.31    1.73
 -20  -6  -1   12.26    2.42
  20  -6   1   13.42    1.81
  20  -6   1   12.47    1.64
  20  -6   1   11.07    2.12
  20  -6   1   13.98    1.80
  20  -6   1   16.25    1.88
 -20  -6  -1   10.85    1.65
 -20  -6  -1    9.54    1.92
 -20   6  -1    8.60    1.76
  20   6   1   11.64    2.33
 -20   6  -1   13.87    1.87
 -20   6  -1   14.76    2.51
  20   6   1   14.61    2.07
  20   6   1    8.49    1.85
 -22  -6  -1   46.42    3.68
  22  -6   1   32.60    4.04
  22  -6   1   39.59    3.30
  22  -6   1   43.31    4.54
 -22  -6  -1   31.97    4.01
  22  -6   1   38.69    3.38
  22  -6   1   39.61    3.45
 -22  -6  -1   42.25    4.64
 -22  -6  -1   32.83    3.29
  22  -6   1   41.28    3.62
  22   6   1   45.88    3.71
  22   6   1   41.18    3.94
 -22   6  -1   35.62    4.35
  22   6   1   34.21    4.54
 -22   6  -1   38.26    3.89
 -22   6  -1   34.12    3.53
 -24  -6  -1    7.15    1.58
  24  -6   1    7.99    1.43
  24  -6   1    5.76    1.59
  24  -6   1    3.80    1.93
 -24  -6  -1    3.66    1.60
 -24  -6  -1    8.85    1.61
  24  -6   1    6.18    1.79
 -24  -6  -1    7.42    2.43
  24  -6   1    6.97    1.50
  24  -6   1    7.37    1.66
 -24   6  -1    8.63    2.18
  24   6   1    5.35    1.71
  24   6   1    1.69    1.97
  24   6   1   12.11    2.12
 -24   6  -1    8.15    1.83
 -24   6  -1    6.48    1.71
 -26  -6  -1  303.35   22.55
  26  -6   1  265.01   22.15
  26  -6   1  310.26   18.48
 -26  -6  -1  317.73   22.40
  26  -6   1  283.95   20.82
  26  -6   1  298.22   22.65
 -26  -6  -1  312.93   18.51
  26  -6   1  283.33   18.38
  26  -6   1  284.97   20.79
 -26  -6  -1  267.04   20.86
  26   6   1  314.99   22.66
 -26   6  -1  268.74   18.53
  26   6   1  274.51   21.02
  26   6   1  309.49   18.68
 -26   6  -1  253.03   22.37
 -28  -6  -1   34.83    3.80
  28  -6   1   47.71    3.97
  28  -6   1   36.75    3.78
  28  -6   1   50.56    5.38
 -28  -6  -1   45.44    5.32
  28  -6   1   48.82    4.07
  28  -6   1   44.92    4.29
  28  -6   1   34.97    4.67
 -28  -6  -1   48.44    4.85
 -28  -6  -1   53.16    4.33
  28   6   1   35.56    4.19
  28   6   1   50.90    4.65
 -28   6  -1   51.51    4.33
 -28   6  -1   34.19    5.09
 -30  -6  -1   -0.97    1.88
  30  -6   1    0.33    1.55
 -30  -6  -1   -0.06    1.30
  30  -6   1   -0.99    1.59
  30  -6   1   -0.89    1.48
 -30  -6  -1    0.41    1.42
  30   6   1   -0.54    1.70
 -30   6  -1   -0.77    1.85
  30   6   1   -1.01    1.64
  30   6   1   -0.84    2.29
 -30   6  -1    0.74    1.85
 -32  -6  -1    4.18    2.36
  32  -6   1    7.81    2.40
  32  -6   1    5.76    1.93
  32  -6   1    3.77    1.80
 -32   6  -1    5.83    2.71
  32   6   1    7.69    2.96
 -32   6  -1    5.50    2.08
  32   6   1    4.28    2.16
  32   6   1    3.55    2.04
  34  -6   1   66.67    6.19
  34  -6   1   76.02    5.75
 -34  -6  -1   77.02    7.51
  34   6   1   60.41    6.45
 -34   6  -1   82.44    6.29
  34   6   1   72.92    6.08
  36  -6   1    3.13    2.14
  36  -6   1    1.81    1.74
  36  -6   1    1.24    1.76
 -36  -6  -1    1.82    2.73
  36   6   1   -2.43    1.95
  36   6   1   -0.09    1.87
 -36   6  -1    1.88    2.12
  35  -7  -1   13.76    2.39
  35  -7  -1   12.03    2.70
 -35  -7   1   11.30    3.16
  35  -7  -1    7.37    2.02
 -35   7   1   12.77    2.69
  35   7  -1    8.89    2.35
  35   7  -1   12.03    2.64
  33  -7  -1   90.62    7.19
 -33  -7   1   78.76    8.25
  33  -7  -1   88.76    6.50
  33   7  -1   87.87    6.87
 -33   7   1   87.08    6.99
  33   7  -1   85.44    7.40
  31  -7  -1   33.33    4.81
 -31  -7   1   39.60    5.41
  31  -7  -1   45.26    4.37
  31  -7  -1   49.11    4.16
 -31   7   1   51.13    4.57
  31   7  -1   45.98    4.68
  31   7  -1   40.93    5.70
  31   7  -1   43.93    4.46
 -31   7   1   41.36    5.52
  29  -7  -1   47.11    4.76
 -29  -7   1   49.85    5.91
  29  -7  -1   52.41    4.62
 -29  -7   1   47.24    5.30
  29  -7  -1   51.36    5.27
  29  -7  -1   57.77    6.00
 -29  -7   1   51.84    4.70
  29  -7  -1   54.15    4.46
 -29   7   1   60.01    5.93
  29   7  -1   47.90    5.95
  29   7  -1   56.60    4.79
  29   7  -1   49.53    5.05
 -29   7   1   49.35    4.69
  27  -7  -1    0.46    1.49
 -27  -7   1    1.51    2.06
  27  -7  -1    0.72    1.23
 -27  -7   1    0.40    1.50
 -27  -7   1    0.21    1.22
  27  -7  -1    1.00    1.63
 -27  -7   1    0.46    1.22
  27  -7  -1    1.36    1.49
  27  -7  -1    1.71    2.24
  27  -7  -1    0.86    1.18
  27   7  -1    3.20    1.74
  27   7  -1    3.09    2.48
 -27   7   1    0.33    1.67
  27   7  -1    0.74    1.64
 -27   7   1   -0.28    1.86
 -27   7   1    0.20    1.54
 -25  -7   1   -0.18    1.17
  25  -7  -1    0.62    1.43
 -25  -7   1    2.48    2.00
  25  -7  -1    1.23    1.12
 -25  -7   1    3.30    1.72
  25  -7  -1    0.21    1.72
 -25  -7   1    0.73    1.15
  25  -7  -1    0.56    1.35
  25  -7  -1    0.91    1.25
  25  -7  -1    0.63    1.53
  25   7  -1    0.40    1.44
  25   7  -1    0.86    1.56
  25   7  -1    1.85    1.98
 -25   7   1    1.14    1.53
 -25   7   1   -0.60    1.35
 -25   7   1    0.60    1.76
  23  -7  -1    5.13    1.54
  23  -7  -1    0.96    1.62
  23  -7  -1    7.58    1.55
 -23  -7   1    6.74    1.43
 -23  -7   1    3.31    1.68
  23  -7  -1    2.67    1.87
 -23  -7   1    5.44    1.39
  23  -7  -1    7.24    1.66
 -23  -7   1    2.15    1.93
  23  -7  -1    6.76    1.42
 -23   7   1    4.29    2.00
  23   7  -1    3.97    2.22
 -23   7   1    6.99    1.78
 -23   7   1    3.94    1.53
  23   7  -1    7.72    1.87
  23   7  -1    5.82    1.78
  21  -7  -1   -0.35    1.27
  21  -7  -1    1.56    1.48
  21  -7  -1   -0.55    1.26
 -21  -7   1   -2.09    1.75
 -21  -7   1    0.79    1.44
  21  -7  -1   -0.74    0.99
 -21  -7   1   -1.10    0.99
  21  -7  -1    0.94    1.06
  21  -7  -1   -0.35    1.57
 -21  -7   1    0.00    1.02
 -21   7   1   -0.25    1.35
 -21   7   1    0.53    1.72
 -21   7   1   -0.80    1.28
  21   7  -1   -1.30    1.65
  21   7  -1   -2.64    1.29
  21   7  -1   -0.24    1.40
  19  -7  -1   34.19    3.42
  19  -7  -1   16.69    2.77
  19  -7  -1   22.48    2.60
 -19  -7   1   25.19    2.81
 -19  -7   1   30.23    3.68
 -19  -7   1   32.25    3.42
 -19  -7   1   20.48    2.61
  19  -7  -1   25.80    2.74
 -19  -7   1   23.24    2.52
  19  -7  -1   27.86    2.64
  19  -7  -1   31.14    3.78
 -19   7   1   25.08    2.86
  19   7  -1   36.45    3.99
  19   7  -1   21.92    2.84
 -19   7   1   23.75    3.59
 -19   7   1   27.25    3.05
  17  -7  -1   18.64    2.24
  17  -7  -1   18.54    2.28
 -17  -7   1   18.07    2.18
  17  -7  -1   18.47    2.38
  17  -7  -1   22.54    2.79
 -17  -7   1   16.87    2.11
 -17  -7   1   18.62    2.85
  17  -7  -1   19.91    2.14
  17  -7  -1   23.99    3.14
 -17  -7   1   16.97    2.29
 -17  -7   1   22.26    3.12
  17   7  -1   11.99    1.93
 -17   7   1   19.45    2.82
  17   7  -1   23.35    3.37
 -17   7   1   16.17    2.00
  17   7  -1   16.56    2.51
 -17   7   1   20.00    2.51
 -15  -7   1   29.03    3.96
  15  -7  -1   36.19    3.24
 -15  -7   1   41.82    3.46
  15  -7  -1   42.61    3.41
  15  -7  -1   28.18    4.24
  15  -7  -1   36.78    3.20
  15  -7  -1   50.01    3.58
 -15  -7   1   38.80    3.14
 -15   7   1   40.15    3.59
 -15   7   1   34.35    3.28
  15   7  -1   47.06    3.72
  15   7  -1   42.30    3.41
  13  -7  -1   26.14    2.43
  13  -7  -1   21.39    2.32
 -13  -7   1   19.20    2.89
 -13  -7   1   26.63    2.43
  13  -7  -1   21.15    3.03
  13  -7  -1   22.89    2.28
  13  -7  -1   21.77    2.26
 -13  -7   1   21.93    2.23
 -13  -7   1   23.08    2.17
  13   7  -1   21.98    2.42
 -13   7   1   22.40    2.50
 -13   7   1   16.75    2.36
  13   7  -1   16.02    2.72
  13   7  -1   25.06    2.57
 -11  -7   1  485.23   33.88
  11  -7  -1  448.38   28.02
  11  -7  -1  450.98   33.71
  11  -7  -1  439.07   33.94
 -11   7   1  472.44   33.94
 -11   7   1  440.40   28.01
  11   7  -1  417.28   27.99
  11   7  -1  450.71   33.92
   9  -7  -1  353.71   23.95
  -9  -7   1  319.84   25.46
   9  -7  -1  345.86   21.16
   9  -7  -1  295.15   25.59
  -9  -7   1  341.04   25.55
   9  -7  -1  332.36   21.04
  -9   7   1  345.00   23.97
  -9   7   1  387.60   21.21
  -9   7   1  345.03   25.44
  -9   7   1  343.62   25.65
  -9   7   1  309.74   21.04
   7  -7  -1  408.61   32.73
  -7  -7   1  462.77   32.70
  -7   7   1  436.02   32.63
   7   7  -1  432.14   32.74
   5  -7  -1   33.10    2.83
   5  -7  -1   32.74    2.80
  -5  -7   1   33.50    2.58
  -5  -7   1   29.70    2.68
   5  -7  -1   34.89    3.32
  -5  -7   1   31.09    2.65
   5  -7  -1   28.64    3.69
  -5  -7   1   31.99    2.55
  -5  -7   1   30.95    3.45
   5  -7  -1   31.18    2.82
  -5  -7   1   33.54    3.39
   5  -7  -1   33.42    2.62
  -5   7   1   31.78    2.94
   5   7  -1   29.23    3.37
  -5   7   1   33.00    3.71
   5   7  -1   35.94    3.69
  -5   7   1   29.68    2.85
   5   7  -1   34.00    2.82
  -5   7   1   29.54    2.63
  -5   7   1   33.89    3.44
   5   7  -1   34.33    2.93
  -5   7   1   32.61    2.92
  -3  -7   1  439.41   34.91
   3  -7  -1  493.40   35.03
   1  -7  -1   87.26    6.06
  -1  -7   1   85.71    5.92
   1  -7  -1   92.77    6.67
   1  -7  -1   97.56    7.41
  -1  -7   1   91.95    6.54
   1  -7  -1   90.96    7.54
   1  -7  -1   88.21    5.93
  -1  -7   1   81.54    7.41
   1  -7  -1   94.23    6.69
  -1  -7   1   91.55    6.53
  -1  -7   1   81.05    7.29
  -1   7   1   82.89    6.12
  -1   7   1   98.51    6.77
   1   7  -1   95.68    6.73
   1   7  -1   87.08    6.06
  -1   7   1   92.20    7.61
   1   7  -1   93.89    5.95
  -1   7   1   75.63    5.93
   1   7  -1   89.70    7.53
   1   7  -1   90.92    7.28
  -1   7   1   93.11    6.80
  -1  -7  -1   13.68    1.88
  -1  -7  -1   11.85    1.82
   1  -7   1   14.13    1.79
  -1  -7  -1   20.18    2.76
   1  -7   1   12.39    2.13
  -1  -7  -1   10.94    1.73
   1  -7   1   14.58    1.64
   1  -7   1   15.27    2.41
   1  -7   1   12.82    1.54
  -1  -7  -1   17.81    1.74
   1  -7   1   13.49    1.54
  -1  -7  -1   15.27    2.14
  -1   7  -1   15.02    1.73
  -1   7  -1   17.75    2.77
  -1   7  -1   14.85    1.74
   1   7   1   12.96    1.92
   1   7   1   11.83    2.19
   1   7   1   15.07    2.12
  -1   7  -1   15.50    2.31
  -1   7  -1   15.91    1.69
   1   7   1   13.18    1.78
   1   7   1   15.48    2.12
   1   7   1   12.20    1.99
  -1   7  -1   11.60    1.86
   3  -7   1  273.86   18.20
  -3  -7  -1  333.35   22.15
  -3  -7  -1  317.52   22.25
   3  -7   1  301.96   22.05
   3  -7   1  252.23   18.11
   3  -7   1  276.81   22.15
  -3  -7  -1  306.92   20.70
   3   7   1  289.41   20.77
  -3   7  -1  296.39   18.30
   3   7   1  283.06   22.23
  -3   7  -1  297.18   22.17
   3   7   1  280.04   22.04
   7  -7   1    9.91    1.32
  -7  -7  -1   12.48    1.47
   7  -7   1   10.77    1.80
  -7  -7  -1   12.88    1.69
  -7  -7  -1    8.71    1.77
   7  -7   1   11.32    2.10
   7  -7   1   11.56    1.49
   7  -7   1   11.31    1.34
  -7  -7  -1   11.73    1.71
   7  -7   1   10.28    1.30
  -7  -7  -1    9.85    1.86
   7   7   1    9.80    1.54
  -7   7  -1    9.21    1.89
  -7   7  -1   12.75    1.61
  -7   7  -1    9.16    1.31
   7   7   1   13.88    1.71
   7   7   1   11.93    2.31
   7   7   1   10.80    1.83
  -7   7  -1    8.47    1.40
   9  -7   1    2.51    0.90
   9  -7   1    1.20    0.89
   9  -7   1    2.95    1.04
  -9  -7  -1    4.16    1.55
  -9  -7  -1    8.34    1.80
  -9  -7  -1    0.99    0.95
   9  -7   1    3.19    1.00
  -9  -7  -1    1.46    1.04
  -9  -7  -1    2.56    1.00
   9  -7   1    5.03    1.33
   9  -7   1    4.04    1.59
  -9   7  -1    5.49    1.11
   9   7   1    2.27    1.15
  -9   7  -1    4.24    1.65
  -9   7  -1    4.06    1.15
   9   7   1    4.53    1.68
   9   7   1    4.59    1.35
   9   7   1    2.41    1.14
  11  -7   1   -0.52    0.96
  11  -7   1    0.55    1.37
  11  -7   1    1.53    1.14
 -11  -7  -1    1.72    0.94
  11  -7   1    1.61    0.97
  11  -7   1    0.69    0.90
  11  -7   1   -0.16    0.78
 -11  -7  -1    0.17    0.86
 -11  -7  -1    1.28    1.53
 -11  -7  -1    2.05    1.07
 -11  -7  -1    2.52    1.35
  11   7   1    2.69    1.51
  11   7   1    0.88    1.13
 -11   7  -1    0.85    1.06
 -11   7  -1    0.47    0.94
  11   7   1    1.37    1.13
  11   7   1    1.28    1.50
 -11   7  -1    0.61    1.39
  13  -7   1  508.27   38.24
  15  -7   1  262.76   18.93
 -15  -7  -1  254.66   17.51
  15  -7   1  237.79   15.37
  15  -7   1  229.78   15.43
 -15  -7  -1  234.99   17.50
  15  -7   1  239.56   17.38
 -15  -7  -1  251.33   18.80
  15  -7   1  245.60   17.41
 -15  -7  -1  245.78   15.46
  15  -7   1  233.36   18.56
 -15  -7  -1  253.43   18.81
  15   7   1  251.77   15.59
 -15   7  -1  234.72   17.49
 -15   7  -1  241.19   15.47
 -15   7  -1  236.45   18.78
  15   7   1  246.92   18.94
  15   7   1  248.46   17.63
 -17  -7  -1  282.83   20.90
 -17  -7  -1  251.96   17.13
  17  -7   1  291.68   21.02
  17  -7   1  270.35   19.35
  17  -7   1  238.49   17.06
 -17  -7  -1  270.84   19.46
  17  -7   1  291.12   20.68
  17  -7   1  289.92   17.20
 -17  -7  -1  255.73   19.42
 -17  -7  -1  295.31   20.91
  17  -7   1  277.61   19.36
 -17   7  -1  309.54   20.98
  17   7   1  242.19   20.93
 -17   7  -1  252.55   19.44
  17   7   1  258.21   19.58
  17   7   1  266.28   17.29
 -17   7  -1  275.53   17.21
  19  -7   1    3.28    1.17
  19  -7   1    1.02    1.19
 -19  -7  -1    2.09    1.83
  19  -7   1    2.56    1.45
 -19  -7  -1    6.42    1.91
 -19  -7  -1    2.56    1.13
  19  -7   1    4.46    1.97
  19  -7   1    2.08    1.00
  19  -7   1    0.12    1.14
 -19  -7  -1    2.75    1.21
 -19   7  -1    3.81    1.40
  19   7   1    0.54    1.35
  19   7   1    2.28    1.35
 -19   7  -1    2.85    1.84
 -19   7  -1    1.86    1.30
  19   7   1    1.32    1.76
  21  -7   1   75.66    6.59
  21  -7   1   76.05    6.01
  21  -7   1   74.47    5.45
  21  -7   1   74.08    5.89
 -21  -7  -1   75.50    6.74
  21  -7   1   80.16    5.46
  21  -7   1   78.30    7.03
 -21  -7  -1   75.51    5.45
 -21  -7  -1   66.99    6.85
 -21  -7  -1   67.61    5.99
 -21   7  -1   81.65    5.65
  21   7   1   83.47    7.24
  21   7   1   75.50    5.72
 -21   7  -1   73.11    6.19
  21   7   1   80.03    6.33
 -21   7  -1   77.28    6.89
 -23  -7  -1   56.38    5.25
 -23  -7  -1   48.40    4.16
  23  -7   1   62.89    5.22
  23  -7   1   47.41    5.52
  23  -7   1   55.46    4.23
  23  -7   1   53.29    4.22
 -23  -7  -1   51.71    4.55
  23  -7   1   50.70    4.54
  23  -7   1   52.24    4.43
 -23  -7  -1   52.75    5.55
  23   7   1   55.02    4.54
 -23   7  -1   49.71    5.38
 -23   7  -1   51.47    4.79
 -23   7  -1   46.14    4.33
  23   7   1   49.55    4.84
  23   7   1   59.89    5.79
  25  -7   1   16.11    2.30
  25  -7   1   13.21    1.98
  25  -7   1   17.61    2.64
  25  -7   1   18.29    3.07
 -25  -7  -1    8.97    2.65
  25  -7   1   14.45    2.07
 -25  -7  -1   23.15    3.18
 -25  -7  -1   17.70    2.12
 -25  -7  -1   18.42    2.56
  25  -7   1   22.23    2.89
  25   7   1   24.36    3.57
 -25   7  -1   14.71    2.35
 -25   7  -1   18.32    2.39
 -25   7  -1   20.60    3.23
  25   7   1   20.35    3.03
  25   7   1   13.27    2.23
 -27  -7  -1    2.43    2.21
  27  -7   1    2.07    1.48
 -27  -7  -1    3.36    1.91
  27  -7   1    2.96    1.38
  27  -7   1    2.70    1.25
 -27  -7  -1    0.80    1.24
  27  -7   1    2.44    1.92
  27  -7   1    2.09    1.50
  27  -7   1    2.38    1.62
 -27  -7  -1   -0.83    1.24
  27   7   1    0.84    1.62
  27   7   1   -0.05    1.75
 -27   7  -1    1.93    1.74
 -27   7  -1    2.73    1.60
  27   7   1    4.35    2.44
 -27   7  -1    2.65    1.91
  29  -7   1   93.40    7.21
 -29  -7  -1   76.25    7.15
 -29  -7  -1   66.25    5.79
 -29  -7  -1   62.09    6.35
  29  -7   1   79.24    5.86
  29  -7   1   72.65    6.43
 -29  -7  -1   83.77    7.67
  29   7   1   81.16    6.24
 -29   7  -1   89.03    7.70
 -29   7  -1   82.52    6.21
  29   7   1   72.51    6.72
  29   7   1   93.88    8.02
  31  -7   1  172.51   12.42
  31  -7   1  163.60   11.06
  31  -7   1  158.22   13.33
 -31  -7  -1  157.57   13.75
  31   7   1  186.62   14.19
 -31   7  -1  158.26   11.32
  31   7   1  170.69   12.72
  31   7   1  156.34   11.34
  33  -7   1   51.69    4.72
  33  -7   1   45.41    5.26
 -33  -7  -1   39.72    5.87
  33  -7   1   56.12    4.46
  33   7   1   47.59    5.01
  33   7   1   37.52    4.71
 -33   7  -1   50.46    4.97
  35  -7   1    4.07    1.88
  35  -7   1    2.01    1.72
  35  -7   1    3.01    2.01
 -35  -7  -1    2.12    2.51
  35   7   1    2.76    1.98
  35   7   1    1.71    1.94
 -35   7  -1    2.65    2.08
  34  -8  -1    1.56    1.76
  34  -8  -1    2.84    1.98
  34  -8  -1    1.25    1.58
 -34  -8   1    2.67    2.57
  34   8  -1    2.75    2.06
 -34   8   1    3.45    2.03
  34   8  -1    2.19    2.02
 -32  -8   1    5.26    2.75
  32  -8  -1    4.92    2.06
  32  -8  -1    3.99    1.81
  32  -8  -1    4.86    1.92
 -32   8   1    5.80    2.14
  32   8  -1    3.29    1.92
  32   8  -1    8.62    2.37
  30  -8  -1   12.58    2.37
  30  -8  -1   10.16    2.10
 -30  -8   1   10.28    2.76
  30  -8  -1   12.15    2.05
 -30   8   1   15.25    2.55
  30   8  -1    9.52    2.28
 -30   8   1    9.16    2.31
 -30   8   1    9.21    2.66
  30   8  -1    9.97    2.29
  30   8  -1   14.64    3.38
  28  -8  -1    4.25    1.74
  28  -8  -1    6.83    2.11
  28  -8  -1    5.09    1.65
 -28  -8   1    7.49    2.33
 -28   8   1    5.20    2.46
  28   8  -1    6.68    2.11
 -28   8   1    5.83    1.99
 -28   8   1    4.00    1.81
  28   8  -1    3.77    1.85
  28   8  -1    1.75    2.33
  26  -8  -1  342.41   23.43
 -26  -8   1  318.06   23.49
  26  -8  -1  318.22   19.37
 -26  -8   1  307.39   19.37
  26  -8  -1  306.98   21.87
  26  -8  -1  252.80   19.30
 -26  -8   1  288.56   21.88
  26  -8  -1  289.51   21.84
 -26  -8   1  341.77   23.72
  26  -8  -1  314.05   23.84
  26   8  -1  323.03   23.88
 -26   8   1  282.21   22.03
 -26   8   1  283.47   19.47
  26   8  -1  279.80   22.08
  26   8  -1  296.20   19.56
 -26   8   1  332.98   23.77
 -24  -8   1   26.24    3.10
 -24  -8   1   32.91    3.00
  24  -8  -1   35.40    3.16
  24  -8  -1   25.02    3.15
  24  -8  -1   34.19    3.91
 -24  -8   1   36.50    4.29
 -24  -8   1   32.18    3.33
  24  -8  -1   27.52    3.34
  24  -8  -1   34.93    4.41
 -24  -8   1   33.96    3.86
  24  -8  -1   29.61    3.13
  24   8  -1   31.54    4.59
  24   8  -1   27.71    3.63
 -24   8   1   27.00    4.29
  24   8  -1   34.58    3.42
 -24   8   1   25.88    3.36
 -24   8   1   28.54    3.64
 -22  -8   1    2.08    1.16
  22  -8  -1    2.34    1.34
  22  -8  -1    3.16    1.48
  22  -8  -1    0.31    1.50
 -22  -8   1    2.53    1.20
  22  -8  -1    2.47    1.17
 -22  -8   1    0.95    1.71
  22  -8  -1    1.34    1.90
 -22  -8   1    0.59    1.47
 -22  -8   1    1.34    1.36
  22  -8  -1    1.59    1.37
 -22   8   1   -0.49    1.68
  22   8  -1   -0.24    2.05
 -22   8   1    3.62    1.60
  22   8  -1    3.00    1.66
  22   8  -1    2.02    1.58
 -22   8   1    1.41    1.50
 -20  -8   1   84.85    7.91
 -20  -8   1   98.87    7.21
 -20  -8   1   89.84    6.41
  20  -8  -1   92.39    7.20
  20  -8  -1  101.06    7.13
 -20  -8   1  102.95    7.16
  20  -8  -1   83.76    6.45
  20  -8  -1   83.86    7.77
  20  -8  -1   91.51    8.28
 -20  -8   1   79.31    8.01
  20  -8  -1   91.72    6.53
 -20   8   1   92.71    6.63
 -20   8   1   83.59    8.10
  20   8  -1  101.96    7.45
  20   8  -1   88.74    8.25
  20   8  -1  105.27    6.75
 -20   8   1   98.27    7.39
  18  -8  -1   37.72    3.36
 -18  -8   1   34.12    4.09
  18  -8  -1   40.80    3.37
  18  -8  -1   40.11    4.56
  18  -8  -1   35.56    3.39
  18  -8  -1   41.03    4.07
  18  -8  -1   35.83    3.53
 -18  -8   1   46.45    4.42
 -18  -8   1   30.62    3.13
 -18  -8   1   32.76    3.34
 -18  -8   1   37.75    3.51
 -18   8   1   38.87    3.48
  18   8  -1   43.19    3.56
 -18   8   1   38.51    3.71
 -18   8   1   35.62    4.39
  18   8  -1   39.49    3.77
  18   8  -1   43.33    4.62
  16  -8  -1   34.15    3.81
  16  -8  -1   39.77    3.20
  16  -8  -1   36.85    4.30
  16  -8  -1   33.25    3.09
 -16  -8   1   36.26    3.18
  16  -8  -1   37.19    3.22
  16  -8  -1   33.52    3.34
 -16  -8   1   37.21    3.02
 -16  -8   1   38.81    3.31
 -16  -8   1   32.73    4.01
 -16  -8   1   34.71    3.87
  16   8  -1   34.57    3.53
 -16   8   1   37.67    3.32
 -16   8   1   40.17    4.28
 -16   8   1   36.23    3.47
  16   8  -1   35.41    4.28
  16   8  -1   29.49    3.25
  14  -8  -1   60.18    4.54
 -14  -8   1   54.39    4.39
 -14  -8   1   54.37    4.04
  14  -8  -1   55.14    5.48
  14  -8  -1   51.12    5.00
 -14  -8   1   56.27    4.46
  14  -8  -1   52.45    4.08
  14  -8  -1   51.99    4.18
 -14  -8   1   54.46    5.22
 -14  -8   1   48.74    5.10
  14  -8  -1   55.81    4.45
 -14   8   1   59.11    4.63
 -14   8   1   58.01    4.29
 -14   8   1   55.50    5.43
  14   8  -1   51.89    5.45
  14   8  -1   56.00    4.68
  14   8  -1   61.77    4.33
  12  -8  -1   69.32    5.26
 -12  -8   1   76.20    5.14
  12  -8  -1   71.62    6.29
 -12  -8   1   77.45    5.65
  12  -8  -1   76.00    6.67
 -12  -8   1   74.10    6.46
  12  -8  -1   72.91    5.69
 -12  -8   1   77.08    5.67
  12  -8  -1   67.55    5.14
 -12  -8   1   79.03    6.51
  12  -8  -1   69.79    5.73
 -12   8   1   80.59    6.72
  12   8  -1   81.24    6.71
 -12   8   1   70.28    5.78
  12   8  -1   67.71    5.29
 -12   8   1   78.54    5.35
  12   8  -1   72.87    5.88
 -10  -8   1  227.53   16.41
 -10  -8   1  225.30   14.55
  10  -8  -1  236.06   16.50
 -10  -8   1  206.68   17.64
  10  -8  -1  217.99   17.57
  10  -8  -1  212.07   14.63
 -10  -8   1  246.97   16.45
 -10  -8   1  224.43   17.75
  10  -8  -1  226.83   16.49
  10  -8  -1  230.89   14.55
  10   8  -1  245.14   16.63
  10   8  -1  244.22   17.93
 -10   8   1  250.66   17.94
  10   8  -1  232.24   14.69
 -10   8   1  236.43   14.70
 -10   8   1  228.38   16.55
  -8  -8   1   11.55    1.85
  -8  -8   1    9.64    1.26
   8  -8  -1    6.82    1.29
  -8  -8   1    6.44    1.18
   8  -8  -1    6.12    1.19
  -8  -8   1    6.20    1.15
  -8  -8   1    5.32    1.03
   8  -8  -1   11.28    2.06
  -8  -8   1   11.84    1.91
   8  -8  -1    7.99    1.26
   8  -8  -1    5.56    1.29
   8   8  -1    6.76    1.42
   8   8  -1    6.66    1.40
  -8   8   1    6.70    1.31
  -8   8   1   10.05    1.60
  -2  -8   1   22.33    3.26
  -2  -8   1   27.62    2.25
  -2  -8   1   29.42    2.37
   2  -8  -1   25.77    3.35
  -2  -8   1   22.88    3.15
   2  -8  -1   24.53    2.47
   2  -8  -1   24.00    3.26
  -2  -8   1   27.77    2.28
  -2  -8   1   29.39    2.31
   2  -8  -1   27.32    2.55
   2  -8  -1   26.99    2.48
   2  -8  -1   21.49    2.32
  -2   8   1   25.11    3.12
   2   8  -1   24.82    3.05
   2   8  -1   24.71    2.62
  -2   8   1   27.18    2.72
   2   8  -1   25.31    2.66
  -2   8   1   26.30    2.72
  -2   8   1   25.22    3.52
   0  -8  -1   76.95    5.02
   0  -8   1   68.99    6.25
   0  -8   1   67.97    5.03
   0  -8   1   75.54    6.42
   0  -8  -1   80.39    5.19
   0  -8  -1   79.49    6.39
   0  -8  -1   80.25    5.62
   0  -8  -1   70.64    6.47
   0  -8   1   72.54    4.96
   0  -8   1   68.16    5.43
   0  -8   1   69.14    5.44
   0  -8  -1   72.65    5.59
   0   8   1   87.91    6.70
   0   8  -1   80.76    5.24
   0   8  -1   66.06    5.66
   0   8   1   76.72    5.32
   0   8  -1   65.94    6.18
   0   8   1   74.26    5.77
   0   8   1   69.57    6.23
   0   8  -1   85.47    6.59
   4  -8   1   43.06    2.96
  -4  -8  -1   34.28    3.79
  -4  -8  -1   42.04    3.13
  -4  -8  -1   31.17    2.86
  -4  -8  -1   30.10    3.87
   4  -8   1   26.87    3.81
  -4  -8  -1   41.48    3.13
   4  -8   1   36.36    2.94
  -4  -8  -1   32.27    2.93
   4  -8   1   33.48    2.74
   4   8   1   36.27    3.24
  -4   8  -1   41.01    3.27
   4   8   1   31.62    3.70
   4   8   1   32.24    4.11
  -4   8  -1   36.43    3.14
  -6   8  -1  495.26   31.85
  -6   8  -1  531.62   38.54
   8  -8   1  173.94   12.06
  -8  -8  -1  157.98   12.12
   8  -8   1  159.95   10.67
  -8  -8  -1  186.07   12.18
   8  -8   1  149.93   13.19
  -8  -8  -1  152.84   10.73
  -8  -8  -1  173.43   13.16
  -8  -8  -1  157.49   13.19
   8  -8   1  175.29   12.03
  -8  -8  -1  166.94   10.79
   8  -8   1  141.58   12.92
   8  -8   1  174.86   10.81
   8   8   1  172.16   13.38
  -8   8  -1  175.57   12.19
   8   8   1  182.93   12.33
  -8   8  -1  173.87   13.27
   8   8   1  173.01   10.96
  -8   8  -1  178.07   10.88
 -12  -8  -1   26.02    2.44
  12  -8   1   19.10    2.20
  12  -8   1   24.60    2.19
 -12  -8  -1   14.52    2.51
 -12  -8  -1   23.24    2.25
  12  -8   1   20.47    2.29
 -12   8  -1   20.57    2.43
  12   8   1   14.62    2.85
 -12   8  -1   22.53    2.39
  12   8   1   19.11    2.50
  14  -8   1    0.68    1.26
 -14  -8  -1    0.73    0.99
 -14  -8  -1    1.32    1.51
  14  -8   1    0.52    1.02
 -14  -8  -1    1.19    1.10
 -14  -8  -1    0.64    0.93
  14  -8   1   -0.21    1.01
  14  -8   1   -0.16    1.53
  14  -8   1    0.46    0.85
 -14  -8  -1    0.65    1.49
  14  -8   1   -0.09    0.99
  14   8   1    0.80    1.64
  14   8   1   -0.49    1.27
 -14   8  -1    0.72    1.18
 -14   8  -1    1.40    1.67
 -14   8  -1    1.07    1.09
  14   8   1    1.60    1.27
 -16  -8  -1   73.63    6.53
  16  -8   1   70.21    6.22
  16  -8   1   73.37    5.20
  16  -8   1   74.54    5.61
 -16  -8  -1   80.50    5.78
  16  -8   1   75.03    5.58
 -16  -8  -1   65.80    6.38
 -16  -8  -1   79.51    5.73
  16  -8   1   67.55    5.09
  16  -8   1   66.68    6.61
 -16  -8  -1   73.25    5.18
 -16   8  -1   76.23    5.81
 -16   8  -1   62.36    6.51
 -16   8  -1   61.66    5.17
  16   8   1   65.69    6.67
  16   8   1   77.06    5.44
  16   8   1   78.47    5.99
  18  -8   1   89.46    5.85
 -18  -8  -1   83.44    6.38
 -18  -8  -1   84.56    5.78
  18  -8   1   91.22    7.04
  18  -8   1   85.49    6.27
  18  -8   1   86.12    7.45
 -18  -8  -1   82.04    6.45
 -18  -8  -1   75.02    7.24
  18  -8   1   77.25    6.27
 -18  -8  -1   81.80    7.22
  18  -8   1   81.23    5.74
 -18   8  -1   78.23    5.87
  18   8   1   69.47    6.60
 -18   8  -1   80.60    7.32
 -18   8  -1   80.39    6.48
  18   8   1   77.09    5.99
  18   8   1   84.59    7.50
  20  -8   1   67.16    5.31
 -20  -8  -1   54.13    4.27
  20  -8   1   48.42    4.53
 -20  -8  -1   65.23    5.70
 -20  -8  -1   51.15    4.70
  20  -8   1   50.30    4.47
  20  -8   1   61.28    5.77
 -20  -8  -1   46.11    4.58
  20  -8   1   53.74    4.29
  20  -8   1   48.62    4.24
  20   8   1   48.05    4.50
 -20   8  -1   61.52    4.51
 -20   8  -1   53.12    4.83
  20   8   1   58.53    5.92
 -20   8  -1   66.85    5.68
  22  -8   1  102.48    8.93
 -22  -8  -1  117.02    8.33
 -22  -8  -1   94.04    9.20
  22  -8   1  113.89    7.44
  22  -8   1   91.09    9.29
  22  -8   1  102.97    7.45
  22  -8   1  108.08    8.17
 -22  -8  -1  110.87    7.47
  22  -8   1  111.29    8.24
  22   8   1  110.87    9.57
 -22   8  -1  107.22    8.46
  22   8   1  112.48    7.71
 -22   8  -1  115.48    9.39
 -22   8  -1  107.85    7.60
  22   8   1  116.17    8.62
  24  -8   1   64.08    5.26
  24  -8   1   66.02    4.98
  24  -8   1   69.92    5.43
 -24  -8  -1   70.39    5.46
 -24  -8  -1   60.58    6.39
 -24  -8  -1   67.42    6.19
  24  -8   1   67.32    4.93
 -24  -8  -1   68.51    4.97
  24  -8   1   55.77    5.91
  24  -8   1   67.53    6.56
  24   8   1   61.49    5.22
 -24   8  -1   58.39    5.15
 -24   8  -1   62.08    5.64
 -24   8  -1   64.32    6.43
  24   8   1   64.57    5.77
  24   8   1   67.97    6.78
 -26  -8  -1   10.25    2.23
  26  -8   1   12.30    2.03
  26  -8   1   14.07    2.89
 -26  -8  -1   13.83    2.06
 -26  -8  -1    7.71    1.80
  26  -8   1   13.68    2.48
  26  -8   1   10.68    1.75
  26  -8   1   13.83    2.04
  26  -8   1   12.02    1.94
 -26   8  -1   15.37    2.35
 -26   8  -1   11.19    2.71
 -26   8  -1   14.46    2.37
  26   8   1   13.03    3.28
  26   8   1    7.91    2.17
  26   8   1   12.36    2.39
  28  -8   1   20.74    3.07
 -28  -8  -1   27.19    3.18
  28  -8   1   25.20    3.67
  28  -8   1   23.29    2.70
 -28  -8  -1   27.02    3.83
 -28   8  -1   17.99    3.32
  28   8   1   24.03    3.29
  28   8   1   26.92    3.53
 -28   8  -1   19.94    2.93
 -28   8  -1   28.64    3.18
  28   8   1   25.11    3.86
  30  -8   1   82.37    6.60
  30  -8   1   99.09    8.15
  30  -8   1   86.24    7.35
 -30  -8  -1   94.10    8.58
 -30   8  -1   88.60    7.75
 -30   8  -1  104.48    7.15
  30   8   1   99.17    9.05
  30   8   1   78.93    7.67
  30   8   1  101.74    7.21
  32  -8   1   30.29    3.43
  32  -8   1   30.74    4.12
 -32  -8  -1   21.70    3.83
  32  -8   1   29.11    3.57
  32   8   1   28.10    3.97
  32   8   1   34.03    4.01
 -32   8  -1   31.46    3.99
  34  -8   1   -0.29    1.95
 -34  -8  -1   -1.15    2.46
  34  -8   1    1.41    1.63
  34  -8   1    1.09    1.69
 -34   8  -1    1.73    2.22
  34   8   1    1.56    2.05
  34   8   1    1.30    1.98
  33  -9  -1   49.87    5.07
  33  -9  -1   37.35    4.36
 -33  -9   1   43.08    5.50
  33  -9  -1   39.26    4.11
  33   9  -1   35.61    4.70
 -33   9   1   51.34    4.76
  33   9  -1   42.91    4.70
 -31  -9   1    4.70    2.35
  31  -9  -1    9.96    2.48
  31  -9  -1    5.68    1.84
  31  -9  -1    9.64    1.98
 -31   9   1    5.52    2.02
 -31   9   1    5.24    2.16
  31   9  -1    4.54    2.24
  31   9  -1    3.79    2.05
  29  -9  -1   17.36    2.55
  29  -9  -1   16.52    2.44
 -29  -9   1   20.37    2.85
 -29  -9   1   16.06    3.04
  29   9  -1   19.77    3.04
 -29   9   1   21.46    2.90
 -29   9   1   19.36    2.92
  29   9  -1   15.41    2.79
 -27  -9   1   44.79    4.30
  27  -9  -1   48.02    4.43
 -27  -9   1   42.04    5.31
  27  -9  -1   46.16    4.11
 -27   9   1   46.83    4.71
  27   9  -1   48.64    4.50
 -27   9   1   44.76    5.57
 -27   9   1   44.30    4.34
  27   9  -1   48.90    4.76
 -25  -9   1    0.25    1.15
  25  -9  -1   -0.15    1.62
  25  -9  -1    0.28    1.33
 -25  -9   1    0.82    1.95
 -25  -9   1   -0.92    1.24
  25  -9  -1   -0.91    1.37
 -25  -9   1   -0.67    1.43
  25  -9  -1    0.62    1.39
  25  -9  -1   -1.17    1.92
 -25  -9   1   -0.93    1.11
  25  -9  -1   -0.76    1.08
  25   9  -1   -1.62    2.08
  25   9  -1   -0.54    1.51
 -25   9   1   -0.19    1.52
  25   9  -1    0.43    1.55
 -25   9   1   -0.04    1.55
 -25   9   1   -0.08    2.04
 -23  -9   1   94.94    8.71
 -23  -9   1  111.87    8.73
  23  -9  -1  100.31    7.10
 -23  -9   1   97.12    7.68
 -23  -9   1  105.46    6.98
  23  -9  -1   98.38    7.69
  23  -9  -1  109.69    9.13
  23  -9  -1  108.21    7.82
  23  -9  -1   87.13    6.96
  23  -9  -1   96.53    8.48
 -23  -9   1   90.95    7.69
  23   9  -1  111.10    9.18
 -23   9   1  107.01    7.26
 -23   9   1   88.47    8.82
 -23   9   1   91.62    7.93
  23   9  -1   98.52    7.26
  23   9  -1  106.89    8.07
  21  -9  -1   76.33    6.81
 -21  -9   1   61.48    4.86
 -21  -9   1   67.56    5.39
  21  -9  -1   64.56    5.34
  21  -9  -1   63.07    5.04
 -21  -9   1   77.49    6.30
 -21  -9   1   61.61    5.30
 -21  -9   1   68.56    6.32
  21  -9  -1   76.23    6.15
  21  -9  -1   58.81    5.40
  21  -9  -1   55.67    4.94
  21   9  -1   66.69    5.20
 -21   9   1   62.64    5.17
  21   9  -1   57.93    5.63
  21   9  -1   75.67    6.73
 -21   9   1   64.78    5.68
 -21   9   1   69.33    6.54
 -19  -9   1  160.29   11.87
  19  -9  -1  147.17   10.55
  19  -9  -1  176.19   12.92
 -19  -9   1  164.16   11.88
  19  -9  -1  166.92   11.88
 -19  -9   1  157.38   13.00
 -19  -9   1  156.26   10.56
  19  -9  -1  153.27   11.87
  19  -9  -1  193.09   13.52
 -19  -9   1  170.66   13.05
  19  -9  -1  164.22   10.71
  19   9  -1  146.11   12.06
 -19   9   1  152.91   12.02
 -19   9   1  163.76   13.22
  19   9  -1  173.32   10.86
  19   9  -1  160.18   13.26
 -19   9   1  152.94   10.74
 -17  -9   1   55.25    4.03
 -17  -9   1   50.16    5.12
  17  -9  -1   46.66    4.06
 -17  -9   1   48.71    5.27
 -17  -9   1   53.95    4.38
  17  -9  -1   51.10    4.44
  17  -9  -1   56.29    5.57
  17  -9  -1   52.00    4.36
  17  -9  -1   56.38    5.04
 -17  -9   1   53.14    4.32
  17  -9  -1   57.10    4.23
  17   9  -1   56.13    4.76
  17   9  -1   60.41    5.67
 -17   9   1   49.47    4.26
  17   9  -1   42.78    4.26
 -17   9   1   54.12    5.42
 -17   9   1   47.64    4.58
 -15  -9   1   18.53    2.14
  15  -9  -1   17.93    2.23
 -15  -9   1   20.44    2.03
 -15  -9   1   10.76    2.30
  15  -9  -1   14.22    1.83
 -15  -9   1   14.80    2.01
  15  -9  -1   13.24    1.93
  15  -9  -1   14.74    2.07
 -15   9   1   10.26    2.52
 -15   9   1   13.38    2.05
  15   9  -1   13.76    2.03
 -15   9   1   17.14    2.45
  15   9  -1   20.79    2.58
 -13  -9   1  152.25   10.68
  13  -9  -1  139.38    9.67
  13  -9  -1  141.88   11.59
 -13  -9   1  143.62   11.74
  13  -9  -1  150.88   10.74
 -13  -9   1  163.54   11.87
 -13  -9   1  133.84    9.51
 -13  -9   1  138.96   10.65
  13  -9  -1  145.10    9.55
  13  -9  -1  145.50   10.75
  13  -9  -1  166.13   12.10
 -13   9   1  143.87   10.84
  13   9  -1  140.94    9.72
 -13   9   1  151.97    9.74
 -13   9   1  156.59   11.98
  13   9  -1  143.58   11.93
  13   9  -1  143.05   10.91
 -11  -9   1   27.57    2.60
  11  -9  -1   23.70    3.25
 -11  -9   1   28.37    2.65
  11  -9  -1   31.75    2.88
  11  -9  -1   23.33    3.70
  11  -9  -1   28.24    2.83
 -11  -9   1   34.36    2.67
 -11  -9   1   22.86    3.52
  11  -9  -1   27.87    2.67
 -11  -9   1   26.54    3.49
  11  -9  -1   28.66    2.78
 -11  -9   1   36.50    2.76
  11   9  -1   31.37    3.12
 -11   9   1   27.45    3.84
  11   9  -1   33.18    3.00
  11   9  -1   24.85    3.84
 -11   9   1   27.91    2.91
 -11   9   1   31.57    2.96
  -9  -9   1    9.19    1.37
   9  -9  -1    8.90    1.79
  -9  -9   1    9.75    1.29
  -9  -9   1    7.18    1.86
   9  -9  -1   11.30    1.63
  -9  -9   1    9.00    1.39
   9  -9  -1   11.24    2.28
  -9  -9   1   12.51    1.47
   9  -9  -1   11.15    1.52
   9  -9  -1    8.80    1.39
  -9  -9   1   10.41    2.08
   9  -9  -1   11.60    1.57
   9   9  -1   12.79    1.79
   9   9  -1    8.51    2.35
  -9   9   1   12.99    1.68
  -9   9   1    5.44    2.04
  -9   9   1   12.60    1.80
   9   9  -1   14.05    1.85
  -7  -9   1   -0.19    0.86
   7  -9  -1    0.57    1.24
  -7  -9   1    1.38    1.46
  -7  -9   1   -0.80    0.80
   7  -9  -1   -0.26    0.94
   7  -9  -1   -0.48    0.87
  -7  -9   1    0.37    1.33
  -7  -9   1   -0.47    0.71
   7  -9  -1    0.03    1.51
  -7  -9   1    0.50    0.90
   7  -9  -1   -0.32    1.03
   7  -9  -1   -1.21    0.87
   7   9  -1   -1.18    1.58
  -7   9   1    0.02    1.72
  -7   9   1   -0.66    1.02
  -7   9   1   -0.63    1.12
   7   9  -1    0.14    1.04
   7   9  -1   -1.02    1.10
  -5  -9   1  275.40   20.38
   5  -9  -1  331.99   25.08
  -5  -9   1  312.13   24.81
   5  -9  -1  361.66   20.65
   5  -9  -1  350.22   23.29
   5  -9  -1  276.79   24.69
   5  -9  -1  342.98   23.25
  -5  -9   1  330.97   24.97
   5   9  -1  286.78   24.95
  -5   9   1  341.06   20.70
   5   9  -1  327.74   20.65
   5   9  -1  358.93   23.41
  -5   9   1  336.27   25.09
  -5   9   1  363.62   23.42
   3  -9  -1    4.29    1.86
  -3  -9   1    4.47    1.07
   3  -9  -1    6.51    1.19
   3  -9  -1    6.92    1.18
   3  -9  -1    7.54    1.30
   3  -9  -1    4.86    1.11
  -3  -9   1    7.25    0.99
  -3  -9   1    3.58    1.11
  -3  -9   1    3.91    1.59
  -3  -9   1    3.56    1.50
  -3  -9   1    5.69    1.00
   3  -9  -1    4.34    1.65
  -3   9   1    4.84    1.91
  -3   9   1    6.39    1.54
   3   9  -1    5.31    1.28
   3   9  -1    2.20    1.73
  -3   9   1    6.71    1.37
   3   9  -1    5.42    1.41
   1  -9  -1  189.15   14.62
  -1  -9   1  213.78   12.89
   1  -9  -1  207.67   16.00
  -1  -9   1  197.15   14.51
   1  -9  -1  213.83   14.63
   1  -9  -1  191.08   15.78
   1  -9  -1  185.71   13.01
  -1  -9   1  197.09   12.94
  -1  -9   1  197.64   14.51
   1  -9  -1  201.74   12.92
  -1  -9   1  226.15   15.99
  -1  -9   1  226.33   15.82
   1   9  -1  229.41   16.06
  -1   9   1  193.74   14.77
  -1   9   1  221.95   13.20
   1   9  -1  199.63   13.10
   1   9  -1  195.57   14.74
  -1   9   1  203.18   16.01
   1  -9   1   64.68    4.64
  -1  -9  -1   69.16    4.50
   1  -9   1   64.29    4.65
  -1  -9  -1   57.81    4.32
   1  -9   1   58.30    4.25
   1  -9   1   71.48    5.61
  -1  -9  -1   65.08    4.84
   1  -9   1   47.78    5.56
  -1  -9  -1   65.42    4.80
  -1  -9  -1   53.82    5.56
   1  -9   1   67.13    4.41
   1   9   1   48.85    4.60
  -1   9  -1   58.15    5.77
   1   9   1   72.02    5.94
   1   9   1   59.38    5.00
  -1   9  -1   61.57    4.93
  -1   9  -1   62.57    4.63
  -3  -9  -1   14.94    1.96
  -3  -9  -1   14.84    1.87
  -3  -9  -1   18.62    1.92
   3  -9   1   15.76    1.77
  -3  -9  -1   19.17    2.80
  -3  -9  -1   14.29    2.50
   3  -9   1   14.78    2.28
   3  -9   1   17.97    1.73
   3  -9   1   15.80    1.99
   3  -9   1   13.29    2.42
  -3  -9  -1   19.48    1.98
   3  -9   1   19.08    1.78
   3   9   1   13.47    2.53
  -3   9  -1   10.70    1.76
  -3   9  -1   17.20    2.14
  -3   9  -1   14.80    2.52
   3   9   1   13.30    1.95
   3   9   1   15.93    2.01
   5  -9   1    0.80    0.84
   5  -9   1    0.02    0.75
   5  -9   1    1.18    1.29
  -5  -9  -1    0.16    0.94
   5  -9   1   -0.16    0.79
   5  -9   1    0.55    1.43
  -5  -9  -1    1.23    1.01
  -5  -9  -1    0.74    1.56
  -5  -9  -1    0.56    1.37
  -5  -9  -1   -0.11    0.89
  -5  -9  -1   -1.04    0.81
   5  -9   1    0.04    0.94
  -5   9  -1    1.16    1.12
   5   9   1    0.05    1.33
  -5   9  -1    1.56    1.57
  -5   9  -1   -0.22    1.00
   5   9   1    1.35    1.82
   5   9   1   -0.71    1.11
   7  -9   1  519.03   41.80
  -7  -9  -1  577.49   41.75
  -7  -9  -1  538.27   41.79
   7   9   1  550.73   34.64
   7   9   1  608.20   42.00
  -7   9  -1  548.87   41.81
  -9  -9  -1  615.02   39.78
   9   9   1  662.76   39.99
   9   9   1  654.47   48.35
 -11  -9  -1   29.56    2.79
 -11  -9  -1   31.23    2.99
  11  -9   1   30.54    2.69
  11  -9   1   35.64    2.84
  11  -9   1   27.91    3.83
 -11  -9  -1   32.98    2.96
  11  -9   1   25.11    3.38
  11  -9   1   35.29    2.84
  11  -9   1   32.27    2.89
 -11  -9  -1   30.95    3.81
 -11   9  -1   26.63    3.85
  11   9   1   27.97    4.08
  11   9   1   30.38    3.13
 -11   9  -1   32.28    3.07
 -11   9  -1   33.16    3.01
  11   9   1   33.93    3.30
  13  -9   1  268.92   19.79
  13  -9   1  261.47   19.74
 -13  -9  -1  264.46   21.40
 -13  -9  -1  262.06   19.86
  13  -9   1  303.07   21.21
 -13  -9  -1  261.91   19.85
  13  -9   1  268.14   17.61
  13  -9   1  289.91   21.54
 -13  -9  -1  263.45   17.56
  13  -9   1  288.57   17.50
 -13  -9  -1  300.58   21.42
  13   9   1  274.48   20.07
 -13   9  -1  290.67   21.49
 -13   9  -1  295.45   17.69
 -13   9  -1  271.93   19.92
  13   9   1  269.39   17.74
  13   9   1  303.17   21.66
  15  -9   1   -0.87    0.98
  15  -9   1    0.79    1.14
 -15  -9  -1   -1.11    1.07
 -15  -9  -1   -0.26    1.04
  15  -9   1    1.05    0.94
 -15  -9  -1    0.54    0.95
  15  -9   1   -0.46    1.63
 -15  -9  -1    0.02    1.46
 -15  -9  -1   -0.26    1.69
  15  -9   1    0.48    1.13
  15  -9   1    0.60    1.34
 -15   9  -1   -0.23    1.21
  15   9   1    1.29    1.82
 -15   9  -1   -1.21    1.09
 -15   9  -1   -0.08    1.62
  15   9   1   -0.54    1.25
  15   9   1    0.01    1.32
 -17  -9  -1  305.96   19.11
 -17  -9  -1  291.46   23.19
 -17  -9  -1  281.41   21.57
  17  -9   1  313.47   23.45
 -17  -9  -1  326.99   23.30
  17  -9   1  300.11   19.13
  17  -9   1  298.20   21.50
 -17  -9  -1  316.54   21.63
  17  -9   1  316.75   19.03
  17  -9   1  298.98   21.47
 -17   9  -1  293.53   21.65
  17   9   1  317.32   21.86
  17   9   1  279.85   19.23
  17   9   1  327.76   23.55
 -17   9  -1  274.47   19.10
 -17   9  -1  291.17   23.27
  19  -9   1  370.86   30.38
 -19  -9  -1  412.11   30.28
  19  -9   1  409.01   28.17
 -19  -9  -1  416.98   28.31
 -19  -9  -1  383.79   28.25
  19  -9   1  406.67   24.86
  19  -9   1  411.27   24.99
  19  -9   1  381.08   29.97
  19  -9   1  398.91   28.17
 -19  -9  -1  452.10   30.37
 -19  -9  -1  391.68   24.93
 -19   9  -1  386.17   30.28
  19   9   1  359.67   28.43
 -19   9  -1  369.49   28.31
  19   9   1  402.58   30.50
 -19   9  -1  396.68   25.01
  19   9   1  404.81   25.14
 -21  -9  -1   40.20    4.72
  21  -9   1   39.43    3.59
  21  -9   1   32.33    4.78
 -21  -9  -1   37.96    3.84
  21  -9   1   30.63    4.24
 -21  -9  -1   40.68    3.49
  21  -9   1   40.52    3.53
  21  -9   1   40.92    3.69
 -21  -9  -1   41.00    3.72
  21  -9   1   42.53    3.58
 -21   9  -1   39.87    3.99
  21   9   1   41.79    3.90
 -21   9  -1   38.72    4.76
  21   9   1   44.05    5.04
 -21   9  -1   39.35    3.78
  21   9   1   34.35    4.07
 -23  -9  -1    1.01    1.84
  23  -9   1   -0.79    1.83
 -23  -9  -1    5.96    1.66
 -23  -9  -1    1.70    1.65
 -23  -9  -1    3.77    1.44
 -23  -9  -1    2.91    1.29
  23  -9   1    1.82    1.16
  23  -9   1    2.06    1.34
  23  -9   1    0.79    1.53
  23  -9   1    5.47    1.46
  23  -9   1    3.42    1.40
 -23   9  -1    1.02    1.92
  23   9   1    4.55    1.80
 -23   9  -1    3.78    1.63
 -23   9  -1    3.72    1.68
  23   9   1    2.73    2.41
  23   9   1    5.45    1.92
 -25  -9  -1   68.41    6.09
 -25  -9  -1   55.67    4.74
  25  -9   1   67.50    6.75
 -25  -9  -1   60.07    5.19
  25  -9   1   64.45    5.82
 -25  -9  -1   60.76    6.24
 -25  -9  -1   60.73    5.27
  25  -9   1   56.20    4.70
  25  -9   1   61.22    5.10
 -25   9  -1   58.47    5.42
 -25   9  -1   67.82    5.12
 -25   9  -1   61.30    6.26
  25   9   1   54.03    5.51
  25   9   1   46.51    6.48
  25   9   1   62.60    5.17
 -27  -9  -1   51.98    6.08
  27  -9   1   49.73    4.54
  27  -9   1   57.47    4.95
  27  -9   1   59.94    5.62
  27   9   1   47.51    4.99
 -27   9  -1   69.34    6.39
 -27   9  -1   56.45    5.35
 -27   9  -1   58.80    5.01
  27   9   1   50.58    5.34
  27   9   1   71.47    6.85
  29  -9   1    1.02    1.54
  29  -9   1    0.67    1.51
 -29  -9  -1   -1.29    1.86
  29  -9   1    0.29    1.86
  29   9   1    1.97    1.84
  29   9   1   -0.48    2.79
 -29   9  -1   -0.02    1.76
 -29   9  -1    0.42    1.61
  29   9   1   -0.53    1.77
  31  -9   1    9.53    1.93
 -31  -9  -1    7.50    2.52
  31  -9   1    8.73    2.22
  31  -9   1   13.10    2.18
  31   9   1    7.39    2.28
 -31   9  -1    9.62    2.31
  31   9   1   15.25    2.63
 -31   9  -1   12.92    2.56
  33  -9   1   12.24    2.63
  33  -9   1   14.04    2.38
  33  -9   1   19.17    2.51
 -33  -9  -1   21.36    3.58
  33   9   1   14.72    2.66
  33   9   1   14.77    2.81
 -32 -10   1  124.75   10.77
  32 -10  -1  136.21   10.47
 -32 -10   1  116.79    9.40
  32 -10  -1  122.43    9.44
  32 -10  -1  128.02    8.56
 -32  10   1  121.39    9.89
  32  10  -1  103.86    9.82
 -30 -10   1    5.49    1.75
  30 -10  -1    7.36    1.88
 -30 -10   1    2.13    2.33
  30 -10  -1    4.83    1.79
  30 -10  -1    2.15    1.83
  30  10  -1    5.11    2.09
 -30  10   1    4.28    2.09
 -30  10   1    3.92    2.09
  30  10  -1    6.00    2.13
  28 -10  -1    6.19    1.81
  28 -10  -1    7.78    1.82
 -28 -10   1    4.66    1.62
  28 -10  -1    6.78    2.11
 -28 -10   1    4.71    2.27
  28  10  -1    2.68    1.87
  28  10  -1    5.30    2.06
 -28  10   1    5.91    2.15
 -28  10   1    8.81    2.15
  26 -10  -1    1.13    1.53
  26 -10  -1    0.57    1.63
 -26 -10   1    1.56    2.07
  26 -10  -1    0.32    1.41
 -26 -10   1    0.82    1.35
  26  10  -1    0.50    1.70
  26  10  -1    0.04    2.40
  26  10  -1   -0.31    1.78
 -26  10   1    2.82    1.83
 -26  10   1    0.97    2.21
 -26  10   1    0.33    1.66
 -24 -10   1   22.70    2.82
  24 -10  -1   22.82    2.92
  24 -10  -1   21.57    3.11
  24 -10  -1   17.70    2.39
 -24  10   1   23.33    3.00
 -24  10   1   22.96    3.64
 -24  10   1   22.61    2.87
  24  10  -1   18.00    3.62
  24  10  -1   23.98    2.96
  22 -10  -1   -0.36    1.08
  22 -10  -1    0.69    1.33
  22 -10  -1   -0.89    1.29
  22 -10  -1   -0.69    1.25
 -22 -10   1   -0.49    1.74
 -22 -10   1   -0.75    1.05
 -22 -10   1   -0.39    1.23
  22 -10  -1   -0.79    1.90
 -22 -10   1   -0.60    1.10
  22 -10  -1    0.84    1.65
 -22 -10   1   -0.44    1.49
 -22  10   1   -1.23    1.42
 -22  10   1   -0.22    1.43
  22  10  -1   -0.31    1.55
  22  10  -1   -0.59    1.50
  22  10  -1   -0.99    2.11
 -22  10   1    0.79    2.09
  20 -10  -1  127.91    9.51
  20 -10  -1  122.66   10.92
  20 -10  -1  139.13    9.56
 -20 -10   1  122.69   10.54
 -20 -10   1  131.66    8.55
 -20 -10   1  134.74    9.51
 -20 -10   1  126.92   10.65
  20 -10  -1  114.62    8.63
 -20 -10   1  126.12    9.47
  20 -10  -1  122.66   10.38
  20 -10  -1  123.79    8.54
  20  10  -1  132.01    9.85
  20  10  -1  128.61    8.84
  20  10  -1  133.07   11.03
 -20  10   1  114.78    9.68
 -20  10   1  120.63   10.82
 -20  10   1  128.82    8.77
  18 -10  -1   94.86    7.02
  18 -10  -1   95.50    7.60
 -18 -10   1  108.21    8.66
 -18 -10   1   99.46    7.57
  18 -10  -1   89.76    7.59
  18 -10  -1  106.58    8.45
 -18 -10   1  116.57    8.80
 -18 -10   1  109.74    6.91
  18 -10  -1   94.40    6.87
 -18 -10   1   94.85    7.56
 -18  10   1  106.57    8.89
 -18  10   1  102.24    7.12
  18  10  -1   90.97    7.89
  18  10  -1   96.80    7.17
 -18  10   1   93.60    7.82
  18  10  -1  104.69    8.99
  16 -10  -1    9.96    1.75
 -16 -10   1    8.03    1.38
 -16 -10   1    6.05    1.38
  16 -10  -1    9.48    1.63
  16 -10  -1    6.93    1.84
 -16 -10   1    9.84    2.37
 -16 -10   1    9.98    2.29
  16 -10  -1    8.66    1.56
  16 -10  -1    7.24    1.48
  16 -10  -1    3.29    2.11
 -16 -10   1   10.15    1.56
  16  10  -1    9.48    1.91
 -16  10   1    6.50    2.26
  16  10  -1    5.89    1.69
 -16  10   1    7.58    1.73
  16  10  -1    8.24    2.41
 -16  10   1    6.91    1.68
  14 -10  -1   26.91    2.74
 -14 -10   1   21.14    2.43
  14 -10  -1   27.65    3.87
  14 -10  -1   21.59    2.59
  14 -10  -1   21.58    2.50
 -14 -10   1   27.27    3.45
 -14 -10   1   28.41    3.53
 -14 -10   1   18.26    2.31
 -14 -10   1   21.93    2.43
  14 -10  -1   23.99    2.60
 -14  10   1   28.62    2.95
  14  10  -1   25.62    4.01
  14  10  -1   15.80    2.51
  14  10  -1   19.53    2.45
 -14  10   1   22.69    2.77
 -14  10   1   27.44    3.87
 -12 -10   1  331.96   24.74
 -12 -10   1  336.57   21.87
  12 -10  -1  330.08   26.42
 -12 -10   1  350.11   26.58
  12 -10  -1  364.72   21.90
  12 -10  -1  349.67   24.85
  12 -10  -1  338.07   22.02
  12 -10  -1  370.75   24.82
 -12 -10   1  339.35   26.64
  12 -10  -1  368.42   26.89
 -12 -10   1  362.13   21.88
  12  10  -1  341.58   22.08
 -12  10   1  329.05   24.91
 -12  10   1  348.48   22.07
  12  10  -1  349.53   25.04
  12  10  -1  370.42   26.90
 -12  10   1  362.89   26.82
  10 -10  -1   72.33    5.01
 -10 -10   1   67.86    6.31
  10 -10  -1   78.73    5.25
  10 -10  -1   74.22    5.55
 -10 -10   1   73.73    5.39
 -10 -10   1   74.66    5.42
 -10 -10   1   63.12    4.94
  10 -10  -1   81.92    5.57
  10 -10  -1   53.00    6.47
  10 -10  -1   55.47    6.11
 -10  10   1   70.15    5.28
  10  10  -1   78.08    5.81
 -10  10   1   70.32    5.68
  10  10  -1   63.78    6.59
 -10  10   1   68.47    6.66
  10  10  -1   76.36    5.33
  -8 -10   1  595.17   45.85
   8 -10  -1  635.76   46.04
   8 -10  -1  598.82   37.95
  -8  10   1  615.95   45.98
   8  10  -1  637.92   46.01
  -8  10   1  585.77   37.99
  -6 -10   1   22.43    3.09
   6 -10  -1   23.57    3.23
   6 -10  -1   18.81    2.33
   6 -10  -1   14.70    2.48
   6 -10  -1   15.93    2.12
  -6 -10   1   20.50    2.13
   6 -10  -1   21.15    2.22
  -6 -10   1   24.32    2.11
  -6 -10   1   19.71    2.85
  -6 -10   1   22.16    2.01
   6 -10  -1   22.00    2.29
  -6 -10   1   18.76    2.09
  -6  10   1   19.37    2.51
   6  10  -1   22.05    2.63
  -6  10   1   16.69    2.85
   6  10  -1   20.17    2.55
   6  10  -1   20.85    3.10
  -6  10   1   19.85    2.63
   4 -10  -1  425.58   30.24
   4 -10  -1  507.80   30.45
   4 -10  -1  528.00   36.99
  -4 -10   1  416.55   36.75
  -4  10   1  529.66   30.59
   4  10  -1  455.85   36.85
   4  10  -1  498.40   30.53
  -4  10   1  554.86   37.05
   2 -10  -1   37.06    3.18
   2 -10  -1   31.90    4.15
  -2 -10   1   28.92    4.09
   2 -10  -1   38.68    3.21
   2 -10  -1   40.04    3.21
  -2 -10   1   34.09    3.97
  -2 -10   1   35.05    2.89
  -2 -10   1   34.01    2.96
  -2 -10   1   37.50    2.99
   2 -10  -1   38.52    3.00
  -2 -10   1   38.26    3.02
  -2  10   1   37.24    3.51
  -2  10   1   35.16    4.39
   2  10  -1   39.20    3.47
   2  10  -1   36.18    3.35
   2  10  -1   42.55    4.34
  -2  10   1   36.01    3.37
   0 -10  -1  205.45   12.49
   0 -10   1  206.76   15.29
   0 -10   1  202.61   13.97
   0 -10  -1  183.95   12.56
   0 -10  -1  193.71   14.11
   0 -10   1  192.01   12.51
   0 -10   1  204.41   15.44
   0 -10   1  193.40   13.96
   0 -10  -1  184.49   15.27
   0 -10  -1  198.35   15.49
   0 -10  -1  206.90   14.09
   0  10  -1  203.65   14.26
   0  10  -1  209.20   12.74
   0  10  -1  213.25   15.55
   0  10   1  164.67   12.68
   0  10   1  197.15   14.30
   0  10   1  177.99   15.49
  -2 -10  -1  386.01   24.23
   2 -10   1  329.17   26.01
   2 -10   1  356.08   21.38
  -2 -10  -1  322.33   21.38
   2 -10   1  307.00   25.81
  -2 -10  -1  305.11   26.01
  -2 -10  -1  343.70   25.92
  -2  10  -1  321.98   24.29
  -2  10  -1  379.99   21.57
   2  10   1  362.14   26.19
  -4 -10  -1    4.45    1.24
   4 -10   1    3.58    1.69
   4 -10   1    5.61    0.98
   4 -10   1    3.46    1.17
  -4 -10  -1    3.42    1.12
   4 -10   1    5.00    0.94
   4 -10   1    2.48    0.98
  -4 -10  -1    4.47    1.86
  -4 -10  -1    3.64    1.06
  -4 -10  -1    5.71    1.17
  -4 -10  -1    2.94    1.61
  -4  10  -1    4.58    1.86
  -4  10  -1    4.55    1.30
   4  10   1    4.82    1.49
  -4  10  -1    4.27    1.42
   4  10   1    5.78    2.17
   4  10   1    3.72    1.38
  -6 -10  -1    7.74    1.42
  -6 -10  -1    5.05    1.74
   6 -10   1    4.91    1.55
   6 -10   1    9.37    1.37
  -6 -10  -1    7.67    1.34
   6 -10   1    9.95    1.42
   6 -10   1    4.97    1.15
   6 -10   1    6.15    1.33
   6 -10   1    7.33    2.07
  -6 -10  -1    9.90    1.36
  -6 -10  -1    6.51    1.91
  -6 -10  -1    7.42    1.30
  -6  10  -1    7.05    1.46
   6  10   1    4.70    2.07
  -6  10  -1    8.02    1.66
   6  10   1    9.58    1.67
  -6  10  -1    4.12    1.91
   6  10   1    9.06    1.75
   8 -10   1  122.78   10.27
   8 -10   1  124.16    8.55
   8 -10   1  116.75   10.61
  -8 -10  -1  139.90   10.57
  -8 -10  -1  140.57   10.70
  -8 -10  -1  142.17    8.54
  -8 -10  -1  139.20    8.57
  -8 -10  -1  132.26    9.52
   8 -10   1  129.93    8.40
  -8 -10  -1  131.21    9.52
   8 -10   1  136.14    9.38
   8 -10   1  124.75    9.38
  -8  10  -1  128.24    9.62
  -8  10  -1  121.99   10.64
   8  10   1  116.34   10.76
  -8  10  -1  115.51    8.63
   8  10   1  135.43    9.79
   8  10   1  128.69    8.79
  10 -10   1   41.63    3.09
  10 -10   1   30.57    2.94
 -10 -10  -1   30.01    4.05
 -10 -10  -1   41.91    3.29
  10 -10   1   35.36    3.13
 -10 -10  -1   37.29    3.10
 -10 -10  -1   43.95    3.31
  10 -10   1   24.53    4.06
 -10 -10  -1   28.49    3.04
 -10 -10  -1   25.05    3.92
  10 -10   1   41.99    3.07
  10  10   1   41.01    3.69
  10  10   1   25.10    4.39
 -10  10  -1   38.76    3.39
  10  10   1   35.56    3.46
 -10  10  -1   29.01    4.19
 -10  10  -1   32.14    3.25
 -12 -10  -1  418.57   31.08
  12 -10   1  416.07   25.66
  12 -10   1  446.71   30.91
  12 -10   1  370.58   28.91
  12 -10   1  432.25   31.29
  12 -10   1  377.61   28.88
  12 -10   1  418.67   25.51
 -12 -10  -1  426.63   25.65
 -12  10  -1  410.90   29.11
 -12  10  -1  447.26   31.24
 -12  10  -1  408.81   25.72
  12  10   1  413.67   25.84
  12  10   1  361.29   31.22
  12  10   1  392.25   29.24
  14 -10   1  164.65   10.47
  14 -10   1  167.02   11.72
 -14 -10  -1  152.49   13.00
  14 -10   1  141.11   13.05
  14 -10   1  164.47   10.63
 -14 -10  -1  147.47   12.95
 -14 -10  -1  152.45   10.55
 -14 -10  -1  183.95   11.89
 -14 -10  -1  173.98   11.88
  14 -10   1  136.31   12.63
  14 -10   1  162.62   11.74
 -14  10  -1  166.53   11.93
  14  10   1  172.17   12.14
  14  10   1  148.33   13.22
  14  10   1  181.92   10.89
 -14  10  -1  167.98   10.72
 -14  10  -1  159.12   13.09
  16 -10   1  411.73   29.12
 -16 -10  -1  391.34   29.24
 -16 -10  -1  375.88   25.77
  16 -10   1  405.17   25.86
 -16 -10  -1  428.36   31.34
  16 -10   1  460.28   31.15
  16 -10   1  413.47   29.18
  16  10   1  376.89   29.44
  16  10   1  427.59   31.60
 -16  10  -1  453.24   31.50
 -16  10  -1  436.68   25.95
 -16  10  -1  390.27   29.32
  16  10   1  389.48   26.00
 -18 -10  -1  104.01    7.77
  18 -10   1  102.51    9.00
  18 -10   1   81.80    8.33
 -18 -10  -1  106.67    7.73
  18 -10   1  103.63    7.08
  18 -10   1  100.39    7.62
 -18 -10  -1   98.65    8.70
 -18 -10  -1   86.61    8.74
  18 -10   1  113.69    7.63
  18 -10   1  103.25    6.92
 -18 -10  -1  102.35    7.00
  18  10   1  102.05    8.08
  18  10   1  106.08    9.14
  18  10   1  102.79    7.31
 -18  10  -1   95.97    7.12
 -18  10  -1   98.91    7.88
 -18  10  -1   95.32    8.84
 -20 -10  -1   89.11    7.32
 -20 -10  -1  104.15    8.39
  20 -10   1   96.86    7.23
  20 -10   1   96.18    6.61
 -20 -10  -1   80.44    8.32
  20 -10   1   90.57    7.21
  20 -10   1  110.95    8.13
 -20 -10  -1   93.01    7.36
  20 -10   1   96.67    8.68
  20 -10   1  101.13    6.78
 -20 -10  -1   86.07    6.60
  20  10   1   86.92    6.94
  20  10   1   91.26    7.71
 -20  10  -1   79.73    8.39
 -20  10  -1   97.30    7.52
 -20  10  -1  101.27    6.90
  20  10   1  105.97    8.89
 -22 -10  -1   82.34    6.28
 -22 -10  -1   77.78    5.69
  22 -10   1   75.55    6.05
  22 -10   1   75.85    5.60
  22 -10   1   84.73    7.60
  22 -10   1   79.49    5.77
 -22 -10  -1   78.72    7.23
 -22 -10  -1   65.21    6.09
  22 -10   1   81.17    6.10
  22 -10   1   79.31    6.86
  22  10   1   76.16    6.08
  22  10   1   78.67    7.64
 -22  10  -1   79.09    5.93
 -22  10  -1   72.68    6.39
  22  10   1   62.97    6.52
 -22  10  -1   83.02    7.41
  24 -10   1   51.63    5.06
 -24 -10  -1   50.11    5.54
  24 -10   1   44.24    4.23
  24 -10   1   48.78    4.06
 -24 -10  -1   44.51    4.41
 -24  10  -1   49.16    4.74
  24  10   1   42.38    4.78
  24  10   1   47.37    5.92
 -24  10  -1   52.62    5.71
  24  10   1   50.82    4.62
 -24  10  -1   51.30    4.53
  26 -10   1   -1.05    1.64
 -26 -10  -1    0.01    1.39
  26 -10   1    0.39    1.41
  26 -10   1    0.86    1.40
 -26 -10  -1   -2.92    1.95
  26  10   1    0.37    1.79
  26  10   1    0.75    1.68
  26  10   1   -0.53    2.26
 -26  10  -1    1.06    1.71
 -26  10  -1   -1.85    1.63
  28 -10   1    1.00    1.84
 -28 -10  -1    1.63    1.54
 -28 -10  -1    1.13    2.10
  28 -10   1    2.16    1.49
  28 -10   1    3.34    1.61
 -28  10  -1    3.61    1.95
 -28  10  -1   -0.51    1.87
  28  10   1    2.36    1.93
  28  10   1    1.93    1.88
  30 -10   1   19.70    2.92
  30 -10   1   21.16    3.23
 -30 -10  -1   16.03    3.40
  30 -10   1   17.05    2.35
 -30 -10  -1   19.04    2.66
  30  10   1   14.68    2.70
 -30  10  -1   19.31    2.93
  30  10   1   22.57    3.14
  32 -10   1   35.38    3.69
 -32 -10  -1   46.32    5.42
 -32 -10  -1   35.47    3.97
  32 -10   1   34.29    3.90
  32 -10   1   35.18    4.61
  32  10   1   41.84    4.59
  32  10   1   31.56    4.49
 -32  10  -1   42.30    4.70
 -31 -11   1    7.54    2.81
  31 -11  -1    5.59    1.76
  31 -11  -1    5.53    1.83
  31 -11  -1    7.01    2.42
 -31 -11   1    5.93    1.76
  31  11  -1    4.69    2.17
 -31  11   1    4.62    2.17
  29 -11  -1   50.47    4.72
 -29 -11   1   47.81    4.61
  29 -11  -1   52.96    5.42
  29 -11  -1   55.06    4.50
 -29 -11   1   50.00    5.83
 -29  11   1   51.63    5.27
  29  11  -1   48.81    5.24
 -27 -11   1   41.77    3.87
  27 -11  -1   34.73    3.74
 -27 -11   1   37.17    5.05
  27 -11  -1   34.49    3.87
  27 -11  -1   43.47    4.64
  27  11  -1   38.55    4.44
 -27  11   1   33.35    4.35
  27  11  -1   39.36    4.45
 -27  11   1   44.15    4.40
 -25 -11   1    3.00    2.17
  25 -11  -1    4.61    1.93
  25 -11  -1    8.26    1.76
 -25 -11   1    7.98    1.75
  25 -11  -1    7.13    1.80
  25  11  -1    6.75    2.05
 -25  11   1   11.58    2.27
  25  11  -1    9.96    2.34
 -25  11   1    7.12    2.07
 -23 -11   1   28.69    3.34
  23 -11  -1   29.87    3.46
 -23 -11   1   32.91    4.52
  23 -11  -1   34.06    4.11
  23 -11  -1   31.15    3.35
  23  11  -1   31.27    3.94
 -23  11   1   34.96    3.78
  23  11  -1   41.88    5.31
  23  11  -1   29.99    3.92
 -23  11   1   32.95    3.84
 -23  11   1   39.40    4.94
  21 -11  -1   77.04    7.40
 -21 -11   1   67.49    6.98
 -21 -11   1   77.94    6.95
  21 -11  -1   70.30    5.41
 -21 -11   1   74.38    5.81
  21 -11  -1   74.20    5.86
  21  11  -1   55.55    6.15
 -21  11   1   66.03    5.68
 -21  11   1   73.45    6.16
 -21  11   1   75.94    7.32
  21  11  -1   77.62    5.91
  21  11  -1   80.89    7.53
  19 -11  -1  159.14   11.27
 -19 -11   1  132.20   10.15
 -19 -11   1  138.16   11.44
  19 -11  -1  131.32    9.35
 -19 -11   1  131.20    9.15
  19 -11  -1  126.71   10.20
  19 -11  -1  138.51   10.22
 -19 -11   1  127.35   10.15
  19 -11  -1  145.19   11.81
  19 -11  -1  121.17    9.11
  19  11  -1  142.56    9.56
 -19  11   1  142.49   10.48
  19  11  -1  123.88   10.52
 -19  11   1  159.40   11.79
 -19  11   1  150.89    9.50
  17 -11  -1  112.89    8.05
 -17 -11   1  111.08    7.95
  17 -11  -1  102.08    8.84
 -17 -11   1  115.81    9.16
  17 -11  -1  109.66    8.02
 -17 -11   1   97.56    7.17
  17 -11  -1   89.00    7.33
  17 -11  -1   94.32    7.19
  17 -11  -1  106.04    9.42
 -17 -11   1  100.84    7.91
 -17 -11   1  107.99    9.10
  17  11  -1  108.62    9.49
 -17  11   1  104.35    9.33
  17  11  -1  104.71    8.38
 -17  11   1  107.61    7.55
 -17  11   1  109.08    8.26
  17  11  -1  106.44    7.59
  15 -11  -1   12.69    2.20
  15 -11  -1    5.28    1.54
 -15 -11   1    7.88    2.09
  15 -11  -1    6.60    1.42
  15 -11  -1    7.00    1.49
 -15 -11   1    6.29    1.42
  15 -11  -1    6.07    2.18
 -15 -11   1    5.71    1.26
 -15 -11   1    4.58    1.30
  15 -11  -1    5.65    1.44
 -15 -11   1    7.05    2.25
  15  11  -1    5.06    1.81
  15  11  -1    4.05    1.68
 -15  11   1    7.71    1.64
 -15  11   1    6.80    1.85
 -15  11   1    9.87    2.63
  15  11  -1    9.18    2.74
  13 -11  -1  111.59    7.85
 -13 -11   1  104.12    7.81
  13 -11  -1  123.19    8.76
 -13 -11   1  135.94   10.00
 -13 -11   1  119.19    8.68
  13 -11  -1  115.63   10.11
  13 -11  -1  123.48    8.09
  13 -11  -1  112.77    8.77
 -13 -11   1  130.37    9.87
 -13 -11   1  122.46    7.87
 -13 -11   1  119.91    8.68
 -13  11   1  114.31   10.04
 -13  11   1  114.15    8.13
 -13  11   1  113.94    8.94
  13  11  -1  118.49   10.22
  13  11  -1  103.04    8.13
  13  11  -1  116.43    9.07
 -11 -11   1   87.21    7.16
  11 -11  -1   73.29    6.95
 -11 -11   1   83.95    5.63
  11 -11  -1   83.12    6.22
 -11 -11   1   81.35    5.63
 -11 -11   1   77.18    6.08
  11 -11  -1   87.36    6.24
 -11 -11   1   84.71    6.09
  11 -11  -1   79.70    5.81
  11 -11  -1   87.00    7.52
 -11 -11   1   72.68    7.15
  11 -11  -1   84.20    5.66
 -11  11   1   78.52    5.95
  11  11  -1   76.80    5.99
  11  11  -1   81.81    7.53
 -11  11   1   76.88    6.39
  11  11  -1   79.91    6.50
 -11  11   1   64.53    7.28
   9 -11  -1   17.86    2.22
  -9 -11   1   16.86    2.07
  -9 -11   1   16.30    1.97
   9 -11  -1   26.07    3.01
  -9 -11   1   18.72    2.21
   9 -11  -1   17.85    2.31
   9 -11  -1   16.55    2.21
   9 -11  -1   26.23    3.65
   9 -11  -1   19.94    2.46
  -9 -11   1   24.36    3.30
  -9 -11   1   17.12    2.17
   9  11  -1   24.89    3.87
   9  11  -1   23.28    2.77
  -9  11   1   16.22    2.88
  -9  11   1   20.50    2.69
  -9  11   1   19.35    2.54
   9  11  -1   16.57    2.63
  -7 -11   1   11.24    2.29
   7 -11  -1   11.04    2.50
   7 -11  -1   11.71    2.09
  -7 -11   1    8.74    1.24
  -7 -11   1    7.56    1.40
  -7 -11   1    8.92    1.34
   7 -11  -1    7.48    1.40
  -7 -11   1   11.37    1.52
   7 -11  -1    9.00    1.46
   7 -11  -1   11.08    1.68
   7 -11  -1    9.54    1.44
  -7 -11   1   10.56    2.21
  -7  11   1    5.59    2.25
   7  11  -1    7.12    2.28
  -7  11   1   11.78    1.79
   7  11  -1   10.60    1.87
  -7  11   1   11.28    1.95
   7  11  -1    6.83    1.70
   5 -11  -1    4.43    1.19
   5 -11  -1    6.25    1.26
   5 -11  -1    7.53    1.45
  -5 -11   1    9.87    2.06
   5 -11  -1    5.37    1.96
  -5 -11   1    4.87    1.23
  -5 -11   1    5.50    1.11
  -5 -11   1    8.31    1.30
  -5 -11   1    5.28    1.01
   5 -11  -1    5.49    1.20
  -5 -11   1    9.06    2.07
   5  11  -1    5.42    1.54
  -5  11   1    7.09    2.22
   5  11  -1    9.02    2.29
  -5  11   1    4.81    1.46
   5  11  -1    6.21    1.64
  -5  11   1    8.76    1.75
  -3 -11   1    9.99    1.52
  -3 -11   1   13.34    2.17
   3 -11  -1    8.16    1.39
   3 -11  -1    8.41    1.42
  -3 -11   1   17.59    2.62
   3 -11  -1   10.67    1.52
   3 -11  -1   10.81    1.71
   3 -11  -1   15.47    2.52
   3 -11  -1   13.17    2.27
  -3 -11   1    7.80    1.20
  -3 -11   1   10.95    1.45
  -3 -11   1   10.21    1.49
  -3  11   1   13.31    2.56
   3  11  -1   11.86    1.94
   3  11  -1    9.30    1.71
  -3  11   1    7.57    1.67
  -3  11   1   10.37    1.88
   3  11  -1   15.55    2.58
   1 -11  -1   47.72    4.84
  -1 -11   1   46.91    3.67
  -1 -11   1   47.98    4.76
   1 -11  -1   45.06    3.87
  -1 -11   1   46.96    3.54
   1 -11  -1   50.25    5.04
  -1 -11   1   46.25    3.62
   1 -11  -1   42.40    3.60
  -1 -11   1   45.13    3.69
   1 -11  -1   49.07    3.79
   1 -11  -1   44.37    3.87
  -1 -11   1   55.83    5.03
  -1  11   1   51.32    4.14
   1  11  -1   48.21    4.01
  -1  11   1   49.95    5.25
  -1  11   1   46.32    4.22
   1  11  -1   44.71    4.14
   1  11  -1   46.70    5.06
   1 -11   1  182.43   11.78
   1 -11   1  163.74   10.64
   1 -11   1  170.49   13.06
  -1 -11  -1  192.67   13.41
  -1 -11  -1  154.02   13.04
   1 -11   1  167.22   10.53
  -1 -11  -1  159.74   11.90
   1 -11   1  166.07   11.76
  -1 -11  -1  141.16   10.65
  -1 -11  -1  171.63   11.91
  -1 -11  -1  166.49   10.59
   1  11   1  143.65   12.10
  -1  11  -1  134.98   13.16
   1  11   1  175.29   10.97
   1  11   1  154.41   13.32
  -1  11  -1  180.38   10.92
  -1  11  -1  171.43   12.13
   3 -11   1  245.63   17.10
  -3 -11  -1  209.27   16.83
   3 -11   1  230.06   13.83
   3 -11   1  215.39   15.36
  -3 -11  -1  200.04   13.70
   3 -11   1  210.86   16.76
   3 -11   1  216.34   13.66
  -3 -11  -1  224.28   15.52
  -3 -11  -1  210.26   13.83
   3 -11   1  241.15   15.38
  -3 -11  -1  219.56   17.07
  -3 -11  -1  204.56   15.47
  -3  11  -1  210.46   15.69
  -3  11  -1  197.17   13.94
   3  11   1  200.33   14.01
   3  11   1  215.27   15.76
  -3  11  -1  205.32   16.98
   3  11   1  237.84   17.23
   5 -11   1   41.47    3.27
   5 -11   1   40.98    4.52
   5 -11   1   34.41    3.09
  -5 -11  -1   38.05    3.43
   5 -11   1   38.37    3.25
  -5 -11  -1   49.93    4.69
   5 -11   1   43.57    4.10
  -5 -11  -1   35.98    3.24
  -5 -11  -1   33.66    3.31
   5 -11   1   37.05    3.32
  -5 -11  -1   41.75    3.51
  -5 -11  -1   45.89    4.46
   5  11   1   37.94    3.76
  -5  11  -1   43.69    3.67
   5  11   1   43.70    4.90
   5  11   1   41.85    3.92
  -5  11  -1   39.26    4.61
  -5  11  -1   41.97    3.74
   7 -11   1  271.77   17.65
  -7 -11  -1  281.16   21.46
  -7 -11  -1  251.08   17.62
  -7 -11  -1  293.96   19.91
  -7 -11  -1  267.48   21.55
   7 -11   1  267.68   19.76
  -7 -11  -1  268.04   19.89
   7 -11   1  278.51   19.74
   7 -11   1  302.84   17.54
   7 -11   1  269.32   21.26
  -7 -11  -1  261.31   17.56
   7 -11   1  285.67   21.67
   7  11   1  249.28   20.09
  -7  11  -1  289.39   17.84
   7  11   1  297.01   17.94
   7  11   1  328.56   21.94
  -7  11  -1  290.94   20.08
  -7  11  -1  277.23   21.63
  -9 -11  -1    1.64    1.15
  -9 -11  -1    0.89    1.54
   9 -11   1   -0.59    1.01
   9 -11   1    0.64    1.68
  -9 -11  -1    0.66    1.09
   9 -11   1    0.18    0.86
  -9 -11  -1    0.62    1.07
   9 -11   1   -0.20    0.87
   9 -11   1    0.52    1.49
  -9 -11  -1    0.97    1.00
  -9 -11  -1    0.33    1.78
   9 -11   1   -1.15    1.04
  -9  11  -1    1.46    1.90
   9  11   1   -0.20    1.39
  -9  11  -1    0.14    1.21
  -9  11  -1    0.21    1.41
   9  11   1   -1.17    1.83
   9  11   1    0.36    1.39
 -11 -11  -1   81.20    7.19
  11 -11   1   79.05    5.68
  11 -11   1   93.50    7.45
 -11 -11  -1   83.00    7.12
  11 -11   1   78.68    5.97
  11 -11   1   81.22    5.53
  11 -11   1   89.69    6.88
 -11 -11  -1   75.38    5.60
  11 -11   1   74.01    5.98
 -11 -11  -1   75.69    5.61
 -11 -11  -1   76.25    6.12
 -11 -11  -1   75.01    6.13
 -11  11  -1   80.54    7.31
 -11  11  -1   82.55    5.87
  11  11   1   76.39    5.95
 -11  11  -1   78.00    6.29
  11  11   1   80.00    7.56
  11  11   1   70.63    6.44
  13 -11   1   14.80    2.43
  13 -11   1   19.36    2.10
 -13 -11  -1   13.81    1.96
 -13 -11  -1   14.32    2.65
 -13 -11  -1   18.76    2.28
  13 -11   1   20.99    2.10
  13 -11   1   19.41    2.28
  13 -11   1   15.59    2.81
  13 -11   1   14.69    2.06
 -13 -11  -1   13.62    2.67
 -13 -11  -1   14.92    2.04
 -13 -11  -1   17.04    2.35
  13  11   1   18.48    2.47
 -13  11  -1   17.72    2.48
  13  11   1   22.33    3.56
 -13  11  -1   14.15    2.11
  13  11   1   19.71    2.95
 -13  11  -1   20.88    3.26
 -15 -11  -1  337.56   23.22
  15 -11   1  327.34   20.41
 -15 -11  -1  338.71   23.21
  15 -11   1  320.10   23.04
 -15 -11  -1  340.31   25.11
 -15 -11  -1  316.26   20.53
  15 -11   1  298.51   25.11
 -15 -11  -1  345.86   25.04
  15 -11   1  334.23   20.62
  15 -11   1  329.12   23.11
  15 -11   1  336.53   24.74
 -15  11  -1  318.08   25.10
  15  11   1  303.07   23.44
  15  11   1  341.03   20.84
 -15  11  -1  293.62   20.60
 -15  11  -1  316.06   23.29
 -17 -11  -1   12.14    2.65
  17 -11   1    9.07    2.04
  17 -11   1   11.14    1.63
 -17 -11  -1   10.33    1.82
 -17 -11  -1   11.24    1.78
  17 -11   1   13.36    2.93
 -17 -11  -1   11.23    2.66
  17 -11   1   11.26    1.86
  17 -11   1   11.85    1.69
 -17 -11  -1   11.28    1.73
  17 -11   1    9.88    1.71
  17  11   1   13.80    2.30
  17  11   1    5.45    2.47
 -17  11  -1   12.19    2.01
 -17  11  -1   13.45    2.18
 -17  11  -1   13.62    2.89
  17  11   1    8.59    2.00
  19 -11   1  138.56   12.19
 -19 -11  -1  148.81    9.69
  19 -11   1  141.46   11.63
  19 -11   1  149.90   10.62
 -19 -11  -1  130.98   10.72
  19 -11   1  147.74    9.76
  19 -11   1  144.55   10.66
  19 -11   1  142.88    9.55
 -19 -11  -1  158.19   10.81
 -19 -11  -1  133.00   11.89
 -19 -11  -1  122.97   11.87
 -19  11  -1  153.76   12.17
 -19  11  -1  151.93    9.87
  19  11   1  156.26   10.08
 -19  11  -1  130.39   10.90
  19  11   1  163.63   11.21
  19  11   1  139.36   12.25
  21 -11   1    7.99    1.65
 -21 -11  -1    4.86    2.02
 -21 -11  -1    6.66    1.69
  21 -11   1    5.62    1.96
 -21 -11  -1    8.21    2.54
  21 -11   1    4.86    1.45
 -21  11  -1    4.72    2.34
  21  11   1    4.60    1.88
  21  11   1    5.33    2.00
  21  11   1    4.71    2.47
 -21  11  -1    8.86    2.08
 -21  11  -1    5.52    1.78
  23 -11   1   65.84    4.90
  23 -11   1   54.13    5.10
 -23 -11  -1   65.52    5.38
 -23 -11  -1   68.69    6.52
 -23  11  -1   65.96    5.31
  23  11   1   60.48    5.85
 -23  11  -1   62.57    5.65
  23  11   1   64.76    5.49
 -25 -11  -1    6.76    1.73
  25 -11   1    6.78    1.64
  25 -11   1    6.34    1.69
  25 -11   1    6.02    2.05
 -25 -11  -1    8.21    2.71
  25  11   1    6.97    2.20
  25  11   1    6.66    2.15
 -25  11  -1    7.30    2.05
 -25  11  -1    5.54    1.99
  27 -11   1   25.96    2.97
  27 -11   1   20.61    2.85
 -27 -11  -1   25.83    3.10
 -27 -11  -1   22.60    3.70
  27 -11   1   14.31    2.85
  27  11   1   22.47    3.19
  27  11   1   21.80    3.05
 -27  11  -1   24.86    3.23
 -29 -11  -1   46.51    4.54
  29 -11   1   44.68    4.18
  29 -11   1   44.97    4.34
 -29 -11  -1   44.35    5.65
  29  11   1   56.86    5.15
 -29  11  -1   46.09    5.02
  29  11   1   45.62    5.08
  31 -11   1   50.41    4.86
  31 -11   1   56.72    4.66
 -31 -11  -1   55.05    6.32
 -31 -11  -1   49.78    5.00
  31 -11   1   68.71    5.87
 -31  11  -1   60.56    5.70
  31  11   1   43.32    5.58
  28 -12  -1    7.70    1.85
  28 -12  -1    8.61    2.41
 -28 -12   1    8.80    1.89
 -28 -12   1   11.32    2.98
  28 -12  -1   11.36    2.05
  28  12  -1    6.03    2.33
 -28  12   1   14.10    2.69
  26 -12  -1   30.68    3.48
 -26 -12   1   35.33    4.76
 -26 -12   1   29.06    3.41
  26 -12  -1   39.99    4.36
  26 -12  -1   34.76    3.58
 -26  12   1   34.21    4.11
  26  12  -1   26.91    4.14
  24 -12  -1  147.78   12.13
 -24 -12   1  127.23   12.36
  24 -12  -1  136.48   11.05
 -24 -12   1  152.36   11.08
  24 -12  -1  154.19   10.04
  24  12  -1  159.91   10.59
  24  12  -1  151.40   11.66
 -24  12   1  151.94   11.51
 -24  12   1  162.42   10.42
  22 -12  -1  113.57    8.15
 -22 -12   1  112.71   10.27
  22 -12  -1  117.64    9.03
  22 -12  -1  121.30   10.00
 -22 -12   1  116.98    8.97
 -22  12   1  118.07    9.37
  22  12  -1  111.57    9.50
 -22  12   1  141.88    8.69
  22  12  -1  121.78    8.69
  20 -12  -1  196.46   14.62
 -20 -12   1  163.08   14.76
  20 -12  -1  181.32   13.39
 -20 -12   1  175.87   13.34
  20 -12  -1  185.68   11.98
 -20  12   1  183.88   12.29
 -20  12   1  185.79   13.72
  20  12  -1  171.05   13.83
 -20  12   1  199.41   15.19
  20  12  -1  190.96   15.28
  20  12  -1  187.17   12.43
  18 -12  -1  116.81    9.46
 -18 -12   1  128.36   11.06
 -18 -12   1  127.19    9.45
  18 -12  -1  122.58    8.56
  18 -12  -1  147.13   11.43
 -18 -12   1  119.50   10.70
 -18  12   1  152.14   11.23
  18  12  -1  121.38    9.93
 -18  12   1  123.14    9.77
  18  12  -1  117.01    8.98
 -18  12   1  134.35    8.97
 -16 -12   1   57.10    4.85
  16 -12  -1   59.85    5.73
  16 -12  -1   58.07    6.33
  16 -12  -1   58.45    4.86
 -16 -12   1   66.99    6.14
 -16 -12   1   70.32    4.69
  16 -12  -1   57.07    4.93
 -16 -12   1   60.75    4.62
  16 -12  -1   57.47    4.63
 -16 -12   1   52.91    4.80
 -16 -12   1   71.22    6.25
  16 -12  -1   52.76    4.93
  16  12  -1   53.99    5.38
 -16  12   1   72.27    6.54
  16  12  -1   60.87    5.11
 -16  12   1   56.67    5.21
 -16  12   1   60.75    5.06
  16  12  -1   74.40    6.76
 -14 -12   1  108.29    6.82
  14 -12  -1  100.42    7.53
  14 -12  -1   94.94    7.46
 -14 -12   1   95.18    8.59
  14 -12  -1  108.65    9.03
 -14 -12   1   88.73    8.56
  14 -12  -1  102.38    6.81
  14 -12  -1   95.14    7.00
 -14 -12   1   95.98    6.78
 -14 -12   1  102.50    7.40
 -14 -12   1   91.35    7.37
  14 -12  -1  102.23    8.39
  14  12  -1   99.17    9.08
 -14  12   1  107.44    9.02
  14  12  -1  101.91    7.27
  14  12  -1   84.99    7.80
 -14  12   1  105.39    7.17
 -14  12   1   92.08    7.72
 -12 -12   1  202.25   13.56
  12 -12  -1  172.35   15.21
  12 -12  -1  182.19   12.33
 -12 -12   1  184.28   12.16
 -12 -12   1  164.64   14.94
  12 -12  -1  188.53   12.13
  12 -12  -1  215.30   13.65
 -12 -12   1  213.17   13.59
 -12 -12   1  189.34   14.94
  12 -12  -1  159.49   14.68
  12 -12  -1  208.41   13.71
 -12 -12   1  190.88   12.12
 -12  12   1  198.89   15.31
 -12  12   1  171.12   12.39
  12  12  -1  165.07   15.21
  12  12  -1  188.85   12.49
  12  12  -1  194.60   13.99
 -12  12   1  178.47   13.83
 -10 -12   1   96.13    8.22
 -10 -12   1  107.02    8.42
  10 -12  -1   82.19    7.16
  10 -12  -1   90.81    7.16
 -10 -12   1   93.40    6.51
  10 -12  -1   96.21    6.51
 -10 -12   1   91.48    6.45
  10 -12  -1  117.77    8.81
 -10 -12   1   90.65    7.02
  10 -12  -1   96.90    6.73
 -10 -12   1   91.14    7.06
  10  12  -1   99.34    6.94
 -10  12   1   92.46    7.46
 -10  12   1  115.90    8.82
 -10  12   1   96.22    6.87
  10  12  -1   84.50    7.49
  10  12  -1   88.15    8.64
  -8 -12   1   92.57    6.79
  -8 -12   1   92.22    6.24
  -8 -12   1   91.75    6.29
  -8 -12   1   98.61    8.16
   8 -12  -1   88.60    6.27
   8 -12  -1   86.12    6.93
   8 -12  -1  102.89    8.40
   8 -12  -1   94.89    6.51
   8 -12  -1   93.69    6.94
  -8 -12   1   98.15    8.00
   8 -12  -1   89.77    7.76
  -8 -12   1   90.05    6.79
   8  12  -1   95.02    6.72
  -8  12   1   87.27    6.66
   8  12  -1   78.59    7.21
  -8  12   1   80.16    7.17
  -8  12   1   98.87    8.39
   8  12  -1   97.53    8.43
  -6 -12   1   34.48    3.92
  -6 -12   1   23.25    3.65
   6 -12  -1   27.99    2.88
  -6 -12   1   23.79    2.48
   6 -12  -1   27.61    3.47
   6 -12  -1   28.47    2.72
  -6 -12   1   27.05    2.63
   6 -12  -1   26.87    4.02
  -6 -12   1   24.97    2.58
   6 -12  -1   27.38    2.69
   6 -12  -1   22.78    2.64
  -6 -12   1   24.13    2.42
  -6  12   1   32.80    4.25
   6  12  -1   25.75    3.16
  -6  12   1   29.35    3.14
   6  12  -1   27.44    3.22
   6  12  -1   34.94    4.31
  -6  12   1   27.43    3.23
  -4 -12   1   86.32    5.89
  -4 -12   1   89.44    6.38
   4 -12  -1   89.77    6.57
   4 -12  -1   87.62    6.19
  -4 -12   1   86.11    6.01
   4 -12  -1   76.82    7.53
  -4 -12   1   83.22    7.59
   4 -12  -1   89.19    6.54
   4 -12  -1   84.01    7.80
  -4 -12   1   81.08    7.71
  -4 -12   1   86.87    6.39
   4 -12  -1   86.02    5.97
   4  12  -1   88.33    6.89
   4  12  -1   92.08    6.38
  -4  12   1   85.48    6.90
  -4  12   1   87.19    7.93
  -4  12   1   88.39    6.41
   4  12  -1   76.65    7.85
  -2 -12   1   69.65    4.53
   2 -12  -1   74.21    4.65
   2 -12  -1   55.93    5.97
  -2 -12   1   63.77    4.78
   2 -12  -1   59.29    4.92
   2 -12  -1   65.92    4.77
  -2 -12   1   70.89    4.68
   2 -12  -1   50.81    6.09
  -2 -12   1   71.56    6.25
  -2 -12   1   58.47    4.74
   2 -12  -1   53.70    4.93
  -2  12   1   58.62    5.33
   2  12  -1   64.41    5.01
  -2  12   1   64.44    5.07
   0 -12   1   25.40    3.68
   0 -12  -1   25.99    2.76
   0 -12  -1   28.35    2.60
   0 -12  -1   30.01    2.66
   0 -12  -1   20.60    2.55
   0 -12   1   29.53    2.37
   0 -12   1   21.64    3.42
   0 -12  -1   20.60    3.42
   0 -12   1   27.56    2.31
   0 -12   1   21.81    2.42
   0 -12   1   22.66    2.53
   0 -12  -1   22.08    3.69
   0  12  -1   23.07    3.09
   0  12   1   23.54    2.86
   0  12   1   25.65    3.09
   0  12  -1   31.54    3.10
   2 -12   1   34.43    4.23
  -2 -12  -1   30.01    4.42
  -2 -12  -1   40.57    3.25
  -2 -12  -1   28.60    3.16
  -2 -12  -1   39.72    3.27
   2 -12   1   32.38    2.97
   2 -12   1   33.13    3.12
   2 -12   1   41.03    3.02
   2 -12   1   35.80    2.97
  -2 -12  -1   33.78    3.13
   2 -12   1   32.99    4.35
  -2 -12  -1   32.27    4.30
  -2  12  -1   40.84    4.68
  -2  12  -1   40.99    3.66
   2  12   1   35.84    3.69
   2  12   1   40.06    3.78
   2  12   1   30.77    4.63
  -2  12  -1   36.18    3.60
  -4 -12  -1  306.97   21.99
  -4 -12  -1  312.48   21.97
   4 -12   1  274.19   19.46
   4 -12   1  287.63   23.83
   4 -12   1  336.80   21.84
   4 -12   1  300.47   21.83
  -4 -12  -1  337.46   19.47
   4 -12   1  299.76   19.33
  -4 -12  -1  306.68   19.55
  -4 -12  -1  297.76   23.91
  -4 -12  -1  275.03   23.65
  -4  12  -1  325.91   19.78
  -4  12  -1  315.88   22.24
   4  12   1  323.80   24.10
   4  12   1  330.06   19.84
  -4  12  -1  307.89   23.91
   4  12   1  316.12   22.31
  -6 -12  -1   96.63    6.25
   6 -12   1   89.55    6.34
  -6 -12  -1   92.61    7.93
  -6 -12  -1   92.36    6.36
  -6 -12  -1  109.58    8.23
   6 -12   1   96.97    8.16
   6 -12   1   98.74    7.65
  -6 -12  -1   89.12    6.84
  -6 -12  -1   85.84    6.83
   6 -12   1   81.37    6.66
   6 -12   1   83.71    6.64
   6 -12   1   90.87    6.13
   6  12   1   82.17    7.20
  -6  12  -1  107.72    8.31
  -6  12  -1   81.44    7.08
  -6  12  -1   82.12    6.56
   6  12   1   91.68    6.67
   8 -12   1   26.83    4.00
  -8 -12  -1   26.58    3.75
  -8 -12  -1   24.65    2.73
   8 -12   1   29.19    2.81
   8 -12   1   26.15    2.45
  -8 -12  -1   25.26    2.68
   8 -12   1   25.78    2.60
  -8 -12  -1   28.20    3.90
  -8 -12  -1   25.42    2.67
  -8 -12  -1   27.50    2.71
   8 -12   1   26.40    2.46
   8 -12   1   27.82    3.47
  -8  12  -1   24.80    3.01
   8  12   1   25.89    3.96
  -8  12  -1   26.71    4.15
   8  12   1   24.91    3.28
  -8  12  -1   25.40    3.10
   8  12   1   24.61    3.24
 -10 -12  -1    9.38    1.54
  10 -12   1   10.59    1.35
  10 -12   1    6.74    2.36
 -10 -12  -1    4.85    2.20
 -10 -12  -1    3.38    2.08
 -10 -12  -1    5.30    1.45
  10 -12   1    2.68    1.70
 -10 -12  -1    6.46    1.52
  10 -12   1    7.36    1.43
  10 -12   1    5.61    1.46
 -10 -12  -1   11.09    1.54
  10 -12   1    8.59    1.27
 -10  12  -1    4.84    2.40
  10  12   1    9.32    1.93
 -10  12  -1    4.79    1.67
 -10  12  -1    6.88    1.65
  10  12   1    8.44    2.03
  10  12   1    7.78    2.77
 -12 -12  -1   87.59    6.28
 -12 -12  -1   97.80    8.14
 -12 -12  -1   90.14    6.89
 -12 -12  -1   79.26    7.87
 -12 -12  -1   86.79    6.89
  12 -12   1   88.95    6.74
  12 -12   1   94.79    6.44
  12 -12   1   92.77    6.21
  12 -12   1  101.94    8.36
  12 -12   1   87.90    6.69
 -12 -12  -1   91.46    6.37
  12  12   1   75.89    8.34
  12  12   1   80.92    7.30
  12  12   1   87.68    6.72
 -12  12  -1   97.76    6.69
 -12  12  -1   88.50    7.12
 -12  12  -1  100.53    8.30
 -14 -12  -1    5.21    1.36
 -14 -12  -1    5.64    1.46
 -14 -12  -1    9.43    2.47
  14 -12   1   11.32    2.63
  14 -12   1    7.50    1.52
  14 -12   1    5.67    1.28
  14 -12   1    6.06    1.31
 -14 -12  -1    7.42    1.60
 -14 -12  -1    4.75    1.43
 -14 -12  -1   11.25    2.63
  14 -12   1    7.15    1.64
  14  12   1    4.69    1.90
 -14  12  -1    7.49    1.64
 -14  12  -1    9.35    1.88
 -14  12  -1   11.14    2.81
  14  12   1   10.12    2.83
  14  12   1    6.97    1.91
  16 -12   1  260.55   19.31
 -16 -12  -1  269.76   19.43
  16 -12   1  284.11   17.14
 -16 -12  -1  278.52   19.42
  16 -12   1  269.91   17.35
  16 -12   1  278.15   21.38
 -16 -12  -1  285.90   21.12
 -16 -12  -1  236.70   21.05
  16 -12   1  272.56   19.25
 -16 -12  -1  250.11   17.22
  16  12   1  263.24   17.59
 -16  12  -1  308.62   21.40
 -16  12  -1  254.94   19.56
  16  12   1  282.65   21.57
  16  12   1  259.59   19.75
 -16  12  -1  273.97   17.46
  18 -12   1  267.23   17.40
  18 -12   1  271.89   19.58
 -18 -12  -1  280.76   21.46
  18 -12   1  268.99   21.11
 -18 -12  -1  277.76   19.74
 -18  12  -1  265.03   19.92
 -18  12  -1  305.37   21.72
  18  12   1  298.84   21.99
  18  12   1  250.15   20.05
  18  12   1  266.09   17.87
 -18  12  -1  274.10   17.74
 -20 -12  -1    3.88    1.45
  20 -12   1    2.15    1.71
  20 -12   1    1.85    1.23
  20 -12   1    3.45    1.44
 -20 -12  -1    0.86    1.97
  20  12   1    3.11    1.79
  20  12   1    4.59    2.81
 -20  12  -1    2.37    1.69
  20  12   1    2.96    1.93
 -20  12  -1    4.05    1.75
  22 -12   1  110.82    8.93
  22 -12   1  143.58    9.95
  22 -12   1  136.09   11.01
 -22 -12  -1  143.58   11.48
 -22 -12  -1  133.78   10.11
  22  12   1  123.26   10.52
 -22  12  -1  125.31   10.31
  22  12   1  145.63    9.70
 -22  12  -1  149.92    9.51
  24 -12   1   25.99    3.05
 -24 -12  -1   30.46    4.61
 -24 -12  -1   28.25    3.30
  24 -12   1   28.57    3.92
  24 -12   1   29.73    3.18
  24  12   1   30.79    4.01
  24  12   1   26.57    3.90
 -24  12  -1   30.61    3.78
 -26 -12  -1   88.70    9.71
 -26 -12  -1  107.98    8.60
  26 -12   1  116.62    8.46
  26 -12   1  121.16    9.51
  26 -12   1  103.76    7.66
  26  12   1  101.74    9.11
 -26  12  -1  119.89    9.06
  26  12   1  126.34    8.55
 -28 -12  -1   34.85    3.72
  28 -12   1   34.09    4.34
  28 -12   1   32.10    3.53
  28 -12   1   35.18    3.50
 -28 -12  -1   36.17    4.97
  28  12   1   32.97    4.49
 -28  12  -1   31.48    4.32
  27 -13  -1   19.93    2.77
 -27 -13   1   16.94    2.63
  27 -13  -1   19.89    2.55
 -27 -13   1   13.10    3.13
 -27  13   1   16.70    2.87
  27  13  -1   17.66    3.05
  25 -13  -1    1.04    1.54
  25 -13  -1   -0.43    1.91
 -25 -13   1    0.05    2.20
 -25 -13   1   -0.51    1.24
  25 -13  -1    0.68    1.36
  25  13  -1   -0.13    1.94
 -25  13   1   -1.33    1.74
  23 -13  -1    3.08    1.44
  23 -13  -1    3.05    1.60
 -23 -13   1    3.68    1.40
  23 -13  -1    1.71    1.81
 -23 -13   1    1.82    2.27
 -23  13   1    0.33    1.71
  23  13  -1    2.83    2.05
  21 -13  -1    3.94    1.97
  21 -13  -1    1.45    1.47
  21 -13  -1    2.59    1.41
 -21 -13   1    2.63    2.22
 -21 -13   1    1.99    1.24
 -21  13   1    2.59    1.75
  21  13  -1    1.87    1.81
 -21  13   1    1.47    1.77
  19 -13  -1    4.93    1.47
  19 -13  -1    3.84    1.92
 -19 -13   1    5.92    2.63
 -19 -13   1    5.08    1.34
  19 -13  -1    3.37    1.55
 -19  13   1    6.49    1.85
  19  13  -1    4.74    1.94
  19  13  -1    6.29    2.07
 -19  13   1    5.64    1.98
 -17 -13   1    6.90    1.60
  17 -13  -1    9.97    2.31
  17 -13  -1    9.16    1.74
 -17 -13   1    7.33    1.49
 -17 -13   1    5.91    2.25
  17 -13  -1    6.06    1.50
  17  13  -1    8.54    2.23
 -17  13   1    8.77    2.10
 -17  13   1    5.40    1.80
  17  13  -1    3.64    1.84
  15 -13  -1    2.58    1.80
  15 -13  -1    0.66    1.32
 -15 -13   1    1.82    1.08
  15 -13  -1    2.56    1.30
 -15 -13   1    1.60    1.96
 -15 -13   1    1.86    1.33
 -15  13   1    3.03    1.68
  15  13  -1   -0.17    1.73
 -15  13   1    2.51    1.49
  15  13  -1    1.28    2.45
  15  13  -1    3.27    1.75
 -15  13   1    2.51    2.35
  13 -13  -1   75.26    6.04
 -13 -13   1   68.39    5.53
 -13 -13   1   76.96    5.55
  13 -13  -1   72.14    6.07
 -13 -13   1   73.20    5.93
 -13 -13   1   80.73    7.20
 -13 -13   1   76.60    7.29
 -13 -13   1   77.70    5.93
  13 -13  -1   76.32    5.59
  13 -13  -1   82.82    7.02
  13 -13  -1   77.15    5.84
  13 -13  -1   89.80    7.76
 -13  13   1   80.52    6.45
 -13  13   1   80.53    6.07
  13  13  -1   80.21    6.20
  13  13  -1   73.17    6.57
 -13  13   1   85.62    7.71
  11 -13  -1   39.31    4.42
 -11 -13   1   36.52    3.33
 -11 -13   1   40.45    4.65
 -11 -13   1   40.00    3.41
  11 -13  -1   35.17    3.63
  11 -13  -1   38.88    3.47
  11 -13  -1   38.26    3.53
  11 -13  -1   40.31    3.56
  11 -13  -1   37.17    5.00
 -11 -13   1   37.72    3.33
 -11 -13   1   42.42    4.71
 -11 -13   1   39.96    3.37
  11  13  -1   42.11    4.06
 -11  13   1   40.88    3.98
  11  13  -1   41.57    5.40
 -11  13   1   39.25    3.95
 -11  13   1   41.09    5.27
  11  13  -1   35.00    4.05
  -9 -13   1   73.44    5.05
   9 -13  -1   61.97    4.77
  -9 -13   1   67.90    6.30
   9 -13  -1   57.51    6.56
  -9 -13   1   59.54    4.71
   9 -13  -1   66.63    5.18
  -9 -13   1   72.01    5.01
   9 -13  -1   64.75    5.18
  -9 -13   1   63.59    4.81
   9 -13  -1   64.88    5.03
   9 -13  -1   56.01    5.98
  -9 -13   1   65.52    6.37
  -9  13   1   68.52    6.83
  -9  13   1   57.20    5.51
   9  13  -1   64.01    5.35
  -9  13   1   68.11    5.37
   9  13  -1   62.76    5.67
   7 -13  -1   44.07    3.62
   7 -13  -1   41.21    3.58
   7 -13  -1   39.83    5.01
  -7 -13   1   40.17    3.34
  -7 -13   1   41.51    3.46
   7 -13  -1   30.62    4.22
  -7 -13   1   43.34    3.40
   7 -13  -1   42.07    3.42
  -7 -13   1   46.55    3.44
   7 -13  -1   39.65    3.66
  -7 -13   1   35.72    4.63
  -7 -13   1   34.42    4.64
   7  13  -1   44.36    4.09
  -7  13   1   38.30    3.99
   7  13  -1   40.69    4.13
   7  13  -1   44.72    5.32
  -7  13   1   39.25    5.12
  -7  13   1   38.97    4.05
  -5 -13   1  114.58    8.01
  -5 -13   1  110.99    7.44
   5 -13  -1  116.62    7.66
   5 -13  -1  110.89    9.62
  -5 -13   1  107.19    7.32
   5 -13  -1  114.75    8.19
  -5 -13   1  107.37    7.98
  -5 -13   1  111.49    9.50
   5 -13  -1   95.75    7.28
   5 -13  -1  120.46    8.17
  -5 -13   1   93.58    9.19
  -5  13   1  115.98    8.58
   5  13  -1  110.73    9.72
  -5  13   1  107.33    7.84
   5  13  -1  103.19    7.80
   5  13  -1  107.65    8.55
  -5  13   1  109.28    9.69
   3 -13  -1   84.54    6.32
  -3 -13   1   84.76    6.15
  -3 -13   1   85.39    5.74
  -3 -13   1   76.06    7.38
  -3 -13   1   83.15    5.86
  -3 -13   1   77.19    6.11
  -3 -13   1   86.87    7.69
   3 -13  -1   82.43    7.78
   3 -13  -1   81.14    5.99
   3 -13  -1   92.87    7.58
   3 -13  -1   91.33    5.84
   3 -13  -1   77.37    6.33
   3  13  -1   78.96    6.25
   3  13  -1   74.22    6.70
  -3  13   1   79.58    6.31
  -3  13   1   93.40    8.00
  -3  13   1   77.67    6.72
   3  13  -1   92.95    7.92
   1 -13  -1    3.02    1.97
   1 -13  -1    2.83    2.04
  -1 -13   1    2.33    0.80
  -1 -13   1    2.34    0.88
  -1 -13   1    2.34    1.77
   1 -13  -1    1.61    1.01
   1 -13  -1    2.64    1.08
  -1 -13   1    0.62    1.75
  -1 -13   1    1.79    1.11
   1 -13  -1    1.54    1.18
   1 -13  -1    2.06    1.27
  -1 -13   1    1.94    1.16
  -1  13   1    2.31    1.60
  -1  13   1    2.07    1.47
   1  13  -1    2.02    1.64
   1  13  -1    1.25    2.04
  -1  13   1   -0.26    2.24
   1  13  -1    0.99    1.39
  -1 -13  -1   -1.14    1.12
  -1 -13  -1    1.21    1.96
  -1 -13  -1   -0.24    0.91
   1 -13   1    0.48    1.13
  -1 -13  -1    1.33    1.22
   1 -13   1    0.17    0.83
   1 -13   1    0.37    0.74
   1 -13   1    0.56    1.09
  -1 -13  -1    0.98    1.09
   1 -13   1    0.27    1.72
   1 -13   1    1.28    1.83
  -1 -13  -1   -0.42    1.86
   1  13   1   -1.71    2.12
   1  13   1    1.89    1.50
  -1  13  -1   -0.51    1.54
   1  13   1    1.27    1.68
  -1  13  -1    0.97    2.15
  -1  13  -1    0.91    1.41
  -3 -13  -1   44.13    3.70
  -3 -13  -1   44.30    3.73
  -3 -13  -1   41.57    3.56
  -3 -13  -1   45.39    3.75
   3 -13   1   43.51    3.47
   3 -13   1   39.19    3.43
   3 -13   1   43.07    3.63
  -3 -13  -1   44.63    4.97
   3 -13   1   45.41    3.49
   3 -13   1   45.16    5.07
   3 -13   1   42.22    4.80
   3  13   1   42.64    4.26
   3  13   1   45.62    5.39
  -3  13  -1   42.25    4.11
  -3  13  -1   42.97    5.22
  -3  13  -1   43.99    4.19
   3  13   1   46.56    4.28
  -5 -13  -1   96.93    6.93
   5 -13   1   94.33    6.70
   5 -13   1   96.13    6.23
   5 -13   1   88.02    8.24
  -5 -13  -1   93.85    6.93
   5 -13   1   93.69    6.44
  -5 -13  -1   79.21    7.97
  -5 -13  -1   79.37    6.24
  -5 -13  -1   87.36    8.24
   5 -13   1   87.61    6.69
  -5 -13  -1   95.09    6.48
  -5  13  -1   93.84    6.79
   5  13   1   92.15    6.87
  -5  13  -1   89.41    7.25
   5  13   1   90.95    7.39
  -5  13  -1   97.39    8.42
   7 -13   1    1.13    0.86
  -7 -13  -1    0.66    1.20
  -7 -13  -1    1.12    1.19
  -7 -13  -1    1.42    1.05
   7 -13   1   -0.41    1.11
   7 -13   1    1.97    1.60
  -7 -13  -1    1.41    1.12
   7 -13   1   -0.76    1.79
   7 -13   1    0.52    1.23
  -7 -13  -1    2.53    1.99
   7 -13   1    0.35    0.87
  -7 -13  -1    2.08    1.86
  -7  13  -1    1.32    1.62
  -7  13  -1    1.39    2.21
   7  13   1   -0.29    1.40
  -7  13  -1    0.07    1.36
   7  13   1    2.47    2.28
   7  13   1    3.59    1.70
   9 -13   1   19.26    2.01
  -9 -13  -1   16.79    2.89
  -9 -13  -1   19.44    2.36
  -9 -13  -1   14.34    2.82
   9 -13   1   16.97    3.09
   9 -13   1   17.36    2.24
   9 -13   1   17.83    1.99
   9 -13   1   19.85    2.53
  -9 -13  -1   16.91    2.14
   9 -13   1   14.12    2.45
  -9 -13  -1   17.71    2.38
  -9 -13  -1   21.15    2.27
  -9  13  -1   18.75    2.76
   9  13   1   19.90    2.99
   9  13   1   11.20    3.14
   9  13   1   16.14    2.50
  -9  13  -1   22.08    2.69
  -9  13  -1   20.32    3.54
 -11 -13  -1  217.05   15.07
  11 -13   1  210.75   16.29
 -11 -13  -1  203.46   13.47
  11 -13   1  210.36   13.31
  11 -13   1  205.24   14.89
  11 -13   1  206.65   13.51
  11 -13   1  217.51   14.85
 -11 -13  -1  213.89   15.04
  11 -13   1  209.51   16.83
 -11 -13  -1  195.28   13.38
 -11 -13  -1  220.30   16.58
 -11  13  -1  204.26   15.28
  11  13   1  198.18   15.44
  11  13   1  212.60   17.03
 -11  13  -1  215.15   16.83
  11  13   1  189.95   13.80
 -11  13  -1  204.49   13.70
  13 -13   1  133.05    8.80
  13 -13   1  132.25    9.04
 -13 -13  -1  134.93   11.29
 -13 -13  -1  124.43    9.85
 -13 -13  -1  136.06    9.89
 -13 -13  -1  133.51    9.00
  13 -13   1  123.86    9.70
  13 -13   1  122.00   11.37
 -13 -13  -1  129.50   11.11
  13 -13   1  132.01   10.82
 -13 -13  -1  137.54    8.94
  13 -13   1  128.37    9.67
  13  13   1  149.19    9.49
  13  13   1  128.60   10.34
 -13  13  -1  139.21   11.44
 -13  13  -1  145.34    9.31
 -13  13  -1  128.16   10.12
  13  13   1  145.80   11.82
 -15 -13  -1    9.29    1.67
  15 -13   1   10.20    2.30
  15 -13   1    9.93    1.70
  15 -13   1    7.75    1.37
  15 -13   1    8.69    1.43
 -15 -13  -1    6.70    1.65
 -15 -13  -1    4.61    2.32
  15  13   1   11.08    2.42
  15  13   1   11.55    3.21
  15  13   1    8.86    2.21
 -15  13  -1    7.59    1.81
 -15  13  -1    9.89    2.16
 -15  13  -1    7.83    2.61
 -17 -13  -1   67.98    5.83
  17 -13   1   79.78    6.66
  17 -13   1   64.46    5.57
 -17 -13  -1   72.76    5.44
  17 -13   1   74.13    5.34
 -17 -13  -1   88.38    7.22
  17  13   1   74.20    6.11
 -17  13  -1   72.47    5.89
  17  13   1   66.01    6.39
 -17  13  -1   70.49    6.14
  19 -13   1   53.15    5.39
 -19 -13  -1   53.22    4.67
 -19 -13  -1   51.45    5.98
  19 -13   1   55.70    4.45
  19 -13   1   47.90    4.28
  19  13   1   58.46    5.20
  19  13   1   54.45    5.37
 -19  13  -1   55.83    5.08
  21 -13   1   25.80    3.03
 -21 -13  -1   31.87    4.30
  21 -13   1   23.36    3.85
  21 -13   1   27.33    2.85
 -21 -13  -1   30.28    3.17
  21  13   1   21.33    3.16
 -21  13  -1   30.26    3.73
  21  13   1   29.59    3.95
  23 -13   1    4.08    1.61
 -23 -13  -1    6.06    2.47
 -23 -13  -1    2.97    1.48
  23 -13   1    5.23    1.42
  23 -13   1    3.80    1.91
  23  13   1    6.84    2.27
 -23  13  -1    1.19    1.75
  25 -13   1   -1.18    1.39
 -25 -13  -1    0.48    1.39
 -25 -13  -1    1.20    2.43
  25 -13   1   -0.47    1.25
  25 -13   1    0.57    1.81
  25  13   1   -0.13    1.86
 -25  13  -1   -0.84    1.74
 -27 -13  -1   22.55    3.04
  27 -13   1   20.96    2.79
  27 -13   1   22.79    2.91
 -27  13  -1   17.88    3.05
  27  13   1   23.75    3.49
 -24 -14   1   -0.33    1.20
  24 -14  -1   -0.11    1.47
  24 -14  -1   -0.01    1.29
 -24 -14   1   -0.55    2.05
  24 -14  -1   -1.98    1.71
  24  14  -1   -1.36    1.83
 -24  14   1    0.21    1.82
  22 -14  -1   61.27    5.44
  22 -14  -1   71.57    5.24
 -22 -14   1   68.82    6.96
 -22 -14   1   63.29    5.36
  22 -14  -1   73.59    6.50
  22  14  -1   55.76    6.17
 -22  14   1   76.49    6.22
 -20 -14   1    3.81    1.29
  20 -14  -1    2.95    1.90
  20 -14  -1    1.73    1.53
 -20 -14   1    5.89    1.65
  20 -14  -1    4.82    1.47
 -20 -14   1    2.59    2.25
 -20  14   1    3.33    1.85
  20  14  -1    2.95    1.96
  18 -14  -1   69.72    6.07
  18 -14  -1   92.45    7.69
 -18 -14   1   89.56    6.59
  18 -14  -1   79.55    6.60
 -18 -14   1   78.43    6.09
 -18 -14   1   94.53    8.10
 -18  14   1   96.02    7.23
  18  14  -1   86.36    7.34
  16 -14  -1    6.44    1.59
 -16 -14   1    5.50    1.33
  16 -14  -1    6.76    1.51
  16 -14  -1    6.33    2.19
 -16 -14   1    4.21    1.47
 -16 -14   1    9.13    2.52
 -16  14   1    9.51    2.28
  16  14  -1    7.35    2.16
 -16  14   1    5.19    1.82
  14 -14  -1    5.93    1.45
 -14 -14   1    5.25    1.31
  14 -14  -1    9.13    1.71
 -14 -14   1    9.51    1.66
  14 -14  -1   11.03    2.48
 -14 -14   1    9.95    2.61
  14  14  -1    9.51    2.33
 -14  14   1    7.86    2.21
 -14  14   1    4.90    1.77
  14  14  -1    6.97    2.17
  12 -14  -1    0.85    1.74
  12 -14  -1    2.17    1.24
 -12 -14   1    0.57    1.27
 -12 -14   1    1.27    1.02
 -12 -14   1    2.58    1.97
  12 -14  -1    1.87    1.34
 -12  14   1    1.36    1.71
 -12  14   1    2.09    1.60
  12  14  -1    2.24    1.83
  12  14  -1    0.76    1.92
  10 -14  -1   36.44    3.36
 -10 -14   1   36.17    3.24
 -10 -14   1   34.98    3.19
  10 -14  -1   36.81    4.34
 -10 -14   1   40.32    3.33
  10 -14  -1   38.58    3.42
 -10 -14   1   33.43    4.65
  10  14  -1   41.28    4.19
  10  14  -1   44.92    4.27
 -10  14   1   42.02    5.38
 -10  14   1   38.37    4.04
  10  14  -1   38.03    5.45
 -10  14   1   36.05    3.94
   8 -14  -1   92.10    7.32
  -8 -14   1   91.23    7.18
  -8 -14   1  101.06    6.78
   8 -14  -1   97.71    6.72
  -8 -14   1   99.56    7.20
  -8 -14   1   88.50    6.63
  -8 -14   1  104.14    8.62
   8 -14  -1  107.87    8.44
   8 -14  -1   95.09    7.38
   8  14  -1  118.87    9.37
  -8  14   1   90.13    7.75
   8  14  -1   89.39    7.85
   8  14  -1  101.69    7.37
  -8  14   1  101.15    7.33
   6 -14  -1   16.35    2.36
  -6 -14   1   18.15    2.36
   6 -14  -1   15.89    2.60
   6 -14  -1   17.54    2.25
   6 -14  -1   16.53    2.21
  -6 -14   1   13.69    1.84
  -6 -14   1   18.44    2.30
   6 -14  -1   19.62    3.35
   6 -14  -1   18.05    2.39
  -6 -14   1   17.36    2.90
  -6 -14   1   17.57    1.96
  -6 -14   1   19.47    3.21
   6  14  -1   23.33    3.60
  -6  14   1   18.72    2.72
   6  14  -1   16.13    2.54
   6  14  -1   23.97    2.90
  -6  14   1   19.82    3.51
  -6  14   1   19.42    2.61
   4 -14  -1  265.34   22.67
   4 -14  -1  303.74   18.57
  -4 -14   1  281.18   18.61
   4 -14  -1  285.10   20.94
   4 -14  -1  286.66   23.06
  -4 -14   1  307.85   22.76
  -4 -14   1  298.01   18.50
   4 -14  -1  292.71   20.89
  -4 -14   1  274.66   22.91
  -4 -14   1  293.13   20.77
   4 -14  -1  292.09   18.77
  -4 -14   1  300.47   20.77
   4  14  -1  310.71   23.18
  -4  14   1  271.19   21.28
   4  14  -1  259.77   21.26
  -4  14   1  327.43   19.13
  -4  14   1  325.56   23.26
   4  14  -1  322.93   19.10
  -2 -14   1  456.14   29.77
   2 -14  -1  479.80   29.70
   2 -14  -1  467.89   33.68
   2 -14  -1  407.07   36.29
   2 -14  -1  449.81   29.86
  -2 -14   1  525.44   36.55
   2 -14  -1  535.84   36.29
  -2 -14   1  455.76   36.09
  -2  14   1  458.48   30.13
   2  14  -1  521.95   34.12
   2  14  -1  450.77   36.45
   2  14  -1  545.90   30.26
  -2  14   1  450.73   34.04
   0 -14  -1  150.26   12.29
   0 -14  -1  156.18   12.27
   0 -14   1  196.20   14.15
   0 -14   1  162.78   12.11
   0 -14  -1  171.03   11.23
   0 -14   1  156.80   11.10
   0 -14   1  199.90   13.87
   0 -14   1  149.28   12.10
   0 -14   1  182.07   11.00
   0 -14  -1  198.09   11.10
   0  14  -1  183.29   11.59
   0  14   1  144.13   12.70
   0  14   1  182.43   11.63
   0  14  -1  169.62   12.77
  -2 -14  -1  357.71   27.50
   2 -14   1  349.21   27.72
  -2 -14  -1  343.45   27.75
  -2 -14  -1  362.00   22.49
   2 -14   1  349.40   25.24
  -2 -14  -1  367.02   25.42
   2 -14   1  365.87   22.61
  -2 -14  -1  346.94   25.43
  -2 -14  -1  333.89   22.62
   2 -14   1  355.60   27.43
   2 -14   1  390.47   22.45
   2  14   1  304.09   25.75
  -2  14  -1  347.30   25.77
   2  14   1  402.11   28.06
  -2  14  -1  393.17   27.91
   2  14   1  376.32   23.01
   4 -14   1    8.31    2.59
  -4 -14  -1    5.95    2.51
  -4 -14  -1   11.27    1.54
   4 -14   1   10.10    1.24
   4 -14   1    8.56    1.67
  -4 -14  -1    3.53    2.23
  -4 -14  -1    5.51    1.62
   4 -14   1   10.97    1.24
  -4 -14  -1   12.13    1.58
  -4 -14  -1    6.79    1.51
   4 -14   1    9.68    1.54
   4  14   1    9.71    2.11
  -4  14  -1    8.46    2.17
  -4  14  -1    4.58    2.57
   4  14   1    5.62    2.81
  -4  14  -1   10.01    2.03
   4  14   1    4.81    2.03
   6 -14   1  177.49   12.00
  -6 -14  -1  195.01   13.55
   6 -14   1  184.07   12.24
  -6 -14  -1  187.31   12.25
   6 -14   1  170.31   15.21
   6 -14   1  190.46   13.34
  -6 -14  -1  171.40   13.53
   6 -14   1  213.29   14.83
   6 -14   1  180.97   13.34
  -6 -14  -1  194.45   12.12
  -6 -14  -1  195.53   15.10
  -6  14  -1  185.04   13.92
   6  14   1  193.49   12.68
   6  14   1  191.05   14.04
   6  14   1  201.48   15.60
  -6  14  -1  168.29   12.52
   8 -14   1   10.24    1.67
  -8 -14  -1    9.19    1.57
  -8 -14  -1   10.98    1.64
   8 -14   1   11.67    1.58
  -8 -14  -1    8.16    1.67
   8 -14   1    4.47    1.98
   8 -14   1    9.16    1.29
  -8 -14  -1    7.16    2.35
   8 -14   1   12.17    1.93
   8  14   1    6.83    2.92
  -8  14  -1   14.04    3.17
  -8  14  -1   10.88    2.17
   8  14   1   11.03    2.22
   8  14   1   11.24    2.25
  -8  14  -1   14.56    2.21
  10 -14   1   17.61    2.31
 -10 -14  -1   14.43    2.00
  10 -14   1   14.68    1.83
  10 -14   1   14.08    2.55
 -10 -14  -1   16.48    2.24
 -10 -14  -1   10.84    2.68
  10 -14   1   15.14    1.82
  10  14   1   14.57    2.51
 -10  14  -1   21.59    2.89
  10  14   1   15.26    3.37
  10  14   1   11.33    2.43
 -10  14  -1   11.95    2.31
  12 -14   1   35.63    3.04
  12 -14   1   35.78    3.97
  12 -14   1   27.45    2.68
  12 -14   1   23.84    2.67
 -12 -14  -1   27.50    3.05
 -12 -14  -1   37.62    4.52
 -12 -14  -1   29.88    3.05
  12  14   1   26.22    3.80
 -12  14  -1   34.47    3.59
  12  14   1   30.75    3.93
 -12  14  -1   28.19    3.63
  14 -14   1   10.35    2.32
 -14 -14  -1    5.47    2.33
  14 -14   1    9.39    1.37
 -14 -14  -1    8.52    1.61
 -14 -14  -1   10.37    1.86
  14 -14   1    8.27    1.63
  14  14   1    8.05    2.27
 -14  14  -1    9.95    2.08
  14  14   1    8.81    2.49
 -16 -14  -1  188.81   14.33
 -16 -14  -1  215.67   16.00
 -16 -14  -1  209.51   12.90
  16 -14   1  197.09   12.75
  16 -14   1  202.14   14.16
  16 -14   1  176.85   15.52
  16  14   1  191.71   14.92
  16  14   1  183.23   13.36
 -16  14  -1  210.29   14.73
 -18 -14  -1   11.00    1.84
  18 -14   1   15.28    2.02
 -18 -14  -1    9.48    1.89
  18 -14   1   14.55    2.50
 -18 -14  -1   10.72    2.75
  18 -14   1   13.16    1.98
  18  14   1    8.72    2.44
 -18  14  -1   13.90    2.37
  20 -14   1   40.76    3.66
  20 -14   1   46.73    4.60
 -20 -14  -1   39.72    5.17
  20 -14   1   37.19    3.44
 -20 -14  -1   35.89    3.74
 -20  14  -1   37.12    4.30
  20  14   1   36.24    4.61
  22 -14   1    6.88    1.45
 -22 -14  -1    5.97    2.54
  22 -14   1    8.30    1.76
  22 -14   1    5.58    2.16
 -22 -14  -1    4.90    1.56
 -22  14  -1    7.77    2.32
  22  14   1    6.37    2.29
  24 -14   1   77.40    6.10
 -24 -14  -1   70.92    6.28
  24 -14   1   88.84    7.33
  24 -14   1   77.45    5.79
 -24 -14  -1   79.16    7.75
  24  14   1   74.52    7.12
 -21 -15   1   -0.17    1.16
 -21 -15   1   -0.89    1.36
  21 -15  -1    1.16    1.27
  21 -15  -1    0.21    1.51
  21 -15  -1   -0.63    1.76
 -21 -15   1   -0.50    2.02
 -21  15   1    0.59    1.79
  19 -15  -1    8.25    2.27
 -19 -15   1   13.68    3.11
  19 -15  -1    8.49    1.68
  19 -15  -1   12.75    1.94
 -19 -15   1    7.95    1.54
 -19 -15   1   10.19    1.87
  19  15  -1   11.34    2.60
 -19  15   1    6.04    2.08
  17 -15  -1   69.34    5.89
  17 -15  -1   81.97    7.10
  17 -15  -1   75.07    5.59
 -17 -15   1   76.72    5.56
 -17 -15   1   70.73    5.84
 -17 -15   1   82.13    7.37
  17  15  -1   76.66    6.81
 -17  15   1   75.37    6.58
  15 -15  -1    0.47    1.13
 -15 -15   1    0.15    1.05
 -15 -15   1    1.56    1.28
  15 -15  -1    0.88    1.94
  15 -15  -1    1.03    1.41
 -15 -15   1    0.03    2.04
  15  15  -1    1.32    1.90
 -15  15   1   -0.53    1.58
 -13 -15   1   72.77    5.65
 -13 -15   1   81.46    5.44
  13 -15  -1   72.08    5.43
 -13 -15   1   73.96    7.17
  13 -15  -1   78.09    6.96
  13 -15  -1   68.38    5.77
  13  15  -1   73.01    6.61
 -13  15   1   72.13    6.37
  11 -15  -1    0.51    1.11
 -11 -15   1    0.12    1.20
  11 -15  -1   -0.73    1.73
 -11 -15   1    0.50    0.95
 -11 -15   1   -0.43    1.85
  11 -15  -1   -0.60    1.29
  11  15  -1    0.81    1.80
 -11  15   1    0.10    1.61
  -9 -15   1    0.67    1.97
   9 -15  -1    1.10    1.72
  -9 -15   1    1.12    1.27
   9 -15  -1    0.99    1.13
  -9 -15   1    0.95    0.94
   9 -15  -1    1.46    1.32
   9  15  -1    1.38    1.75
  -9  15   1    0.70    1.62
  -9  15   1   -0.07    1.80
   7 -15  -1   29.17    2.94
  -7 -15   1   28.67    2.66
   7 -15  -1   30.58    3.93
   7 -15  -1   26.56    2.95
  -7 -15   1   33.78    4.42
  -7 -15   1   34.02    2.93
  -7  15   1   35.29    3.99
  -7  15   1   28.52    3.68
   7  15  -1   28.50    3.78
   5 -15  -1    1.80    1.28
  -5 -15   1    2.05    0.87
   5 -15  -1    2.40    1.19
  -5 -15   1   -0.25    2.05
  -5 -15   1    1.39    0.76
  -5 -15   1    0.65    1.22
   5  15  -1    1.76    1.92
  -5  15   1    1.92    1.64
   5  15  -1    2.16    1.75
  -5  15   1    4.91    2.09
   3 -15  -1   20.09    3.44
   3 -15  -1   24.45    2.54
   3 -15  -1   23.41    2.70
  -3 -15   1   23.96    2.59
  -3 -15   1   25.07    2.21
  -3 -15   1   23.67    2.15
  -3 -15   1   23.86    3.55
  -3  15   1   24.09    3.42
   3  15  -1   18.88    2.93
   3  15  -1   23.55    3.41
  -3  15   1   30.12    3.42
  -1 -15   1   69.37    6.51
  -1 -15   1   64.06    4.72
   1 -15  -1   60.78    4.76
   1 -15  -1   67.09    5.09
  -1 -15   1   62.16    4.80
  -1 -15   1   61.94    4.79
   1 -15  -1   71.75    6.59
  -1  15   1   61.16    5.79
  -1  15   1   63.25    5.59
   1  15  -1   66.46    5.63
   1  15  -1   63.87    5.78
   1 -15   1   90.78    7.80
   1 -15   1   80.32    6.15
  -1 -15  -1   84.27    6.41
   1 -15   1   79.82    6.15
  -1 -15  -1   82.80    5.96
   1 -15   1   87.33    5.89
   1  15   1   91.09    7.17
  -1  15  -1   82.60    6.63
   1  15   1   83.23    6.76
  -1  15  -1   86.80    7.11
   3 -15   1   50.50    5.25
   3 -15   1   46.76    3.68
  -3 -15  -1   43.23    3.77
   3 -15   1   45.60    3.54
   3 -15   1   48.29    3.56
  -3 -15  -1   39.79    5.24
  -3 -15  -1   47.39    3.88
   3  15   1   49.89    4.75
  -3  15  -1   45.78    4.61
   3  15   1   41.52    4.63
  -3  15  -1   40.04    4.55
   5 -15   1   10.54    1.61
   5 -15   1    8.61    2.24
  -5 -15  -1    9.31    2.64
   5 -15   1    8.69    1.15
   5 -15   1    9.29    1.34
  -5 -15  -1    8.96    1.61
  -5 -15  -1    8.32    1.46
  -5  15  -1    9.76    2.18
   5  15   1   11.09    2.51
   5  15   1    7.21    2.10
  -7 -15  -1   25.69    3.99
   7 -15   1   18.97    2.00
  -7 -15  -1   20.07    2.43
   7 -15   1   26.17    2.53
  -7 -15  -1   19.10    2.59
   7 -15   1   22.87    3.38
   7 -15   1   20.05    1.98
  -7  15  -1   23.09    3.17
   7  15   1   20.08    2.91
   7  15   1   18.91    2.89
   9 -15   1   31.93    2.96
  -9 -15  -1   30.77    4.43
  -9 -15  -1   31.02    3.04
  -9 -15  -1   32.28    2.98
   9 -15   1   30.36    2.59
   9 -15   1   25.19    3.81
   9  15   1   32.45    3.93
  -9  15  -1   31.76    3.65
   9  15   1   19.62    3.22
  11 -15   1   63.25    4.81
  11 -15   1   57.57    6.05
 -11 -15  -1   59.83    6.50
 -11 -15  -1   63.16    4.87
  11 -15   1   62.24    4.73
 -11 -15  -1   67.65    5.16
 -11  15  -1   64.55    5.68
  11  15   1   67.53    5.96
  13 -15   1   33.88    3.18
 -13 -15  -1   33.31    3.22
 -13 -15  -1   28.97    3.17
  13 -15   1   32.33    4.12
  13 -15   1   33.83    2.82
 -13 -15  -1   25.82    4.03
 -13  15  -1   37.21    3.94
  13  15   1   30.67    4.11
  15 -15   1   31.76    4.41
  15 -15   1   38.42    3.19
  15 -15   1   35.33    3.41
 -15 -15  -1   38.50    3.54
 -15 -15  -1   36.29    4.94
 -15 -15  -1   36.41    3.52
  15  15   1   39.57    4.53
 -17 -15  -1   24.00    2.86
 -17 -15  -1   24.36    3.73
 -17 -15  -1   25.20    3.01
  17 -15   1   28.60    2.94
  17 -15   1   31.48    3.92
  17 -15   1   22.19    2.46
  17  15   1   23.62    3.44
 -19 -15  -1    1.26    2.27
 -19 -15  -1    2.84    1.35
  19 -15   1    3.33    1.48
  19 -15   1   -0.17    1.71
 -19 -15  -1    0.70    1.49
  19 -15   1    4.43    1.18
  19  15   1    3.10    2.14
  21 -15   1   -0.55    1.08
 -21 -15  -1    0.25    2.08
  21 -15   1   -0.21    1.42
 -21 -15  -1    1.92    1.48
 -21 -15  -1    1.26    1.30
  21 -15   1    2.19    1.83
  21  15   1   -0.80    1.92
  18 -16  -1    9.40    1.67
  18 -16  -1   14.96    2.06
 -18 -16   1   12.50    1.97
 -18 -16   1    8.88    1.55
 -18 -16   1    9.83    2.71
  18 -16  -1    9.73    2.44
 -16 -16   1   87.92    6.52
 -16 -16   1   96.18    8.21
  16 -16  -1   87.62    6.22
  16 -16  -1   87.24    6.60
 -16 -16   1   71.73    6.08
  16 -16  -1   87.72    7.85
 -14 -16   1   78.72    5.52
  14 -16  -1   69.27    5.80
 -14 -16   1   79.48    7.40
  14 -16  -1   74.90    5.52
 -14 -16   1   65.04    5.67
  14 -16  -1   93.39    7.25
  12 -16  -1    0.43    1.91
 -12 -16   1    2.45    1.37
  12 -16  -1    2.39    1.41
 -12 -16   1    0.71    2.11
 -12 -16   1    1.01    0.95
  12 -16  -1    0.53    1.11
 -12  16   1    0.75    1.73
  10 -16  -1   19.03    2.23
 -10 -16   1   16.99    1.94
  10 -16  -1   14.46    2.73
 -10 -16   1   19.81    3.29
 -10 -16   1   17.64    2.15
  10 -16  -1   18.14    2.22
 -10  16   1   14.41    2.58
   8 -16  -1  145.09   11.59
   8 -16  -1  161.47   10.54
  -8 -16   1  170.51   13.31
  -8 -16   1  171.56   10.53
  -8 -16   1  152.68   11.46
   8 -16  -1  172.57   13.07
  -8  16   1  155.08   12.25
   6 -16  -1    8.54    2.32
  -6 -16   1    3.83    2.40
   6 -16  -1    8.71    1.62
  -6 -16   1    7.69    1.56
  -6 -16   1    7.82    1.11
   6 -16  -1    8.24    1.43
  -6  16   1    4.39    1.96
  -4 -16   1  131.36   12.42
   4 -16  -1  149.45   10.96
   4 -16  -1  146.94    9.90
  -4 -16   1  164.12    9.90
  -4 -16   1  146.42   10.74
  -4  16   1  152.52   11.65
   4  16  -1  165.59   11.89
   2 -16  -1   54.96    4.51
   2 -16  -1   64.16    6.32
  -2 -16   1   60.72    6.27
   2 -16  -1   60.08    4.73
  -2 -16   1   59.45    4.47
  -2  16   1   55.00    5.52
   2  16  -1   61.95    5.70
   0 -16  -1  211.37   14.26
   0 -16  -1  215.02   15.95
   0 -16   1  227.17   17.74
   0 -16   1  232.62   14.25
   0 -16  -1  218.01   17.77
   0  16   1  225.25   16.65
   0  16  -1  233.31   16.76
  -2 -16  -1   28.38    4.73
   2 -16   1   34.85    3.15
  -2 -16  -1   36.09    3.19
  -2 -16  -1   35.88    3.31
   2  16   1   38.32    4.23
  -4 -16  -1   40.56    3.52
  -4 -16  -1   35.38    3.48
   4 -16   1   41.00    3.42
  -4 -16  -1   40.34    5.14
   4  16   1   45.54    4.62
  -6 -16  -1   21.38    2.68
  -6 -16  -1   26.88    3.93
  -6 -16  -1   19.96    2.48
   6 -16   1   23.25    3.52
   6 -16   1   24.04    2.61
   6  16   1   24.42    3.29
   8 -16   1  100.11    6.78
  -8 -16  -1   85.23    6.80
   8 -16   1   95.56    8.48
  -8 -16  -1  104.63    7.42
  -8 -16  -1  105.03    8.95
   8  16   1   98.14    8.23
 -10 -16  -1   46.34    3.85
 -10 -16  -1   41.17    5.34
  10 -16   1   39.99    3.68
 -10 -16  -1   39.29    3.81
  10 -16   1   55.47    5.01
  10  16   1   48.03    4.93
 -12 -16  -1  187.37   13.99
  12 -16   1  153.27   13.48
 -12 -16  -1  163.02   12.20
  12 -16   1  159.43   11.92
  12 -16   1  173.13   10.95
 -12 -16  -1  172.91   11.06
  12  16   1  167.16   12.97
 -14 -16  -1    3.33    1.49
  14 -16   1    3.31    1.89
  14 -16   1    4.26    1.46
 -14 -16  -1    3.78    2.49
 -14 -16  -1    4.41    1.39
  14 -16   1    2.99    0.92
  14  16   1    3.75    2.09
  16 -16   1   36.88    4.55
 -16 -16  -1   28.45    4.85
  16 -16   1   40.42    3.48
 -16 -16  -1   34.25    3.44
 -16 -16  -1   37.31    3.51
  16 -16   1   35.53    3.04
  16  16   1   33.76    4.53
 -13 -17   1   10.58    1.39
  13 -17  -1   13.23    1.63
  13 -17  -1   10.00    1.83
  13 -17  -1    8.97    2.46
 -13 -17   1    8.82    2.73
 -13 -17   1    6.51    1.67
 -11 -17   1   20.09    2.08
 -11 -17   1   20.55    3.51
  11 -17  -1   22.40    3.41
  11 -17  -1   22.17    2.39
 -11 -17   1   20.51    2.64
  11 -17  -1   20.36    2.76
   9 -17  -1   23.99    3.90
   9 -17  -1   26.97    2.67
  -9 -17   1   27.81    2.88
  -9 -17   1   26.58    3.89
   9 -17  -1   25.78    2.95
  -7 -17   1   18.28    3.33
   7 -17  -1   16.22    2.06
  -7 -17   1   17.14    2.07
   7 -17  -1   11.95    1.95
   7 -17  -1   15.86    2.82
  -5 -17   1    2.10    1.31
   5 -17  -1    2.31    1.13
  -5 -17   1    1.07    2.27
   5 -17  -1    1.50    1.85
   5 -17  -1    2.04    1.32
   3 -17  -1    1.63    1.28
   3 -17  -1    1.03    2.10
   3 -17  -1   -0.06    1.04
  -3 -17   1    1.99    1.23
  -3 -17   1    4.26    2.49
   1 -17  -1    0.18    2.00
  -1 -17   1    1.30    1.21
   1 -17  -1    1.02    1.28
   1 -17  -1    0.37    1.02
  -1 -17   1   -0.54    2.18
  -1 -17  -1   17.55    2.18
   1 -17   1   22.01    3.40
  -1 -17  -1   17.87    2.17
   1 -17   1   18.73    2.39
  -1 -17  -1   15.09    3.29
   3 -17   1   74.96    5.55
  -3 -17  -1   95.62    7.88
  -3 -17  -1   78.76    5.70
  -3 -17  -1   72.38    5.97
  -5 -17  -1    2.14    2.31
  -5 -17  -1    2.13    1.41
  -5 -17  -1    3.79    1.16
   5 -17   1    2.41    1.32
   5 -17   1    1.94    1.80
   7 -17   1    7.21    2.18
  -7 -17  -1    9.27    2.77
   7 -17   1    6.45    1.58
  -7 -17  -1    8.05    1.67
  -7 -17  -1    7.82    1.41
   9 -17   1    0.21    1.28
  -9 -17  -1    0.82    2.11
   9 -17   1    0.17    1.77
  -9 -17  -1    1.35    1.10
  -9 -17  -1    2.71    1.43
 -11 -17  -1    0.86    1.37
 -11 -17  -1    0.30    2.17
  11 -17   1    1.65    1.32
  11 -17   1    1.09    1.84
 -11 -17  -1    0.86    1.15
 -40   0   2   21.22    3.93
  40   0  -2   17.16    2.98
  40   0  -2   22.05    3.71
  40   0  -2   26.62    3.30
  38   0  -2    0.74    2.41
  38   0  -2    0.40    1.87
  38   0  -2    0.60    1.89
 -38   0   2   -0.69    2.36
 -36   0   2    9.16    3.03
  36   0  -2    8.00    2.17
  36   0  -2    5.27    2.00
  36   0  -2    7.18    2.34
  34   0  -2  196.16   16.39
 -34   0   2  204.52   16.63
  34   0  -2  209.90   13.61
  34   0  -2  210.05   15.37
  32   0  -2    1.07    2.09
 -32   0   2    0.24    2.22
  32   0  -2    1.71    1.90
  32   0  -2    1.21    1.56
  30   0  -2  390.83   27.60
  30   0  -2  437.34   31.44
  30   0  -2  491.67   33.48
  28   0  -2   88.17    7.33
 -28   0   2  100.13    6.49
 -28   0   2   77.00    7.59
 -28   0   2   98.39    8.19
  28   0  -2   91.29    7.91
  28   0  -2   90.07    6.56
  26   0  -2   73.18    6.19
  26   0  -2   58.57    4.90
 -26   0   2   65.42    5.71
 -26   0   2   59.92    4.74
  24   0  -2  593.78   35.01
  24   0  -2  535.44   42.24
  24   0  -2  518.44   39.78
 -24   0   2  603.44   42.34
 -22   0   2  416.59   29.53
  22   0  -2  494.76   29.71
 -22   0   2  404.28   33.63
 -22   0   2  546.55   35.90
  22   0  -2  473.53   29.62
  22   0  -2  460.50   33.70
  22   0  -2  539.17   35.91
  18   0  -2  302.65   20.10
  18   0  -2  281.53   17.71
 -18   0   2  256.40   21.17
  18   0  -2  270.51   21.33
  18   0  -2  288.37   17.65
 -18   0   2  264.12   21.31
  18   0  -2  301.89   21.28
 -12   0   2    6.62    1.30
  12   0  -2    9.85    1.54
  12   0  -2    5.43    1.25
 -12   0   2   11.54    1.85
  -8   0   2  125.97    8.01
  -8   0   2  101.58    8.53
   8   0  -2  120.99    8.02
   8   0  -2  104.62    8.54
  -8   0   2  108.58    7.02
  -8   0   2   91.80    8.42
   8   0  -2  122.30    7.06
  -4   0   2    0.53    0.40
   4   0  -2    0.40    0.34
  -4   0   2    0.94    0.50
   4   0  -2    0.78    0.39
  -4   0   2    0.75    0.56
  -4   0   2    0.59    0.42
   4   0  -2    0.56    0.37
   4   0  -2    0.82    0.60
   2   0   2    4.12    0.62
  -2   0  -2    6.59    0.74
   2   0   2    4.62    0.59
   2   0   2    4.42    0.72
 -14   0  -2   26.31    2.89
  14   0   2   20.61    2.29
  14   0   2   28.14    2.92
 -14   0  -2   16.22    2.07
  14   0   2   19.22    2.18
  16   0   2   62.20    5.27
  16   0   2   72.28    4.75
 -16   0  -2   57.82    5.18
 -16   0  -2   72.29    4.68
  16   0   2   70.00    4.82
  18   0   2  217.58   16.76
  18   0   2  228.86   16.69
  18   0   2  222.34   13.88
 -18   0  -2  204.74   16.73
 -18   0  -2  181.43   16.52
 -18   0  -2  212.83   13.79
 -18   0  -2  240.57   15.72
  18   0   2  230.98   15.72
  18   0   2  217.65   13.82
 -20   0  -2  469.55   35.32
  22   0   2  472.11   35.49
 -24   0  -2    7.71    1.97
  24   0   2    3.19    1.70
  24   0   2    9.16    1.74
  24   0   2    5.46    1.51
  24   0   2    6.81    1.96
 -24   0  -2    4.76    1.51
  24   0   2    8.85    1.70
  26   0   2    0.79    1.45
  26   0   2    1.54    1.40
  26   0   2    2.13    1.26
  26   0   2    1.73    1.61
  26   0   2    6.36    1.85
 -26   0  -2    1.17    1.79
  28   0   2  158.64   11.46
  28   0   2  145.96    9.37
 -28   0  -2  130.88   11.38
  28   0   2  125.80    9.22
  28   0   2  122.78   10.33
  30   0   2  211.94   13.66
  30   0   2  218.12   16.68
  30   0   2  183.32   15.31
  30   0   2  210.38   16.54
  30   0   2  230.41   13.79
 -30   0  -2  196.92   16.61
 -32   0  -2  446.52   33.08
  32   0   2  383.58   30.82
  32   0   2  451.72   32.95
  32   0   2  444.89   27.25
  34   0   2    1.01    1.93
  34   0   2   -0.14    1.59
 -34   0  -2   -1.28    2.17
  34   0   2   -0.82    1.66
  36   0   2   11.05    2.29
 -36   0  -2   12.88    3.14
  36   0   2   12.79    2.56
  36   0   2   21.51    3.20
  38   0   2   17.29    3.55
  38   0   2   16.30    2.71
  38   0   2   13.71    2.58
 -39  -1   2   33.01    5.03
  39  -1  -2   28.29    3.84
  39  -1  -2   20.41    2.92
  39   1  -2   23.22    3.71
  39   1  -2   20.51    3.21
  39   1  -2   33.18    3.74
 -37  -1   2    5.44    2.86
  37  -1  -2    7.34    2.16
  37  -1  -2    6.40    2.44
  37  -1  -2    4.23    1.88
  37   1  -2    9.52    2.23
  37   1  -2    6.30    2.55
 -37   1   2    8.39    3.12
  37   1  -2    7.71    2.31
  35  -1  -2   -0.38    1.73
  35  -1  -2    0.91    1.75
  35  -1  -2    0.50    1.91
 -35  -1   2    0.24    2.09
  35   1  -2    0.78    1.75
 -35   1   2   -0.95    2.33
  35   1  -2    0.22    1.75
  35   1  -2    1.40    2.29
  33  -1  -2    7.69    2.31
 -33  -1   2    9.50    2.60
  33  -1  -2    4.42    1.90
  33  -1  -2    3.70    1.75
  33   1  -2    6.36    2.05
  33   1  -2    7.28    2.18
  33   1  -2    8.61    2.42
 -33   1   2    7.88    2.75
  31  -1  -2  457.51   28.73
  31  -1  -2  501.20   34.73
  31  -1  -2  455.11   32.63
 -31  -1   2  440.92   34.76
  31   1  -2  438.47   28.72
 -31   1   2  472.25   34.83
  31   1  -2  430.47   32.64
  29  -1  -2    2.04    1.45
  29  -1  -2    2.88    1.96
  29  -1  -2    1.40    1.58
 -29  -1   2    2.45    2.26
 -29  -1   2    0.61    1.25
 -29  -1   2    2.36    1.51
  29   1  -2    2.13    1.81
  29   1  -2    1.77    1.53
  29   1  -2    0.59    1.64
 -29   1   2    1.32    1.91
 -27  -1   2    3.53    1.68
  27  -1  -2    2.96    1.68
 -27  -1   2    2.58    2.01
  27  -1  -2    4.98    1.54
  27  -1  -2    8.37    1.73
 -27  -1   2    3.35    1.27
  27  -1  -2    6.12    1.59
  27  -1  -2    3.72    1.84
  27   1  -2    3.83    1.49
 -27   1   2    2.21    1.39
 -27   1   2    4.17    1.38
  27   1  -2    3.35    2.00
  27   1  -2    5.08    1.70
 -27   1   2    4.48    1.97
 -25  -1   2   -0.77    1.52
 -25  -1   2    0.83    1.14
 -25  -1   2   -0.58    1.13
 -25  -1   2    1.27    1.12
  25  -1  -2   -1.14    1.27
  25  -1  -2   -0.30    1.44
  25  -1  -2   -0.27    1.24
  25  -1  -2   -1.38    1.45
  25  -1  -2    0.23    1.14
  25   1  -2    0.12    1.31
 -25   1   2   -0.30    1.00
  25   1  -2    0.55    1.57
  25   1  -2   -0.62    1.40
 -25   1   2    0.38    1.75
  25   1  -2   -0.83    1.15
 -25   1   2    1.00    1.34
  23  -1  -2   52.99    4.44
 -23  -1   2   46.63    5.13
 -23  -1   2   64.17    4.41
  23  -1  -2   53.07    5.48
  23  -1  -2   68.30    5.05
  23  -1  -2   68.99    4.56
 -23   1   2   62.52    5.58
  23   1  -2   52.99    4.44
 -23   1   2   63.16    4.40
  23   1  -2   59.51    5.52
  23   1  -2   54.00    5.36
 -23   1   2   57.74    5.22
 -21  -1   2   12.62    2.28
 -21  -1   2   19.26    2.14
  21  -1  -2   17.04    2.25
 -21  -1   2   18.89    2.31
  21  -1  -2   11.30    2.12
  21  -1  -2   19.60    2.49
  21  -1  -2   15.68    2.52
  21  -1  -2   17.89    2.29
  21   1  -2   15.84    2.40
 -21   1   2   19.82    2.44
 -21   1   2   18.17    2.12
  21   1  -2   19.19    2.31
 -21   1   2   17.83    2.48
  21   1  -2   18.37    2.91
 -21   1   2   12.30    2.30
  21   1  -2   20.37    2.48
  19  -1  -2   56.80    5.04
  19  -1  -2   55.29    4.04
 -19  -1   2   43.75    3.87
  19  -1  -2   46.39    4.74
  19  -1  -2   56.17    4.08
 -19  -1   2   50.02    4.38
 -19  -1   2   57.28    5.06
  19  -1  -2   50.48    4.50
  19   1  -2   54.04    4.86
  19   1  -2   56.08    4.04
 -19   1   2   65.81    5.10
  19   1  -2   61.59    5.07
 -19   1   2   50.16    3.92
 -19   1   2   51.85    4.45
  19   1  -2   50.00    4.47
  17  -1  -2  219.88   13.13
  17  -1  -2  199.86   15.77
  17  -1  -2  199.11   15.90
  17  -1  -2  192.34   13.11
 -17  -1   2  224.92   14.89
 -17  -1   2  194.09   15.88
 -17  -1   2  203.71   13.07
 -17   1   2  209.24   15.76
 -17   1   2  182.08   15.83
 -17   1   2  224.29   13.12
  17   1  -2  197.06   13.09
  17   1  -2  224.24   14.92
  17   1  -2  207.20   15.89
 -17   1   2  214.23   14.90
 -15  -1   2   13.53    1.76
  15  -1  -2   12.29    1.48
  15  -1  -2   10.54    1.74
  15  -1  -2   13.57    1.96
 -15  -1   2    9.33    1.30
 -15  -1   2    6.79    1.63
  15  -1  -2   14.10    1.82
 -15   1   2   10.49    1.61
 -15   1   2   12.19    1.53
  15   1  -2   11.56    1.87
  15   1  -2    9.26    1.69
  15   1  -2   10.78    1.51
 -15   1   2    6.45    1.57
 -13  -1   2    5.07    1.50
  13  -1  -2    1.88    1.01
  13  -1  -2    5.29    1.34
  13  -1  -2    4.34    1.36
 -13  -1   2    7.41    1.38
  13  -1  -2    4.73    1.17
  13  -1  -2    6.37    1.11
 -13  -1   2    3.18    1.02
 -13  -1   2    6.97    1.06
  13   1  -2    3.60    1.27
 -13   1   2    4.20    1.33
 -13   1   2    8.00    1.40
  13   1  -2    5.56    1.11
 -13   1   2    6.95    1.27
  13   1  -2    4.56    1.18
 -13   1   2    4.49    1.22
 -13   1   2    5.58    1.09
  13   1  -2    4.15    1.23
   9  -1  -2  144.53   11.68
  -9  -1   2  187.26   12.47
   9  -1  -2  153.68   12.34
   9  -1  -2  158.76   12.43
  -9   1   2  168.29   12.46
   9   1  -2  154.79   12.35
   9   1  -2  171.96   11.68
  -9   1   2  156.80   11.67
  -9   1   2  163.32   10.26
   9   1  -2  157.13   10.25
  -9   1   2  178.07   10.32
  -3  -1   2   20.78    1.36
   3  -1  -2   18.98    1.72
  -3  -1   2   19.06    1.69
   3  -1  -2   20.09    1.43
  -3  -1   2   23.10    1.74
   3  -1  -2   16.01    1.97
   3  -1  -2   21.83    1.63
   3   1  -2   20.88    1.73
  -3   1   2   18.87    1.65
   3   1  -2   23.52    1.67
  -3   1   2   17.08    1.45
   3   1  -2   18.25    1.33
  -3   1   2   20.38    1.80
  -3   1   2   20.00    1.87
  -1   1   2   91.19    5.68
   1  -1   2   36.08    2.90
  -1  -1  -2   40.49    2.50
  -1  -1  -2   38.51    2.78
   1  -1   2   34.45    2.86
   1   1   2   37.01    2.48
   1   1   2   43.30    2.79
   1   1   2   33.35    3.00
   1   1   2   38.17    3.01
   3  -1   2   97.62    6.43
  -3   1  -2  107.83    7.79
   3   1   2  103.15    7.86
   3   1   2   96.22    7.38
   3   1   2  114.33    7.88
   5  -1   2    5.62    0.79
   5  -1   2    6.48    0.81
  -5  -1  -2    3.86    0.87
   5  -1   2    8.29    1.02
  -5  -1  -2    8.33    1.26
   5  -1   2    8.30    1.06
  -5  -1  -2    7.41    1.18
  -5  -1  -2    4.41    1.15
   5   1   2    3.96    1.15
   5   1   2    6.62    1.20
   5   1   2    9.13    1.00
   5   1   2    9.41    1.29
  -5   1  -2    7.83    1.02
  -5   1  -2    6.98    0.82
  -5   1  -2    7.75    0.82
  -5   1  -2    5.33    1.01
   9  -1   2   10.75    1.67
   9  -1   2   14.29    1.83
  -9  -1  -2    8.77    1.36
   9  -1   2   12.20    1.58
  -9  -1  -2   11.80    1.60
   9  -1   2   16.40    2.15
   9  -1   2   13.15    1.59
  -9  -1  -2    9.23    1.58
   9  -1   2   13.03    1.61
   9   1   2    9.03    1.43
  -9   1  -2   14.48    2.10
  -9   1  -2   12.75    1.75
  -9   1  -2   12.86    1.54
   9   1   2   10.93    1.73
  -9   1  -2   11.38    1.62
   9   1   2   15.64    2.10
   9   1   2    7.12    1.26
  -9   1  -2    9.80    1.31
  11  -1   2  330.10   26.71
  11   1   2  383.60   22.19
  13  -1   2  258.70   15.09
 -13  -1  -2  211.94   18.22
  13  -1   2  208.96   18.19
 -13  -1  -2  274.65   17.19
 -13  -1  -2  235.65   18.16
  13  -1   2  229.45   18.14
 -13  -1  -2  211.10   15.04
 -13   1  -2  258.06   15.08
 -13   1  -2  223.01   18.21
  13   1   2  210.79   18.17
  13   1   2  268.10   17.21
  13   1   2  246.66   18.26
  13   1   2  279.67   15.15
  15  -1   2  192.56   12.60
 -15  -1  -2  158.37   13.32
 -15  -1  -2  179.41   13.49
 -15  -1  -2  170.95   11.06
 -15  -1  -2  191.56   12.62
  15  -1   2  158.37   13.32
  15  -1   2  185.74   11.11
  15  -1   2  167.26   13.44
  15  -1   2  180.85   11.11
  15   1   2  186.36   13.50
 -15   1  -2  168.19   13.44
  15   1   2  154.62   11.07
 -15   1  -2  187.15   12.60
 -15   1  -2  176.24   11.07
 -15   1  -2  151.54   13.25
  15   1   2  169.09   12.59
 -17  -1  -2  164.90   12.97
  17  -1   2  184.67   13.04
 -17  -1  -2  163.51   13.11
  17  -1   2  153.13   12.18
  17  -1   2  182.09   13.16
 -17  -1  -2  169.07   10.77
  17  -1   2  152.31   10.76
  17  -1   2  186.72   10.83
 -17  -1  -2  157.60   12.20
  17   1   2  172.43   13.08
 -17   1  -2  173.11   10.77
  17   1   2  175.48   13.14
  17   1   2  144.39   10.76
 -17   1  -2  179.69   13.16
  17   1   2  161.81   12.24
  19  -1   2   -0.61    1.08
  19  -1   2   -0.08    1.13
  19  -1   2    0.06    1.01
 -19  -1  -2   -1.04    1.39
 -19  -1  -2   -0.27    1.05
 -19  -1  -2   -0.13    1.19
  19  -1   2    0.17    1.25
 -19  -1  -2   -0.04    1.05
  19  -1   2    0.14    1.21
  19   1   2   -0.62    1.09
 -19   1  -2   -0.67    1.51
 -19   1  -2   -0.50    0.95
 -19   1  -2   -0.39    0.96
  19   1   2   -1.44    1.11
  19   1   2   -0.66    1.38
  19   1   2   -0.72    1.21
  21  -1   2  126.52    8.68
  21  -1   2  144.33    9.86
 -21  -1  -2  129.45   10.65
  21  -1   2  138.26    8.72
  21  -1   2  124.88   10.46
 -21  -1  -2  130.59   10.43
 -21  -1  -2  138.70    8.70
  21  -1   2  117.83   10.53
 -21   1  -2  140.13   10.69
  21   1   2  127.93    8.71
  21   1   2  142.41   10.68
 -21   1  -2  128.67   10.38
 -21   1  -2  120.01    8.66
  21   1   2  122.27   10.50
  21   1   2  141.13    9.88
 -23  -1  -2   71.52    6.31
  23  -1   2   70.65    6.06
  23  -1   2   74.38    5.03
 -23  -1  -2   56.41    5.84
  23  -1   2   69.90    6.21
 -23  -1  -2   57.79    4.90
  23  -1   2   61.77    5.01
  23  -1   2   62.49    5.55
  23   1   2   65.01    5.60
  23   1   2   78.87    6.24
 -23   1  -2   71.46    6.31
  23   1   2   78.99    6.30
  23   1   2   69.66    5.05
  25  -1   2   17.88    2.69
 -25  -1  -2   18.92    2.83
  25  -1   2   20.64    2.64
 -25  -1  -2   17.80    2.72
  25  -1   2   21.09    3.32
  25  -1   2   20.52    2.47
  25  -1   2   23.03    3.17
  25   1   2   23.24    2.66
  25   1   2   17.49    2.65
  25   1   2   21.78    3.22
  25   1   2   13.28    2.05
  25   1   2   12.32    2.24
 -25   1  -2   14.24    2.53
  27  -1   2    1.50    1.63
  27  -1   2    3.00    1.57
 -27  -1  -2    1.33    2.05
  27  -1   2    0.93    1.27
  27  -1   2    2.09    1.48
  27  -1   2    2.59    1.71
  27   1   2    0.83    1.29
  27   1   2    4.00    1.69
  27   1   2    0.60    1.53
 -27   1  -2    2.47    1.95
  27   1   2    1.08    1.85
  27   1   2    0.87    1.67
  29  -1   2   54.78    5.27
  29  -1   2   61.36    5.50
  29  -1   2   39.15    4.11
 -29  -1  -2   36.16    5.37
  29  -1   2   47.25    4.28
  29  -1   2   49.77    4.67
  29   1   2   54.76    4.46
  29   1   2   56.72    5.43
  29   1   2   41.37    4.66
  29   1   2   48.97    5.33
 -29   1  -2   53.23    5.54
  29   1   2   45.25    4.33
  31  -1   2   20.80    3.15
 -31  -1  -2   20.95    3.42
  31  -1   2   28.81    3.98
  31  -1   2   21.41    2.84
  31  -1   2   18.20    3.02
  31  -1   2   21.73    2.62
  31   1   2   22.79    2.65
  31   1   2   19.18    2.70
 -31   1  -2   14.46    3.01
  31   1   2   12.97    2.79
  33  -1   2    0.79    1.46
 -33  -1  -2    3.82    2.53
  33  -1   2    2.49    1.77
  33  -1   2    2.99    1.97
  33  -1   2    3.25    1.79
 -33   1  -2    2.88    2.40
  33   1   2    4.66    1.93
  33   1   2    2.42    1.73
  33   1   2    1.57    2.08
  35  -1   2   49.77    5.30
 -35  -1  -2   38.39    5.35
  35  -1   2   33.85    4.32
  35  -1   2   40.71    4.12
  35   1   2   33.91    4.36
  35   1   2   33.87    4.04
 -35   1  -2   41.01    5.55
  35   1   2   48.90    5.27
  37  -1   2    2.04    1.92
 -37  -1  -2    0.64    2.53
  37  -1   2   -0.80    1.77
  37  -1   2   -1.40    1.93
  37   1   2    2.25    1.95
 -37   1  -2    1.78    2.67
  37   1   2    1.41    2.40
  37   1   2    4.17    1.97
  39  -1   2    1.48    2.48
  39  -1   2    0.41    1.77
  39  -1   2   -0.64    1.73
  39   1   2    1.94    1.95
  39   1   2    1.59    1.91
  39   1   2    2.79    2.54
  40  -2  -2   57.52    5.82
  40   2  -2   63.10    5.94
  38  -2  -2   24.78    3.73
  38  -2  -2   17.34    3.19
  38  -2  -2   25.98    3.39
  38   2  -2   21.60    2.94
 -38   2   2   18.70    3.58
  38   2  -2   21.68    3.87
  38   2  -2   26.31    3.44
  36  -2  -2    9.31    2.13
  36  -2  -2   19.39    3.00
 -36  -2   2   11.12    2.86
  36  -2  -2   11.81    2.54
  36   2  -2   19.98    3.43
 -36   2   2   18.33    3.60
  36   2  -2   15.03    2.59
  36   2  -2   10.63    2.44
  34  -2  -2  121.21    8.88
  34  -2  -2  113.41    9.65
 -34  -2   2  112.74    9.86
  34  -2  -2  108.20    7.89
  34   2  -2  115.51    9.74
 -34   2   2  111.02    9.88
  34   2  -2   88.34    7.81
 -32  -2   2    4.90    2.37
 -32  -2   2    1.66    1.44
  32  -2  -2    0.35    1.70
  32  -2  -2    2.23    1.88
  32  -2  -2    1.02    1.63
  32   2  -2    2.90    1.74
  32   2  -2    1.02    1.73
 -32   2   2    1.56    2.14
  32   2  -2    5.20    2.27
  30  -2  -2  194.08   14.03
 -30  -2   2  183.37   11.53
 -30  -2   2  189.79   13.94
  30  -2  -2  162.13   12.95
 -30  -2   2  179.87   14.21
  30  -2  -2  182.54   11.59
  30   2  -2  140.95   13.90
 -30   2   2  154.56   14.02
  30   2  -2  177.91   11.64
  30   2  -2  172.60   13.12
 -28  -2   2   11.17    2.00
  28  -2  -2   12.71    2.03
 -28  -2   2   14.70    1.95
  28  -2  -2   13.92    2.23
 -28  -2   2   16.59    2.73
  28  -2  -2   13.79    1.94
  28   2  -2    9.33    2.16
  28   2  -2   18.39    2.23
  28   2  -2   24.22    3.43
  26  -2  -2  199.95   16.42
 -26  -2   2  225.89   16.46
 -26  -2   2  213.08   13.62
 -26  -2   2  219.60   15.45
  26  -2  -2  218.10   16.69
 -26  -2   2  207.15   16.65
  26  -2  -2  223.14   13.70
  26  -2  -2  209.18   15.48
  26  -2  -2  198.53   13.65
 -26   2   2  199.89   16.37
  26   2  -2  220.50   15.55
 -26   2   2  208.49   16.65
  26   2  -2  216.18   16.57
  26   2  -2  201.29   13.68
  24  -2  -2   37.28    3.33
 -24  -2   2   36.80    3.51
  24  -2  -2   31.56    4.16
  24  -2  -2   35.65    4.02
  24  -2  -2   36.67    3.60
  24  -2  -2   35.97    3.66
 -24  -2   2   38.70    3.19
  24  -2  -2   40.67    3.37
 -24  -2   2   34.45    4.28
  24   2  -2   37.30    3.40
  24   2  -2   39.49    4.16
  24   2  -2   39.36    3.74
 -24   2   2   40.55    3.91
 -24   2   2   36.47    4.22
 -24   2   2   39.83    3.33
 -22  -2   2  473.81   34.36
  22  -2  -2  471.07   34.40
  22  -2  -2  463.20   28.42
  22  -2  -2  437.68   28.38
  22  -2  -2  446.98   32.31
 -22  -2   2  460.46   34.18
  22   2  -2  481.33   34.36
  22   2  -2  496.92   34.32
 -22   2   2  376.58   28.30
  22   2  -2  449.48   28.42
  20  -2  -2   43.94    4.11
 -20  -2   2   37.64    3.62
  20  -2  -2   44.62    3.42
  20  -2  -2   42.30    3.41
 -20  -2   2   40.18    3.27
 -20  -2   2   47.32    4.04
 -20  -2   2   33.94    4.26
  20  -2  -2   36.86    3.76
  20  -2  -2   43.82    4.27
  20  -2  -2   42.82    3.71
 -20   2   2   40.13    3.36
  20   2  -2   31.01    4.17
  20   2  -2   37.20    3.75
 -20   2   2   42.43    3.58
  20   2  -2   47.64    4.26
  20   2  -2   39.57    3.41
 -20   2   2   53.62    4.46
 -20   2   2   51.34    4.08
 -20   2   2   30.96    3.69
 -18  -2   2   41.95    3.44
  18  -2  -2   51.82    3.59
 -18  -2   2   41.82    4.13
  18  -2  -2   42.34    4.39
  18  -2  -2   49.45    3.96
  18  -2  -2   51.18    3.90
  18  -2  -2   50.33    3.59
 -18  -2   2   40.08    4.39
  18  -2  -2   42.97    4.18
 -18  -2   2   48.18    3.85
 -18   2   2   48.79    3.96
  18   2  -2   52.06    4.00
  18   2  -2   41.93    3.53
  18   2  -2   39.26    4.32
 -18   2   2   46.62    3.67
  18   2  -2   38.78    4.29
 -18   2   2   37.39    3.43
 -18   2   2   44.30    4.44
 -18   2   2   41.30    4.11
  14  -2  -2   94.88    6.64
  14  -2  -2  103.94    7.50
  14  -2  -2  118.16    7.59
  14  -2  -2   95.53    8.13
  14  -2  -2   96.16    7.95
 -14  -2   2  103.80    6.60
  14  -2  -2  104.87    6.68
  14   2  -2   84.26    8.03
 -14   2   2   87.98    6.69
  14   2  -2  100.18    8.03
  14   2  -2  115.34    7.55
 -14   2   2   84.11    8.08
  14   2  -2  114.39    6.68
  12  -2  -2  226.42   12.51
 -12  -2   2  210.36   14.14
  12  -2  -2  206.22   15.15
  12  -2  -2  201.95   14.16
 -12  -2   2  164.08   14.95
  12  -2  -2  191.57   14.99
 -12  -2   2  220.82   12.46
  12  -2  -2  167.11   12.43
 -12  -2   2  200.03   15.10
 -12   2   2  172.95   14.95
 -12   2   2  183.52   15.07
  12   2  -2  202.72   12.46
 -12   2   2  203.50   12.50
 -12   2   2  206.24   14.18
  -4  -2   2    7.66    0.91
   4  -2  -2    5.28    0.86
   4  -2  -2    8.90    1.12
   4  -2  -2    6.29    1.24
  -4  -2   2    9.23    1.12
  -4  -2   2    9.58    1.36
   4  -2  -2    8.06    1.22
   4  -2  -2    8.86    1.18
   4  -2  -2    8.95    1.12
   4   2  -2    8.68    1.31
  -4   2   2    5.27    1.01
  -4   2   2    8.58    1.19
  -4   2   2    7.06    0.83
   4   2  -2    8.63    1.09
  -4   2   2    6.36    0.92
   4   2  -2    8.25    0.91
  -4   2   2    5.38    0.84
  -4   2   2    8.15    1.31
   4   2  -2    8.47    0.87
   4   2  -2    8.06    0.88
   2   2  -2   -0.08    0.15
  -2   2  -2   -0.59    0.06
   4  -2   2    4.89    0.80
   4  -2   2    1.36    0.52
  -4  -2  -2    1.97    0.81
  -4  -2  -2    3.54    0.99
  -4  -2  -2    4.00    0.99
   4  -2   2    1.95    0.52
   4  -2   2    4.98    0.65
   4  -2   2    4.61    1.00
   4  -2   2    2.23    0.65
  -4  -2  -2    2.66    0.80
  -4   2  -2    3.12    0.56
  -4   2  -2    4.18    0.63
   4   2   2    4.91    1.20
   4   2   2    4.39    1.02
  -4   2  -2    4.50    0.95
  -4   2  -2    5.25    0.82
  -4   2  -2    3.44    0.58
   4   2   2    1.54    0.81
  -4   2  -2    2.70    0.64
   4   2   2    2.47    0.76
 -10  -2  -2  242.51   13.99
 -10  -2  -2  220.00   16.91
  10   2   2  210.18   16.89
 -10   2  -2  200.69   13.91
  10   2   2  217.67   16.92
 -10   2  -2  235.38   15.86
 -10   2  -2  226.83   16.77
 -10   2  -2  225.07   16.88
 -16  -2  -2  453.43   29.22
 -16   2  -2  488.91   33.28
  20  -2   2    5.89    1.71
  20  -2   2    8.67    1.45
 -20  -2  -2    8.03    1.70
 -20  -2  -2    4.61    1.72
  20  -2   2    8.75    2.00
  20  -2   2    7.52    1.35
 -20  -2  -2    6.78    1.30
 -20   2  -2    8.93    1.65
 -20   2  -2    4.63    1.50
  20   2   2    6.75    1.43
  20   2   2   12.86    1.77
  20   2   2    5.28    1.62
  20   2   2    4.17    1.76
 -20   2  -2    8.31    1.94
 -22  -2  -2  455.92   36.64
  22   2   2  560.38   30.44
 -22   2  -2  437.46   36.57
  22   2   2  492.73   34.54
  24  -2   2   -0.39    1.26
 -24  -2  -2    3.25    1.95
 -24  -2  -2    1.13    1.12
  24  -2   2   -0.46    1.53
  24  -2   2    0.55    1.30
  24  -2   2    0.97    1.10
  24  -2   2    1.62    1.56
 -24  -2  -2    0.41    1.29
  24  -2   2    1.26    1.18
  24   2   2    1.13    1.38
  24   2   2    0.86    1.52
 -24   2  -2    1.22    1.75
  24   2   2    0.20    1.41
  24   2   2   -0.07    1.34
  26  -2   2   54.18    4.60
  26  -2   2   57.83    4.38
  26  -2   2   49.89    5.36
 -26  -2  -2   49.34    5.51
  26  -2   2   55.09    4.25
  26  -2   2   57.82    4.76
 -26  -2  -2   44.71    4.98
  26  -2   2   43.13    5.17
  26   2   2   56.12    4.45
  26   2   2   55.98    5.43
 -26   2  -2   43.82    5.40
  26   2   2   57.81    4.91
  28  -2   2  127.18    8.17
 -28  -2  -2  118.01   10.14
  28  -2   2  105.84    9.05
  28  -2   2  102.58    8.09
  28  -2   2  127.36   10.11
  28  -2   2  116.66    9.04
  28  -2   2  140.27    9.97
 -28   2  -2  118.49   10.09
  28   2   2  111.95    8.22
  28   2   2  136.37   10.13
  28   2   2   97.88    9.14
  30  -2   2   56.07    5.30
  30  -2   2   44.11    4.23
  30  -2   2   47.30    4.03
  30  -2   2   44.32    4.40
  30  -2   2   52.23    5.00
 -30  -2  -2   36.24    5.20
  30  -2   2   44.81    4.09
  30   2   2   45.51    4.21
 -30   2  -2   38.84    5.17
  30   2   2   44.48    5.13
  30   2   2   38.17    4.48
  32  -2   2   31.97    3.85
 -32  -2  -2   30.85    4.75
  32  -2   2   33.38    3.61
  32  -2   2   33.91    4.33
  32  -2   2   29.90    4.52
  32  -2   2   32.98    3.51
  32   2   2   32.17    3.90
  32   2   2   28.25    3.66
  32   2   2   40.56    4.73
 -32   2  -2   36.71    4.87
  34  -2   2   49.42    4.56
  34  -2   2   51.98    5.56
  34  -2   2   42.49    4.84
 -34  -2  -2   60.44    6.13
 -34   2  -2   59.58    6.18
  34   2   2   48.70    4.60
  34   2   2   42.21    4.91
  34   2   2   52.57    5.81
  36  -2   2  141.44   11.04
  36  -2   2  180.54   13.63
  36  -2   2  160.64   12.43
 -36  -2  -2  176.35   13.96
  36   2   2  171.17   11.22
  36   2   2  142.61   12.43
 -36   2  -2  177.30   13.98
  38  -2   2   15.28    2.58
  38  -2   2   18.19    2.97
 -38  -2  -2   26.01    4.40
  38  -2   2   29.20    4.12
  38   2   2   21.77    3.21
  38   2   2   18.56    3.51
  38   2   2   22.10    3.02
  39  -3  -2    7.51    2.19
  39  -3  -2    3.36    2.08
  39  -3  -2    7.25    2.47
 -39  -3   2    8.96    3.16
  39   3  -2    3.01    2.03
  39   3  -2    3.25    2.05
  37  -3  -2    6.00    2.55
 -37  -3   2    4.51    2.69
  37  -3  -2    3.46    2.00
  37  -3  -2    4.00    1.81
 -37   3   2    2.28    2.37
  37   3  -2    2.29    2.28
  37   3  -2    4.02    2.04
  37   3  -2    5.15    2.18
  35  -3  -2    1.49    1.92
  35  -3  -2    2.17    1.65
  35  -3  -2    1.60    1.81
 -35  -3   2    2.12    2.24
 -35   3   2    0.80    2.45
  35   3  -2    0.92    1.79
  35   3  -2    2.93    2.43
  35   3  -2    2.79    1.76
 -33  -3   2    0.04    1.57
  33  -3  -2    1.46    1.60
 -33  -3   2    1.93    2.29
  33  -3  -2   -0.59    1.66
 -33  -3   2   -0.64    1.38
  33  -3  -2   -0.88    1.64
 -33   3   2    0.03    2.03
  33   3  -2    0.32    1.77
  33   3  -2    0.50    1.56
  33   3  -2   -0.44    1.85
  31  -3  -2   43.17    4.59
  31  -3  -2   52.07    4.31
  31  -3  -2   42.99    5.09
 -31  -3   2   49.53    5.55
  31  -3  -2   55.27    4.29
 -31  -3   2   49.18    4.96
 -31  -3   2   48.37    4.09
  31   3  -2   40.45    4.75
 -31   3   2   46.20    5.48
  31   3  -2   51.76    5.39
  31   3  -2   46.67    4.37
  29  -3  -2   -0.53    1.29
  29  -3  -2    1.68    1.56
  29  -3  -2    1.57    1.65
 -29  -3   2   -0.72    1.29
  29  -3  -2    1.67    1.42
 -29  -3   2    0.67    1.90
 -29  -3   2    0.81    1.36
 -29  -3   2    0.13    1.45
  29  -3  -2    0.22    1.73
  29   3  -2    0.45    1.61
  29   3  -2   -0.71    1.55
 -29   3   2    1.57    1.93
  29   3  -2   -1.69    1.91
  27  -3  -2  132.85    9.98
  27  -3  -2  122.18    8.21
 -27  -3   2  112.27    8.09
  27  -3  -2  115.09    8.18
  27  -3  -2  103.68    9.15
  27  -3  -2  127.03   10.16
 -27  -3   2  106.84    9.74
 -27  -3   2  113.75    9.10
  27   3  -2  128.60    8.31
 -27   3   2  124.18   10.15
  27   3  -2  137.32   10.14
 -25  -3   2   -0.07    1.79
 -25  -3   2    0.00    1.09
  25  -3  -2   -0.11    1.72
  25  -3  -2   -0.48    1.20
  25  -3  -2   -1.11    1.34
  25  -3  -2   -1.05    1.26
 -25  -3   2    1.65    1.09
 -25  -3   2   -0.85    1.18
  25  -3  -2   -1.35    1.13
  25  -3  -2    0.50    1.16
  25   3  -2   -0.63    1.20
  25   3  -2   -0.61    1.34
 -25   3   2   -0.24    1.55
 -25   3   2   -0.21    1.43
  25   3  -2    0.82    1.57
  23  -3  -2    0.49    1.45
  23  -3  -2    0.94    1.32
 -23  -3   2    0.81    1.15
  23  -3  -2    0.62    1.11
  23  -3  -2    0.55    1.09
 -23  -3   2    1.50    1.02
  23  -3  -2    0.66    1.21
  23  -3  -2   -0.08    1.24
 -23  -3   2    2.12    1.09
 -23  -3   2    1.39    1.56
 -23   3   2    0.99    1.14
  23   3  -2    1.43    1.57
  23   3  -2    0.64    1.22
  23   3  -2    0.97    1.33
 -23   3   2    1.65    1.56
 -23   3   2    0.85    1.34
 -23   3   2    0.24    1.27
  21  -3  -2   50.47    5.40
 -21  -3   2   55.42    5.71
  21  -3  -2   69.83    5.18
  21  -3  -2   54.75    4.59
  21  -3  -2   65.88    5.80
  21  -3  -2   57.07    4.53
  21  -3  -2   70.81    5.12
 -21  -3   2   74.30    5.09
 -21  -3   2   67.51    4.52
 -21  -3   2   74.19    5.57
  21   3  -2   57.27    5.13
 -21   3   2   47.53    4.64
 -21   3   2   61.42    5.76
  21   3  -2   62.72    5.67
 -21   3   2   72.73    4.61
 -21   3   2   49.76    5.36
  21   3  -2   55.65    5.61
  21   3  -2   69.11    4.70
 -19  -3   2  131.99   10.89
  19  -3  -2  169.20   11.75
 -19  -3   2  137.61   11.63
 -19  -3   2  147.96    9.66
  19  -3  -2  147.36    9.73
  19  -3  -2  145.55   10.96
  19  -3  -2  169.71   11.99
  19  -3  -2  151.64   11.01
  19  -3  -2  165.31    9.75
  19   3  -2  168.04   11.91
  19   3  -2  125.85    9.68
  19   3  -2  156.91   11.85
 -19   3   2  156.78   11.06
 -19   3   2  154.35    9.84
 -19   3   2  124.07    9.63
  19   3  -2  128.33   10.97
 -19   3   2  168.79   11.94
  17  -3  -2   39.77    3.27
  17  -3  -2   47.77    3.64
 -17  -3   2   42.07    3.11
  17  -3  -2   36.05    3.16
 -17  -3   2   35.05    4.02
  17  -3  -2   46.25    3.53
  17   3  -2   42.49    3.24
 -17   3   2   31.14    3.68
  17   3  -2   40.11    3.58
 -17   3   2   44.33    3.60
 -17   3   2   45.64    3.22
  17   3  -2   36.80    3.95
 -17   3   2   32.19    3.27
 -17   3   2   34.17    4.03
  17   3  -2   38.27    3.97
  15  -3  -2   78.61    6.90
  15  -3  -2   83.66    5.61
 -15  -3   2   86.90    5.54
 -15  -3   2   71.21    6.81
  15  -3  -2   75.46    5.55
  15  -3  -2   87.15    6.25
 -15  -3   2   70.91    6.65
  15  -3  -2   96.05    6.37
  15   3  -2   87.89    5.62
  15   3  -2   78.32    6.80
 -15   3   2   80.07    5.63
 -15   3   2   73.92    6.85
 -15   3   2   93.85    6.34
 -15   3   2   86.60    5.60
  15   3  -2   80.36    6.81
  11  -3  -2   54.17    5.23
 -11  -3   2   64.86    4.84
  11  -3  -2   68.89    4.42
 -11  -3   2   65.17    5.42
  11  -3  -2   70.27    4.91
  11  -3  -2   53.69    4.34
  11  -3  -2   61.24    5.49
 -11   3   2   62.42    4.43
  11   3  -2   73.12    4.42
 -11   3   2   49.96    5.21
 -11   3   2   58.46    5.45
  11   3  -2   68.02    4.93
 -11   3   2   62.29    4.38
 -11   3   2   68.83    4.97
 -11   3   2   71.70    4.98
   9  -3  -2   62.48    5.70
  -9  -3   2   67.98    5.78
  -9  -3   2   67.82    5.23
   9  -3  -2   74.49    5.40
   9  -3  -2   63.92    5.28
   9  -3  -2   71.55    4.74
  -9  -3   2   67.72    4.67
   9  -3  -2   60.50    4.74
   9  -3  -2   66.50    5.96
  -9  -3   2   69.34    5.75
  -9   3   2   71.70    5.92
  -9   3   2   66.59    5.71
   9   3  -2   75.85    5.32
   9   3  -2   72.75    5.80
  -9   3   2   77.93    5.38
  -9   3   2   65.13    4.71
  -9   3   2   75.88    5.36
   9   3  -2   76.29    5.82
   9   3  -2   72.06    4.72
  -9   3   2   70.57    4.77
   7  -3  -2  258.98   16.47
   7  -3  -2  194.07   17.49
  -7   3   2  227.16   14.44
  -7   3   2  245.23   17.55
   5  -3  -2  210.88   14.72
  -5   3   2  202.85   12.10
   5   3  -2  167.42   14.51
   1   3  -2   -0.22    0.08
  -1  -3  -2    6.29    0.95
   1  -3   2    6.62    1.22
  -1  -3  -2    5.77    1.00
  -1  -3  -2    4.67    1.26
  -1  -3  -2    7.87    1.31
  -1  -3  -2    4.60    0.99
   1  -3   2    9.48    1.44
   1  -3   2    7.14    0.71
  -1  -3  -2    5.28    0.91
   1  -3   2    7.96    0.99
   1   3   2    7.14    1.30
   1   3   2    5.91    0.99
  -1   3  -2    7.88    1.18
   1   3   2    4.21    1.24
  -1   3  -2    7.87    1.08
   1   3   2    7.00    1.04
   1   3   2    6.76    0.98
  -1   3  -2    9.38    1.09
   7  -3   2   12.68    1.51
  -7  -3  -2    9.18    1.38
   7  -3   2    9.97    1.36
   7  -3   2   12.23    1.48
  -7  -3  -2   16.11    2.20
  -7  -3  -2   11.66    1.76
  -7  -3  -2    9.49    1.29
   7  -3   2   10.40    1.60
   7   3   2   16.29    2.32
  -7   3  -2   12.94    1.52
  -7   3  -2   13.30    1.44
   7   3   2   13.99    2.22
   7   3   2   10.64    1.53
  -7   3  -2   14.03    2.07
  -7   3  -2   12.68    1.51
   7   3   2   14.46    1.52
  -9  -3  -2  302.75   22.78
 -11  -3  -2    6.61    1.19
  11  -3   2    7.21    1.13
  11  -3   2    6.34    1.12
  11  -3   2    5.44    0.95
 -11  -3  -2    8.20    1.22
 -11  -3  -2    6.93    1.60
  11  -3   2    3.89    1.33
  11  -3   2    4.40    0.95
 -11  -3  -2    5.01    1.32
  11  -3   2    4.69    1.18
 -11   3  -2    5.92    1.04
 -11   3  -2    5.05    1.07
  11   3   2    7.32    1.61
  11   3   2    9.31    1.36
 -11   3  -2    6.54    1.12
 -11   3  -2    5.76    1.09
 -11   3  -2    3.06    1.07
  11   3   2    4.80    1.13
 -11   3  -2    3.55    1.31
  11   3   2    2.00    1.23
  13  -3   2   34.10    3.57
 -13  -3  -2   48.70    3.14
  13  -3   2   31.90    3.77
  13  -3   2   37.59    2.97
  13  -3   2   44.44    3.24
  13  -3   2   42.41    3.05
  13   3   2   47.50    3.23
 -13   3  -2   34.26    3.77
  13   3   2   31.73    3.87
 -13   3  -2   35.59    3.08
 -13   3  -2   43.36    3.04
  13   3   2   36.62    3.92
  15  -3   2    0.73    1.25
  15  -3   2   -1.48    0.98
 -15  -3  -2    0.66    1.02
  15  -3   2   -0.28    0.93
 -15  -3  -2    0.12    1.00
 -15  -3  -2    2.26    1.33
  15  -3   2    1.46    1.14
  15  -3   2    0.53    0.91
  15  -3   2    1.04    0.87
 -15  -3  -2    0.09    1.45
 -15   3  -2    0.36    1.35
 -15   3  -2    1.00    1.08
 -15   3  -2    1.56    1.13
 -15   3  -2    0.59    1.02
  15   3   2   -0.22    1.37
  15   3   2   -0.51    1.01
 -15   3  -2   -0.33    0.97
 -15   3  -2   -0.06    0.94
  15   3   2   -1.19    1.10
  15   3   2   -0.13    1.32
 -17  -3  -2  180.66   13.14
  17  -3   2  162.93   12.08
 -17  -3  -2  153.15   12.09
 -17  -3  -2  168.73   12.95
  17  -3   2  164.46   12.86
 -17  -3  -2  137.84   10.65
  17  -3   2  172.41   10.68
  17  -3   2  169.65   13.03
  17  -3   2  170.92   12.05
  17   3   2  152.63   12.17
 -17   3  -2  172.03   10.77
  17   3   2  170.04   10.81
 -17   3  -2  179.23   10.72
  17   3   2  177.92   13.10
 -17   3  -2  180.49   12.87
  17   3   2  147.17   13.00
 -17   3  -2  171.27   13.03
 -19  -3  -2    1.07    0.98
  19  -3   2    0.97    0.95
  19  -3   2    2.20    1.45
 -19  -3  -2    1.24    1.17
 -19  -3  -2    3.36    1.63
  19  -3   2    1.78    1.38
  19  -3   2    0.89    1.15
  19  -3   2    2.27    1.21
 -19  -3  -2    2.68    1.24
  19  -3   2    2.98    1.05
  19   3   2    0.95    1.62
 -19   3  -2    2.81    1.20
  19   3   2    2.67    1.53
  19   3   2    1.29    1.30
  19   3   2    1.05    1.26
 -19   3  -2    1.59    1.21
 -19   3  -2    1.30    1.59
 -21  -3  -2   17.51    2.38
  21  -3   2   17.13    2.31
  21  -3   2   12.88    2.32
  21  -3   2   17.54    2.39
  21  -3   2   16.25    2.14
  21  -3   2   17.14    2.46
 -21  -3  -2   17.01    2.71
 -21  -3  -2   19.36    2.18
  21  -3   2   16.44    2.14
 -21  -3  -2   17.86    2.65
  21   3   2   18.05    2.77
 -21   3  -2   19.51    2.21
  21   3   2   15.73    2.42
 -21   3  -2   13.78    2.50
  21   3   2   20.89    2.67
  21   3   2   17.30    2.08
  23  -3   2   75.69    5.77
 -23  -3  -2   89.73    7.45
  23  -3   2   82.12    5.84
  23  -3   2   80.51    7.22
  23  -3   2   78.69    6.48
 -23  -3  -2   84.17    5.82
  23  -3   2   81.78    6.40
  23  -3   2   93.56    7.11
 -23  -3  -2   79.80    7.00
  23   3   2   89.95    6.01
 -23   3  -2   92.81    7.33
  23   3   2   83.52    7.28
  23   3   2   83.79    7.30
  23   3   2   74.18    6.62
 -23   3  -2   68.25    5.92
  25  -3   2   15.35    2.06
  25  -3   2   11.44    2.35
  25  -3   2    6.72    1.84
 -25  -3  -2    9.03    2.10
 -25  -3  -2    7.58    2.28
 -25  -3  -2    8.43    1.53
  25  -3   2   10.52    1.72
  25   3   2   11.18    2.03
  25   3   2    7.66    1.75
  25   3   2    7.84    2.21
  25   3   2    8.84    2.16
 -25   3  -2    8.46    1.82
 -25   3  -2    7.04    2.08
  27  -3   2    7.55    2.36
  27  -3   2    5.27    1.90
  27  -3   2    8.48    1.70
  27  -3   2    7.64    1.77
 -27  -3  -2    7.85    1.91
 -27  -3  -2    8.32    2.38
  27  -3   2    6.92    1.61
  27  -3   2    9.10    1.84
  27   3   2    9.01    2.57
  27   3   2    6.79    2.02
  27   3   2    7.11    1.78
 -27   3  -2    7.64    2.31
  29  -3   2   26.00    3.84
  29  -3   2   24.96    2.87
 -29  -3  -2   21.39    3.43
  29  -3   2   26.93    3.04
  29  -3   2   26.62    3.66
  29  -3   2   24.50    2.87
  29  -3   2   23.26    3.13
 -29   3  -2   28.35    3.78
  29   3   2   18.00    2.85
  29   3   2   20.17    3.22
  29   3   2   16.61    2.53
  31  -3   2    5.89    1.67
  31  -3   2    7.04    2.28
  31  -3   2    6.35    2.10
  31  -3   2   11.97    1.99
  31  -3   2    9.66    1.88
 -31  -3  -2   12.33    2.99
  31  -3   2    9.64    2.05
  31   3   2    8.18    2.07
  31   3   2    6.43    2.31
 -31   3  -2    8.07    2.45
  31   3   2   10.65    2.10
 -33  -3  -2   51.00    6.06
  33  -3   2   44.64    4.88
  33  -3   2   48.31    5.47
  33  -3   2   53.28    4.64
  33   3   2   54.37    5.14
 -33   3  -2   59.25    6.13
  33   3   2   51.11    4.67
  33   3   2   51.89    5.99
  35  -3   2    7.10    2.33
  35  -3   2    9.74    2.17
  35  -3   2    8.70    2.05
 -35  -3  -2    6.26    2.72
 -35   3  -2    6.76    2.89
  35   3   2    8.80    2.62
  35   3   2    6.06    2.12
  35   3   2    8.11    2.14
  37  -3   2    2.61    1.87
  37  -3   2    1.19    1.94
 -37  -3  -2    1.77    2.42
  37  -3   2    2.95    1.75
  37   3   2    2.05    1.93
  37   3   2    4.08    1.89
  37   3   2    6.02    2.91
  38  -4  -2   28.38    3.91
  38  -4  -2   19.66    2.92
  38  -4  -2   27.64    4.45
 -38  -4   2   33.38    5.16
  38   4  -2   30.11    3.82
  38   4  -2   31.17    4.12
 -36  -4   2   86.63    8.79
  36  -4  -2   88.39    6.93
  36  -4  -2   86.26    7.68
  36   4  -2   73.93    7.71
  36   4  -2   98.82    7.14
  36   4  -2  111.27    9.04
 -36   4   2  112.00    9.01
  34  -4  -2  216.61   14.22
 -34  -4   2  218.44   17.50
  34  -4  -2  222.06   16.07
  34  -4  -2  219.40   17.17
  34   4  -2  218.08   16.19
 -34   4   2  230.24   17.54
  34   4  -2  202.29   14.29
  34   4  -2  202.86   17.44
 -32  -4   2    1.28    1.46
  32  -4  -2    2.32    2.05
 -32  -4   2    0.45    1.70
  32  -4  -2    0.79    1.36
 -32  -4   2    0.86    2.30
 -32  -4   2   -0.35    1.22
  32  -4  -2    0.86    1.48
  32  -4  -2    3.62    1.71
  32  -4  -2   -0.02    1.88
 -32   4   2   -0.25    1.98
  32   4  -2    2.06    1.84
  32   4  -2    1.94    1.96
  32   4  -2    2.61    1.66
  30  -4  -2   27.70    4.31
  30  -4  -2   36.33    3.54
 -30  -4   2   27.98    4.76
 -30  -4   2   41.84    4.34
  30  -4  -2   38.55    4.77
 -30  -4   2   44.89    3.84
 -30  -4   2   36.76    3.46
  30  -4  -2   38.76    3.68
  30  -4  -2   28.56    3.89
  30   4  -2   40.52    4.83
  30   4  -2   39.73    4.17
 -30   4   2   33.26    4.70
 -30   4   2   37.72    3.97
  30   4  -2   36.08    3.78
  28  -4  -2  139.65   10.42
  28  -4  -2  122.17    8.54
  28  -4  -2  135.08    8.57
  28  -4  -2  119.32    9.56
  28  -4  -2  127.94   10.63
 -28  -4   2  148.21   10.39
  28  -4  -2  106.12    9.50
 -28  -4   2  115.99    8.41
 -28  -4   2  132.10   10.67
 -28  -4   2  115.40    9.47
  28   4  -2  107.38    8.53
  28   4  -2  134.59   10.62
 -28   4   2  128.81    8.74
 -28   4   2  121.09   10.53
 -26  -4   2  243.47   16.68
  26  -4  -2  237.91   16.71
  26  -4  -2  261.06   16.76
 -26  -4   2  289.56   20.51
 -26  -4   2  267.92   18.98
  26  -4  -2  262.39   18.99
  26  -4  -2  260.42   20.19
 -26  -4   2  283.71   20.27
  26  -4  -2  248.59   20.44
  26   4  -2  299.55   16.94
 -26   4   2  246.84   16.87
 -26   4   2  259.58   20.40
  26   4  -2  272.85   19.11
  26   4  -2  240.58   20.32
  24  -4  -2  189.14   15.35
  24  -4  -2  191.38   12.75
  24  -4  -2  203.13   12.82
  24  -4  -2  209.15   14.52
 -24  -4   2  189.31   12.71
 -24  -4   2  196.98   14.41
 -24  -4   2  191.47   15.37
 -24  -4   2  188.11   15.58
  24  -4  -2  192.74   14.40
  24  -4  -2  214.51   15.74
  24   4  -2  215.14   15.66
  24   4  -2  195.03   12.85
 -24   4   2  195.41   12.92
  24   4  -2  198.70   14.55
  22  -4  -2  257.46   16.76
  22  -4  -2  287.19   20.51
 -22  -4   2  232.75   20.31
 -22  -4   2  263.41   16.74
  22  -4  -2  261.15   20.19
 -22  -4   2  262.48   20.22
 -22  -4   2  269.35   19.01
  22  -4  -2  264.53   19.00
  22  -4  -2  269.86   16.80
  22  -4  -2  259.99   19.03
 -22   4   2  240.41   20.13
 -22   4   2  253.73   20.37
  22   4  -2  293.55   20.46
  22   4  -2  300.06   19.18
 -22   4   2  253.63   16.85
  20  -4  -2   67.67    6.03
 -20  -4   2   72.80    5.50
  20  -4  -2   70.16    6.31
  20  -4  -2   78.84    5.56
  20  -4  -2   68.81    5.61
 -20  -4   2   76.36    6.30
 -20  -4   2   71.74    4.93
  20  -4  -2   67.46    4.97
  20  -4  -2   69.53    5.05
 -20   4   2   62.09    6.18
 -20   4   2   61.42    5.09
 -20   4   2   67.60    5.98
 -20   4   2   76.94    5.05
  20   4  -2   67.16    5.64
  20   4  -2   71.15    6.22
  20   4  -2   62.66    5.03
  18  -4  -2  480.05   42.23
 -18   4   2  611.86   40.07
 -18   4   2  610.67   35.21
  14  -4  -2  313.90   22.11
  14  -4  -2  321.07   19.48
 -14  -4   2  337.56   23.59
 -14   4   2  313.14   19.50
  14   4  -2  271.15   23.49
 -14   4   2  317.32   19.48
 -14   4   2  307.47   23.61
   8   4  -2   -0.11    0.21
   4  -4  -2  139.79   11.33
   4  -4  -2  156.20    9.32
   4  -4  -2  143.88    9.22
   4  -4  -2  149.42   10.47
  -4  -4   2  138.31   11.17
  -4  -4   2  139.48   11.11
   4   4  -2  154.12   11.12
   4   4  -2  158.01    9.19
  -4   4   2  161.01    9.32
  -4   4   2  138.14   10.46
   4   4  -2  144.31   11.20
  -4   4   2  130.88   11.19
   0  -4  -2  161.00   10.15
   0  -4  -2  165.88   11.56
   0  -4  -2  167.74   12.46
   0  -4   2  155.72   12.29
   0  -4  -2  157.75   10.22
   0   4  -2  148.17   10.10
   0   4   2  156.00   12.42
   0   4   2  159.96   10.25
   0   4   2  162.61   11.56
   0   4   2  181.19   11.56
   0   4  -2  169.44   12.22
   0   4  -2  160.17   12.30
   0   4   2  146.23   10.13
   2  -4   2  206.61   15.51
  -2  -4  -2  204.19   12.86
  -2  -4  -2  207.52   12.82
  -2  -4  -2  208.04   15.62
  -2   4  -2  205.54   15.50
   2   4   2  202.54   12.89
   2   4   2  201.10   15.50
   2   4   2  203.65   15.63
  -4  -4  -2  236.14   17.35
   4  -4   2  229.05   14.16
  -4  -4  -2  196.97   17.22
  -4   4  -2  255.28   14.26
   4   4   2  232.19   17.38
  -4   4  -2  223.04   17.25
   6  -4   2  201.33   15.82
   6  -4   2  202.83   13.01
  -6  -4  -2  193.97   15.86
  -6  -4  -2  220.18   13.12
  -6  -4  -2  191.92   14.84
  -6  -4  -2  232.03   14.90
   6   4   2  217.03   15.82
  -6   4  -2  204.10   15.79
  -6   4  -2  205.71   15.68
  -6   4  -2  220.27   14.76
   6   4   2  211.14   13.13
   6   4   2  198.35   15.91
  -8  -4  -2  225.26   13.94
  -8  -4  -2  225.14   16.86
   8  -4   2  230.70   16.87
  -8  -4  -2  223.85   15.82
  -8  -4  -2  221.32   16.89
   8  -4   2  221.45   16.71
  -8   4  -2  228.37   13.88
  -8   4  -2  229.68   15.74
  -8   4  -2  224.57   13.85
  -8   4  -2  193.13   16.78
   8   4   2  189.36   16.80
   8   4   2  243.16   16.99
  -8   4  -2  210.47   16.69
   8   4   2  238.16   14.00
  12  -4   2  379.86   28.13
  12   4   2  367.57   23.31
  14  -4   2  175.11   15.21
  14  -4   2  190.24   12.49
  14  -4   2  213.50   14.15
 -14  -4  -2  213.50   14.31
  14  -4   2  195.20   15.09
  14  -4   2  210.58   14.19
 -14  -4  -2  177.69   15.24
 -14  -4  -2  200.00   12.58
  14  -4   2  198.29   12.52
 -14   4  -2  206.25   14.24
  14   4   2  218.22   14.37
 -14   4  -2  176.09   15.02
 -14   4  -2  209.31   12.54
 -14   4  -2  194.29   15.22
  14   4   2  203.01   15.31
  14   4   2  195.63   15.34
 -14   4  -2  184.52   12.53
 -20  -4  -2   69.69    5.17
  20  -4   2   62.75    5.73
  20  -4   2   65.56    5.16
  20  -4   2   73.94    5.66
 -20  -4  -2   69.25    6.53
  20  -4   2   81.14    5.19
 -20  -4  -2   68.96    5.80
  20  -4   2   83.49    6.59
  20  -4   2   81.06    6.29
 -20   4  -2   81.84    6.55
  20   4   2   64.19    5.89
  20   4   2   80.95    6.67
  20   4   2   74.34    5.37
  20   4   2   57.78    6.39
 -20   4  -2   82.43    5.37
  22  -4   2  169.28   11.99
  22  -4   2  177.68   13.18
  22  -4   2  149.13   12.00
 -22  -4  -2  148.24   12.03
 -22  -4  -2  165.24   13.12
  22  -4   2  159.50   10.63
 -22  -4  -2  179.06   13.00
  22  -4   2  187.68   12.95
  22  -4   2  159.40   10.65
 -22  -4  -2  161.02   10.67
  22   4   2  169.64   12.22
  22   4   2  142.38   13.05
 -22   4  -2  179.95   13.13
 -22   4  -2  150.24   10.77
  22   4   2  165.52   10.80
  22   4   2  161.22   13.07
 -24  -4  -2   23.57    3.33
  24  -4   2   29.19    3.54
  24  -4   2   25.05    2.86
  24  -4   2   30.19    3.79
 -24  -4  -2   31.87    4.00
 -24  -4  -2   26.13    2.80
  24  -4   2   25.59    2.81
  24  -4   2   25.15    3.05
  24  -4   2   27.99    2.76
  24   4   2   29.04    3.96
 -24   4  -2   29.13    3.17
  24   4   2   24.29    3.35
  24   4   2   32.93    3.21
 -24   4  -2   30.59    3.88
  26  -4   2  290.38   16.81
 -26  -4  -2  268.11   16.78
  26  -4   2  276.62   18.99
  26  -4   2  253.52   18.90
  26  -4   2  268.14   20.24
 -26  -4  -2  278.87   20.54
  26  -4   2  259.44   16.75
 -26  -4  -2  262.22   20.25
 -26   4  -2  223.97   20.31
 -26   4  -2  261.58   16.93
  26   4   2  286.61   20.57
  26   4   2  240.16   16.85
  26   4   2  242.00   19.09
  28  -4   2  223.35   16.11
  28  -4   2  193.43   14.62
  28  -4   2  199.95   13.03
 -28  -4  -2  192.38   13.01
 -28  -4  -2  183.45   15.97
  28  -4   2  202.25   14.69
 -28  -4  -2  207.79   15.78
  28  -4   2  201.32   13.02
  28  -4   2  212.54   15.75
 -28   4  -2  197.40   15.95
  28   4   2  187.64   13.16
  28   4   2  210.87   16.07
  28   4   2  201.27   14.88
 -28   4  -2  183.21   13.17
  30  -4   2    6.85    2.12
  30  -4   2    6.21    1.57
  30  -4   2    5.23    1.81
 -30  -4  -2    5.79    2.48
  30  -4   2    3.10    1.37
  30  -4   2    6.65    2.38
  30  -4   2    2.46    1.55
  30   4   2    4.39    1.79
  30   4   2    5.40    2.23
  30   4   2    4.46    1.90
 -30   4  -2    2.30    1.79
 -30   4  -2    5.13    2.28
  32  -4   2    0.27    1.78
  32  -4   2    0.66    1.65
 -32  -4  -2    2.19    2.31
  32  -4   2    0.63    1.56
 -32   4  -2   -0.60    1.96
  32   4   2    1.94    1.91
  32   4   2    1.58    2.32
  32   4   2    1.56    1.59
  34  -4   2    3.07    1.79
  34  -4   2    3.62    1.89
  34  -4   2    0.77    1.79
 -34  -4  -2    0.82    2.17
  34   4   2    3.13    2.52
 -34   4  -2    0.26    2.30
  34   4   2    3.47    1.82
  34   4   2    1.78    1.92
 -36  -4  -2  147.83   14.51
  36  -4   2  182.84   11.83
  36  -4   2  160.84   13.13
  36  -4   2  187.57   14.34
  36   4   2  170.34   13.36
  36   4   2  198.54   14.83
  36   4   2  176.88   11.97
  38  -4   2   10.26    2.61
  38  -4   2    8.02    2.19
 -38  -4  -2    8.60    2.91
  38  -4   2    9.67    2.20
  38   4   2   11.43    2.64
  38   4   2    9.03    2.33
  37  -5  -2    8.83    2.42
  37  -5  -2    6.44    2.05
  37  -5  -2    7.37    2.19
 -37  -5   2    5.41    2.53
  37   5  -2    6.37    2.04
  37   5  -2   10.27    2.48
 -35  -5   2   20.08    3.52
  35  -5  -2   24.93    3.00
  35  -5  -2   16.87    2.82
  35  -5  -2   21.79    3.41
 -35   5   2   26.61    4.20
  35   5  -2   21.59    3.11
 -35   5   2   21.54    3.15
  35   5  -2   21.56    2.97
  35   5  -2   21.70    3.91
  33  -5  -2   55.29    4.58
 -33  -5   2   57.20    5.94
  33  -5  -2   41.21    4.81
 -33   5   2   47.12    4.84
  33   5  -2   55.27    4.75
  33   5  -2   37.67    4.97
  33   5  -2   60.77    6.15
 -33   5   2   59.84    6.09
 -31  -5   2  113.78   10.18
  31  -5  -2  122.18    8.48
  31  -5  -2  119.08   10.20
  31  -5  -2  106.04    8.38
 -31  -5   2  114.46    9.36
 -31  -5   2  125.13    8.42
  31  -5  -2  119.72    9.48
  31  -5  -2  141.53   10.79
  31   5  -2  123.11    8.63
 -31   5   2  127.22    8.77
 -31   5   2  126.62   10.59
  31   5  -2  127.06    9.68
  29  -5  -2  151.13   10.82
 -29  -5   2  131.36   11.79
 -29  -5   2  159.21    9.61
 -29  -5   2  148.79   10.76
  29  -5  -2  146.78    9.61
  29  -5  -2  141.64   10.70
 -29  -5   2  140.62   11.56
  29  -5  -2  159.19   12.10
  29  -5  -2  131.59   11.51
  29  -5  -2  150.07    9.64
  29   5  -2  115.35   11.74
 -29   5   2  121.49    9.73
 -29   5   2  150.15   11.92
  29   5  -2  131.95   10.89
  29   5  -2  146.66    9.75
  27  -5  -2   31.27    3.36
  27  -5  -2   26.43    4.14
 -27  -5   2   31.52    3.12
  27  -5  -2   28.63    3.66
  27  -5  -2   28.34    2.98
 -27  -5   2   33.42    4.18
 -27  -5   2   25.38    2.85
  27  -5  -2   27.73    3.09
  27  -5  -2   26.10    3.04
 -27  -5   2   28.73    3.56
  27   5  -2   33.49    4.27
 -27   5   2   28.13    4.06
  27   5  -2   22.01    3.12
 -27   5   2   20.41    2.80
  27   5  -2   25.89    3.49
  25  -5  -2   -0.09    1.44
  25  -5  -2    0.28    1.42
 -25  -5   2    0.96    1.72
 -25  -5   2    2.01    1.16
 -25  -5   2    2.01    1.31
 -25  -5   2    0.63    1.18
  25  -5  -2    3.37    1.32
  25  -5  -2    5.69    1.79
  25  -5  -2    1.24    1.72
  25  -5  -2    2.50    1.23
  25   5  -2    3.84    2.12
 -25   5   2    1.21    1.65
  25   5  -2    2.50    1.62
  25   5  -2    0.90    1.39
 -25   5   2    2.83    1.61
 -23  -5   2   91.85    6.55
  23  -5  -2   77.11    5.94
 -23  -5   2   78.22    7.08
 -23  -5   2   86.45    5.84
  23  -5  -2   80.96    7.42
 -23  -5   2   88.28    7.40
  23  -5  -2   91.33    6.65
  23  -5  -2   79.98    5.85
  23  -5  -2   83.38    6.49
  23  -5  -2   84.51    7.12
 -23   5   2   84.55    7.41
  23   5  -2   70.35    7.31
  23   5  -2   88.92    6.76
 -23   5   2   83.49    6.07
  23   5  -2   71.82    5.93
  21  -5  -2    2.20    1.09
 -21  -5   2    4.34    1.18
  21  -5  -2    4.27    1.39
  21  -5  -2    0.37    1.37
 -21  -5   2    0.63    1.18
 -21  -5   2    2.07    1.04
  21  -5  -2    1.18    1.29
 -21  -5   2    0.48    1.62
  21  -5  -2    2.21    1.07
  21  -5  -2    3.21    1.75
 -21   5   2    2.26    1.32
 -21   5   2    1.66    1.81
  21   5  -2    1.83    1.44
  21   5  -2    1.66    1.35
  21   5  -2    0.98    1.55
 -21   5   2    3.09    1.46
 -19  -5   2    7.81    1.86
  19  -5  -2    4.49    1.39
  19  -5  -2    4.88    1.16
  19  -5  -2    4.09    1.12
 -19  -5   2    1.93    1.04
 -19  -5   2    9.91    1.76
 -19  -5   2    5.21    1.16
  19  -5  -2    2.31    1.25
  19  -5  -2    4.20    1.61
 -19   5   2    4.73    1.28
 -19   5   2    3.95    1.39
  19   5  -2    5.74    1.71
  19   5  -2    3.44    1.21
  19   5  -2    2.95    1.35
 -19   5   2    8.62    2.04
 -17  -5   2  509.88   37.62
 -17   5   2  542.27   31.19
  17   5  -2  425.99   37.54
  17   5  -2  527.80   35.49
  15  -5  -2  216.70   16.14
  15  -5  -2  242.69   17.24
  15  -5  -2  241.00   16.23
  15  -5  -2  216.33   17.42
 -15  -5   2  227.53   17.32
 -15  -5   2  233.86   16.14
  15  -5  -2  235.45   14.31
 -15  -5   2  233.79   14.24
 -15  -5   2  220.77   17.23
  15  -5  -2  216.43   14.26
 -15   5   2  229.26   14.32
 -15   5   2  200.23   16.19
 -15   5   2  207.42   17.34
  15   5  -2  204.94   17.32
  15   5  -2  249.59   14.35
 -15   5   2  242.71   14.30
  15   5  -2  218.49   16.21
  15   5  -2  230.51   17.30
 -15   5   2  219.13   17.20
  13  -5  -2  118.88    8.81
 -13  -5   2  137.92    8.77
 -13  -5   2  132.61   10.72
 -13  -5   2  119.80   10.63
  13  -5  -2  124.71   10.85
 -13  -5   2  151.73    9.92
 -13  -5   2  150.48    9.94
  13  -5  -2  128.63    9.92
  13  -5  -2  139.25    8.84
  13  -5  -2  134.21   10.01
 -13   5   2  134.25   10.66
  13   5  -2  154.44    8.91
  13   5  -2  143.57   10.83
 -13   5   2  133.01   10.01
  13   5  -2  139.18   10.72
 -13   5   2  140.41   10.03
 -13   5   2  132.31    8.81
  13   5  -2  155.87   10.05
 -13   5   2  142.55    8.87
 -13   5   2  115.92   10.78
  11  -5  -2   13.51    1.97
  11  -5  -2   10.13    1.40
 -11  -5   2    6.13    1.70
  11  -5  -2    6.84    1.90
  11  -5  -2   10.55    1.46
 -11  -5   2    6.50    1.68
 -11  -5   2   10.79    1.53
  11  -5  -2   11.56    1.66
 -11  -5   2    9.80    1.61
 -11  -5   2   14.45    1.56
  11   5  -2    8.00    1.73
  11   5  -2   14.26    1.82
 -11   5   2   12.83    1.86
 -11   5   2    8.88    1.40
 -11   5   2   12.56    1.82
 -11   5   2    9.22    1.27
  11   5  -2   11.76    1.49
   9  -5  -2   64.91    4.69
  -9  -5   2   77.06    5.03
   9  -5  -2   73.60    5.21
   9  -5  -2   54.29    5.55
  -9  -5   2   72.27    5.03
  -9  -5   2   70.09    4.53
  -9  -5   2   54.92    5.58
  -9  -5   2   61.07    5.62
   9  -5  -2   68.02    5.12
   9  -5  -2   69.25    4.61
   9   5  -2   78.40    5.18
  -9   5   2   65.36    5.15
   9   5  -2   68.38    5.77
  -9   5   2   59.23    4.66
  -9   5   2   66.64    5.84
   9   5  -2   69.21    4.63
   9   5  -2   61.48    5.64
  -9   5   2   67.44    4.59
   7  -5  -2  165.30   14.34
  -7  -5   2  193.06   14.44
   7  -5  -2  206.66   11.91
   7  -5  -2  184.76   11.97
  -7  -5   2  197.29   11.85
   7  -5  -2  203.46   13.53
   7  -5  -2  171.79   14.58
  -7  -5   2  191.62   14.42
   7  -5  -2  215.96   13.57
  -7   5   2  194.76   13.53
   7   5  -2  167.86   11.88
  -7   5   2  178.02   11.95
   7   5  -2  200.35   14.51
   7   5  -2  200.18   14.39
  -7   5   2  193.04   14.61
   7   5  -2  169.73   13.42
  -7   5   2  171.32   14.35
   5  -5  -2  164.09    9.72
  -5  -5   2  162.02   11.74
   5  -5  -2  160.75   11.03
   5  -5  -2  156.73    9.80
   5  -5  -2  167.56   11.03
   5  -5  -2  162.33   11.99
  -5  -5   2  146.31    9.62
   5  -5  -2  139.43   11.69
  -5  -5   2  130.92   11.75
   5   5  -2  173.26   10.96
   5   5  -2  137.55   11.67
   5   5  -2  142.42   11.81
  -5   5   2  151.19   11.94
  -5   5   2  132.44   11.77
   5   5  -2  151.99    9.68
  -5   5   2  157.78   11.03
  -5   5   2  161.13    9.80
  -5   5   2  158.44    9.71
  -1  -5  -2   59.88    4.22
   1  -5   2   50.19    3.56
   1  -5   2   58.14    3.69
  -1  -5  -2   52.18    3.76
   1  -5   2   45.01    4.68
  -1  -5  -2   42.20    4.84
  -1  -5  -2   50.02    4.69
  -1  -5  -2   57.90    3.94
  -1  -5  -2   57.58    4.23
   1   5   2   48.96    3.78
   1   5   2   52.74    3.90
  -1   5  -2   61.89    4.07
  -1   5  -2   60.27    3.77
   1   5   2   49.99    4.65
   1   5   2   47.05    4.90
  -1   5  -2   48.91    4.74
   1   5   2   55.29    4.22
   1   5   2   61.50    4.30
  -1   5  -2   52.13    4.54
   3  -5   2  189.11   17.14
  -3  -5  -2  232.20   17.20
  -3  -5  -2  206.09   17.25
  -3  -5  -2  246.88   14.27
  -3  -5  -2  220.42   16.12
  -3   5  -2  227.26   17.18
  -3   5  -2  249.19   14.20
   3   5   2  216.93   17.30
   3   5   2  254.07   14.32
  -5  -5  -2  150.46   10.67
   5  -5   2  145.55   10.51
   5  -5   2  183.84   13.01
   5  -5   2  157.75   12.76
   5  -5   2  181.98   10.64
  -5  -5  -2  174.92   12.10
  -5  -5  -2  179.08   12.10
  -5  -5  -2  198.21   13.12
   5   5   2  143.60   12.10
  -5   5  -2  199.14   12.82
   5   5   2  161.02   12.08
  -5   5  -2  188.94   12.99
  -5   5  -2  164.79   10.63
   5   5   2  174.24   13.11
   5   5   2  150.47   10.71
   5   5   2  147.24   12.87
  -9  -5  -2   85.30    7.01
   9  -5   2   86.41    6.85
   9  -5   2   99.71    7.48
   9  -5   2   85.68    6.18
   9  -5   2   93.39    6.14
  -9  -5  -2   84.68    7.02
  -9  -5  -2   93.02    6.27
   9  -5   2   93.64    6.85
   9  -5   2  107.59    7.75
  -9  -5  -2  104.60    7.74
  -9   5  -2  100.59    6.19
  -9   5  -2   93.16    6.93
   9   5   2   95.26    6.35
  -9   5  -2   94.35    6.23
  -9   5  -2   94.94    7.46
   9   5   2   88.04    7.11
  -9   5  -2  108.54    7.69
  13  -5   2   41.54    3.86
  13  -5   2   41.39    3.44
  13  -5   2   40.49    3.18
 -13  -5  -2   34.69    3.57
 -13  -5  -2   41.96    3.30
  13  -5   2   44.66    3.38
 -13  -5  -2   42.87    4.13
 -13  -5  -2   42.95    4.21
  13  -5   2   41.47    4.15
  13  -5   2   43.10    3.19
 -13   5  -2   40.64    3.53
  13   5   2   44.22    4.15
 -13   5  -2   39.42    3.84
 -13   5  -2   40.57    3.27
  13   5   2   45.61    3.77
  13   5   2   41.25    3.41
 -13   5  -2   43.25    4.14
  13   5   2   45.29    4.38
  17  -5   2   60.81    5.17
 -17  -5  -2   69.66    5.86
  17  -5   2   65.64    5.98
  17  -5   2   65.70    5.10
 -17  -5  -2   69.87    6.06
 -17  -5  -2   66.71    5.30
  17  -5   2   66.27    5.67
  17  -5   2   68.31    4.72
  17  -5   2   64.22    4.65
 -17  -5  -2   65.44    4.75
  17   5   2   71.62    5.48
 -17   5  -2   65.47    5.31
 -17   5  -2   64.88    4.77
  17   5   2   62.24    5.96
  17   5   2   71.61    6.18
 -17   5  -2   63.29    5.92
  17   5   2   59.90    4.87
 -19  -5  -2  382.28   25.25
  19  -5   2  416.93   30.66
  19  -5   2  386.23   25.18
  19  -5   2  385.65   28.62
 -19  -5  -2  453.85   30.70
 -19  -5  -2  385.47   30.48
  19  -5   2  359.02   30.33
  19  -5   2  422.38   25.24
 -19   5  -2  435.49   25.34
 -19   5  -2  370.22   28.69
 -19   5  -2  358.46   30.49
  19   5   2  422.81   30.64
  19   5   2  454.54   30.79
  19   5   2  435.84   25.41
  21  -5   2   44.60    4.94
 -21  -5  -2   53.72    5.47
  21  -5   2   45.95    5.22
 -21  -5  -2   51.08    5.08
 -21  -5  -2   63.48    4.71
  21  -5   2   55.84    4.61
  21  -5   2   57.85    4.46
 -21  -5  -2   54.81    4.17
  21  -5   2   60.44    4.21
  21  -5   2   52.26    4.10
 -21   5  -2   54.40    5.31
  21   5   2   49.99    5.36
 -21   5  -2   54.81    4.74
 -21   5  -2   54.22    4.34
  21   5   2   59.02    4.85
  21   5   2   57.67    4.46
  23  -5   2   48.02    3.72
 -23  -5  -2   43.71    4.90
  23  -5   2   44.37    4.02
 -23  -5  -2   42.22    3.99
  23  -5   2   41.05    3.77
  23  -5   2   44.40    3.60
 -23  -5  -2   44.59    3.66
  23  -5   2   44.61    4.76
 -23  -5  -2   46.34    4.48
  23  -5   2   47.41    4.49
 -23   5  -2   39.18    3.87
 -23   5  -2   42.89    4.77
  23   5   2   47.93    4.33
  23   5   2   41.79    3.95
  23   5   2   40.42    4.83
 -25  -5  -2   -0.66    1.43
  25  -5   2   -0.28    1.75
  25  -5   2    0.11    1.45
 -25  -5  -2   -1.31    1.07
 -25  -5  -2   -1.35    1.73
  25  -5   2    1.38    1.06
  25  -5   2   -1.11    1.31
 -25  -5  -2   -0.02    1.24
  25  -5   2    0.42    1.29
  25  -5   2    0.51    1.11
  25   5   2   -2.54    1.47
  25   5   2   -1.60    1.99
  25   5   2   -2.60    1.38
 -25   5  -2   -0.13    1.46
 -25   5  -2    0.40    1.60
  27  -5   2   39.09    4.73
  27  -5   2   39.63    3.91
  27  -5   2   42.68    3.72
  27  -5   2   42.23    4.50
 -27  -5  -2   43.26    4.99
  27  -5   2   34.22    3.50
 -27  -5  -2   39.21    3.60
  27  -5   2   40.24    3.62
 -27  -5  -2   45.36    4.50
 -27   5  -2   44.59    4.82
  27   5   2   39.49    4.98
  27   5   2   36.47    3.94
 -27   5  -2   38.57    3.97
  27   5   2   28.22    4.09
  29  -5   2   -0.31    1.14
  29  -5   2   -0.85    1.77
 -29  -5  -2   -0.87    1.59
 -29  -5  -2   -0.02    1.32
  29  -5   2    0.04    1.85
  29  -5   2   -0.32    1.39
 -29  -5  -2   -0.61    1.86
  29  -5   2    0.62    1.50
  29  -5   2   -0.17    1.18
  29   5   2   -2.14    2.04
 -29   5  -2   -0.23    2.10
  29   5   2   -0.66    1.66
  29   5   2    1.08    1.73
 -29   5  -2   -0.90    1.70
  31  -5   2   32.79    4.26
 -31  -5  -2   30.62    4.61
  31  -5   2   30.11    3.48
  31  -5   2   34.29    3.76
 -31   5  -2   30.83    4.60
  31   5   2   32.25    4.84
 -31   5  -2   34.18    4.02
  31   5   2   35.15    4.05
  31   5   2   33.20    3.77
  33  -5   2   88.43    6.53
 -33  -5  -2   93.00    8.34
  33  -5   2   90.08    7.18
  33  -5   2   90.99    7.90
  33   5   2   89.49    8.52
  33   5   2   88.94    6.79
  33   5   2   71.60    7.33
 -33   5  -2   81.74    6.84
  35  -5   2   51.32    4.63
  35  -5   2   43.64    4.85
 -35  -5  -2   56.99    6.21
  35  -5   2   50.92    5.55
  35   5   2   67.98    6.60
  35   5   2   43.13    4.80
  35   5   2   45.72    5.14
  37  -5   2    6.24    1.94
  37  -5   2    6.18    2.58
 -37  -5  -2    1.69    2.62
  37  -5   2    7.26    2.06
  37   5   2    3.84    2.05
  37   5   2    5.85    2.28
  36  -6  -2   -0.63    1.73
  36  -6  -2    1.10    1.84
 -36  -6   2    0.26    2.40
  36  -6  -2   -1.57    1.92
  36   6  -2   -0.87    1.77
  36   6  -2    0.28    1.84
 -36   6   2    0.46    2.06
  34  -6  -2   12.97    2.67
  34  -6  -2   13.61    2.18
  34  -6  -2   12.30    2.34
 -34  -6   2    6.58    2.60
  34   6  -2   20.17    3.01
  34   6  -2   19.13    2.80
 -34   6   2   15.03    3.38
 -34   6   2   14.60    2.81
  32  -6  -2   10.95    2.25
 -32  -6   2   10.18    2.77
  32  -6  -2    9.09    2.03
  32  -6  -2    8.27    2.23
  32   6  -2    9.42    2.16
 -32   6   2    9.04    2.65
 -32   6   2    7.51    2.15
  32   6  -2    9.26    2.81
  32   6  -2    8.32    2.22
 -30  -6   2   32.18    3.72
  30  -6  -2   33.53    3.71
 -30  -6   2   45.50    4.47
  30  -6  -2   37.68    3.61
 -30  -6   2   40.11    3.52
 -30  -6   2   43.07    4.91
  30  -6  -2   30.38    3.92
  30  -6  -2   41.38    5.05
  30  -6  -2   35.14    3.72
  30  -6  -2   40.98    4.50
 -30   6   2   32.13    4.89
 -30   6   2   35.73    4.08
  30   6  -2   43.23    5.15
  30   6  -2   29.82    3.80
  30   6  -2   34.12    4.18
  28  -6  -2  147.08    9.54
  28  -6  -2  145.34   10.61
 -28  -6   2  161.15   11.60
  28  -6  -2  127.02    9.45
 -28  -6   2  139.46    9.46
 -28  -6   2  146.18   10.64
  28  -6  -2  122.00   10.59
  28  -6  -2  131.01   11.40
 -28  -6   2  129.06   11.67
  28  -6  -2  155.98   11.98
  28   6  -2  131.68    9.61
  28   6  -2  162.97   12.00
 -28   6   2  127.78    9.63
 -28   6   2  150.46   11.85
  26  -6  -2   16.90    2.44
  26  -6  -2   18.82    3.06
  26  -6  -2   21.96    2.56
 -26  -6   2   20.57    3.10
  26  -6  -2   16.11    2.24
  26  -6  -2   22.34    2.62
 -26  -6   2   19.71    2.45
  26  -6  -2   19.14    2.79
 -26  -6   2   22.86    2.63
 -26  -6   2   25.15    3.50
 -26   6   2   24.72    2.70
  26   6  -2   18.59    2.38
  26   6  -2   18.09    3.04
 -26   6   2   15.01    2.85
  24  -6  -2  410.62   27.40
  24  -6  -2  422.59   31.09
 -24  -6   2  473.51   33.31
 -24  -6   2  374.61   32.99
  24  -6  -2  448.75   31.16
  24  -6  -2  414.29   33.00
 -24  -6   2  414.76   31.10
  24  -6  -2  442.86   27.42
 -24  -6   2  452.83   27.41
  24  -6  -2  488.35   33.50
  24   6  -2  496.61   33.42
 -24   6   2  450.18   31.27
  24   6  -2  470.23   27.58
  24   6  -2  373.05   31.19
 -24   6   2  446.40   27.53
  22  -6  -2  146.50   11.31
  22  -6  -2  130.32   10.51
 -22  -6   2  151.82   11.58
 -22  -6   2  131.15   10.44
  22  -6  -2  125.48    9.29
 -22  -6   2  154.64    9.35
 -22  -6   2  142.17   11.34
  22  -6  -2  148.17    9.41
  22  -6  -2  159.11   11.77
  22  -6  -2  144.19   10.48
  22   6  -2  155.32   10.74
  22   6  -2  124.37    9.43
 -22   6   2  145.53   11.55
 -22   6   2  140.53   10.64
 -22   6   2  125.18    9.41
  20  -6  -2  547.48   36.92
  20  -6  -2  599.30   36.97
  20  -6  -2  598.74   44.83
 -20  -6   2  660.71   44.74
 -20   6   2  586.06   37.00
 -20   6   2  600.16   44.74
  20   6  -2  584.80   37.02
  20   6  -2  589.83   42.14
 -18  -6   2   52.75    4.89
 -18  -6   2   56.27    4.35
  18  -6  -2   54.11    4.35
  18  -6  -2   50.61    5.19
  18  -6  -2   53.45    4.45
  18  -6  -2   45.21    4.04
 -18  -6   2   54.76    3.92
  18  -6  -2   47.25    4.82
 -18  -6   2   54.02    5.14
  18  -6  -2   48.35    3.99
  18   6  -2   52.55    4.15
 -18   6   2   61.30    4.20
  18   6  -2   53.34    5.21
 -18   6   2   55.35    4.58
 -18   6   2   50.12    5.12
  18   6  -2   56.50    4.60
 -16  -6   2  218.24   18.05
 -16  -6   2  257.69   14.90
  16  -6  -2  259.07   16.90
  16  -6  -2  242.07   14.95
  16  -6  -2  226.39   16.90
  16  -6  -2  227.61   17.95
  16  -6  -2  224.15   18.23
  16  -6  -2  240.86   14.92
 -16  -6   2  213.58   16.81
 -16   6   2  210.52   14.91
  16   6  -2  259.73   15.01
 -16   6   2  233.64   18.19
  16   6  -2  233.19   18.17
 -16   6   2  238.82   18.03
 -16   6   2  247.23   16.98
  14  -6  -2   31.23    2.98
 -14  -6   2   24.73    3.21
  14  -6  -2   27.06    3.61
 -14  -6   2   31.86    3.41
 -14  -6   2   36.21    2.72
  14  -6  -2   33.12    2.78
  14  -6  -2   27.22    2.65
  14  -6  -2   29.94    2.65
 -14  -6   2   32.88    2.79
 -14  -6   2   30.64    2.52
  14  -6  -2   20.89    3.15
 -14   6   2   26.82    3.56
 -14   6   2   27.24    2.59
 -14   6   2   29.13    2.77
 -14   6   2   30.44    2.97
  14   6  -2   38.46    3.03
  14   6  -2   31.80    2.76
 -14   6   2   22.12    3.19
  14   6  -2   27.96    3.34
  12  -6  -2  348.62   27.58
 -12   6   2  329.94   27.33
 -12   6   2  395.44   22.76
  12   6  -2  392.99   25.85
  12   6  -2  380.50   27.44
  12   6  -2  337.57   27.47
  10  -6  -2  106.39    7.63
 -10  -6   2  130.29    8.53
  10  -6  -2  122.78    8.61
  10  -6  -2  127.08    8.68
  10  -6  -2  108.87    9.23
 -10  -6   2  116.48    9.33
  10  -6  -2   96.66    7.66
 -10  -6   2  104.94    7.54
 -10  -6   2  116.65    8.50
 -10   6   2  119.31    9.54
  10   6  -2  127.09    9.33
 -10   6   2   97.08    9.19
  10   6  -2  129.34    8.67
 -10   6   2  110.40    8.64
 -10   6   2  117.94    7.74
  10   6  -2  129.97    7.73
 -10   6   2  127.44    8.71
 -10   6   2  125.64    7.68
  -8  -6   2   13.30    2.03
  -8  -6   2   15.00    2.05
   8  -6  -2   15.32    1.95
   8  -6  -2   10.31    1.77
   8  -6  -2    9.60    2.06
  -8  -6   2   15.60    1.60
   8  -6  -2   14.47    1.80
  -8  -6   2   13.37    1.64
  -8  -6   2   15.76    1.56
   8  -6  -2   12.81    1.77
   8  -6  -2   17.31    1.94
   8   6  -2   13.21    1.89
  -8   6   2   18.24    2.00
   8   6  -2   14.66    1.80
  -8   6   2   14.87    1.73
   8   6  -2   14.87    1.84
  -8   6   2   14.28    1.89
   8   6  -2   15.33    2.20
  -8   6   2   12.13    2.14
  -8   6   2   14.96    1.72
   6  -6  -2   26.32    2.64
   6  -6  -2   27.77    2.61
   6  -6  -2   24.61    3.46
  -6  -6   2   31.25    2.37
  -6  -6   2   27.43    3.16
  -6  -6   2   33.06    2.36
   6  -6  -2   27.18    2.45
  -6  -6   2   29.16    2.31
  -6  -6   2   28.20    3.10
   6  -6  -2   29.31    2.67
  -6  -6   2   31.77    2.41
   6   6  -2   33.80    2.55
  -6   6   2   32.09    2.73
  -6   6   2   27.83    2.65
   6   6  -2   34.22    2.63
  -6   6   2   24.62    2.66
  -6   6   2   27.55    3.19
  -6   6   2   23.57    3.47
   6   6  -2   27.55    3.00
   6   6  -2   25.71    2.46
   6   6  -2   31.11    3.34
  -6   6   2   28.60    2.43
   6   6   2  564.01   34.90
  10  -6   2    3.99    1.03
  10  -6   2    3.37    0.86
  10  -6   2    3.66    0.97
 -10  -6  -2    3.64    1.05
  10  -6   2    4.64    1.66
 -10  -6  -2    4.11    1.57
 -10  -6  -2    3.94    1.09
 -10  -6  -2    4.76    1.21
  10  -6   2    3.54    0.90
  10  -6   2    4.36    1.30
 -10  -6  -2    3.09    1.41
 -10   6  -2    2.91    0.96
  10   6   2    4.14    1.47
 -10   6  -2    3.53    1.00
  10   6   2    3.83    1.28
 -10   6  -2    3.75    1.53
  10   6   2    3.72    1.80
  10   6   2    2.51    1.23
 -10   6  -2    3.36    1.07
 -10   6  -2    3.14    1.22
 -14  -6  -2   17.54    2.66
 -14  -6  -2   20.07    2.66
  14  -6   2   16.02    1.97
  14  -6   2   15.77    1.85
  14  -6   2   17.57    2.78
  14  -6   2   17.23    2.01
 -14  -6  -2   18.10    2.08
  14  -6   2   18.13    1.97
 -14  -6  -2   21.26    2.24
  14  -6   2   14.38    2.09
  14   6   2   17.00    2.77
  14   6   2   17.41    2.30
 -14   6  -2   12.92    2.18
 -14   6  -2   18.25    2.17
  14   6   2   17.75    2.44
 -14   6  -2   18.67    2.15
  16  -6   2   97.93    9.29
  16  -6   2  128.01    7.82
  16  -6   2  112.29    7.74
 -16  -6  -2  105.45    9.53
 -16  -6  -2  108.92    9.63
  16  -6   2  136.59    8.73
 -16  -6  -2  127.72    8.87
  16  -6   2  119.13    9.68
 -16  -6  -2  120.08    7.86
  16  -6   2  117.84    8.64
  16   6   2  109.58    9.59
  16   6   2  126.80    8.01
 -16   6  -2  108.36    9.57
 -16   6  -2  127.30    8.85
 -16   6  -2  114.90    7.85
  16   6   2  125.12    8.98
  18  -6   2   27.78    3.49
  18  -6   2   25.32    2.69
  18  -6   2   23.85    3.06
  18  -6   2   24.42    2.47
  18  -6   2   26.36    2.50
 -18  -6  -2   24.57    2.54
 -18  -6  -2   26.03    2.76
  18  -6   2   28.12    2.60
 -18  -6  -2   28.70    3.34
 -18  -6  -2   28.70    3.57
 -18   6  -2   23.51    2.84
  18   6   2   21.31    3.01
  18   6   2   28.08    2.88
 -18   6  -2   29.16    3.44
  18   6   2   23.94    3.73
 -18   6  -2   24.23    2.72
 -20  -6  -2   55.62    5.35
  20  -6   2   46.98    5.15
  20  -6   2   46.79    4.86
 -20  -6  -2   56.76    4.13
  20  -6   2   47.96    4.03
 -20  -6  -2   58.90    4.51
 -20  -6  -2   55.41    5.08
  20  -6   2   51.56    4.01
  20  -6   2   64.49    4.50
  20  -6   2   53.07    4.29
 -20   6  -2   49.75    5.17
 -20   6  -2   45.77    4.12
  20   6   2   45.02    4.29
 -20   6  -2   61.28    4.69
  20   6   2   42.58    5.29
  20   6   2   57.16    4.81
  22  -6   2  135.95   11.57
 -22  -6  -2  167.28   11.83
  22  -6   2  143.85    9.60
 -22  -6  -2  143.66   10.88
 -22  -6  -2  136.57    9.62
  22  -6   2  145.63   10.73
  22  -6   2  141.43    9.60
  22  -6   2  146.35   10.80
  22  -6   2  146.86   11.95
  22   6   2  135.47   11.01
 -22   6  -2  138.24    9.72
 -22   6  -2  140.05   10.94
  22   6   2  147.62    9.85
  22   6   2  172.26   12.23
 -22   6  -2  156.11   11.91
  24  -6   2   50.59    3.98
  24  -6   2   44.60    4.76
  24  -6   2   49.15    5.25
  24  -6   2   48.06    4.30
 -24  -6  -2   46.71    4.26
 -24  -6  -2   54.31    5.44
  24  -6   2   49.42    3.90
  24  -6   2   50.46    4.11
 -24  -6  -2   46.83    4.83
 -24  -6  -2   51.34    3.98
 -24   6  -2   45.29    4.13
  24   6   2   37.97    4.13
 -24   6  -2   48.33    5.15
  24   6   2   45.97    4.57
  24   6   2   53.32    5.51
 -24   6  -2   40.27    4.46
  26  -6   2  219.06   15.87
 -26  -6  -2  235.24   16.07
 -26  -6  -2  220.85   17.43
 -26  -6  -2  220.24   14.18
 -26  -6  -2  232.65   17.22
  26  -6   2  213.99   14.11
  26  -6   2  230.76   15.95
  26  -6   2  212.88   17.02
  26  -6   2  195.82   17.32
  26  -6   2  218.10   14.12
  26   6   2  218.81   16.18
  26   6   2  216.54   17.47
  26   6   2  223.21   14.37
 -26   6  -2  214.43   17.31
 -26   6  -2  205.37   14.26
  28  -6   2   35.42    3.22
  28  -6   2   29.30    3.26
 -28  -6  -2   30.53    3.21
  28  -6   2   27.87    3.17
  28  -6   2   34.24    4.52
  28  -6   2   32.18    3.99
 -28  -6  -2   28.49    4.61
 -28  -6  -2   33.04    3.99
  28  -6   2   31.45    3.50
 -28   6  -2   29.00    3.65
 -28   6  -2   32.28    4.36
  28   6   2   34.73    4.68
  28   6   2   30.76    3.84
  28   6   2   33.23    3.70
  30  -6   2   62.97    5.64
 -30  -6  -2   65.90    6.80
  30  -6   2   63.99    5.17
  30  -6   2   61.80    6.24
 -30  -6  -2   64.88    5.17
 -30   6  -2   70.08    5.66
 -30   6  -2   75.55    6.76
  30   6   2   70.10    6.02
  30   6   2   57.12    5.42
 -32  -6  -2  197.92   15.53
  32  -6   2  197.31   15.13
  32  -6   2  177.75   12.43
  32  -6   2  183.62   14.00
  32   6   2  185.98   12.75
  32   6   2  168.45   14.18
 -32   6  -2  210.71   12.91
 -34  -6  -2    3.56    2.77
  34  -6   2    5.03    1.90
  34  -6   2    4.48    1.87
  34  -6   2    3.24    2.09
  34   6   2    2.69    2.51
  34   6   2    4.36    2.21
  34   6   2    5.24    2.15
 -34   6  -2    4.40    2.11
 -36  -6  -2   12.15    3.15
  36  -6   2   19.00    3.09
  36  -6   2   12.39    2.19
  36  -6   2   10.46    2.26
  36   6   2   10.78    2.57
  36   6   2    9.51    2.48
 -36   6  -2   10.77    2.58
  37  -7  -2    9.17    2.21
  37  -7  -2   12.10    2.90
 -37  -7   2    8.50    3.05
  37  -7  -2    7.60    2.16
  37   7  -2    5.80    2.21
  37   7  -2    5.74    2.24
 -37   7   2    5.10    2.50
  35  -7  -2    8.75    2.11
  35  -7  -2   10.06    2.55
 -35  -7   2    9.48    2.58
  35  -7  -2   10.16    2.08
  35   7  -2   14.67    2.73
 -35   7   2    9.14    2.44
  35   7  -2    6.11    2.20
  33  -7  -2   15.54    2.87
 -33  -7   2   14.15    3.19
  33  -7  -2   24.81    3.14
  33  -7  -2   21.01    2.93
 -33   7   2   30.09    3.43
  33   7  -2   18.75    2.96
  33   7  -2   24.73    3.15
  31  -7  -2   81.39    7.44
  31  -7  -2   94.87    8.19
  31  -7  -2   85.63    6.75
 -31  -7   2   91.40    8.60
  31   7  -2  105.08    8.87
  31   7  -2   88.80    7.05
 -31   7   2  110.75    8.79
  31   7  -2   81.90    7.66
 -31   7   2   99.62    7.12
  29  -7  -2   11.66    2.56
  29  -7  -2    7.39    1.86
 -29  -7   2   13.61    2.91
  29  -7  -2    8.80    1.80
 -29  -7   2   10.95    2.24
  29  -7  -2    9.02    2.00
  29  -7  -2   10.21    2.71
  29  -7  -2    8.52    1.77
 -29  -7   2   12.04    1.96
  29   7  -2   13.29    2.34
  29   7  -2    8.15    2.11
  29   7  -2    9.26    2.77
 -29   7   2   16.53    3.15
 -29   7   2   11.28    2.29
  27  -7  -2  115.47   10.41
  27  -7  -2  143.01   11.07
  27  -7  -2  124.59    9.61
  27  -7  -2  132.00    8.70
 -27  -7   2  128.98    9.64
 -27  -7   2  133.23   10.55
 -27  -7   2  132.20   10.80
  27  -7  -2  130.22    9.71
  27  -7  -2  122.25    8.68
 -27   7   2  117.79    8.79
  27   7  -2  107.63   10.79
 -27   7   2  135.89   10.88
  27   7  -2  122.11    9.90
 -27   7   2  120.60    9.88
  27   7  -2  140.15    8.94
 -25  -7   2    4.17    2.10
  25  -7  -2    1.87    1.80
  25  -7  -2    4.89    1.86
 -25  -7   2    5.68    1.36
  25  -7  -2    4.06    1.63
 -25  -7   2    4.57    1.37
  25  -7  -2    5.17    1.70
  25  -7  -2    4.85    1.41
 -25  -7   2    2.35    1.53
  25  -7  -2    5.25    1.39
  25   7  -2    7.35    2.59
  25   7  -2    6.39    1.88
 -25   7   2    3.58    1.69
 -25   7   2    5.30    1.76
 -25   7   2    6.53    2.38
  25   7  -2    5.69    1.74
  23  -7  -2    0.82    1.37
 -23  -7   2    0.81    1.11
  23  -7  -2    0.56    1.73
  23  -7  -2   -0.68    1.38
  23  -7  -2    0.19    1.12
 -23  -7   2    0.64    1.11
 -23  -7   2    0.76    1.30
 -23  -7   2   -0.55    1.94
  23  -7  -2   -0.42    1.37
  23  -7  -2    1.07    1.15
 -23   7   2   -0.09    1.33
  23   7  -2    0.69    1.38
  23   7  -2    0.58    1.48
  23   7  -2   -1.57    1.71
 -23   7   2   -0.05    1.49
 -23   7   2   -0.84    1.68
  21  -7  -2   74.74    5.03
 -21  -7   2   64.92    5.41
  21  -7  -2   70.22    5.41
  21  -7  -2   55.78    6.31
  21  -7  -2   63.94    5.01
 -21  -7   2   73.60    6.41
 -21  -7   2   64.09    4.85
  21  -7  -2   69.23    6.08
 -21  -7   2   58.44    5.31
  21  -7  -2   59.85    5.46
 -21   7   2   76.67    5.20
 -21   7   2   68.63    5.67
  21   7  -2   79.87    6.51
  21   7  -2   58.24    5.63
  21   7  -2   65.09    5.12
 -21   7   2   76.84    6.50
 -19  -7   2   61.46    5.51
  19  -7  -2   68.76    5.58
  19  -7  -2   69.01    5.14
 -19  -7   2   81.34    6.35
 -19  -7   2   63.18    5.55
  19  -7  -2   72.67    5.15
 -19  -7   2   76.10    6.44
 -19  -7   2   71.40    5.02
 -19   7   2   72.97    5.82
  19   7  -2   69.00    5.23
 -19   7   2   74.26    6.57
 -19   7   2   74.18    5.27
  17  -7  -2    2.72    1.23
  17  -7  -2    3.64    1.09
  17  -7  -2    1.91    1.44
  17  -7  -2    1.26    1.12
 -17  -7   2    2.80    1.00
  17  -7  -2    1.85    1.59
  17  -7  -2    3.54    1.20
 -17  -7   2    1.24    1.27
 -17  -7   2    2.94    1.61
 -17  -7   2    4.74    1.10
 -17  -7   2    3.73    1.17
 -17   7   2    3.34    1.27
 -17   7   2    2.44    1.89
  17   7  -2    2.24    1.27
  17   7  -2    2.57    1.32
 -17   7   2    3.79    1.37
  17   7  -2    0.04    1.58
 -15  -7   2  262.49   20.42
 -15  -7   2  287.21   18.04
  15  -7  -2  283.88   20.53
  15  -7  -2  277.60   21.80
  15  -7  -2  294.40   18.09
  15  -7  -2  274.78   20.48
 -15  -7   2  277.35   20.42
  15  -7  -2  280.40   22.11
 -15  -7   2  290.04   21.91
  15  -7  -2  284.54   18.15
 -15  -7   2  330.96   22.01
  15   7  -2  305.98   20.63
 -15   7   2  269.87   18.12
 -15   7   2  271.43   22.01
  15   7  -2  300.07   22.08
  15   7  -2  317.07   18.21
 -15   7   2  285.71   20.57
 -13  -7   2   30.19    3.43
 -13  -7   2   25.61    2.52
 -13  -7   2   28.88    3.37
  13  -7  -2   31.57    2.99
  13  -7  -2   32.10    2.75
  13  -7  -2   33.99    3.81
  13  -7  -2   28.52    2.80
[truncated: 18,634,910 more chars]
