# Supplementary material for: Analysis of rapidly synthesized guest-filled porous complexes with synchrotron radiation: practical guidelines for the crystalline sponge method
Source: Acta Crystallogr A Found Adv. 2015 Jan 1;71(Pt 1):46–58. doi: 10.1107/S2053273314019573 (PMC4283468; doi:10.1107/S2053273314019573)
Supplement: Supplementary file 2 [file a-71-00046-transanethole_asup2.hkl]

#
# h,k,l, Fc-squared, Fo-squared, sigma(Fo-squared), status flag
#
data_transanethole_a
_shelx_title ' transanethole in C2/c'
_shelx_refln_list_code          4
_shelx_F_calc_maximum     1541.83
_exptl_crystal_F_000      7418.14
_reflns_d_resolution_high  0.8391

loop_
 _space_group_symop_operation_xyz
 'x, y, z'
 '-x, y, -z+1/2'
 'x+1/2, y+1/2, z'
 '-x+1/2, y+1/2, -z+1/2'
 '-x, -y, -z'
 'x, -y, z-1/2'
 '-x+1/2, -y+1/2, -z'
 'x+1/2, -y+1/2, z-1/2'

_cell_length_a    34.3463
_cell_length_b    15.1140
_cell_length_c    32.5502
_cell_angle_alpha  90.000
_cell_angle_beta  103.415
_cell_angle_gamma  90.000

_shelx_F_squared_multiplier     1.000

loop_
 _refln_index_h
 _refln_index_k
 _refln_index_l
 _refln_F_squared_calc
 _refln_F_squared_meas
 _refln_F_squared_sigma
 _refln_observed_status
   2   0   0     249717.83       3378.74       158.76 o
   6   0   0      80178.80      23503.30       750.25 o
  10   0   0      40178.33      39354.57       998.54 o
  14   0   0      14111.18      20302.03       527.32 o
  16   0   0      67317.34      72067.50      1752.98 o
  18   0   0      23736.48      32063.88       788.36 o
  22   0   0      63596.76      69074.25      1824.80 o
  24   0   0     243284.77     277218.62     19516.31 o
  26   0   0      59347.37      66575.41      1960.95 o
  28   0   0     105560.98     121380.23      3923.20 o
  30   0   0       6590.38       8031.61       841.72 o
  32   0   0      15604.91      14665.54       864.91 o
  34   0   0        210.79        164.71       283.44 o
  36   0   0       2865.77       3425.13       399.76 o
  38   0   0         40.23       -221.35       306.44 o
   1   1   0       3470.04       3971.18       154.60 o
   5   1   0       1339.78       6198.54       128.40 o
   9   1   0      56645.04      58307.17      2325.61 o
  11   1   0     201486.94     104409.95      7828.26 o
  13   1   0     107115.63      98702.55      3407.64 o
  15   1   0       1098.71        311.24        78.97 o
  17   1   0      52507.56      50052.74      1034.22 o
  19   1   0       3495.84       3109.09       146.66 o
  21   1   0       1601.11       1257.64       106.12 o
  23   1   0       2286.96       2590.87       144.49 o
  25   1   0      13047.39      16629.60       415.13 o
  27   1   0       6769.98       7263.91       280.53 o
  29   1   0      44133.95      51244.71      1266.34 o
  31   1   0      10026.15       8467.18       438.35 o
  33   1   0         78.06        270.46       203.64 o
  35   1   0       6094.78       7044.31       486.49 o
  37   1   0        983.12       1127.95       234.94 o
  39   1   0       4805.22       3735.43       519.01 o
   2   2   0      15722.96      12081.84       207.96 o
   4   2   0      70770.47      39184.32      2602.55 o
  10   2   0      56263.37      61368.54      1206.26 o
  12   2   0      67323.03      54484.39       895.02 o
  16   2   0      51034.97      70682.86      1412.60 o
  18   2   0      13684.51       7190.06       189.55 o
  22   2   0      64667.90      68754.88      1293.34 o
  24   2   0      52755.35      51025.62      1028.99 o
  26   2   0       2480.79       1595.19       143.12 o
  28   2   0      22254.30      32534.41       763.27 o
  30   2   0       2940.51       2509.68       207.08 o
  32   2   0      16552.46      15374.34       509.53 o
  34   2   0      21995.10      23988.06       753.22 o
  36   2   0       1020.51       1217.75       242.07 o
  38   2   0      59024.16      59564.07      2528.31 o
   1   3   0      25855.63      33639.21       739.98 o
   5   3   0      34216.06      46413.94       917.51 o
   9   3   0      90979.19     103211.35      6399.86 o
  11   3   0      13930.81      16084.12       412.73 o
  15   3   0       2027.02       1997.42       100.73 o
  17   3   0     111116.87     131640.62      4803.36 o
  19   3   0      15008.04      21995.61       645.08 o
  21   3   0       5699.95       6013.49       210.60 o
  23   3   0        198.97        631.70       104.21 o
  25   3   0        402.48        -97.05       104.59 o
  27   3   0       5180.45       6472.39       303.84 o
  29   3   0      29154.83      27190.97       616.80 o
  31   3   0       6180.57       7209.28       416.79 o
  33   3   0        523.37        609.68       184.54 o
  35   3   0       6483.08       6975.78       534.90 o
  37   3   0       2684.47       2340.49       272.76 o
  39   3   0        392.46        813.46       275.95 o
   0   4   0      12968.98       4196.79       157.15 o
   8   4   0       4781.99       2162.61       138.73 o
  10   4   0      20797.71      14898.44       314.19 o
  12   4   0        633.55        713.00        75.14 o
  18   4   0      84970.33      94884.32      1727.55 o
  20   4   0     130020.03     128863.17      2793.91 o
  22   4   0      62563.64      69903.34      1278.42 o
  24   4   0      46359.76      47191.97       890.87 o
  26   4   0      53314.43      60456.42      1152.52 o
  28   4   0      17649.57      16689.33       426.18 o
  30   4   0      15864.99      14400.60       382.47 o
  32   4   0      17776.90      19676.21       513.58 o
  34   4   0      16720.94      19050.90       665.80 o
  36   4   0       2412.78       2555.30       273.80 o
  38   4   0      39718.21      36246.25      1184.60 o
   1   5   0     148091.64         17.10        66.06 o
   5   5   0      85540.62      96156.65      6200.63 o
   7   5   0      21992.65      15898.16       340.91 o
   9   5   0     105797.68      95341.91      6060.74 o
  11   5   0      93495.77      95772.52      1944.08 o
  15   5   0      78237.49      63010.94      1042.66 o
  17   5   0      21757.59      29149.55       656.53 o
  19   5   0      77467.82      77480.04      1393.82 o
  21   5   0      19731.77      21609.37       436.34 o
  23   5   0       4953.03       4908.68       195.62 o
  25   5   0         12.55        -22.45       109.79 o
  27   5   0      14777.44      15112.66       369.50 o
  29   5   0       2785.16       2731.09       220.14 o
  31   5   0      43794.62      46996.06      1121.88 o
  33   5   0       9619.87      10424.84       454.93 o
  35   5   0       9613.66       9140.83       440.67 o
  37   5   0        168.97        468.15       253.11 o
   0   6   0     906803.19         18.63       111.79 o
   2   6   0      86698.41      81191.42      1885.16 o
   6   6   0     124852.66     107850.20      6581.51 o
  12   6   0       2993.22       1995.83       108.03 o
  14   6   0       3599.74       2642.97       131.31 o
  16   6   0         21.37         63.13        83.63 o
  18   6   0      52088.57      60353.30      1072.67 o
  20   6   0      46011.70      45689.43       854.04 o
  22   6   0      12489.44      10849.51       346.51 o
  24   6   0      34384.43      32486.89       624.77 o
  26   6   0        648.73        816.81       126.04 o
  28   6   0     159290.80     161572.38      3073.35 o
  30   6   0      14448.15      12385.11       460.08 o
  32   6   0      10892.41       9186.60       637.15 o
  34   6   0        303.28        840.07       218.62 o
  36   6   0       5988.89       5926.91       349.58 o
   1   7   0      19142.34      16243.76       295.40 o
   3   7   0        554.49        788.30        65.12 o
   5   7   0      42902.42      48715.25       734.56 o
   9   7   0      34738.24      27670.61       490.45 o
  11   7   0      58058.93      67405.87      1123.21 o
  13   7   0      60523.82      72327.10      1290.34 o
  15   7   0      18521.72      20321.84       392.32 o
  17   7   0      81451.77      99348.79      1722.27 o
  19   7   0      14328.46      15627.42       379.49 o
  21   7   0       4659.13       6083.38       204.04 o
  23   7   0       2072.87       1836.85       155.99 o
  25   7   0      30857.29      31633.97       634.94 o
  27   7   0       3399.98       3810.57       184.44 o
  29   7   0       3783.30       3360.09       279.41 o
  31   7   0       2488.47       2514.23       233.50 o
  33   7   0        256.89        173.99       216.14 o
  35   7   0       5937.62       6892.72       512.02 o
   0   8   0      19040.58      21657.16       783.20 o
   4   8   0       4447.81       5713.26       158.89 o
   6   8   0      79015.37      94057.49      2330.05 o
   8   8   0       2400.47       1679.98       140.42 o
  12   8   0        527.70        692.94        89.15 o
  14   8   0     135318.70     134692.14      2686.71 o
  16   8   0      44850.07      48619.80       854.21 o
  18   8   0      98705.44     114806.45      2051.75 o
  20   8   0       6838.06       6723.63       213.66 o
  22   8   0      17998.19      20176.14       424.56 o
  24   8   0      10656.92      10815.27       292.85 o
  26   8   0         62.07       -103.70       111.27 o
  28   8   0      18870.32      18224.47       538.02 o
  30   8   0       7678.43       6483.74       308.00 o
  32   8   0        239.46        152.03       211.67 o
  34   8   0      34110.76      32835.14       995.63 o
   1   9   0     155865.55     145508.98      5204.95 o
   3   9   0      15644.52      15594.11       317.77 o
   5   9   0       6773.12       6514.36       180.19 o
   7   9   0        563.30       2732.46       125.30 o
   9   9   0       7080.19       8822.22       213.83 o
  11   9   0       7413.49       9228.78       246.32 o
  13   9   0      79622.57      81553.87      1469.00 o
  15   9   0      39492.82      42065.56       775.38 o
  17   9   0       6396.57       6748.10       210.12 o
  19   9   0       1099.93       1942.98       127.71 o
  21   9   0      19773.31      21827.96       452.51 o
  23   9   0       3677.46       3653.23       182.50 o
  25   9   0        521.14        223.61       114.80 o
  27   9   0       4114.33       5552.64       257.95 o
  29   9   0      19320.77      18484.82       624.54 o
  31   9   0       1752.05       2214.21       237.55 o
  33   9   0          3.91         88.97       210.94 o
   0  10   0      47317.16      55318.68      1431.31 o
   2  10   0       2258.27       2952.18       118.45 o
   4  10   0      56694.60      66413.59      1157.60 o
   6  10   0       6634.24       5787.69       173.54 o
   8  10   0      21245.38      23051.68       424.62 o
  10  10   0     200916.72     208423.58      6187.21 o
  12  10   0      91321.10      93446.95      1534.56 o
  14  10   0     231354.59     226501.33      9572.55 o
  16  10   0      92154.30     112514.65      1960.36 o
  18  10   0      24210.76      26630.32       810.42 o
  20  10   0       5268.96       5012.68       185.94 o
  22  10   0        166.41        307.33       112.38 o
  24  10   0      43746.15      47216.98      1115.41 o
  26  10   0      23874.93      22997.97       714.47 o
  28  10   0       2111.60       2085.63       206.38 o
  30  10   0        306.70        136.66       179.23 o
  32  10   0      14125.32      12231.27       490.30 o
   1  11   0      15177.92      16171.30       389.49 o
   3  11   0      25218.63      21665.02       442.52 o
   5  11   0      70231.34      82536.96      1362.07 o
   7  11   0     119943.64     124422.05      2288.66 o
   9  11   0      24996.31      27589.17       627.63 o
  11  11   0      25919.48      27295.70       500.89 o
  13  11   0      31367.95      35094.34       622.63 o
  15  11   0         60.18        393.44       105.21 o
  17  11   0      24763.30      27249.65       529.47 o
  19  11   0      20031.17      21053.10       435.02 o
  21  11   0       5497.85       5316.02       273.54 o
  23  11   0       2434.03       2328.95       189.79 o
  25  11   0         91.31         21.82       168.05 o
  27  11   0        445.42        249.80       176.16 o
  29  11   0       3360.43       2610.18       235.64 o
  31  11   0      24485.51      19534.71       685.53 o
   0  12   0       4789.31       6086.55       261.42 o
   2  12   0      24954.86      26080.62       503.33 o
   4  12   0     259599.45     250309.77     14799.48 o
   6  12   0      11268.18      11611.63       267.82 o
   8  12   0      18898.98      19055.38       382.76 o
  10  12   0      42658.48      44316.66       784.38 o
  12  12   0      87861.66      90116.70      1525.04 o
  14  12   0       2242.40       2304.57       140.56 o
  16  12   0         44.17        241.62       109.45 o
  18  12   0        112.30        107.22       145.47 o
  20  12   0       9950.54      10410.39       376.89 o
  22  12   0        559.17        361.74       166.40 o
  24  12   0      28008.51      29374.82       826.11 o
  26  12   0        341.98        371.39       185.40 o
  28  12   0      19081.64      20470.20       698.48 o
   1  13   0      23279.12      26211.90       484.40 o
   3  13   0       3866.68       4731.29       164.14 o
   5  13   0      35788.14      40499.25       726.77 o
   7  13   0        141.80        170.68        94.14 o
   9  13   0       1589.74       1869.28       118.02 o
  11  13   0        704.40       1698.67       118.96 o
  13  13   0       2699.66       2163.00       128.25 o
  15  13   0      18072.45      18375.04       496.93 o
  17  13   0      11399.91      13262.22       409.72 o
  19  13   0      53441.74      55142.18      1319.10 o
  21  13   0      18262.89      17293.87       559.90 o
  23  13   0       1180.85        659.40       193.09 o
  25  13   0       1994.61       1756.84       224.79 o
  27  13   0        868.52        818.83       210.88 o
   0  14   0      30202.85      29007.51      1085.48 o
   2  14   0      80654.68      83720.97      1395.85 o
   4  14   0      10619.28      13022.53       387.55 o
   6  14   0       4725.88       5386.54       247.89 o
   8  14   0      21892.82      21121.68       468.93 o
  10  14   0      66076.67      73176.70      1448.63 o
  12  14   0       2452.92       2863.16       187.88 o
  14  14   0         41.14       -119.40       137.23 o
  16  14   0         77.60        127.34       151.57 o
  18  14   0      72469.12      69496.65      1763.14 o
  20  14   0       2344.05       1568.29       188.33 o
  22  14   0      11453.43       9992.06       444.13 o
  24  14   0          0.64         69.57       186.29 o
   1  15   0       9324.72      10301.47       307.36 o
   3  15   0      10627.20      11598.74       346.91 o
   5  15   0         18.59        -39.53       130.62 o
   7  15   0       1176.43       1806.70       160.70 o
   9  15   0      12716.42      12539.80       427.51 o
  11  15   0      28616.19      27150.79       759.43 o
  13  15   0       3069.67       2746.45       201.10 o
  15  15   0      10094.00      10262.98       414.40 o
  17  15   0       2693.51       3520.78       226.15 o
  19  15   0      15924.07      13339.11       498.67 o
  21  15   0        876.50        665.15       187.06 o
   0  16   0       2113.21       3775.10       401.79 o
   2  16   0        272.59        619.61       150.26 o
   4  16   0       4628.37       5499.31       276.52 o
   6  16   0       1759.24       1357.15       163.70 o
   8  16   0        935.27       1452.53       167.81 o
  10  16   0       3566.47       4413.73       272.49 o
  12  16   0         62.68         -8.10       155.69 o
  14  16   0        239.03        339.37       167.21 o
  16  16   0      32275.45      29506.20       994.83 o
  18  16   0       2272.42       2013.95       252.08 o
   1  17   0      20930.78      19691.07       662.86 o
   3  17   0       8336.45       6937.39       352.49 o
   5  17   0         41.66        -59.80       147.28 o
   7  17   0       4336.56       3805.67       250.50 o
   9  17   0        499.57        283.02       157.01 o
  11  17   0      17452.15      14948.85       547.84 o
  13  17   0       6178.13       5399.24       300.29 o
 -39   1   1        555.71        816.18       248.89 o
 -37   1   1        250.50        183.77       218.32 o
 -35   1   1         21.05       -196.46       196.46 o
 -33   1   1      68061.78      72526.56      2157.25 o
 -31   1   1          0.11        347.51       196.34 o
 -29   1   1      18616.52      27005.89      1124.46 o
 -27   1   1      25343.49      26811.15       624.92 o
 -25   1   1       9952.65      13334.67       415.80 o
 -23   1   1       1874.75       1853.78       206.87 o
 -21   1   1       7080.75       6882.40       285.25 o
 -19   1   1       2519.92       3083.74       190.76 o
 -17   1   1      43226.71      44802.79       887.21 o
 -15   1   1       7083.37       7315.01       365.44 o
 -13   1   1      39632.91      55603.56       964.91 o
 -11   1   1      56630.61      69777.96      2176.81 o
  -9   1   1      42530.87      53918.78      1818.86 o
  -5   1   1       2490.20       3385.68       108.13 o
  -3   1   1         40.17       8072.98       153.84 o
   1   1   1      13617.20        226.50        44.51 o
   3   1   1       1069.43        602.11        35.20 o
   5   1   1      63724.82      55276.04      3440.58 o
  11   1   1      69021.74      95683.29      4493.23 o
  13   1   1      90063.94      73649.63      5576.98 o
  17   1   1      35847.58      45223.05       933.73 o
  19   1   1     148031.47     137134.75      7275.52 o
  21   1   1      12904.50      14957.00       338.76 o
  23   1   1       4841.19       5927.72       315.38 o
  25   1   1        321.30        135.84       120.46 o
  27   1   1      34017.02      35962.20      1385.70 o
  29   1   1       5054.00       5864.92       391.62 o
  31   1   1      50465.09      56642.86      1394.08 o
  33   1   1      10915.41       9511.83       435.84 o
  35   1   1        843.33        876.47       227.58 o
  37   1   1       3862.92       4197.18       447.65 o
  39   1   1        550.46        241.33       238.55 o
 -38   2   1        327.32        573.79       225.62 o
 -36   2   1      19808.07      18228.76       664.04 o
 -34   2   1         75.45        291.47       205.59 o
 -32   2   1       9058.42       9204.25       462.17 o
 -30   2   1      17839.67      18867.22       518.06 o
 -28   2   1       5601.44       6515.51       373.79 o
 -26   2   1      14192.74      17426.04       499.60 o
 -24   2   1       6292.69       7725.57       239.51 o
 -22   2   1      16297.36      16382.45       389.96 o
 -20   2   1      55682.02      79053.78      1307.95 o
 -18   2   1      44452.67      68671.53      1159.51 o
 -16   2   1      51255.88      49992.51       813.28 o
 -12   2   1       7705.70      14188.50       335.30 o
  -8   2   1       3080.95      21555.80       538.04 o
  -4   2   1       2936.16       2126.93       120.12 o
  -2   2   1        567.57       6873.41       162.43 o
   0   2   1     136514.30        -34.16        55.89 o
   4   2   1      51425.73      35582.49       988.89 o
   8   2   1      88715.44      52371.70      1036.11 o
  12   2   1       3155.60       9076.06       199.95 o
  14   2   1      22089.62      28933.99       861.56 o
  18   2   1     251886.20     170662.94     10601.22 o
  20   2   1        487.21       1371.00        99.98 o
  22   2   1       6230.31       6780.96       215.66 o
  24   2   1      17485.34      17590.97       432.54 o
  26   2   1      11765.44      14633.18       410.19 o
  28   2   1      91069.50      95579.77      2056.15 o
  30   2   1      52309.71      49054.72      1549.71 o
  32   2   1       1097.24       1747.89       198.35 o
  34   2   1       2197.19       2645.09       257.02 o
  36   2   1       2670.24       3443.66       283.10 o
  38   2   1       5919.42       5519.23       355.86 o
 -39   3   1       9401.62       9367.36       560.11 o
 -37   3   1       5955.41       4947.91       476.73 o
 -35   3   1        469.81        795.62       219.40 o
 -33   3   1      25276.40      25898.40       929.19 o
 -31   3   1      30075.38      38562.11       856.56 o
 -29   3   1      30854.98      31146.93       930.80 o
 -27   3   1        116.66        213.32       120.91 o
 -25   3   1        658.66        315.36       110.34 o
 -23   3   1        248.92         -8.58        94.65 o
 -21   3   1        151.45        531.69        91.87 o
 -19   3   1      87473.44      96091.43      2173.21 o
 -17   3   1        248.51        124.45        80.22 o
 -15   3   1      26513.19      13652.50       295.95 o
 -13   3   1      34068.92      60496.53       988.83 o
  -7   3   1      43436.14      59266.69      1320.90 o
  -5   3   1     163625.81        -68.31        83.84 o
   1   3   1        184.42        434.96        44.33 o
   5   3   1     951910.12          3.11        34.16 o
   7   3   1        463.85        804.31        65.70 o
   9   3   1      11033.65      13989.45       251.41 o
  11   3   1      13704.27      15158.27       441.14 o
  15   3   1      89364.57     114777.67      4409.66 o
  17   3   1     102004.56     103144.35      2600.97 o
  19   3   1      63449.62      73390.20      2193.06 o
  21   3   1      68909.76      87990.47      1950.54 o
  23   3   1      17563.89      19516.78       453.20 o
  25   3   1      11720.57      14560.70       373.69 o
  27   3   1       5513.91       6857.97       257.07 o
  29   3   1      22064.96      25467.26       712.94 o
  31   3   1      15316.71      15018.95       454.47 o
  33   3   1      20740.06      20102.71       908.08 o
  35   3   1       2420.94       2337.64       282.94 o
  37   3   1       1227.61       1118.69       253.22 o
  39   3   1       2990.05       3790.55       552.49 o
 -38   4   1          1.87          9.02       248.04 o
 -36   4   1      38372.41      36488.75      1053.29 o
 -34   4   1       2302.85       2985.37       304.68 o
 -32   4   1      25053.47      22859.98       575.61 o
 -30   4   1      27538.53      30461.06       915.27 o
 -28   4   1       1996.57       1189.70       137.87 o
 -26   4   1      20071.69      21274.03       460.00 o
 -24   4   1       6605.77       5375.90       259.85 o
 -22   4   1      22284.27      24607.64       522.83 o
 -20   4   1      46490.54      55374.26      1004.43 o
 -18   4   1      72223.60      78166.48      1298.56 o
 -16   4   1       1220.58       1104.48       126.13 o
 -14   4   1      33654.03      46826.83       769.79 o
  -8   4   1        922.56        440.64        65.99 o
  -6   4   1     142648.73     103984.54      7812.74 o
  -4   4   1      14864.68      20648.92       381.45 o
   2   4   1      23869.14      28112.79       428.33 o
   4   4   1      64170.45      59467.71      3215.64 o
   6   4   1       8804.39      11063.43       378.33 o
  10   4   1      78906.59     113682.15      8545.57 o
  12   4   1      71319.14      80071.20      1664.48 o
  14   4   1      15805.34      19855.93       398.54 o
  18   4   1      12855.94      15669.54       541.86 o
  20   4   1       2000.30        790.22        99.19 o
  22   4   1        181.87        380.38       100.92 o
  24   4   1        421.43        426.35       109.35 o
  26   4   1      30947.11      33481.18       713.77 o
  28   4   1       7103.03       7312.91       292.98 o
  30   4   1       4282.40       4048.82       205.71 o
  32   4   1       3484.21       3487.37       301.22 o
  34   4   1      10585.12       9509.73       458.30 o
  36   4   1       3107.20       3367.75       297.37 o
  38   4   1       1740.46       1512.35       273.52 o
 -37   5   1        750.99       1490.14       275.66 o
 -35   5   1       6429.79       5181.05       303.78 o
 -33   5   1       1142.81        846.14       210.07 o
 -31   5   1       5741.09       6613.70       253.84 o
 -29   5   1      33057.76      36413.51       726.82 o
 -27   5   1       4458.46       4725.22       198.42 o
 -25   5   1        964.72       1473.70       129.78 o
 -23   5   1       3622.11       3608.51       199.30 o
 -21   5   1       1415.03       1965.80       245.71 o
 -19   5   1      10592.66      16396.31       417.39 o
 -17   5   1      19929.06      25842.07       482.09 o
 -15   5   1      21841.44      25529.25       455.01 o
 -13   5   1       1243.53       1361.05        93.77 o
 -11   5   1      26697.24      28996.38       486.80 o
  -9   5   1      23320.49      34470.23       569.81 o
  -7   5   1       3647.60       2847.09       156.49 o
  -5   5   1      85994.52      87807.63      2590.88 o
  -3   5   1      61612.41      73702.49      1716.61 o
  -1   5   1      16219.70      18716.61       315.52 o
   3   5   1      16604.95      14486.26       248.10 o
   5   5   1       1025.09       2442.62        85.78 o
   7   5   1         23.54       1212.44        83.19 o
   9   5   1     101646.39      81451.47      4774.59 o
  11   5   1       2095.06       1849.87        88.15 o
  13   5   1      22678.77      26567.97       481.27 o
  15   5   1      76155.25      82237.20      1408.50 o
  17   5   1      27128.50      33219.93       616.79 o
  19   5   1       5896.33       6011.02       230.21 o
  21   5   1       3241.44       2853.84       172.30 o
  23   5   1          2.21        -98.50        98.50 o
  25   5   1        296.47        344.61       114.36 o
  27   5   1        889.51        920.80       128.69 o
  29   5   1       3307.15       2909.14       278.43 o
  31   5   1       3882.22       3234.87       261.84 o
  33   5   1       3860.58       3926.35       384.52 o
  35   5   1        732.65        946.71       243.22 o
  37   5   1       6185.42       7879.02       548.07 o
 -36   6   1      19377.15      17006.01       637.51 o
 -34   6   1       2590.29       2369.76       246.85 o
 -32   6   1       1268.06        660.61       199.40 o
 -30   6   1        795.97        334.75       132.09 o
 -28   6   1      11701.04      11344.32       320.35 o
 -26   6   1      29028.84      30428.62       617.49 o
 -24   6   1      24925.70      26264.60       586.46 o
 -22   6   1       4185.53       5498.40       197.07 o
 -20   6   1         52.58        113.51        94.73 o
 -18   6   1      97440.19     113115.06      2336.48 o
 -16   6   1      13763.69      16383.00       339.59 o
 -14   6   1      57306.00      59943.99      1007.41 o
 -10   6   1     115076.38     125619.34      7418.37 o
  -8   6   1     100456.86     104581.93      3991.56 o
  -6   6   1      37722.33      43754.71       682.19 o
  -4   6   1      81980.77      99571.45      3037.10 o
  -2   6   1        692.69       1949.38        99.91 o
   2   6   1      22192.17      24845.21       392.31 o
   4   6   1     111975.51     113972.09      6073.37 o
   6   6   1      67282.86      55360.48       886.77 o
  10   6   1     170888.28     160813.19      8506.22 o
  12   6   1      73993.82      83770.70      1349.47 o
  14   6   1      59146.16      61209.45      1081.41 o
  16   6   1      36995.91      41551.85      1205.42 o
  18   6   1     116741.88     124522.77      2290.20 o
  20   6   1       4314.82       3868.25       149.29 o
  22   6   1      13266.28      12145.70       306.78 o
  24   6   1       2181.94       2204.11       139.21 o
  26   6   1      85773.12      90556.90      1644.38 o
  28   6   1      12540.58      13938.82       526.62 o
  30   6   1          0.06       -121.07       152.76 o
  32   6   1       1907.00       1631.90       227.30 o
  34   6   1      23460.36      22743.52       821.18 o
  36   6   1        261.45        307.93       232.94 o
 -35   7   1       2956.95       3509.08       293.39 o
 -33   7   1      27649.85      27010.45       905.42 o
 -31   7   1      16559.79      13844.72       494.11 o
 -29   7   1      15005.87      16171.70       439.37 o
 -27   7   1        140.89        278.55       118.96 o
 -25   7   1        325.98        261.76       111.46 o
 -23   7   1       1739.89       1692.42       139.76 o
 -21   7   1         69.31        -99.25        99.25 o
 -19   7   1       6954.84       8188.07       338.13 o
 -17   7   1       5413.91       5799.80       181.79 o
 -15   7   1       8356.25      12433.10       472.97 o
 -13   7   1       4794.58       6954.65       202.49 o
 -11   7   1     125958.06     139468.70      3433.07 o
  -9   7   1      98444.93     105806.85      2188.91 o
  -7   7   1     141557.50     135309.42      5077.02 o
  -5   7   1      15237.18      10016.21       196.15 o
  -3   7   1     178253.61     145285.56      8382.54 o
  -1   7   1      17684.15      27855.30       448.86 o
   1   7   1       4069.83       4453.49       120.57 o
   3   7   1      77515.58      90689.50      1856.53 o
   7   7   1       1416.54       3408.21       113.54 o
   9   7   1        149.19       1082.38       104.35 o
  11   7   1        754.69        310.19        78.49 o
  13   7   1     203705.28     157829.06     11874.37 o
  15   7   1      63666.91      75738.48      1294.91 o
  17   7   1      74663.21      84427.06      1439.03 o
  19   7   1        667.06        740.05       104.70 o
  21   7   1      20174.77      23652.30       476.36 o
  23   7   1      14700.86      16372.17       368.95 o
  25   7   1       5050.75       5436.36       251.96 o
  27   7   1        605.62        599.60       123.05 o
  29   7   1      26149.97      24606.60       739.41 o
  31   7   1      50019.31      51289.68      1357.79 o
  33   7   1      14903.04      15001.15       658.11 o
  35   7   1       1034.44        816.00       232.80 o
 -34   8   1        623.41        719.61       228.10 o
 -32   8   1       1150.25       1621.56       244.57 o
 -30   8   1       3724.13       3552.38       236.28 o
 -28   8   1       1348.49       1578.93       195.21 o
 -26   8   1      94554.25      94529.26      1675.47 o
 -24   8   1       7934.30       9615.46       265.93 o
 -22   8   1        389.91        534.07       109.98 o
 -20   8   1      28796.45      28995.52       546.20 o
 -18   8   1      12414.04      11881.45       278.92 o
 -16   8   1      10295.86      11164.27       262.62 o
 -14   8   1      11740.54      17226.19       348.10 o
 -12   8   1      28786.50      23003.64       437.05 o
 -10   8   1      71086.57      71743.12      1254.68 o
  -8   8   1       3781.11       2418.70       161.21 o
  -2   8   1       5988.99       8128.46       190.83 o
   0   8   1      29031.35      23208.25       395.37 o
   4   8   1      10998.01      11259.27       336.83 o
   6   8   1     119400.64     158565.09      7623.69 o
   8   8   1      34277.51      52490.62       872.88 o
  12   8   1       4686.06       6635.39       318.15 o
  14   8   1         61.00        188.65        86.71 o
  16   8   1      21831.94      22514.01       435.39 o
  18   8   1      23292.01      25444.45       487.61 o
  20   8   1      14883.02      17175.70       513.81 o
  22   8   1      31306.00      33823.35       665.23 o
  24   8   1      17607.00      20206.49       434.89 o
  26   8   1       4654.41       3823.53       176.98 o
  28   8   1       5742.53       7567.05       305.90 o
  30   8   1      31089.98      28927.87       845.12 o
  32   8   1      10351.45       9222.71       448.67 o
  34   8   1         13.92        268.99       228.26 o
 -33   9   1      13653.18      13363.02       583.03 o
 -31   9   1       1957.52       2014.83       235.97 o
 -29   9   1       7038.21       5711.61       306.57 o
 -27   9   1      14207.62      14365.14       477.09 o
 -25   9   1          0.21       -103.35       107.97 o
 -23   9   1      30286.96      31207.79       592.94 o
 -21   9   1      20517.16      20461.71       425.62 o
 -19   9   1      43423.56      50362.63       894.02 o
 -17   9   1      14244.35      16283.04       347.16 o
 -15   9   1       5062.20       4936.94       257.66 o
 -13   9   1      33072.76      45586.92       806.40 o
 -11   9   1       7215.74       9198.62       247.35 o
  -9   9   1       4533.06       3354.21       138.28 o
  -7   9   1         80.61        -74.83        74.83 o
  -5   9   1      89820.98     102901.98      1932.56 o
  -3   9   1       1970.87       1763.57        96.01 o
  -1   9   1      50074.59      63727.20      1052.17 o
   1   9   1      14820.64      19346.36       428.65 o
   3   9   1       3631.52       5025.02       153.62 o
   5   9   1         19.99         90.91        75.89 o
   7   9   1     157442.50     173256.89      5111.19 o
   9   9   1     188500.30     199816.52      7564.69 o
  11   9   1       8390.53       9825.19       243.75 o
  13   9   1      79550.30      86538.88      1474.67 o
  15   9   1        201.00         -9.20        90.37 o
  17   9   1      79901.39      93786.77      1643.62 o
  19   9   1     114347.40     123755.50      2091.04 o
  21   9   1      13872.59      12269.78       307.74 o
  23   9   1        767.87        926.15       118.49 o
  25   9   1      18222.45      18841.22       440.32 o
  27   9   1      16116.28      17679.07       629.01 o
  29   9   1        246.00         87.26       182.66 o
  31   9   1       4471.43       3403.37       299.58 o
  33   9   1       6676.96       5018.95       395.45 o
 -32  10   1      39309.65      38039.06      1137.48 o
 -30  10   1       2152.20       1467.79       204.24 o
 -28  10   1       1709.73       1871.77       202.08 o
 -26  10   1         45.26        243.40       159.50 o
 -24  10   1       7495.69       6783.87       307.47 o
 -22  10   1         49.07       -104.78       104.78 o
 -20  10   1      37145.44      39400.38       723.81 o
 -18  10   1      29532.22      31115.43       598.80 o
 -16  10   1       2327.56       2530.01       131.21 o
 -14  10   1       5401.53       7225.48       267.54 o
 -12  10   1      93552.45     108641.04      1825.77 o
 -10  10   1      19013.29      22219.60       490.38 o
  -8  10   1     165100.78     189292.84      5421.89 o
  -6  10   1       6218.51       6349.08       178.19 o
  -4  10   1     142415.88     153334.83      4887.52 o
  -2  10   1      10120.69      11455.25       254.64 o
   0  10   1      52606.78      61081.76      1053.53 o
   2  10   1      91771.66     107172.07      2538.00 o
   4  10   1        213.13       1368.57        95.37 o
   6  10   1       2474.96       2394.39       119.59 o
   8  10   1      38573.47      40363.91       692.44 o
  10  10   1      11588.45      11215.66       452.43 o
  12  10   1     121952.62     127816.56      2348.42 o
  14  10   1      49662.18      50715.45       888.38 o
  16  10   1     109825.37     127934.70      2465.41 o
  18  10   1      31060.85      31405.07       590.40 o
  20  10   1      29045.39      29509.08       563.86 o
  22  10   1      21610.05      23963.68       493.54 o
  24  10   1      14526.83      15031.52       446.96 o
  26  10   1         10.70        -68.46       160.44 o
  28  10   1        503.00        582.64       182.97 o
  30  10   1       5963.69       5833.49       314.14 o
  32  10   1      11984.14      11669.42       494.99 o
 -31  11   1       1505.54       1789.60       240.55 o
 -29  11   1      14408.44      15880.59       589.78 o
 -27  11   1      12475.23      12024.20       440.73 o
 -25  11   1       2277.95       2391.17       205.79 o
 -23  11   1       9153.03      10204.57       367.45 o
 -21  11   1      22331.99      22551.25       565.88 o
 -19  11   1      45115.98      42827.20       818.09 o
 -17  11   1      30446.71      32594.03       615.36 o
 -15  11   1       3059.45       2117.69       126.64 o
 -13  11   1      33443.75      36474.57       660.39 o
 -11  11   1      21777.31      25035.21       464.08 o
  -9  11   1       7982.47       6036.53       229.19 o
  -7  11   1       2256.16       2991.54       125.02 o
  -5  11   1       3571.76       2027.34       116.89 o
  -3  11   1       3904.44       3370.39       165.93 o
  -1  11   1      11060.84      14670.20       301.58 o
   1  11   1      47701.55      51507.58       889.45 o
   3  11   1      66017.74      67169.40      1118.70 o
   5  11   1      10836.08      12457.79       271.22 o
   7  11   1      81798.55      87041.84      1429.44 o
   9  11   1          3.08         82.87        88.22 o
  11  11   1      22670.76      24615.56       458.95 o
  13  11   1       4414.39       5384.84       187.03 o
  15  11   1      92549.35     100989.29      1766.41 o
  17  11   1       2242.03       3503.53       152.79 o
  19  11   1      41920.27      45243.47       814.83 o
  21  11   1       1975.70       1919.48       171.47 o
  23  11   1      19724.49      19739.77       600.54 o
  25  11   1       3101.84       2077.64       202.84 o
  27  11   1       8079.79       7053.67       339.15 o
  29  11   1      15169.98      14626.34       561.07 o
  31  11   1      16547.50      17214.02       776.30 o
 -28  12   1       3146.24       3059.95       280.60 o
 -26  12   1      10386.30      10252.95       457.40 o
 -24  12   1      45039.47      46849.52      1152.23 o
 -22  12   1      36708.97      37405.42       944.09 o
 -20  12   1      52427.61      57139.21      1271.06 o
 -18  12   1      43447.74      39694.96       919.85 o
 -16  12   1      15967.36      18933.40       402.81 o
 -14  12   1      31013.29      30788.26       560.27 o
 -12  12   1      54023.61      58641.57       990.62 o
 -10  12   1      30710.16      29718.09       550.26 o
  -8  12   1      25200.40      28531.60       518.96 o
  -6  12   1       7386.88       8431.14       222.16 o
  -4  12   1      21727.56      26841.75       492.44 o
  -2  12   1      24019.25      19934.98       495.15 o
   0  12   1       6351.08       7994.13       245.07 o
   2  12   1      10660.52      11212.59       267.05 o
   4  12   1      82735.76      96523.57      1618.66 o
   6  12   1      29005.04      28297.45       523.34 o
   8  12   1       8240.46       8139.33       221.62 o
  10  12   1       1391.12       2406.26       156.05 o
  12  12   1      27532.62      28097.00       529.48 o
  14  12   1       2120.24       2273.44       144.11 o
  16  12   1      83543.56      84108.51      1489.04 o
  18  12   1      80036.99      85267.77      1842.69 o
  20  12   1       1016.61        891.20       163.61 o
  22  12   1      46146.16      42038.36      1100.92 o
  24  12   1       8108.63       8928.79       398.15 o
  26  12   1      39232.64      34809.88      1200.51 o
  28  12   1      10402.30      10515.96       473.04 o
 -27  13   1       4859.83       5551.42       356.27 o
 -25  13   1        232.96        -19.67       189.35 o
 -23  13   1        371.07        757.01       197.89 o
 -21  13   1       1327.18        702.52       178.46 o
 -19  13   1        893.03       1580.17       182.40 o
 -17  13   1       2324.26       2271.95       178.31 o
 -15  13   1        355.43        605.01       139.28 o
 -13  13   1      26142.92      24107.22       473.49 o
 -11  13   1      10584.46      12140.09       286.57 o
  -9  13   1      18992.06      20131.88       407.21 o
  -7  13   1      10167.79      12740.10       287.89 o
  -5  13   1      32583.57      34031.68       622.60 o
  -3  13   1      24410.80      25875.83       481.57 o
  -1  13   1         34.01        595.57        94.01 o
   1  13   1        259.03        125.23        90.52 o
   3  13   1      12074.84      13539.98       304.38 o
   5  13   1      25193.96      28393.82       544.56 o
   7  13   1        475.03        316.04        95.06 o
   9  13   1       5272.96       5659.40       183.51 o
  11  13   1      60299.53      64433.97      1118.60 o
  13  13   1      40501.39      41626.18       730.61 o
  15  13   1       2066.32       2719.90       163.49 o
  17  13   1      23296.54      22639.19       588.02 o
  19  13   1      14550.55      16699.38       545.75 o
  21  13   1       8171.14       8553.02       374.04 o
  23  13   1       1644.92       1302.42       204.89 o
  25  13   1        282.29        -44.87       186.61 o
  27  13   1       6142.21       6729.57       420.87 o
 -24  14   1         45.29       -168.00       181.14 o
 -22  14   1      23025.54      20994.71       770.38 o
 -20  14   1        946.09       1132.44       182.81 o
 -18  14   1      30926.88      26490.62       889.05 o
 -16  14   1       2171.07       2036.33       181.20 o
 -14  14   1       2656.49       2462.00       188.59 o
 -12  14   1        943.69        481.55       143.56 o
 -10  14   1      12501.21      11858.72       334.29 o
  -8  14   1      34409.91      30470.63       619.63 o
  -6  14   1       4892.35       5598.22       183.99 o
  -4  14   1      87152.66      91983.35      1514.80 o
  -2  14   1     163353.91     149207.08      3138.78 o
   0  14   1      58432.57      53780.85      1404.36 o
   2  14   1     100690.59     111975.81      1954.43 o
   4  14   1       2353.82       2863.82       180.00 o
   6  14   1      53622.27      58229.09      1038.33 o
   8  14   1       2893.73       3233.97       171.21 o
  10  14   1       3442.98       4703.66       206.85 o
  12  14   1       8857.48       9455.24       371.53 o
  14  14   1       3129.61       2804.05       194.82 o
  16  14   1      61623.36      61476.40      1467.42 o
  18  14   1       3841.97       3880.25       248.96 o
  20  14   1      14174.49      12136.26       481.18 o
  22  14   1       2168.71       2079.25       222.07 o
  24  14   1      26653.91      24194.05       838.80 o
 -21  15   1         19.51         -1.62       172.98 o
 -19  15   1       2785.95       3062.19       252.78 o
 -17  15   1      23859.21      23485.06       685.16 o
 -15  15   1         35.15        188.58       155.51 o
 -13  15   1      22961.44      23037.74       667.06 o
 -11  15   1         96.83         25.36       145.80 o
  -9  15   1        216.54        296.24       142.92 o
  -7  15   1       9080.58       9449.47       344.81 o
  -5  15   1        217.50        561.22       122.01 o
  -3  15   1       7208.21       7455.72       262.47 o
  -1  15   1      19519.85      19984.28       500.75 o
   1  15   1      25880.27      26286.90       641.25 o
   3  15   1      15652.89      14208.19       391.73 o
   5  15   1       3414.44       2843.63       166.16 o
   7  15   1       8418.70       6594.52       256.34 o
   9  15   1       9645.68       9352.36       338.78 o
  11  15   1      20056.27      19730.29       589.17 o
  13  15   1      10501.68      10088.06       380.87 o
  15  15   1      12064.95      11463.33       445.47 o
  17  15   1       9052.05       7908.01       362.19 o
  19  15   1       1371.93        764.54       181.46 o
  21  15   1         83.29        168.57       173.52 o
 -18  16   1       3351.02       3451.29       274.24 o
 -16  16   1      29905.27      26688.38       859.77 o
 -14  16   1      25538.65      23706.29       980.88 o
 -12  16   1        300.85        376.21       159.54 o
 -10  16   1       5579.10       5406.79       276.33 o
  -8  16   1      53230.98      50178.07      1371.77 o
  -6  16   1       1841.16       2357.18       188.55 o
  -4  16   1      43063.32      47247.85      1285.78 o
  -2  16   1      20058.79      18375.32       611.36 o
   0  16   1      69061.19      69355.79      1879.89 o
   2  16   1       9196.15      10979.74       496.65 o
   4  16   1      15791.04      12518.05       537.72 o
   6  16   1       8328.14       7130.23       374.79 o
   8  16   1      32031.19      30426.05       968.97 o
  10  16   1      15203.55      13920.43       680.23 o
  12  16   1      54008.44      52347.71      1434.95 o
  14  16   1        631.01       1128.41       171.23 o
  16  16   1      12561.14      11189.27       440.91 o
 -13  17   1       4087.71       3243.13       240.67 o
 -11  17   1       6853.51       6505.37       337.18 o
  -9  17   1      10405.01       8233.90       435.85 o
  -7  17   1       5940.21       4886.57       318.93 o
  -5  17   1       1066.35        593.63       199.36 o
  -3  17   1        972.31        455.34       193.18 o
  -1  17   1         30.48        181.78       188.46 o
   1  17   1       6126.70       5673.66       352.33 o
   3  17   1      23861.29      24595.20      1251.91 o
   5  17   1        596.52        814.14       204.04 o
   7  17   1       2784.79       2375.81       245.27 o
   9  17   1        321.74        341.55       197.60 o
  11  17   1        222.69        310.04       201.68 o
 -40   0   2       6084.20       6871.58       531.11 o
 -38   0   2        227.43         89.12       324.16 o
 -36   0   2       2501.93       2257.94       357.63 o
 -34   0   2      64512.59      63944.49      2383.69 o
 -32   0   2       1261.15        340.07       293.45 o
 -30   0   2     141897.23     135796.72      7382.21 o
 -28   0   2      31986.82      28486.93       920.33 o
 -26   0   2      17954.56      19744.53       901.33 o
 -24   0   2     158647.22     176035.91      6424.50 o
 -22   0   2     129635.03     148316.66      5491.25 o
 -18   0   2      80642.25      87712.12      2333.16 o
 -12   0   2       4805.24       2594.15       418.62 o
  -8   0   2      29003.32      35043.75      1367.93 o
  -4   0   2       7925.00        201.07        46.59 o
   2   0   2     259095.89       1550.62       153.16 o
  14   0   2       5230.19       6750.58       625.37 o
  16   0   2      36868.07      21092.53       826.73 o
  18   0   2      43845.37      67974.47      1589.49 o
  20   0   2     272117.00     145805.66     10967.64 o
  22   0   2     205876.34     146600.59     11020.43 o
  24   0   2       2877.57       2138.66       224.33 o
  26   0   2        680.19        699.47       192.36 o
  28   0   2      33519.82      42632.83      1938.71 o
  30   0   2      58499.35      65404.65      1934.79 o
  32   0   2     131163.94     134536.31      4771.98 o
  34   0   2         42.86        -91.12       278.94 o
  36   0   2       4391.90       4585.84       642.11 o
  38   0   2       4104.43       4843.02       513.46 o
 -39   1   2      12291.11       8115.43       702.22 o
 -37   1   2       2022.65       2176.60       259.45 o
 -35   1   2        162.65        108.38       209.75 o
 -33   1   2       2198.22       2109.26       238.85 o
 -31   1   2     141268.06     141641.02      3770.42 o
 -29   1   2         98.32        525.39       159.52 o
 -27   1   2       1949.11       1359.78       134.00 o
 -25   1   2          0.00        -32.14        98.60 o
 -23   1   2      17976.87      18531.50       542.77 o
 -21   1   2       3651.78       5427.98       181.99 o
 -19   1   2      14257.55      16672.91       369.12 o
 -17   1   2      38554.34      64543.44      1203.75 o
 -15   1   2        243.06       3453.49       170.46 o
 -13   1   2       1955.41       1688.02        96.63 o
  -9   1   2      44333.75      50944.58      1078.63 o
  -3   1   2       6964.03       6232.71       137.37 o
  -1   1   2       5927.52      28316.51      1763.77 o
   1   1   2     101916.26      11819.46       304.04 o
   3   1   2        598.11      32149.12      1027.58 o
   5   1   2       9978.98       2215.93       116.21 o
   9   1   2        557.37       3651.04       150.94 o
  11   1   2     157916.31     112925.98      8306.47 o
  13   1   2      71864.21      75870.74      2063.60 o
  15   1   2      46093.96      54288.50       958.72 o
  17   1   2      46479.50      52268.68       962.86 o
  19   1   2        368.54        -87.92        87.92 o
  21   1   2      39958.93      40993.74       779.43 o
  23   1   2      17908.21      21248.10       528.73 o
  25   1   2       7384.54       5791.41       258.99 o
  27   1   2        429.51        537.58       142.77 o
  29   1   2      15602.27      15330.27       565.42 o
  31   1   2       5969.50       6366.26       317.52 o
  33   1   2        983.90        828.89       195.55 o
  35   1   2      13706.46      12401.95       592.26 o
  37   1   2        530.85        379.95       228.32 o
  39   1   2        580.43        353.08       252.87 o
 -40   2   2      20789.99      18750.01      1290.88 o
 -38   2   2       5666.07       7047.71       400.16 o
 -36   2   2       3831.92       4489.05       438.07 o
 -34   2   2      32865.29      34089.52      1053.07 o
 -32   2   2        360.18        664.86       187.51 o
 -30   2   2      54363.59      54563.92      1303.02 o
 -28   2   2       5216.92       4626.33       344.92 o
 -26   2   2      55672.77      65739.53      1272.96 o
 -24   2   2      10285.65      11714.88       294.57 o
 -22   2   2     131521.31     141046.30      3079.41 o
 -20   2   2       8506.10      13011.91       348.45 o
 -18   2   2      12020.24      14106.05       318.15 o
 -14   2   2      41472.62      31626.82       822.28 o
 -12   2   2      42064.97      62050.07      1228.67 o
  -4   2   2        284.05       2422.22        79.42 o
  -2   2   2     151249.89        -24.84        46.58 o
   2   2   2      68393.13        -18.63        18.63 o
   4   2   2         16.85       1109.51        77.92 o
  10   2   2      84692.38      69313.88      1740.94 o
  16   2   2     134519.16     145800.95      6818.31 o
  20   2   2       3114.84       2390.77       155.75 o
  22   2   2     161329.55     154908.33      7708.96 o
  24   2   2        166.85        242.40       112.57 o
  26   2   2      17545.32      16530.95       448.37 o
  28   2   2      39331.98      36847.99      1033.41 o
  30   2   2      11116.26      14058.35       429.33 o
  32   2   2      10555.98      10255.82       401.14 o
  34   2   2      16092.64      15683.74       612.51 o
  36   2   2      55872.63      50910.54      1751.58 o
  38   2   2       6460.72       6579.27       468.37 o
 -39   3   2       1947.88       1650.41       326.34 o
 -37   3   2       1236.36       1222.01       240.41 o
 -35   3   2        215.56        575.93       213.57 o
 -33   3   2        192.01         37.17       165.70 o
 -31   3   2      14991.42      15011.30       442.91 o
 -29   3   2         40.05        117.32       133.04 o
 -27   3   2      28939.46      37430.16       892.60 o
 -25   3   2        669.13        -78.14       103.38 o
 -23   3   2        279.25        286.53        93.60 o
 -21   3   2      13013.75      19653.20       581.09 o
 -19   3   2      37112.79      46674.55      1012.39 o
 -17   3   2       7686.57      12526.98       365.30 o
 -15   3   2      20918.34      25815.18       533.21 o
 -11   3   2      12607.86      20024.41       465.54 o
  -9   3   2      21216.02      21744.06       366.52 o
  -7   3   2      72069.39      72662.73      3719.16 o
  -5   3   2      66608.73      60984.98      3653.32 o
  -1   3   2     452259.28        -24.84        24.84 o
   1   3   2       1010.66       2164.06        90.42 o
   7   3   2       3412.89       3824.65       141.69 o
   9   3   2     102308.10      94010.57      7073.69 o
  11   3   2       2412.88       1833.37       101.65 o
  13   3   2      10743.79      12583.85       512.37 o
  15   3   2        149.69         88.52        74.45 o
  17   3   2      40101.62      51915.10       903.35 o
  19   3   2        709.55        558.06        93.39 o
  21   3   2       6133.91       5380.15       183.84 o
  23   3   2      27240.38      25640.01       525.04 o
  25   3   2       2746.91       3000.22       173.76 o
  27   3   2        982.76       2389.46       174.87 o
  29   3   2      10269.74       7256.92       308.51 o
  31   3   2       5399.73       2818.53       197.30 o
  33   3   2      16494.04      16064.96       579.35 o
  35   3   2       2696.83       2462.02       255.60 o
  37   3   2        791.80        880.68       237.08 o
 -38   4   2       8642.60       8633.52       492.09 o
 -36   4   2      28221.26      29273.77      1469.68 o
 -34   4   2      67751.13      67081.07      1771.51 o
 -32   4   2         19.66        370.16       143.08 o
 -30   4   2       9781.49      11539.03       340.43 o
 -28   4   2      33163.17      38926.55       854.53 o
 -26   4   2      76168.91      81714.30      1542.92 o
 -24   4   2      59446.19      61415.07      1171.25 o
 -22   4   2      74386.43      82438.46      1511.99 o
 -20   4   2      19066.58      21676.22       428.73 o
 -18   4   2     185053.95     180196.27     11870.01 o
 -14   4   2      89198.98      97349.79      2506.40 o
  -8   4   2     563261.75        -34.16        65.21 o
  -4   4   2      40087.23      45887.74       924.39 o
   0   4   2      40959.82      49894.89       964.53 o
   2   4   2      62086.25      63626.98      1575.96 o
   4   4   2      89583.79      71998.55      2035.58 o
   6   4   2      50692.79      65012.45      1322.28 o
   8   4   2      52766.07      69394.81      1301.19 o
  12   4   2     163904.64     115722.68      5573.40 o
  14   4   2      69128.12      61756.99      1054.34 o
  20   4   2      20070.60      22920.93       593.08 o
  22   4   2      48973.29      50959.13       927.35 o
  24   4   2       8759.95       8635.72       268.94 o
  26   4   2      72816.84      81885.91      1592.53 o
  28   4   2      57988.97      61901.39      1202.44 o
  30   4   2       1461.60       1467.00       165.60 o
  32   4   2         93.04        306.21       200.57 o
  34   4   2        356.43        668.21       217.61 o
  36   4   2      57639.73      54723.39      1640.58 o
  38   4   2       3937.20       2965.14       309.34 o
 -37   5   2       2528.56       2349.66       286.31 o
 -35   5   2       6496.85       6784.77       338.16 o
 -33   5   2      15534.68      16166.78       854.48 o
 -31   5   2      36739.44      37934.58       833.90 o
 -29   5   2      42184.73      44480.47       857.31 o
 -27   5   2       9811.62       8615.11       268.55 o
 -25   5   2        768.91        596.67       116.38 o
 -23   5   2      26537.78      25793.01       527.12 o
 -21   5   2        302.10        647.63       102.21 o
 -19   5   2       1051.85       1544.40       139.36 o
 -17   5   2     146325.75     158368.00      6014.85 o
 -15   5   2      60659.52      70615.93      1132.41 o
 -13   5   2      36291.30      42772.25       681.20 o
 -11   5   2       2749.19       3387.31       168.12 o
  -9   5   2      29172.69      21009.83       380.50 o
  -7   5   2      49302.76      58904.44      1005.15 o
  -5   5   2      31854.63      48034.25       791.30 o
   1   5   2      12776.94      16861.42       369.69 o
   3   5   2      69346.05      71920.60      1880.29 o
   5   5   2      50465.61      52549.80      1300.21 o
   9   5   2      27607.26      29389.20       514.14 o
  13   5   2       4727.61      13028.38       267.63 o
  17   5   2      11786.33      20467.58       400.85 o
  19   5   2     107280.48     126616.56      2549.93 o
  21   5   2      19483.53      17118.66       364.36 o
  23   5   2      12153.20      13682.18       331.90 o
  25   5   2          1.88       -108.87       108.87 o
  27   5   2      12384.38      12292.06       341.38 o
  29   5   2          3.45       -106.47       128.61 o
  31   5   2       9375.90      10167.97       423.11 o
  33   5   2      29957.21      26998.20       805.26 o
  35   5   2      17764.78      15798.52       793.99 o
  37   5   2       2934.41       1660.03       280.26 o
 -36   6   2        355.77        -50.30       223.83 o
 -34   6   2       5040.07       4607.73       351.33 o
 -32   6   2       2706.60       2843.96       239.99 o
 -30   6   2      11759.74      11492.75       364.78 o
 -28   6   2      42771.75      43813.52       991.34 o
 -26   6   2       6623.90       6268.03       222.79 o
 -24   6   2     125285.66     137005.47      2432.13 o
 -22   6   2      36132.98      43972.90       831.51 o
 -20   6   2     156631.06     184472.00      4397.92 o
 -18   6   2      12040.68      16518.71       349.39 o
 -16   6   2      66971.73      73735.28      1327.37 o
 -14   6   2       6668.22       9412.43       245.93 o
 -12   6   2     122239.13     114529.28      3536.55 o
 -10   6   2      24087.87      36705.71       684.22 o
  -8   6   2       3783.47       4523.75       128.10 o
  -6   6   2      10321.52       9110.93       178.24 o
   6   6   2     186515.67     175137.58     10837.22 o
  10   6   2        346.26       1141.50        80.21 o
  14   6   2       5542.97       5422.80       172.17 o
  16   6   2      34828.78      37049.61       680.74 o
  18   6   2       5188.44       8042.42       225.29 o
  20   6   2      16202.44      16508.94       433.30 o
  22   6   2      46570.84      45380.35       857.73 o
  24   6   2      12379.17      14846.32       346.41 o
  26   6   2      62993.47      67969.95      1263.19 o
  28   6   2       9985.59       9811.39       309.82 o
  30   6   2      20246.40      20406.63       599.49 o
  32   6   2      55774.07      58833.65      1609.68 o
  34   6   2       1390.50       1299.61       236.31 o
  36   6   2       4337.27       3827.84       299.63 o
 -37   7   2       2786.76       2434.96       282.35 o
 -35   7   2       3059.65       3101.10       275.70 o
 -33   7   2       8429.08       6873.44       585.23 o
 -31   7   2      28336.69      28908.32       906.30 o
 -29   7   2       4165.48       3315.58       183.54 o
 -27   7   2      37520.62      39624.12       784.78 o
 -25   7   2       1650.23       1497.79       130.29 o
 -23   7   2        106.57         58.90       105.57 o
 -21   7   2      24197.79      21077.03       498.35 o
 -19   7   2      22963.52      22089.35       499.21 o
 -17   7   2        362.21        861.56        96.00 o
 -15   7   2      86474.77      89689.38      1516.92 o
 -13   7   2       7032.58       9450.47       221.17 o
 -11   7   2       5721.69       7485.42       227.14 o
  -9   7   2      24593.47      25626.98       439.70 o
  -5   7   2        225.92        464.79        62.75 o
  -3   7   2      57309.25      79384.88      1345.02 o
  -1   7   2       7507.99      16584.14       277.64 o
   1   7   2      94477.98     103844.79      2184.29 o
   3   7   2     184797.88     178668.22     13333.82 o
   5   7   2     127694.80     145055.27      6964.05 o
   7   7   2      47918.07      59251.37      1007.88 o
   9   7   2      27590.58      34353.18       682.96 o
  11   7   2     139746.39     152042.98      6079.86 o
  13   7   2          3.95        455.50        84.93 o
  15   7   2       8223.87       8883.76       288.61 o
  17   7   2        141.24        212.24        90.92 o
  19   7   2      94618.25      98901.77      1725.30 o
  21   7   2      56948.54      60432.23      1189.34 o
  23   7   2      14248.66      13786.95       337.61 o
  25   7   2      15252.97      15829.92       367.96 o
  27   7   2      14566.77      16256.73       379.52 o
  29   7   2        885.17       1315.08       181.00 o
  31   7   2       1007.73        641.97       212.21 o
  33   7   2         37.99        334.10       214.47 o
  35   7   2       3922.73       4053.47       314.32 o
 -36   8   2       5834.17       5856.57       410.20 o
 -34   8   2       1606.89       1594.32       246.12 o
 -32   8   2      32743.22      34262.76      1016.91 o
 -30   8   2      41500.12      42163.31      1142.96 o
 -28   8   2       4864.21       4006.32       348.13 o
 -26   8   2       5975.01       5782.27       248.95 o
 -24   8   2       1849.95       2317.38       151.39 o
 -22   8   2         11.70         63.86       101.42 o
 -20   8   2     155655.64     174367.73      3476.03 o
 -18   8   2      28641.05      29422.65       550.37 o
 -16   8   2      39941.26      41800.83       759.22 o
 -14   8   2       3915.81       3393.57       153.66 o
 -12   8   2     262958.56     188136.03     14038.70 o
 -10   8   2       7012.08       5941.23       184.27 o
  -8   8   2      12473.68      12034.16       243.59 o
  -6   8   2     215085.73     168958.19     12684.83 o
  -4   8   2     108869.48     123495.51      2813.92 o
   0   8   2     103651.73     121595.49      2780.65 o
   2   8   2      91367.93     104462.72      2153.22 o
   6   8   2      11084.78      10561.15       224.03 o
   8   8   2     153064.41     183535.16      9709.49 o
  10   8   2       2786.03       2876.28       168.35 o
  12   8   2     117317.26     127031.72      3451.32 o
  14   8   2      43837.20      45738.23       804.82 o
  16   8   2       6346.87       8551.07       315.33 o
  18   8   2      75167.37      78809.42      1432.93 o
  20   8   2      79662.30      85593.37      1499.04 o
  22   8   2     107264.96     109788.61      1992.08 o
  24   8   2      15143.04      16693.31       454.95 o
  26   8   2      20934.05      22636.03       673.50 o
  28   8   2          9.17       -146.90       146.90 o
  30   8   2      26754.87      23211.96       673.31 o
  32   8   2      13527.81      15498.21       590.83 o
  34   8   2        906.64        888.69       257.80 o
 -33   9   2       1344.05       1577.61       243.25 o
 -31   9   2      28641.89      27895.01       763.23 o
 -29   9   2      10960.72      12122.82       425.51 o
 -27   9   2        319.80        294.93       159.01 o
 -25   9   2       8598.67       7474.99       238.55 o
 -23   9   2       1008.91       1613.89       128.40 o
 -21   9   2      19486.51      18068.23       409.28 o
 -19   9   2      30165.38      28700.81       545.02 o
 -17   9   2      23191.98      29483.75       595.61 o
 -15   9   2       2978.24       4565.50       284.65 o
 -13   9   2      57400.53      60806.35      1052.65 o
 -11   9   2      23349.80      29366.92       520.49 o
  -9   9   2       7101.09       6619.27       184.70 o
  -7   9   2      14603.97      16994.24       403.76 o
  -5   9   2      27626.70      34661.20       622.58 o
  -3   9   2         33.90        227.22        71.91 o
  -1   9   2      33238.10      33844.85       580.75 o
   1   9   2       6369.31       6273.11       225.72 o
   3   9   2        394.64        366.51        74.50 o
   5   9   2      86764.19     101728.59      2080.65 o
   7   9   2          1.07        105.36        76.99 o
   9   9   2      35068.77      34867.39       642.87 o
  11   9   2      35138.97      41288.74       746.32 o
  13   9   2        187.53        336.80        89.78 o
  15   9   2      35057.41      37033.85       688.89 o
  17   9   2      50640.95      54056.64       947.17 o
  19   9   2        206.23        661.76       107.17 o
  21   9   2       9195.40       9063.88       257.54 o
  23   9   2      10636.91       9726.22       270.65 o
  25   9   2      16489.26      18612.54       512.75 o
  27   9   2       7455.07       6119.18       349.56 o
  29   9   2       4246.96       4019.68       254.28 o
  31   9   2      13682.25      13159.10       536.78 o
  33   9   2      39416.52      37896.04      1325.74 o
 -32  10   2        145.05        300.84       193.83 o
 -30  10   2       6556.39       5849.42       490.71 o
 -28  10   2       2874.10       2696.09       218.05 o
 -26  10   2      42605.44      43661.80      1044.39 o
 -24  10   2        402.68        219.97       148.91 o
 -22  10   2        853.03        519.75       112.23 o
 -20  10   2     150283.44     158011.89      2739.24 o
 -18  10   2     152007.41     165669.19      3041.39 o
 -16  10   2     146600.47     160166.83      3052.42 o
 -14  10   2       4739.96       4305.53       157.26 o
 -10  10   2       5485.73       7053.71       329.18 o
  -8  10   2       1419.79       1421.61        95.50 o
  -6  10   2     114571.61     119127.25      2255.43 o
  -4  10   2       5607.16       6326.40       178.55 o
  -2  10   2        488.97        381.01        74.45 o
   0  10   2       5722.36       4767.52       231.61 o
   2  10   2       8660.01       8419.62       205.84 o
   4  10   2       4658.43       3619.10       128.45 o
   6  10   2      50778.79      55537.09       932.10 o
   8  10   2     123496.49     128560.48      2648.80 o
  10  10   2      25145.61      25916.37       471.27 o
  12  10   2      48525.37      56257.84      1110.06 o
  14  10   2      25903.31      27392.62       518.69 o
  16  10   2       6034.06       8013.21       283.83 o
  18  10   2     137944.81     147904.31      2566.31 o
  20  10   2      13026.91      16057.34       357.69 o
  22  10   2      12442.63      11970.73       320.80 o
  24  10   2      23474.03      24421.88       621.79 o
  26  10   2      23711.23      22921.40       713.08 o
  28  10   2      19238.59      18953.97       607.90 o
  30  10   2        259.42        514.23       196.61 o
  32  10   2       5536.05       4161.84       295.59 o
 -31  11   2       5495.60       4644.03       395.99 o
 -29  11   2       3163.65       2852.67       244.17 o
 -27  11   2       9805.89       7280.92       464.85 o
 -25  11   2        227.28        372.88       170.00 o
 -23  11   2       1393.85        606.53       158.41 o
 -21  11   2      17283.50      15838.86       395.16 o
 -19  11   2      10070.00      12395.39       312.77 o
 -17  11   2      15688.93      15930.60       432.80 o
 -15  11   2      21002.12      25471.58       486.44 o
 -13  11   2       5250.10       7349.14       362.83 o
 -11  11   2      65327.79      74422.53      1233.66 o
  -9  11   2      48656.16      51619.75       875.48 o
  -7  11   2       2706.46       1973.92       161.07 o
  -5  11   2      13450.68      12879.19       291.78 o
  -3  11   2      18732.54      21776.13       406.73 o
  -1  11   2      85557.86     100571.52      1930.50 o
   1  11   2       4040.76       5918.93       175.67 o
   3  11   2      21099.38      25693.22       465.03 o
   5  11   2      18549.95      22266.00       415.70 o
   7  11   2      19653.07      24174.88       487.55 o
   9  11   2        278.48       1662.87       199.64 o
  11  11   2      24596.02      27000.60       493.93 o
  13  11   2      90418.67      95334.56      1627.89 o
  15  11   2      35500.14      36665.05       929.08 o
  17  11   2       1475.53       2516.81       133.99 o
  19  11   2        807.87       1877.33       131.62 o
  21  11   2        189.82        455.49       147.47 o
  23  11   2        105.76        162.20       156.74 o
  25  11   2        642.94        276.67       175.81 o
  27  11   2         20.99       -178.79       178.79 o
  29  11   2       7411.10       6296.73       456.70 o
 -30  12   2       1434.49       1006.31       220.49 o
 -28  12   2       4980.75       3899.42       278.74 o
 -26  12   2      41228.35      39705.41      1080.14 o
 -24  12   2       6222.69       6003.10       294.18 o
 -22  12   2        427.35        611.81       170.99 o
 -20  12   2      21703.86      21316.02       563.55 o
 -18  12   2       4274.69       4730.92       198.32 o
 -16  12   2      41137.82      41993.34       755.24 o
 -14  12   2      50461.52      51100.80       898.56 o
 -12  12   2      57535.77      58165.57      1001.19 o
 -10  12   2      12865.26      12312.96       370.64 o
  -8  12   2         29.46        -57.52        86.74 o
  -6  12   2      58781.07      64240.45      1098.36 o
  -4  12   2        685.15        191.17        82.82 o
  -2  12   2       4361.29       5284.27       161.67 o
   0  12   2     143017.06     139371.06      2564.26 o
   2  12   2     122757.02     122562.10      2169.96 o
   4  12   2      74187.95      82969.93      1438.69 o
   6  12   2      50875.95      54123.06       939.28 o
   8  12   2     172413.91     193706.70      4204.55 o
  10  12   2       4864.56       5892.17       180.20 o
  12  12   2       1280.74       1142.86       106.16 o
  14  12   2       5135.72       5412.35       182.35 o
  16  12   2       7237.79       8376.01       247.23 o
  18  12   2      13996.85      13192.95       383.19 o
  20  12   2        239.26        106.86       155.44 o
  22  12   2        749.98        696.16       179.88 o
  24  12   2       4389.01       3402.37       245.06 o
  26  12   2      33499.64      31470.91      1030.43 o
  28  12   2      10302.58       9208.93       421.55 o
 -27  13   2      14930.44      14344.51       553.99 o
 -25  13   2        440.67        207.80       192.15 o
 -23  13   2       1456.59        999.99       200.45 o
 -21  13   2       4363.84       3714.92       237.95 o
 -19  13   2      31361.83      29015.70       717.53 o
 -17  13   2      25619.40      25288.09       620.19 o
 -15  13   2      33456.40      34953.25       742.33 o
 -13  13   2      37851.33      39491.36       697.09 o
 -11  13   2      44269.17      50480.88       900.56 o
  -9  13   2      25490.22      26507.18       491.96 o
  -7  13   2      54103.35      54988.93       979.27 o
  -5  13   2      11416.85      10737.77       260.68 o
  -3  13   2       6104.92       6955.00       358.78 o
  -1  13   2        226.17        198.42       109.73 o
   1  13   2      14224.77      15812.43       357.88 o
   3  13   2       2677.50       3148.31       150.22 o
   5  13   2      14932.85      16216.04       371.52 o
   7  13   2      46023.89      50225.86      1247.81 o
   9  13   2      13119.24      12248.40       324.33 o
  11  13   2      50620.13      52560.92       956.24 o
  13  13   2      21626.41      21334.50       453.25 o
  15  13   2       1380.41       1587.06       141.31 o
  17  13   2      95260.74      98237.96      2193.97 o
  19  13   2      12047.51      11776.22       470.13 o
  21  13   2        140.12        105.15       171.05 o
  23  13   2         83.34         86.96       174.63 o
  25  13   2      12080.80      10382.55       648.06 o
 -24  14   2        722.91        367.74       192.28 o
 -22  14   2       6274.97       3958.25       248.68 o
 -20  14   2      18243.00      16704.59       536.75 o
 -18  14   2       8386.30       8484.89       342.35 o
 -16  14   2       6332.66       5729.74       321.21 o
 -14  14   2      69907.77      75357.07      1662.46 o
 -12  14   2      35558.02      38464.62       831.71 o
 -10  14   2      11928.77      10461.27       307.03 o
  -8  14   2      14777.59      14047.26       343.86 o
  -6  14   2      29076.21      26084.71       526.03 o
  -4  14   2      39581.62      42129.43       841.73 o
  -2  14   2      86838.75      77194.87      1610.34 o
   0  14   2       8352.12      11772.86       310.31 o
   2  14   2     122045.20     128357.04      2375.96 o
   4  14   2       1106.95       1341.19       201.27 o
   6  14   2        276.17       1368.48       129.12 o
   8  14   2       8224.74       8817.85       317.81 o
  10  14   2      15252.95      17296.19       497.04 o
  12  14   2      19640.91      17612.18       483.22 o
  14  14   2      22690.11      23019.96       590.29 o
  16  14   2       4663.90       5421.46       345.94 o
  18  14   2        702.98       1229.11       171.73 o
  20  14   2      29834.78      28335.80      1271.81 o
  22  14   2      26497.85      28504.09       946.99 o
  24  14   2       1648.56       1935.00       234.84 o
 -21  15   2       7321.86       5938.69       316.75 o
 -19  15   2         46.38        150.22       167.30 o
 -17  15   2         10.09        -39.44       159.10 o
 -15  15   2        381.24        620.38       158.54 o
 -13  15   2       1008.94       1323.76       166.29 o
 -11  15   2      15898.32      13840.01       434.85 o
  -9  15   2        880.38       1054.08       179.08 o
  -7  15   2       2094.42       2016.79       194.63 o
  -5  15   2       2074.55       1184.10       186.09 o
  -3  15   2      29247.15      25430.65       721.71 o
  -1  15   2       5655.11       6653.27       298.53 o
   1  15   2       2166.95       1878.55       191.66 o
   3  15   2      11806.13      13040.75       475.33 o
   5  15   2       8035.06       7853.43       361.51 o
   7  15   2       4570.67       4651.36       265.69 o
   9  15   2      28833.28      26476.12       747.60 o
  11  15   2        342.62        435.89       174.70 o
  13  15   2       7568.38       8597.09       433.03 o
  15  15   2      10055.60      11532.84       503.77 o
  17  15   2       2437.57       1397.82       192.97 o
  19  15   2       2317.44       1914.19       197.98 o
  21  15   2        188.95        235.20       174.53 o
 -18  16   2       8433.33       9684.63       589.35 o
 -16  16   2          0.37          8.49       159.36 o
 -14  16   2        894.03        792.18       163.53 o
 -12  16   2      17304.10      18033.49       947.77 o
 -10  16   2       6887.70       6479.75       415.91 o
  -8  16   2        136.72        424.75       186.79 o
  -6  16   2       8792.87       9050.51       417.93 o
  -4  16   2       1864.77       1621.87       210.29 o
  -2  16   2        595.76        594.30       193.65 o
   0  16   2        696.53        917.92       198.24 o
   2  16   2       4160.69       4584.08       296.20 o
   4  16   2       1062.88       1537.41       232.61 o
   6  16   2        817.70        742.48       199.20 o
   8  16   2          1.67        154.89       183.75 o
  10  16   2        507.55        199.02       191.85 o
  12  16   2       3071.93       2714.19       245.23 o
  14  16   2      28960.22      27572.80       908.00 o
  16  16   2       1008.99       1001.37       219.42 o
 -13  17   2        400.72        306.60       213.31 o
 -11  17   2        188.39        156.41       200.56 o
  -9  17   2      13249.30      14428.01       644.55 o
  -7  17   2        287.63        -10.18       195.78 o
  -5  17   2      24231.84      24066.77       935.18 o
  -3  17   2      14255.06      16046.93       604.53 o
  -1  17   2        353.03        383.10       186.35 o
   1  17   2       6671.13       5535.30       329.58 o
   3  17   2      13631.90      11346.77       628.16 o
   5  17   2       8387.19       7458.73       411.39 o
   7  17   2       1429.21        674.55       200.61 o
   9  17   2      12685.92      11845.74       534.05 o
  11  17   2      24820.06      21826.12       811.01 o
 -39   1   3        201.38        -28.21       218.69 o
 -37   1   3      12956.91       9730.67       484.97 o
 -35   1   3        600.22        244.50       208.25 o
 -33   1   3      15537.74      14249.00       536.20 o
 -31   1   3          2.86        412.67       167.77 o
 -29   1   3      65623.29      75361.88      1650.02 o
 -27   1   3        363.55        316.05       121.68 o
 -25   1   3       3539.61       4137.85       267.66 o
 -23   1   3      32634.50      36164.79       693.81 o
 -21   1   3        867.18       1067.30        99.18 o
 -19   1   3       8523.97      13181.50       354.00 o
 -17   1   3       4419.91       7364.72       368.12 o
 -13   1   3      29824.74      43477.98       741.15 o
  -7   1   3        798.97       6112.77       152.63 o
  -5   1   3      12753.91      32798.40      1046.06 o
  -1   1   3      26180.72      30372.17      2300.97 o
   3   1   3       1834.30       7229.37       152.26 o
   9   1   3       8801.20      10733.34       461.84 o
  11   1   3      29264.85      28508.93       640.30 o
  15   1   3     159277.25     102498.88      4440.70 o
  17   1   3       2063.86       2905.93       262.55 o
  19   1   3      12108.78      18462.27       481.94 o
  21   1   3         79.34        146.82       102.65 o
  23   1   3        743.18        491.89       124.28 o
  25   1   3      19190.15      24325.06       576.51 o
  27   1   3         69.92        239.75       141.54 o
  29   1   3       5308.22       4976.54       217.61 o
  31   1   3        946.88       1354.84       189.85 o
  33   1   3       3790.57       2496.16       236.31 o
  35   1   3      13848.79      12696.28       518.78 o
  37   1   3       3843.13       3499.18       407.81 o
 -40   2   3      11478.15      10911.26       543.00 o
 -38   2   3          9.98         14.01       212.51 o
 -36   2   3       5868.14       5496.26       427.95 o
 -34   2   3       6362.62       6295.00       327.52 o
 -32   2   3      59791.09      61394.13      1430.46 o
 -30   2   3       8546.51      13765.83       424.25 o
 -28   2   3      18233.55      13848.86       483.42 o
 -26   2   3     126703.23     127620.66      2658.26 o
 -24   2   3       2259.42       1007.02       132.76 o
 -22   2   3       5880.09       7671.42       262.46 o
 -20   2   3      34657.42      29634.68       812.51 o
 -18   2   3     135069.31     132675.92      4302.86 o
 -14   2   3      65761.65      59736.14      1341.31 o
 -10   2   3      10454.42      13851.49       272.06 o
  -8   2   3      13516.14      14708.05       455.58 o
  -4   2   3       4414.20      10360.51       198.04 o
  -2   2   3      17916.63      22462.31       428.83 o
   0   2   3     771372.00         49.68        24.84 o
   2   2   3      37310.42      43171.89      3288.43 o
   4   2   3     302508.41        -12.42        62.10 o
   8   2   3      55092.30         62.10        80.74 o
  12   2   3     135964.67     128609.64     18035.12 o
  14   2   3       8762.63      16039.90       311.20 o
  16   2   3     111208.71     115644.65      8672.88 o
  18   2   3        361.50        330.96        85.19 o
  20   2   3      52252.30      59557.29      1124.19 o
  22   2   3      24771.42      22286.61       483.46 o
  24   2   3       6389.55       4531.25       260.11 o
  26   2   3      11030.99      15529.91       510.42 o
  28   2   3       1051.56        606.22       146.84 o
  30   2   3         79.16        315.42       155.67 o
  32   2   3        802.29        845.36       170.39 o
  34   2   3      26454.69      29567.17       955.00 o
  36   2   3       1164.72       1129.33       245.95 o
  38   2   3      11370.84      10794.26       555.75 o
 -39   3   3       1260.26       1367.37       258.58 o
 -37   3   3      16184.25      17557.95       629.65 o
 -35   3   3        193.43        273.77       208.48 o
 -33   3   3      18272.52      15887.83       497.26 o
 -31   3   3      37966.73      40468.36      1363.44 o
 -29   3   3     101148.59     113192.36      2214.14 o
 -27   3   3        274.34        991.93       146.76 o
 -25   3   3       1167.97        667.39       117.05 o
 -23   3   3      13917.87      16586.48       578.87 o
 -21   3   3      38519.71      38998.80       737.96 o
 -19   3   3       7972.53       7160.32       201.55 o
 -17   3   3      48329.89      66278.86      1510.01 o
 -15   3   3      79560.12     105496.95      4265.51 o
 -11   3   3        883.70        461.75        68.83 o
   3   3   3      21482.93      35811.64       749.89 o
   9   3   3     418939.88          0.00        52.79 o
  11   3   3      50219.57      48052.45       780.49 o
  15   3   3      10138.03       8985.85       207.62 o
  17   3   3      24435.52      23003.32       461.67 o
  19   3   3      26532.40      28359.72       539.26 o
  21   3   3       9851.53       9954.57       388.46 o
  23   3   3      45671.51      48555.15       913.56 o
  25   3   3         54.86        663.31       119.96 o
  27   3   3      29839.41      26956.94       708.33 o
  29   3   3       4394.51       5875.60       333.85 o
  31   3   3       5124.65       5891.23       268.70 o
  33   3   3       2678.60       3246.46       269.09 o
  35   3   3       9360.40       7827.12       648.27 o
  37   3   3      10778.63       8869.10       548.41 o
 -38   4   3       6254.77       4799.69       650.14 o
 -36   4   3       3129.32       4616.34       309.25 o
 -34   4   3      25919.65      27925.07      1171.89 o
 -32   4   3        371.92        601.62       162.53 o
 -30   4   3         51.12         -1.28       130.90 o
 -28   4   3       5170.59       6497.50       295.22 o
 -26   4   3      68158.42      79222.38      1444.25 o
 -24   4   3        889.81        982.96       120.36 o
 -22   4   3       5578.47       4879.72       304.04 o
 -20   4   3      25478.77      31074.79       566.16 o
 -18   4   3      61726.07      64342.73      1041.36 o
 -16   4   3       9785.11      11296.66       230.65 o
 -14   4   3     124452.83     115121.82      4080.45 o
 -12   4   3       5480.45      10058.58       240.19 o
 -10   4   3      11620.93      11354.24       213.85 o
  -8   4   3      31323.07      44557.02       734.40 o
  -6   4   3       9754.55      10613.05       254.04 o
  -2   4   3      12676.59      29523.09       482.85 o
   0   4   3      28583.83      30022.25       495.56 o
   2   4   3     172910.62        -80.74        80.74 o
   4   4   3       7595.09       5643.25       166.51 o
   8   4   3       4087.82       5506.42       139.59 o
  10   4   3       1917.25       2879.16       150.93 o
  12   4   3      27442.12      36500.12       773.72 o
  14   4   3       2217.58       2855.08       226.54 o
  16   4   3     182204.28     178258.33     13327.61 o
  18   4   3       5794.20       7149.27       209.88 o
  20   4   3      71833.44      79148.77      1486.14 o
  22   4   3       2457.55       2357.58       134.48 o
  24   4   3     112007.05     123041.38      2286.38 o
  26   4   3       2634.71       2833.30       180.56 o
  28   4   3        754.72        741.52       144.75 o
  30   4   3        704.82        190.35       147.04 o
  32   4   3        728.40        311.63       211.01 o
  34   4   3       8832.36       9079.61       504.39 o
  36   4   3        656.03        822.83       242.18 o
 -37   5   3       9039.23       4854.16       393.01 o
 -35   5   3        247.49        264.11       207.37 o
 -33   5   3       3665.51       4040.36       350.48 o
 -31   5   3        209.03        217.99       139.22 o
 -29   5   3        312.77         66.66       128.86 o
 -27   5   3         46.80        215.37       116.31 o
 -25   5   3      43551.98      47603.30      1029.54 o
 -23   5   3       2522.26       1731.89       127.38 o
 -21   5   3      20798.79      22587.01       463.74 o
 -19   5   3      45339.66      44396.78       786.03 o
 -17   5   3       1580.37        512.84        84.48 o
 -15   5   3      34538.38      47208.07       751.51 o
 -13   5   3      39180.01      43863.55       717.38 o
 -11   5   3        221.39        578.22        68.71 o
  -9   5   3      28090.31      34096.25       645.46 o
  -7   5   3      43075.38      46724.16       743.58 o
  -3   5   3      43319.75      52899.82      1017.39 o
  -1   5   3      16135.92      17724.89       407.37 o
   1   5   3      40233.87      33823.01       555.69 o
   3   5   3     101845.30      91535.70      6878.06 o
   5   5   3     146964.50      96414.01      7278.64 o
   7   5   3      62940.95      67624.38      1366.78 o
   9   5   3       1241.48       1073.90        90.74 o
  11   5   3        497.22        607.64        78.99 o
  13   5   3      45728.77      40109.39       704.93 o
  15   5   3      15643.92      18517.55       375.44 o
  17   5   3       6783.87       8166.82       217.34 o
  19   5   3      19218.24      18256.21       368.46 o
  21   5   3      49221.09      52141.10       967.41 o
  23   5   3       9152.08      10060.68       324.45 o
  25   5   3       1551.56       1373.51       137.61 o
  27   5   3       1256.33       1566.95       181.78 o
  29   5   3        143.15        -35.91       138.06 o
  31   5   3       7499.16       6706.71       655.55 o
  33   5   3       6595.03       6860.80       355.90 o
  35   5   3        218.77        214.88       227.95 o
  37   5   3        790.98        910.16       267.97 o
 -38   6   3        745.05        616.26       238.68 o
 -36   6   3        958.38        884.98       234.65 o
 -34   6   3      17494.69      16179.66       574.94 o
 -32   6   3        380.36        384.05       191.29 o
 -30   6   3      13668.07      14074.37       384.18 o
 -28   6   3         12.61       -114.89       114.89 o
 -26   6   3      18028.89      17432.83       413.21 o
 -24   6   3       4809.63       4914.30       192.16 o
 -22   6   3      70437.65      75445.93      1412.26 o
 -20   6   3      89089.23      91081.50      1631.95 o
 -18   6   3      13173.60      13636.04       284.71 o
 -16   6   3     206837.27     185145.45     16909.49 o
 -14   6   3     170770.78     181081.75     11032.59 o
 -12   6   3       1845.67       1287.83       103.30 o
 -10   6   3     120767.57     122321.47      3422.29 o
  -8   6   3       3338.60       3265.90       145.35 o
  -6   6   3      87154.20     118223.83      3960.46 o
  -4   6   3      45083.46      67359.79      1165.94 o
  -2   6   3     149600.12     148746.28      9216.30 o
   0   6   3       7507.58       8037.10       179.13 o
   2   6   3       4855.14       7463.53       201.89 o
   4   6   3     129335.48     149752.39     11231.58 o
   6   6   3        269.36        285.64        69.26 o
   8   6   3      43382.63      64657.23      1077.05 o
  10   6   3       2735.94       4165.59       134.35 o
  12   6   3       5780.63       8216.08       207.72 o
  14   6   3        123.42        128.14        82.24 o
  16   6   3      61828.00      69970.66      1202.72 o
  18   6   3      75124.75      91096.02      1550.91 o
  20   6   3      38279.38      41638.12       835.84 o
  22   6   3      42787.40      42030.37       831.10 o
  24   6   3      33941.32      34397.32       808.09 o
  26   6   3         21.00       -116.26       116.26 o
  28   6   3       1314.04        621.99       133.31 o
  30   6   3      14560.22      15186.47       514.78 o
  32   6   3        488.44        422.85       204.44 o
  34   6   3       1655.32       1219.58       231.78 o
  36   6   3         31.43        209.79       245.96 o
 -37   7   3       2392.45       1345.41       248.79 o
 -35   7   3         24.23       -127.37       217.26 o
 -33   7   3        198.37        216.12       202.76 o
 -31   7   3      16084.64      17870.59       572.54 o
 -29   7   3      32553.73      33041.49       758.05 o
 -27   7   3      37963.30      41039.79       776.40 o
 -25   7   3       1040.87       1694.28       174.67 o
 -23   7   3        544.35        275.48       108.22 o
 -21   7   3      22792.24      28773.35       592.17 o
 -19   7   3      20626.42      21300.12       418.04 o
 -17   7   3       2093.38       3295.22       198.56 o
 -15   7   3      98882.83     108404.90      2284.15 o
 -13   7   3     176177.91     170439.44      8085.98 o
 -11   7   3       7393.60       7975.46       196.80 o
  -9   7   3      19226.44      28059.80       459.64 o
  -7   7   3      30678.77      30832.58       506.44 o
  -5   7   3      90545.20      98926.45      2298.30 o
  -3   7   3      24922.20      25007.34       516.09 o
  -1   7   3      77376.66     102450.28      2077.32 o
   1   7   3      75068.34      83072.55      1448.59 o
   3   7   3      13991.59      15921.41       280.33 o
   5   7   3          6.82        418.81        72.82 o
   7   7   3        328.15       2973.00       305.23 o
   9   7   3      21558.88      27422.73       498.03 o
  11   7   3      31279.47      41939.52       869.85 o
  13   7   3     193079.45     137684.14      8492.73 o
  15   7   3      12502.96      12337.85       268.26 o
  17   7   3      69231.93      79754.44      1435.44 o
  19   7   3       7366.44      10243.09       264.17 o
  21   7   3       5325.74       6112.43       199.32 o
  23   7   3       7295.87       5439.85       200.68 o
  25   7   3       1625.33       2899.13       184.57 o
  27   7   3        464.35        343.92       133.88 o
  29   7   3      13891.12      15132.89       516.84 o
  31   7   3       1737.57        900.98       213.10 o
  33   7   3       4936.65       5090.17       311.34 o
  35   7   3      22804.43      24854.43       890.93 o
 -36   8   3       1262.78        779.83       260.68 o
 -34   8   3       1253.81        796.36       229.22 o
 -32   8   3      15157.39      15167.08       581.00 o
 -30   8   3       2631.35       2525.58       241.01 o
 -28   8   3      12080.47      13892.96       481.00 o
 -26   8   3       3371.93       3625.28       161.77 o
 -24   8   3      10044.47      11388.08       290.57 o
 -22   8   3      70201.73      71044.45      1277.19 o
 -20   8   3      72678.48      76620.52      1314.94 o
 -18   8   3      56717.58      63101.95      1149.73 o
 -16   8   3       6813.85       6684.08       196.00 o
 -14   8   3        941.10       1444.39        98.76 o
 -12   8   3      31708.90      37105.35       660.63 o
 -10   8   3       2452.01       2731.25       109.33 o
  -8   8   3      21006.61      17093.37       364.91 o
  -6   8   3      22228.03      27213.56       462.72 o
  -4   8   3      14964.25      18635.60       347.69 o
  -2   8   3       9377.82      12086.09       257.04 o
   2   8   3     200594.42     185788.48     13877.23 o
   4   8   3     167875.34     180393.77      9546.97 o
   6   8   3     198719.03     186271.25      9607.36 o
   8   8   3     136942.61     145543.50      9654.13 o
  10   8   3      69866.24      76365.82      1295.96 o
  12   8   3        103.81        155.87        81.50 o
  14   8   3      13027.41      15254.53       406.80 o
  16   8   3        182.00       1151.15       102.27 o
  18   8   3      60265.07      63224.93      1197.69 o
  20   8   3      15164.77      19310.46       426.84 o
  22   8   3       1055.90       1357.27       123.94 o
  24   8   3       8043.66       8154.13       311.09 o
  26   8   3       1401.13       1475.59       159.62 o
  28   8   3      11114.51       9339.67       377.21 o
  30   8   3       2343.87       2088.79       216.91 o
  32   8   3       8160.42       5733.43       506.36 o
  34   8   3        989.37       1931.53       278.08 o
 -35   9   3        556.49        791.80       258.93 o
 -33   9   3       4507.42       3738.88       277.45 o
 -31   9   3       1273.14       1294.17       203.79 o
 -29   9   3      44821.73      40722.86       994.13 o
 -27   9   3          5.30        261.79       160.19 o
 -25   9   3      24878.73      25146.02       500.63 o
 -23   9   3      11165.45      11302.60       292.62 o
 -21   9   3      13336.83      10296.59       376.87 o
 -19   9   3      64795.56      69464.41      1206.21 o
 -17   9   3       8475.73       9748.02       254.60 o
 -15   9   3      25436.21      21339.41       573.15 o
 -13   9   3      71442.16      77100.02      1395.58 o
 -11   9   3      17903.66      25352.22       455.92 o
  -9   9   3       1942.59       3983.31       190.75 o
  -7   9   3      51606.18      65285.19      1174.12 o
  -5   9   3      97609.03      92622.59      1752.58 o
  -3   9   3     118407.34     121308.23      2658.94 o
  -1   9   3      62001.16      76291.02      1354.93 o
   1   9   3      88792.38      98269.89      1734.58 o
   3   9   3      32312.69      35021.03       657.98 o
   7   9   3     101401.47     109058.08      2114.38 o
   9   9   3       3365.80       3326.28       147.94 o
  11   9   3      41644.61      51850.41       901.82 o
  13   9   3      19325.70      23156.54       444.35 o
  15   9   3         47.98         97.62        90.64 o
  17   9   3       1933.69       3221.89       195.12 o
  19   9   3      15731.60      13964.94       319.93 o
  21   9   3        414.64         18.56       103.69 o
  23   9   3       9758.15       9273.73       268.14 o
  25   9   3       6189.74       6339.89       330.65 o
  27   9   3      13638.32      13952.07       479.32 o
  29   9   3        757.72        615.61       187.53 o
  31   9   3       5433.60       4165.66       299.09 o
  33   9   3       1908.18       2186.99       260.20 o
 -32  10   3       1141.57        879.89       205.79 o
 -30  10   3      18102.55      18968.91       629.84 o
 -28  10   3      11905.43       9715.03       409.00 o
 -26  10   3       6372.44       7217.50       454.02 o
 -24  10   3        210.18       -129.41       129.41 o
 -22  10   3       1967.14       2523.37       141.67 o
 -20  10   3      39191.89      37131.41       684.89 o
 -18  10   3      12976.97      10662.11       301.29 o
 -16  10   3      19664.92      18877.94       397.61 o
 -14  10   3      41084.93      41174.59       728.77 o
 -12  10   3       7379.56       9532.79       231.33 o
 -10  10   3     145034.55     159206.81      3803.25 o
  -8  10   3      56697.45      65948.43      1155.82 o
  -6  10   3      84922.27      86828.47      1550.86 o
  -4  10   3      12511.97      13588.53       301.50 o
  -2  10   3     172195.38     185253.88      5083.14 o
   0  10   3     109233.46     127852.12      2955.79 o
   2  10   3      23951.60      22836.43       457.16 o
   4  10   3        575.06        934.25        99.65 o
   6  10   3      11084.99      11069.61       274.00 o
   8  10   3       6248.06       6325.87       205.09 o
  10  10   3      19157.72      20590.50       402.19 o
  12  10   3      22667.98      27339.33       555.92 o
  14  10   3      17203.23      16880.77       355.00 o
  16  10   3      57394.45      56750.82       994.60 o
  18  10   3      16252.88      18102.75       384.16 o
  20  10   3      23615.39      25884.28       507.75 o
  22  10   3      27143.67      28366.16       578.12 o
  24  10   3      36215.55      30886.29       778.60 o
  26  10   3        257.89        573.71       170.13 o
  28  10   3        245.65        435.89       183.70 o
  30  10   3          0.64       -200.41       200.41 o
  32  10   3       9252.87       6688.33       536.22 o
 -31  11   3         18.51         84.61       191.22 o
 -29  11   3      12858.42      11583.80       467.63 o
 -27  11   3      32246.49      34408.12       953.69 o
 -25  11   3        223.11        190.89       168.48 o
 -23  11   3        235.17         71.09       150.19 o
 -21  11   3      18946.04      18069.50       576.90 o
 -19  11   3       4342.25       5399.22       190.74 o
 -17  11   3      25544.01      28266.16       549.80 o
 -15  11   3      15184.29      18403.79       370.66 o
 -13  11   3      16327.53      19081.59       376.81 o
 -11  11   3      95599.49      99210.09      1672.31 o
  -9  11   3       6355.41       7297.87       198.54 o
  -7  11   3        465.46        321.07        97.36 o
  -5  11   3       1009.39       1122.33       107.85 o
  -3  11   3      80934.31      81354.19      1416.61 o
  -1  11   3       3326.07       3975.27       168.68 o
   1  11   3      48207.48      47495.79       876.54 o
   3  11   3        325.12        836.79       106.18 o
   5  11   3       4935.52       6086.76       203.72 o
   7  11   3      83612.66      97641.23      1758.01 o
   9  11   3     125429.26     140515.94      2687.74 o
  11  11   3       1415.47       1576.85       102.82 o
  13  11   3       1245.91        902.71       104.37 o
  15  11   3      17847.10      16819.42       363.15 o
  17  11   3      38599.61      39975.28       748.41 o
  19  11   3      60889.93      63565.11      1110.21 o
  21  11   3       1497.22       1628.35       164.99 o
  23  11   3        273.12        518.65       159.79 o
  25  11   3        199.08        372.67       174.63 o
  27  11   3        570.67        440.99       184.99 o
  29  11   3       1843.66       1532.96       213.12 o
 -30  12   3        552.40        321.27       207.23 o
 -28  12   3        681.43        226.36       199.49 o
 -26  12   3      15286.75      16192.29       551.02 o
 -24  12   3      38278.59      37901.20      1437.01 o
 -22  12   3       8200.67       8987.11       368.45 o
 -20  12   3       3700.66       3242.71       202.62 o
 -18  12   3       4583.45       5395.93       185.33 o
 -16  12   3      56340.86      57982.10       988.95 o
 -14  12   3     197893.55     209361.34      4623.48 o
 -12  12   3        988.34        545.07        95.58 o
 -10  12   3      85798.21      94686.02      1680.25 o
  -8  12   3       3416.03       3313.09       177.13 o
  -6  12   3      17490.15      17174.55       381.86 o
  -4  12   3      30548.81      33487.30       635.45 o
  -2  12   3       1036.85        360.43       105.77 o
   0  12   3       3245.14       3180.62       153.19 o
   2  12   3      36620.54      35206.74       658.20 o
   4  12   3       8157.95       7858.31       281.77 o
   6  12   3      29850.31      28873.57       588.51 o
   8  12   3      11161.03      15784.15       359.81 o
  10  12   3      91875.37      95300.97      1662.20 o
  12  12   3       5814.16       7205.54       263.88 o
  14  12   3      82245.09      89098.70      1582.73 o
  16  12   3      15743.74      17052.16       376.34 o
  18  12   3       3538.42       3276.51       183.81 o
  20  12   3      61146.24      59706.85      1424.46 o
  22  12   3          4.83        201.98       165.81 o
  24  12   3       9158.56       8594.62       399.29 o
  26  12   3      26645.73      26556.06       783.59 o
  28  12   3         14.03         -3.80       193.43 o
 -27  13   3        474.43         35.71       191.45 o
 -25  13   3        467.80        648.24       197.73 o
 -23  13   3      10255.48       9206.09       401.18 o
 -21  13   3      11965.36      11414.87       438.20 o
 -19  13   3       5630.97       6683.24       306.67 o
 -17  13   3      12413.43      11488.23       344.54 o
 -15  13   3       4034.28       2755.28       210.47 o
 -13  13   3      26375.54      26981.13       609.57 o
 -11  13   3       1809.90       1273.49       128.42 o
  -9  13   3      11098.89      12733.25       317.05 o
  -7  13   3      36875.21      35694.91       717.03 o
  -5  13   3      49020.84      53414.27       995.34 o
  -3  13   3        723.42        934.16       119.14 o
  -1  13   3      32809.62      35522.80       673.73 o
   1  13   3      22151.34      21997.18       456.95 o
   3  13   3      42559.82      45135.52       855.80 o
   5  13   3      10289.41      11531.00       295.16 o
   7  13   3         59.68        -81.41       108.05 o
   9  13   3      37101.35      35092.56       668.54 o
  11  13   3      33588.15      33335.57       642.88 o
  13  13   3       3021.53       2273.09       163.09 o
  15  13   3      61491.17      64256.14      1315.96 o
  17  13   3      49557.27      50740.53      1186.67 o
  19  13   3       2590.07       2200.86       196.57 o
  21  13   3       2265.49       1983.15       201.59 o
  23  13   3       1266.41       1701.94       214.08 o
  25  13   3        204.76        772.99       211.25 o
 -24  14   3      18955.22      18277.30       678.91 o
 -22  14   3       1465.16        936.28       189.56 o
 -20  14   3         16.26       -154.66       154.66 o
 -18  14   3      13834.76      12229.12       412.67 o
 -16  14   3       2544.94       2481.20       183.92 o
 -14  14   3      13156.41      13976.35       402.15 o
 -12  14   3      23760.91      23440.91       613.69 o
 -10  14   3      41968.46      44306.52      1011.95 o
  -8  14   3        240.02         76.89       129.95 o
  -6  14   3      45372.66      45143.89       835.80 o
  -4  14   3     104240.23     109787.66      1962.27 o
  -2  14   3       4946.02       5149.62       288.34 o
   0  14   3      48090.41      49440.77       907.37 o
   2  14   3       5693.62       7773.23       250.82 o
   4  14   3      19708.69      21040.40       450.13 o
   6  14   3      94139.98      92668.67      1755.90 o
   8  14   3      22379.08      18988.85       495.58 o
  10  14   3      82174.44      84373.55      1872.48 o
  12  14   3         29.26       -128.72       159.69 o
  14  14   3      97059.16     100386.17      2603.47 o
  16  14   3      26111.29      22650.21       677.28 o
  18  14   3      29994.10      27572.80       927.35 o
  20  14   3       5845.89       5183.36       291.72 o
  22  14   3      11501.41      12146.48       515.84 o
  24  14   3         50.11        -10.18       186.96 o
 -21  15   3       1242.97       1437.50       193.73 o
 -19  15   3       2726.69       2399.25       206.00 o
 -17  15   3      33898.46      30771.14       956.23 o
 -15  15   3        669.14        678.71       200.84 o
 -13  15   3      12763.51      14092.52       512.32 o
 -11  15   3      13891.91      13052.35       459.49 o
  -9  15   3         27.37        152.74       162.37 o
  -7  15   3         14.17        133.30       158.96 o
  -5  15   3      65871.41      66520.50      1751.19 o
  -3  15   3      22622.38      25223.92       716.56 o
  -1  15   3      14454.18      13872.14       473.55 o
   1  15   3       4083.71       3564.75       226.25 o
   3  15   3      17746.68      17792.79       586.49 o
   5  15   3         72.21         14.92       160.71 o
   7  15   3       4544.96       4553.95       379.99 o
   9  15   3        640.38        448.71       182.74 o
  11  15   3      15332.83      16906.18       580.94 o
  13  15   3      12460.86      11536.35       500.41 o
  15  15   3       9524.98      10626.17       482.01 o
  17  15   3       2094.20       1798.18       302.54 o
  19  15   3       1862.92       1505.19       231.58 o
  21  15   3       1742.33       1982.17       278.71 o
 -18  16   3      26483.51      27065.04       892.28 o
 -16  16   3         59.41       -156.08       189.71 o
 -14  16   3       3678.31       3097.71       260.05 o
 -12  16   3      21082.05      19120.36       954.08 o
 -10  16   3      75425.06      82903.23      3049.32 o
  -8  16   3      37964.89      31893.09      1000.83 o
  -6  16   3      66797.69      63145.18      1979.59 o
  -4  16   3      11026.87       9635.35       446.35 o
  -2  16   3      20634.08      21466.15       731.99 o
   0  16   3      28239.79      28904.31       926.84 o
   2  16   3       6637.93       6892.91       455.49 o
   4  16   3      33589.30      32261.78      1016.11 o
   6  16   3      32737.74      30619.61      1477.99 o
   8  16   3      18322.74      17040.75       619.68 o
  10  16   3      13039.55      11439.33       496.82 o
  12  16   3      35834.41      31754.15      1681.25 o
  14  16   3      36661.55      32807.71      1034.03 o
  16  16   3        583.96        782.32       212.30 o
 -13  17   3      11017.05      11298.24       581.46 o
 -11  17   3      17982.06      17466.82       673.52 o
  -9  17   3      27537.64      26428.87       869.32 o
  -7  17   3        208.93        127.13       186.18 o
  -5  17   3       3077.27       2782.40       255.02 o
  -3  17   3        497.85        282.14       188.51 o
  -1  17   3       9764.68       7784.12       443.67 o
   1  17   3      27922.78      24536.92       822.97 o
   3  17   3        266.94        202.65       198.23 o
   5  17   3       1913.43       1885.48       224.69 o
   7  17   3       2844.43       2959.60       276.53 o
   9  17   3       7696.50       7095.86       508.43 o
  11  17   3       3158.80       3589.11       276.52 o
 -40   0   4        140.15       -183.24       357.75 o
 -38   0   4      17520.26      17170.36      1142.01 o
 -36   0   4      12730.49      10688.34       683.90 o
 -34   0   4      48052.30      48423.22      1858.85 o
 -32   0   4      46607.44      50545.04      2197.74 o
 -30   0   4      30465.14      34322.76      1097.69 o
 -28   0   4       8528.28       6778.88       382.31 o
 -26   0   4     119953.20     121548.39      3418.27 o
 -24   0   4      74690.51      84501.23      2630.64 o
 -22   0   4     111595.80     136640.95      3729.27 o
 -20   0   4      62208.35      89163.99      2806.37 o
 -14   0   4       8041.88      10460.71       438.60 o
  -4   0   4       1691.65       5812.06       197.64 o
  -2   0   4       9549.55      21752.07      1648.87 o
   2   0   4    2377230.50         71.42        31.05 o
   4   0   4     255736.03      18328.10       475.42 o
  16   0   4      14105.28       9808.03       318.33 o
  20   0   4     183275.95     207661.66     15519.89 o
  22   0   4       5149.80       8307.95       395.62 o
  24   0   4       9728.05       8871.30       422.86 o
  26   0   4       4421.25       2838.79       301.67 o
  28   0   4      15976.01      15481.23      1016.53 o
  30   0   4      43808.18      41961.45      1592.05 o
  32   0   4       8795.26      10463.88       537.55 o
  34   0   4      45866.45      44058.95      1723.97 o
  36   0   4       6974.85       9371.41       626.89 o
  38   0   4       2623.87       1712.30       470.20 o
 -39   1   4       1339.54       1570.12       266.41 o
 -37   1   4        168.23        521.18       217.88 o
 -35   1   4       3807.34       3077.52       255.98 o
 -33   1   4        174.64        262.70       167.49 o
 -31   1   4      33775.97      34159.04       892.91 o
 -29   1   4      59869.76      68880.82      1582.39 o
 -27   1   4     123273.17     141635.31      2828.41 o
 -25   1   4          0.43        -96.59        96.59 o
 -23   1   4      22000.15      29732.74       563.83 o
 -21   1   4      66186.29      74742.36      1317.30 o
 -19   1   4       7849.96      13298.30       443.42 o
 -17   1   4       2172.37       5706.20       182.90 o
 -15   1   4      37483.66      42708.19       762.74 o
 -11   1   4      24497.52      45880.57       833.41 o
  -9   1   4       2069.93       2063.95       101.59 o
  -1   1   4     455459.50         34.16        18.63 o
   1   1   4      34641.24          4.14        29.10 o
   3   1   4      18285.28       5799.58       151.39 o
   7   1   4     228471.22        -71.42        71.42 o
   9   1   4       2318.66       3758.89       138.93 o
  11   1   4      52598.41      71702.78      1287.05 o
  13   1   4     111555.09      89126.43      1826.12 o
  17   1   4       6676.78       6705.40       198.09 o
  19   1   4      17133.12      19181.42       410.14 o
  21   1   4      26921.66      31130.66       693.25 o
  23   1   4       1312.76       1636.68       157.06 o
  25   1   4      10687.27      11541.91       346.49 o
  27   1   4        914.56        428.19       136.62 o
  29   1   4      29585.24      25853.72       595.24 o
  31   1   4        158.40        342.07       147.52 o
  33   1   4        217.51        148.94       206.05 o
  35   1   4        595.70        390.87       220.26 o
  37   1   4      13251.96      11676.50       564.89 o
 -40   2   4      11074.30      10476.35       624.65 o
 -38   2   4         58.98         34.31       231.91 o
 -36   2   4      19004.50      18405.43       635.06 o
 -34   2   4       3604.88       4600.01       258.46 o
 -32   2   4     110202.31     117379.73      2510.83 o
 -30   2   4       3220.69       2588.63       302.61 o
 -28   2   4      41839.71      40873.79      1038.66 o
 -26   2   4      24137.75      26756.96       584.14 o
 -24   2   4     139265.75     152781.23      4863.70 o
 -22   2   4      16922.33      20375.47       943.61 o
 -20   2   4       1266.42        416.58        86.02 o
 -18   2   4      95619.94      83934.48      1937.21 o
 -16   2   4      66158.55      88927.96      1743.91 o
 -14   2   4      97870.21      96591.94      3271.46 o
 -10   2   4         12.95        371.34        77.79 o
  -6   2   4      19284.06      29850.65       535.52 o
  -4   2   4      52757.97      47413.62      3620.69 o
  -2   2   4      52569.07      53984.06      2602.59 o
   2   2   4      42920.42      55452.11      2619.95 o
   8   2   4      79323.98     131062.07      9803.18 o
  10   2   4      83112.95      57959.11      1766.76 o
  14   2   4      51541.71      64363.20      1194.67 o
  18   2   4     117765.27     120000.94      2553.18 o
  20   2   4     116024.45     159751.23      3706.36 o
  22   2   4      76655.22      95483.71      1895.59 o
  24   2   4      19265.29      18788.55       473.21 o
  26   2   4     138510.44     161269.84      3993.35 o
  28   2   4      16855.08      16477.17       450.84 o
  30   2   4      43704.87      40056.81       935.97 o
  32   2   4          0.18         11.20       189.48 o
  34   2   4      18085.41      16471.83       728.28 o
  36   2   4       3088.16       2912.13       288.49 o
  38   2   4          5.19        120.85       241.03 o
 -39   3   4        919.57       1306.67       271.47 o
 -37   3   4       1669.68       1651.79       260.76 o
 -35   3   4         70.69         29.59       204.54 o
 -33   3   4        201.89        189.49       154.36 o
 -31   3   4        649.01       1399.39       170.74 o
 -29   3   4       1902.04       1630.16       199.34 o
 -27   3   4       8270.56      10904.30       323.06 o
 -25   3   4      15484.62      17344.16       390.46 o
 -23   3   4        355.66        569.56        97.62 o
 -21   3   4       2636.67       2961.28       124.06 o
 -19   3   4       1704.31       3474.64       155.63 o
 -17   3   4      45934.72      48683.32       795.86 o
 -15   3   4      31933.35      32343.20       575.59 o
 -11   3   4      20875.42      25942.62       446.79 o
  -9   3   4       8918.98      13636.94       263.86 o
  -7   3   4        679.50        710.96        94.47 o
  -3   3   4     114704.04      24292.15      1866.24 o
  -1   3   4     167082.58        -27.95        27.95 o
   1   3   4       5142.24       4577.96       274.70 o
   5   3   4       8164.03      17021.29       503.19 o
   9   3   4      25922.42      26537.18       443.96 o
  11   3   4       1484.21       2318.24       130.61 o
  13   3   4      68692.50     101434.41      2218.46 o
  15   3   4      34410.84      28261.26       511.33 o
  17   3   4       8429.54      13390.60       321.21 o
  19   3   4       1780.82       1170.43       103.60 o
  21   3   4       2439.63       2190.80       127.44 o
  23   3   4       4024.91       5414.49       318.72 o
  25   3   4       3368.37       3783.86       228.99 o
  27   3   4       5087.41       5593.68       266.46 o
  29   3   4        707.41        977.11       163.73 o
  31   3   4       5107.66       5530.31       307.64 o
  33   3   4        223.95        441.15       206.40 o
  35   3   4      13783.74      12908.79       555.99 o
  37   3   4       6321.45       5185.01       375.21 o
 -38   4   4       6781.77       6464.89       588.22 o
 -36   4   4      28617.43      29980.98       973.06 o
 -34   4   4       3264.99       2637.13       254.13 o
 -32   4   4      60623.70      61530.88      1638.95 o
 -30   4   4      16112.21      16565.88       470.03 o
 -28   4   4      56128.18      63195.43      1468.98 o
 -26   4   4       8972.84      14239.07       370.00 o
 -24   4   4     205800.17     235636.59     17609.71 o
 -22   4   4      69462.20      79999.87      1630.82 o
 -20   4   4        821.61        626.53        91.64 o
 -18   4   4     154074.78     173171.25      8290.40 o
 -16   4   4      12243.73      22962.97       481.13 o
 -10   4   4      10128.87       8758.25       256.84 o
  -6   4   4        283.34        380.57        60.73 o
   0   4   4      34891.74      45958.23      1023.69 o
   2   4   4      54304.52      57139.45      1524.92 o
   4   4   4     101965.22     130580.75      8095.31 o
   8   4   4      15034.78      13703.99       288.18 o
  10   4   4       9742.21      11899.87       308.08 o
  12   4   4        805.60       1549.21        83.63 o
  16   4   4     188722.42     161392.55      5147.19 o
  18   4   4     196554.42     206804.61     15442.26 o
  20   4   4     140968.08     170843.05      5236.53 o
  22   4   4      47940.29      54811.91      1214.83 o
  24   4   4      11388.26      11253.26       313.79 o
  26   4   4     106214.41     113760.66      2390.61 o
  28   4   4       1105.70       1201.95       156.79 o
  30   4   4      18570.16      19440.10       537.27 o
  32   4   4       2070.14       1867.83       238.84 o
  34   4   4      16773.05      16074.54       657.14 o
  36   4   4         45.72       -125.09       227.74 o
 -39   5   4       3944.68       2587.11       496.23 o
 -37   5   4        519.75        474.75       233.34 o
 -35   5   4       7423.54       6431.22       384.93 o
 -33   5   4       3722.05       4461.27       272.90 o
 -31   5   4      15126.22      14195.72       396.15 o
 -29   5   4      39527.47      39017.12       814.37 o
 -27   5   4      68124.36      73525.50      1510.28 o
 -25   5   4      19976.47      23463.81       519.40 o
 -23   5   4      29112.95      34489.28       702.41 o
 -21   5   4      11613.28      10050.08       428.15 o
 -19   5   4      32896.24      33739.04       715.90 o
 -17   5   4      18725.48      15218.52       302.65 o
 -13   5   4      17432.21      27793.36       522.16 o
  -9   5   4      53931.51      68342.58      1203.63 o
  -7   5   4      53697.86      67095.66      1281.91 o
  -5   5   4     270297.66        -46.58        46.58 o
   3   5   4      13399.01      17516.70       400.71 o
   5   5   4     316997.94        -65.21        77.63 o
   7   5   4      27200.04      27744.27       784.58 o
   9   5   4       7802.81      14763.86       377.95 o
  11   5   4      57569.78      69146.26      1342.74 o
  15   5   4     125687.54     128002.41      5963.58 o
  17   5   4      52401.79      54127.52       968.37 o
  19   5   4       7592.47       6594.28       205.19 o
  21   5   4       2628.97       3910.20       213.64 o
  23   5   4      15331.83      15657.77       581.50 o
  25   5   4       9562.66       8564.13       281.73 o
  27   5   4       3869.02       3649.81       194.47 o
  29   5   4      21195.56      21200.93       597.87 o
  31   5   4       8028.89       8551.29       532.99 o
  33   5   4       1879.42       1924.79       236.60 o
  35   5   4        447.71        389.92       225.74 o
  37   5   4       9780.79       8962.32       590.10 o
 -38   6   4      27127.53      22838.37      1345.42 o
 -36   6   4         67.21         60.98       216.05 o
 -34   6   4       9571.31       8543.93       447.91 o
 -32   6   4       2460.34       2310.15       228.97 o
 -30   6   4         10.16        -96.93       132.08 o
 -28   6   4      15984.73      15487.42       392.09 o
 -26   6   4      53544.95      60494.65      1151.68 o
 -24   6   4       7977.36       8819.32       290.05 o
 -22   6   4      40826.41      39820.89       758.64 o
 -20   6   4      29084.71      35225.86       674.39 o
 -18   6   4     148861.41     167015.75      4845.27 o
 -14   6   4      76431.35      85368.66      1431.64 o
 -12   6   4       3373.62       2516.12       190.98 o
 -10   6   4      46477.51      39888.51       820.36 o
  -8   6   4      52408.42      45344.16       720.51 o
  -6   6   4      79040.17      97713.72      2088.70 o
  -4   6   4     184178.12        -59.00        59.00 o
  -2   6   4      54331.15      74846.32      1442.89 o
   0   6   4     165985.94      47988.09      2993.43 o
   2   6   4     398826.66        -65.21        65.21 o
   4   6   4      42552.34      64019.46      1102.58 o
   8   6   4     103350.08     118791.60      3958.28 o
  12   6   4     198562.28     173918.12      7078.07 o
  14   6   4      31793.09      34181.56       792.91 o
  16   6   4      21953.79      24361.63       676.18 o
  18   6   4      73631.53      82209.22      1396.71 o
  20   6   4     135107.67     157531.34      3817.73 o
  22   6   4       4188.60       4688.37       176.87 o
  24   6   4      28656.64      30698.42       618.43 o
  26   6   4         68.91        -79.44       114.49 o
  28   6   4       9649.14      10168.78       391.48 o
  30   6   4      55297.53      51994.60      1304.78 o
  32   6   4       9525.70       8054.46       397.92 o
  34   6   4      13459.27      13561.70       537.11 o
  36   6   4       3930.38       3573.45       437.77 o
 -37   7   4         52.97       -221.26       221.26 o
 -35   7   4      22122.37      20492.31       703.59 o
 -33   7   4        168.03          4.47       198.60 o
 -31   7   4      16939.63      16432.63       546.03 o
 -29   7   4      10917.02      11418.83       361.08 o
 -27   7   4       5353.54       5365.86       233.53 o
 -25   7   4      39291.00      41813.12       782.52 o
 -23   7   4      65691.53      58874.60      1085.45 o
 -21   7   4      14352.85      15028.87       333.84 o
 -19   7   4       1234.25        751.93        98.30 o
 -17   7   4       2492.48       2428.37       115.46 o
 -15   7   4       9789.96       7854.33       286.18 o
 -13   7   4     141466.83     155189.88      6743.63 o
  -9   7   4      29138.98      33662.43       627.88 o
  -7   7   4       8119.83       5947.98       164.42 o
  -5   7   4       3727.30       7758.16       170.13 o
  -3   7   4      22743.90      16794.41       316.02 o
  -1   7   4       5956.62       7905.56       178.02 o
   1   7   4      65601.24      81120.76      1375.04 o
   3   7   4      14956.42      15530.45       284.22 o
   5   7   4     155491.44      77717.48      5962.02 o
  11   7   4      57079.17      56123.05       995.54 o
  13   7   4      44309.57      51895.32       874.77 o
  15   7   4      33177.85      35941.26       650.08 o
  17   7   4      48716.39      52345.70      1058.86 o
  19   7   4         95.84        281.97        97.94 o
  21   7   4      35629.55      37174.46       716.75 o
  23   7   4       1354.33       1217.10       123.25 o
  25   7   4      40181.59      43253.68       861.06 o
  27   7   4       1302.54        756.69       152.40 o
  29   7   4      16295.27      15540.37       732.81 o
  31   7   4          8.72        175.38       203.04 o
  33   7   4      14580.13      13342.15       568.80 o
  35   7   4        324.23        278.79       246.35 o
 -36   8   4       6205.87       5388.20       415.23 o
 -34   8   4       1864.04       1497.12       249.52 o
 -32   8   4      23432.71      23827.73       733.43 o
 -30   8   4      10627.44       9651.84       461.69 o
 -28   8   4      46183.45      46600.20      1122.65 o
 -26   8   4      24390.04      27539.40       537.49 o
 -24   8   4       1077.86        776.50       116.33 o
 -22   8   4      68126.90      74949.39      1294.74 o
 -20   8   4      43247.51      50468.29       918.81 o
 -18   8   4      10708.41      12796.07       289.86 o
 -16   8   4      25196.07      26333.23       583.52 o
 -14   8   4      21213.28      23473.46       452.61 o
 -12   8   4        727.85        299.34        74.54 o
 -10   8   4        332.15        739.62        79.66 o
  -6   8   4      96390.69     105090.88      2137.72 o
  -4   8   4     137954.05     142281.09      5346.10 o
  -2   8   4     141898.88     176160.97      7726.75 o
   0   8   4     298008.16     142843.28     10719.22 o
   4   8   4      71700.16      68907.71      1213.36 o
   6   8   4       6360.03       3936.27       236.02 o
   8   8   4       3284.97       5952.99       214.62 o
  10   8   4      35082.63      36348.09       733.94 o
  12   8   4      52540.61      55529.05       992.77 o
  14   8   4      72928.03      84556.23      1477.92 o
  16   8   4      78758.57      86044.83      1470.04 o
  18   8   4       4077.24       4422.84       224.76 o
  20   8   4      72255.28      73994.22      1314.50 o
  22   8   4      59723.97      61724.68      1144.51 o
  24   8   4      74764.82      85621.97      1521.64 o
  26   8   4      12958.74      13207.89       395.67 o
  28   8   4      27701.84      28716.36       779.41 o
  30   8   4       6781.40       7635.38       378.89 o
  32   8   4       2071.07       1900.82       266.55 o
  34   8   4       8578.65       8184.53       467.31 o
 -35   9   4        172.95        287.10       221.74 o
 -33   9   4        547.19        341.99       212.86 o
 -31   9   4       1025.71        997.79       199.15 o
 -29   9   4       3442.09       4831.40       255.85 o
 -27   9   4      23964.76      22643.55       549.62 o
 -25   9   4      63132.09      59267.23      1085.69 o
 -23   9   4          6.80         57.72       106.16 o
 -21   9   4      15361.84      17094.09       369.59 o
 -19   9   4         27.01        308.19       100.14 o
 -17   9   4     104842.20     119488.08      2152.13 o
 -15   9   4       5514.06       7395.24       221.24 o
 -13   9   4      61779.96      65369.14      1113.65 o
 -11   9   4      31603.46      35590.31       614.67 o
  -9   9   4     175305.52     183431.05      6843.41 o
  -7   9   4      15638.84      17411.04       393.46 o
  -5   9   4     100066.56     128539.12      2687.03 o
  -3   9   4       1169.74         60.33        82.91 o
  -1   9   4      90937.96     110406.00      2307.75 o
   1   9   4       8176.00       7496.93       205.36 o
   3   9   4     273104.25     170346.22     12771.77 o
   5   9   4       5052.93       5601.31       177.75 o
   7   9   4      29301.98      40335.98       724.79 o
   9   9   4      55231.86      65683.25      1393.62 o
  11   9   4      32075.75      33076.10       642.17 o
  13   9   4      66256.43      71064.92      1633.62 o
  15   9   4      19072.20      22535.04       446.26 o
  17   9   4       2221.97       4163.24       251.03 o
  19   9   4       4219.24       4838.59       195.33 o
  21   9   4          4.56        211.09       104.52 o
  23   9   4       4223.25       5196.80       284.56 o
  25   9   4        847.49       1503.97       156.44 o
  27   9   4       1074.32       1049.34       189.27 o
  29   9   4        463.31         22.69       194.74 o
  31   9   4      19132.19      20481.28       708.65 o
  33   9   4        619.98        578.48       233.19 o
 -32  10   4       7069.68       7276.42       356.98 o
 -30  10   4      36227.02      31884.38       900.72 o
 -28  10   4       3184.14       3040.77       217.41 o
 -26  10   4        637.12       1063.88       178.39 o
 -24  10   4       9810.28      11597.60       340.23 o
 -22  10   4     165425.53     175178.41      3363.38 o
 -20  10   4      56172.35      57587.91      1043.82 o
 -18  10   4      43028.80      41586.84       751.94 o
 -16  10   4      27040.09      25322.88       498.87 o
 -14  10   4     139348.00     139710.22      2464.03 o
 -12  10   4     109315.13     128846.36      2386.92 o
 -10  10   4          2.82         66.45        91.36 o
  -8  10   4      47449.75      58280.98      1089.01 o
  -6  10   4        348.59        392.90        92.80 o
  -4  10   4      58439.76      65853.35      1157.35 o
  -2  10   4      76113.87      78822.62      1442.14 o
   0  10   4        751.36       1350.16       105.14 o
   2  10   4      20639.27      22659.85       445.75 o
   6  10   4       2419.75       2229.10       120.20 o
   8  10   4        292.62        815.18       102.58 o
  10  10   4        319.73        298.39       102.83 o
  12  10   4        891.31        769.15       113.76 o
  14  10   4       4960.67       4719.15       159.17 o
  16  10   4     198138.86     209866.73      4272.84 o
  18  10   4      26516.35      28782.91       565.60 o
  20  10   4       4481.54       5180.09       184.04 o
  22  10   4      43278.75      47062.11       907.69 o
  24  10   4      27324.74      25356.97       664.65 o
  26  10   4      20845.51      21605.04       671.52 o
  28  10   4       5401.12       5670.56       393.19 o
  30  10   4          0.93        221.25       204.78 o
 -31  11   4       3097.72       2288.86       230.59 o
 -29  11   4      15671.59      13993.97       514.45 o
 -27  11   4      18611.75      17725.88       582.98 o
 -25  11   4       1462.89       1673.33       184.87 o
 -23  11   4       2196.74       2540.39       196.16 o
 -21  11   4        604.55        530.27       113.18 o
 -19  11   4      37198.80      38479.54       728.12 o
 -17  11   4      71139.86      67521.59      1162.53 o
 -15  11   4      20315.81      24915.68       621.00 o
 -13  11   4      36745.23      36468.72       709.59 o
 -11  11   4      20513.22      27664.70       538.08 o
  -9  11   4       2144.90       2830.40       136.90 o
  -7  11   4        432.89        -25.90        93.05 o
  -5  11   4      24021.78      31449.43       589.24 o
  -3  11   4      16692.78      21131.57       435.01 o
  -1  11   4       1482.78       1010.38       106.02 o
   1  11   4      61049.23      70627.28      1240.18 o
   3  11   4      55133.73      63906.75      1152.97 o
   5  11   4       1933.06       2289.56       125.32 o
   7  11   4      60431.44      60661.88      1139.21 o
   9  11   4       1359.86       1328.52       117.41 o
  11  11   4     263159.00     279376.22      9881.67 o
  13  11   4     115466.52     121122.56      2251.03 o
  15  11   4      14739.49      15042.04       362.08 o
  17  11   4       3575.49       4828.84       213.34 o
  19  11   4       1738.96       1721.41       125.30 o
  21  11   4       1928.30       2801.35       173.20 o
  23  11   4       3636.01       3366.56       223.90 o
  25  11   4         49.98        105.31       168.71 o
  27  11   4       1581.52        958.74       194.85 o
  29  11   4       9231.59       9320.12       415.88 o
 -30  12   4       3291.80       2484.50       250.15 o
 -28  12   4       3588.97       3628.85       254.61 o
 -26  12   4        141.54        273.41       182.60 o
 -24  12   4       8599.44       6972.52       514.21 o
 -22  12   4      54471.04      56674.80      1309.87 o
 -20  12   4       5101.91       6226.21       269.58 o
 -18  12   4      27449.10      27522.20       530.63 o
 -16  12   4      35027.91      33814.62       610.94 o
 -14  12   4      82381.39      91213.31      1597.19 o
 -12  12   4       6278.60       5233.27       272.09 o
 -10  12   4        356.17        406.37       109.90 o
  -8  12   4       3400.52       3262.61       167.62 o
  -6  12   4       2621.08       4466.33       170.06 o
  -4  12   4      39321.32      37283.40       797.55 o
  -2  12   4      61752.66      69214.08      1221.73 o
   0  12   4        643.30        693.98       109.39 o
   2  12   4     105603.78     119668.14      2318.43 o
   4  12   4       3276.27       3443.06       220.84 o
   6  12   4      70153.93      71805.27      1259.77 o
   8  12   4     139431.78     148396.22      2756.62 o
  10  12   4      25283.37      24024.33       543.75 o
  12  12   4       2224.28       2530.78       142.57 o
  14  12   4      12347.77      11780.85       343.03 o
  16  12   4      67551.80      76548.76      1462.46 o
  18  12   4      45668.58      42202.59       950.70 o
  20  12   4      11662.52      12416.28       434.94 o
  22  12   4       4296.20       2173.32       216.69 o
  24  12   4      25173.72      23349.36       700.03 o
  26  12   4       2130.05       1485.91       211.63 o
  28  12   4         93.61        225.92       195.52 o
 -27  13   4        317.38        161.94       200.82 o
 -25  13   4      15008.39      15466.14       534.16 o
 -23  13   4       3442.42       3104.98       227.13 o
 -21  13   4          3.31        105.64       147.71 o
 -19  13   4      36314.49      36916.66       920.50 o
 -17  13   4       3059.58       4275.07       268.94 o
 -15  13   4        208.33        505.21       139.66 o
 -13  13   4      34650.11      35078.90       689.48 o
 -11  13   4      54375.01      54782.55       992.37 o
  -9  13   4       4963.40       5324.85       198.69 o
  -7  13   4      17410.53      13620.87       325.99 o
  -5  13   4       3033.86       2101.05       167.68 o
  -3  13   4      56176.30      64081.10      1142.13 o
  -1  13   4       3556.21       3202.72       166.56 o
   1  13   4      23202.88      23452.01       478.58 o
   3  13   4        894.26        686.95       116.37 o
   5  13   4       1489.39       1266.06       123.38 o
   7  13   4       7712.35       6996.99       225.90 o
   9  13   4       6976.78       7960.57       256.68 o
  11  13   4        414.86        551.27       121.18 o
  13  13   4       8940.73      10004.25       316.57 o
  15  13   4       2522.63       2752.01       221.01 o
  17  13   4      45419.67      46673.03      1248.77 o
  19  13   4        192.61         83.25       189.00 o
  21  13   4        934.51        876.22       174.97 o
  23  13   4       1452.27       1541.48       200.11 o
  25  13   4       5160.21       4987.05       299.93 o
 -24  14   4       5602.84       4948.02       287.06 o
 -22  14   4       1201.86        765.35       183.96 o
 -20  14   4          8.40        -96.29       149.94 o
 -18  14   4       6105.31       6044.70       392.59 o
 -16  14   4      22183.52      22936.49       667.65 o
 -14  14   4        313.71        341.31       166.50 o
 -12  14   4       9953.20      10435.57       389.74 o
 -10  14   4       1579.35       1185.87       149.52 o
  -8  14   4      27349.39      26801.74       597.71 o
  -6  14   4      13362.02      13501.02       341.84 o
  -4  14   4      92369.27     101874.23      1819.63 o
  -2  14   4        166.54        -14.08       113.84 o
   0  14   4      90818.95     100599.74      1754.85 o
   2  14   4      64081.59      63768.73      1142.43 o
   4  14   4       3630.39       4861.14       188.97 o
   6  14   4      11518.29      11078.78       325.71 o
   8  14   4       4096.15       4559.46       231.74 o
  10  14   4      48157.82      47459.61      1098.15 o
  12  14   4       1828.70       1846.57       196.04 o
  14  14   4      31677.83      31490.73       925.86 o
  16  14   4       4294.96       4134.21       290.42 o
  18  14   4      15998.69      14015.89       583.30 o
  20  14   4      22850.45      23040.41       813.20 o
  22  14   4       1177.14       1557.77       265.52 o
 -21  15   4       8648.89       9366.40       469.84 o
 -19  15   4       3932.62       4041.06       289.99 o
 -17  15   4       4928.92       4300.82       392.32 o
 -15  15   4      14810.61      12287.55       482.21 o
 -13  15   4       3127.68       3778.85       253.06 o
 -11  15   4       5963.90       6350.62       388.25 o
  -9  15   4      15791.74      15478.17       625.06 o
  -7  15   4       4619.64       5740.60       307.06 o
  -5  15   4      42438.39      38603.39      1016.52 o
  -3  15   4      38195.56      35013.93       936.38 o
  -1  15   4         11.10        249.17       143.74 o
   1  15   4      14790.75      10929.07       381.38 o
   3  15   4      24113.87      25559.61       713.35 o
   5  15   4       5819.81       5378.11       316.40 o
   7  15   4      19336.48      17548.01       590.95 o
   9  15   4       2615.68       2605.42       227.72 o
  11  15   4       7782.86       7430.87       366.31 o
  13  15   4       4072.81       3728.56       259.79 o
  15  15   4       1553.30       1211.59       208.92 o
  17  15   4      18885.94      18625.52       766.39 o
  19  15   4        702.24        769.58       221.96 o
 -18  16   4       9232.71       8556.52       433.26 o
 -16  16   4       1650.42       2140.07       245.49 o
 -14  16   4      23330.07      23166.63       785.01 o
 -12  16   4      10203.96       8909.91       436.68 o
 -10  16   4      12844.69      13916.59       546.87 o
  -8  16   4      16056.48      13123.05       520.02 o
  -6  16   4        303.04        465.34       198.26 o
  -4  16   4       1244.75       1665.93       213.25 o
  -2  16   4        613.10       1127.44       193.13 o
   0  16   4       1802.81       1806.45       210.04 o
   2  16   4         88.10         89.40       188.10 o
   4  16   4       3587.34       3092.64       247.20 o
   6  16   4         12.60         90.46       185.64 o
   8  16   4        656.48        561.39       198.55 o
  10  16   4       9373.71       9561.32       454.96 o
  12  16   4        709.21       1289.31       218.94 o
  14  16   4       4326.82       3953.70       385.59 o
  16  16   4       6501.24       5200.43       590.77 o
 -13  17   4       7330.48       5511.65       340.83 o
 -11  17   4       1376.29       1880.80       228.46 o
  -9  17   4       1964.42       2105.73       228.38 o
  -7  17   4      15059.22      12726.24       515.73 o
  -5  17   4       1019.34        438.66       202.39 o
  -3  17   4       2449.90       2045.50       228.55 o
  -1  17   4      31408.00      27428.54      1051.94 o
   1  17   4      28360.18      25611.18       850.40 o
   3  17   4      18855.89      19065.86       689.03 o
   5  17   4        130.18        199.68       190.34 o
   7  17   4       6628.39       5081.62       319.55 o
   9  17   4       3978.16       3203.66       264.79 o
  11  17   4      13867.56      12257.33       525.87 o
 -39   1   5       5099.84       3871.75       355.29 o
 -37   1   5      22404.80      21662.01       985.91 o
 -35   1   5       1917.12       1906.07       256.54 o
 -33   1   5        434.10       1049.80       180.27 o
 -31   1   5        853.38        976.89       144.19 o
 -29   1   5      12425.01      11848.73       344.71 o
 -27   1   5       7117.64       9663.58       294.78 o
 -25   1   5       6194.42       8190.97       255.15 o
 -23   1   5       5658.46       9103.20       329.54 o
 -21   1   5      30242.33      23736.71       678.04 o
 -19   1   5       8454.91      14920.67       326.88 o
 -17   1   5     143709.11     139568.17      6507.10 o
 -15   1   5     182357.73     107685.96      8092.21 o
 -13   1   5      93452.99      96458.37      3774.61 o
  -9   1   5         59.18       1149.48        80.44 o
  -7   1   5      11005.89      41674.09      1110.12 o
   1   1   5       6458.07       2188.68        96.30 o
   3   1   5       4338.54      13453.02       316.90 o
   7   1   5      62673.83      70584.77      5331.66 o
   9   1   5       5031.49       8369.56       185.62 o
  11   1   5       4869.17       5842.97       410.64 o
  13   1   5       2231.40       4886.60       256.92 o
  15   1   5     148282.92     141837.66      8926.23 o
  19   1   5        142.66        312.56        98.08 o
  21   1   5      15235.87      17490.23       480.22 o
  23   1   5     135944.69     138656.73      3049.85 o
  25   1   5       4318.14       3624.77       210.74 o
  27   1   5         75.68        151.48       127.52 o
  29   1   5       7881.83       8832.46       309.65 o
  31   1   5      11387.26       9066.09       334.33 o
  33   1   5       9020.24      11094.05       538.78 o
  35   1   5       3933.68       4661.65       437.48 o
  37   1   5       1446.67        740.58       254.14 o
 -40   2   5       4767.38       3820.37       320.80 o
 -38   2   5      11185.03      10096.52       502.36 o
 -36   2   5        272.59        395.19       211.84 o
 -34   2   5      38331.46      37873.51      1179.09 o
 -32   2   5       7533.57      10434.21       396.00 o
 -30   2   5        579.16        550.23       143.45 o
 -28   2   5       7948.14       6671.09       255.02 o
 -26   2   5      21990.81      26542.54       743.52 o
 -24   2   5        662.09        565.10       103.78 o
 -22   2   5      65293.25      73629.49      1389.72 o
 -20   2   5      64763.53      84577.94      1393.75 o
 -18   2   5      66315.57      80043.13      1343.73 o
 -16   2   5       8626.96       5602.37       284.11 o
 -14   2   5      14399.19       8239.52       391.48 o
 -12   2   5      62801.24      51952.50       856.97 o
 -10   2   5      10104.18       4714.02       131.43 o
  -4   2   5     100143.32         37.26        40.37 o
  -2   2   5      18337.85      39940.28      1260.92 o
   2   2   5     430131.06         15.53        49.68 o
   8   2   5      13891.77       2560.11       131.92 o
  10   2   5      12847.76      35597.18       779.20 o
  12   2   5      54846.90      81778.31      1752.06 o
  16   2   5      12610.73       9168.44       313.28 o
  18   2   5      34257.85      36915.37       755.51 o
  22   2   5        646.55       1062.44       177.91 o
  24   2   5      29419.75      28911.81       667.22 o
  26   2   5      18574.77      24634.75       589.77 o
  28   2   5      17066.46      24551.95       596.01 o
  30   2   5       2554.56       4169.93       247.90 o
  32   2   5      16052.84      16878.62       594.28 o
  34   2   5       7642.81       7416.07       671.47 o
  36   2   5       1113.72       1346.82       257.56 o
  38   2   5       1560.10       1204.05       597.76 o
 -39   3   5        239.24        238.99       235.20 o
 -37   3   5       3724.45       3669.81       358.97 o
 -35   3   5         36.48        215.18       204.11 o
 -33   3   5       5455.77       5899.47       394.64 o
 -31   3   5      47231.57      46143.22      1100.56 o
 -29   3   5      18597.23      15699.71       722.16 o
 -27   3   5      19517.62      25954.15       894.28 o
 -25   3   5     129682.67     147934.72      2935.46 o
 -23   3   5     117330.39     129223.45      2624.13 o
 -21   3   5       9013.23      11593.01       334.85 o
 -19   3   5      15141.21      19673.27       453.93 o
 -17   3   5       1412.87        646.47        82.75 o
 -13   3   5     119876.39     120786.89      9085.88 o
 -11   3   5      22403.74      38875.99       653.98 o
  -7   3   5      11923.93      24716.60       465.82 o
  -1   3   5      17349.78      30067.16       806.17 o
   1   3   5     926825.50      24611.98      1853.82 o
   9   3   5      76187.40      69540.77      1711.17 o
  11   3   5       1745.08      10123.57       200.55 o
  13   3   5      11347.12      19707.81       358.97 o
  15   3   5     132318.67     134383.95      7841.82 o
  17   3   5     202816.98     201023.06      9649.79 o
  19   3   5        176.05        350.71        97.43 o
  21   3   5      25685.31      30635.69       604.56 o
  23   3   5      15716.35      13168.33       354.34 o
  25   3   5        861.26        478.04       129.39 o
  27   3   5       2486.05       4474.92       216.74 o
  29   3   5      25906.28      24408.84       652.89 o
  31   3   5      41971.25      40630.07      1512.39 o
  33   3   5       6818.94       4874.91       578.78 o
  35   3   5         14.24        127.31       215.50 o
  37   3   5       3482.99       2927.94       298.57 o
 -38   4   5       3602.25       2953.28       293.33 o
 -36   4   5       1402.49        892.44       229.50 o
 -34   4   5       7325.44       7825.09       452.01 o
 -32   4   5      12225.33      14056.09       436.71 o
 -30   4   5      87231.91      85087.53      2206.53 o
 -28   4   5        260.11        474.32       130.94 o
 -26   4   5      29121.12      34237.25       676.71 o
 -24   4   5       1580.08       2187.20       132.46 o
 -22   4   5     170719.41     191576.86      6955.41 o
 -20   4   5        342.80        250.73        82.98 o
 -18   4   5      88651.06     105341.66      1859.83 o
 -16   4   5       9469.60       7212.22       221.03 o
 -14   4   5      41298.51      32987.42       571.48 o
 -12   4   5      25422.03      28292.56       482.45 o
 -10   4   5     109607.64     124918.92      5054.90 o
  -4   4   5       6387.27       7891.77       178.58 o
  -2   4   5     245372.62         37.26        62.10 o
   0   4   5      45508.52      51006.25      1109.23 o
   6   4   5      29857.70      31898.58       586.62 o
   8   4   5      14951.30      15570.43       403.16 o
  10   4   5      36259.89      45857.75       759.67 o
  14   4   5      34085.39      26082.44       478.05 o
  16   4   5       2367.44       3270.58       256.31 o
  18   4   5     106038.47     116239.72      2261.57 o
  20   4   5      76511.30      89476.34      1701.11 o
  22   4   5      30473.82      34127.14       706.12 o
  24   4   5      11771.69      11041.65       323.06 o
  26   4   5       8565.45       8570.46       299.66 o
  28   4   5      17156.17      19143.43       576.77 o
  30   4   5       3311.33       3695.02       280.19 o
  32   4   5        699.45        330.54       217.16 o
  34   4   5      12012.08      11251.54       518.06 o
  36   4   5       4158.46       3615.05       306.58 o
 -39   5   5       3461.03       3437.35       325.97 o
 -37   5   5       2620.14       2595.53       327.40 o
 -35   5   5        243.60        410.59       204.05 o
 -33   5   5      14382.98      15180.94       755.23 o
 -31   5   5        655.06         -8.41       145.22 o
 -29   5   5        926.83       1293.58       143.86 o
 -27   5   5      16756.32      18009.11       427.66 o
 -25   5   5        443.74        419.12       117.64 o
 -23   5   5      13268.58      12372.61       300.78 o
 -21   5   5        874.08       1049.41       100.03 o
 -19   5   5      20330.36      28419.88       555.75 o
 -17   5   5        128.77        -36.10        71.50 o
 -15   5   5      10825.57      11743.20       239.21 o
 -13   5   5       5074.46       8572.08       185.86 o
 -11   5   5        173.07        112.42        60.42 o
  -7   5   5      37757.96      50314.66      1065.77 o
  -5   5   5      30891.57      30866.54       564.09 o
  -3   5   5        567.33       1674.49        86.25 o
  -1   5   5      48477.69      60419.06      1711.03 o
   1   5   5      35406.79      46219.25       954.14 o
   3   5   5         73.04       1701.30       147.20 o
   5   5   5        867.70       3892.69       263.92 o
   7   5   5      63110.09      68866.26      1334.13 o
   9   5   5     101729.66     115163.04      2858.38 o
  11   5   5     155643.48     174032.12     10796.85 o
  13   5   5      16098.02      17212.61       338.68 o
  15   5   5      25975.16      23593.86       443.39 o
  17   5   5        271.03         92.26        84.52 o
  19   5   5      96726.28     114491.62      2596.17 o
  21   5   5      17920.49      19073.12       434.33 o
  23   5   5      11642.52      13865.38       338.37 o
  25   5   5      13416.00      14506.58       400.21 o
  27   5   5      10067.40      11693.24       359.55 o
  29   5   5       3294.86       2605.41       216.20 o
  31   5   5        761.07        469.60       198.68 o
  33   5   5       2103.64       1349.73       227.53 o
  35   5   5       6157.00       6214.17       386.03 o
 -38   6   5       3086.66       3053.53       288.10 o
 -36   6   5      15718.33      17711.05       680.18 o
 -34   6   5       2866.18       2335.21       244.69 o
 -32   6   5       6591.31       4975.32       352.75 o
 -30   6   5       1623.92       1964.08       175.67 o
 -28   6   5       1023.09       1131.93       141.98 o
 -26   6   5       7163.91       7801.52       281.76 o
 -24   6   5      11138.58       9453.34       340.82 o
 -22   6   5      83434.85      91668.53      1605.14 o
 -20   6   5        224.05        -48.15        84.63 o
 -18   6   5      54885.67      70966.48      1139.60 o
 -16   6   5      11058.05      10271.00       277.67 o
 -14   6   5       1426.71       1407.74        88.51 o
 -12   6   5     211768.28     165986.48     12451.94 o
 -10   6   5       1367.73       2903.95        99.88 o
  -8   6   5       1938.02       8080.93       244.24 o
  -6   6   5     114033.41     130180.80      5182.98 o
  -4   6   5      36918.36      37593.33       595.36 o
   0   6   5      60738.67      62056.38      1101.36 o
   2   6   5      17506.22      19881.19       398.82 o
   6   6   5         86.35        995.85        79.29 o
   8   6   5     100120.49     121233.24      3012.48 o
  10   6   5      62395.26      72531.02      1461.26 o
  12   6   5      37228.57      43836.95       762.58 o
  14   6   5      13233.34      15469.37       316.22 o
  18   6   5      97875.09     111676.57      1953.29 o
  20   6   5      65049.72      74326.52      1318.94 o
  22   6   5      15703.91      18688.12       412.53 o
  24   6   5       3149.61       3523.91       218.85 o
  26   6   5         21.63        -34.04       121.65 o
  28   6   5      16926.02      16455.93       530.77 o
  30   6   5      16343.51      17210.59       715.93 o
  32   6   5       4718.47       3907.22       297.10 o
  34   6   5       1290.38        853.26       237.90 o
 -37   7   5       1875.74        903.14       261.40 o
 -35   7   5        232.81        299.29       215.56 o
 -33   7   5        117.24         21.71       194.26 o
 -31   7   5      12944.59      12910.62       480.24 o
 -29   7   5      19243.72      18437.47       499.22 o
 -27   7   5        945.07        653.52       132.47 o
 -25   7   5      29705.04      34161.39       637.37 o
 -23   7   5       5548.07       6835.55       215.34 o
 -21   7   5        872.65        425.65        97.81 o
 -19   7   5         24.63        -37.53        86.54 o
 -17   7   5        212.70        216.48        82.77 o
 -15   7   5       1108.50       1155.04        86.05 o
 -13   7   5      70339.37      76298.49      1371.46 o
 -11   7   5      38857.65      44809.17       768.70 o
  -9   7   5       1551.78       1901.36        91.96 o
  -7   7   5       4303.14       5873.57       226.32 o
  -5   7   5      22155.69      19204.95       322.66 o
  -3   7   5      38872.73      42445.01       659.34 o
  -1   7   5        236.25       1914.81       109.45 o
   1   7   5     188915.41     155424.89      6817.69 o
   3   7   5      39842.35      47128.03       853.50 o
   5   7   5      70080.31      67806.84      1408.31 o
   9   7   5      34394.05      50287.98       925.07 o
  11   7   5     120806.41     150496.86      3845.36 o
  13   7   5        624.27        228.76        75.71 o
  15   7   5     235498.02     259813.53     10757.44 o
  17   7   5     122075.68     119799.67      2253.07 o
  19   7   5        949.12       1200.77       179.71 o
  21   7   5       6135.61       7288.52       304.57 o
  23   7   5       6279.66       5945.86       331.83 o
  25   7   5      23671.19      25054.67       527.97 o
  27   7   5       1213.80       1553.37       184.82 o
  29   7   5       1867.01       1785.13       224.54 o
  31   7   5      10565.83       8303.48       399.36 o
  33   7   5      32142.38      35286.05      1078.64 o
  35   7   5       4993.18       3578.24       319.41 o
 -36   8   5       6009.72       5115.66       536.30 o
 -34   8   5      10543.64      10963.27       550.24 o
 -32   8   5       7039.35       7818.93       403.18 o
 -30   8   5       4139.86       4531.99       295.13 o
 -28   8   5       3603.44       4475.08       210.13 o
 -26   8   5       7011.83       5789.51       226.67 o
 -24   8   5      31554.23      31533.37       745.07 o
 -22   8   5         27.50        343.82       103.18 o
 -20   8   5       3096.85       3249.40       137.07 o
 -18   8   5      30626.85      36387.91       685.45 o
 -16   8   5      10589.74      10764.13       288.83 o
 -14   8   5      78880.53      94068.72      1740.07 o
 -12   8   5      18556.17      19497.08       378.67 o
 -10   8   5      34101.07      38615.18       688.35 o
  -8   8   5       8323.46       8304.20       204.74 o
  -6   8   5     178531.45     212316.39     15889.42 o
  -4   8   5       4293.38       5565.79       150.95 o
  -2   8   5      28820.14      35459.73       606.92 o
   0   8   5      48881.64      64215.59      1131.54 o
   4   8   5      47240.18      53372.34       948.78 o
   6   8   5     154163.48     159169.20      7471.05 o
  10   8   5      11461.25      14557.27       510.83 o
  12   8   5     211586.03     194958.81     10493.26 o
  14   8   5     123519.62     138397.78      2636.24 o
  16   8   5      52386.66      59434.08      1062.97 o
  18   8   5      15474.28      16104.17       350.79 o
  20   8   5      55661.64      60826.89      1126.03 o
  22   8   5      37565.50      37798.70       795.66 o
  24   8   5      17020.66      18736.91       439.76 o
  26   8   5        327.87        175.59       147.39 o
  28   8   5       3240.99       3840.94       272.28 o
  30   8   5       9318.76       9010.81       420.72 o
  32   8   5      26181.68      24679.87       825.42 o
  34   8   5       8351.81       7929.36       472.02 o
 -35   9   5       1303.40       1423.75       252.66 o
 -33   9   5       7582.88       6763.17       405.85 o
 -31   9   5       2124.24       1877.30       276.89 o
 -29   9   5       5595.90       6641.27       344.37 o
 -27   9   5      44531.44      46408.30      1036.35 o
 -25   9   5          3.30        258.49       112.50 o
 -23   9   5       2526.89       3594.67       255.56 o
 -21   9   5       2394.76       2451.01       135.27 o
 -19   9   5       8367.32       8569.73       234.67 o
 -17   9   5      15765.92      16454.96       506.93 o
 -15   9   5        779.41        828.19        90.03 o
 -13   9   5       6590.75       4894.17       191.96 o
 -11   9   5      89809.71      97049.27      1674.72 o
  -9   9   5          3.88        245.82        84.68 o
  -7   9   5      12748.78      12281.17       305.63 o
  -5   9   5      28161.88      28276.04       515.70 o
  -3   9   5      11914.47      17326.49       514.91 o
  -1   9   5        441.85       1352.17        94.73 o
   1   9   5        404.64        722.33        88.37 o
   3   9   5      10123.00      12401.45       295.51 o
   5   9   5       3246.41       4859.06       254.11 o
   7   9   5      60501.00      60548.34      1109.89 o
   9   9   5      65726.16      78025.30      1521.84 o
  11   9   5       1857.69       2661.60       131.51 o
  13   9   5     138154.70     143307.41      2636.33 o
  15   9   5      12947.93      15726.30       461.61 o
  17   9   5       6693.60       6634.99       243.24 o
  19   9   5       2256.74       3993.91       156.89 o
  21   9   5       8282.42       8368.04       291.62 o
  23   9   5      11413.75      11501.91       455.84 o
  25   9   5        938.86       1127.63       188.64 o
  27   9   5       6501.02       6139.36       317.21 o
  29   9   5       1377.56        779.55       202.32 o
  31   9   5      39149.29      38470.95      1222.71 o
 -32  10   5       4410.76       5586.73       408.29 o
 -30  10   5      32042.87      28426.75       824.61 o
 -28  10   5       2819.64       2524.36       215.88 o
 -26  10   5      32923.38      31948.71       856.61 o
 -24  10   5        182.14          6.81       121.22 o
 -22  10   5      42096.05      42580.36       772.59 o
 -20  10   5      22322.58      25404.37       497.11 o
 -18  10   5      21832.00      22219.96       446.86 o
 -16  10   5        126.41        258.82        86.94 o
 -14  10   5        468.88        888.82       108.01 o
 -12  10   5        291.50        433.26        97.15 o
 -10  10   5         93.55        117.77        90.13 o
  -8  10   5       1922.99       3447.91       169.07 o
  -6  10   5     138861.22     149075.48      5148.77 o
  -4  10   5        112.88         93.97        86.96 o
  -2  10   5      47282.23      54183.80       964.95 o
   0  10   5       8293.45       8138.83       224.23 o
   2  10   5     152757.69     159142.19      4178.81 o
   4  10   5     111869.69     128690.95      2445.61 o
   6  10   5       2368.93       2733.93       255.65 o
   8  10   5        141.95        546.46        98.78 o
  10  10   5      21812.51      25606.76       717.88 o
  12  10   5       1196.50        526.23       107.16 o
  14  10   5     101984.19     107320.73      1928.14 o
  16  10   5       1568.53       1304.14       128.50 o
  18  10   5       1794.87        935.31       104.89 o
  20  10   5       2130.15       2312.73       142.58 o
  22  10   5      54696.17      57343.46      1117.07 o
  24  10   5      19945.19      24082.30       606.47 o
  26  10   5      12212.20      11233.86       470.29 o
  28  10   5      13760.84      14515.34       550.81 o
  30  10   5      23784.54      24886.04       804.48 o
 -31  11   5       1999.37       1734.33       219.02 o
 -29  11   5       1287.87       1459.06       206.31 o
 -27  11   5       4127.17       3793.07       250.74 o
 -25  11   5       8555.16       8194.82       375.30 o
 -23  11   5      18069.13      17464.73       506.36 o
 -21  11   5      10051.47       9204.46       260.32 o
 -19  11   5       9550.45       6717.10       214.25 o
 -17  11   5       5801.23       4862.97       194.27 o
 -15  11   5      59020.78      63694.14      1127.27 o
 -13  11   5      73078.67      76304.70      1381.72 o
 -11  11   5      27233.34      31543.92       600.70 o
  -9  11   5      28229.22      29543.42       564.45 o
  -7  11   5      72248.61      81706.65      1465.72 o
  -5  11   5     155212.61     170325.44      3745.33 o
  -3  11   5      19741.81      18234.31       387.70 o
  -1  11   5      52787.79      58643.53      1066.78 o
   1  11   5       1444.37       1163.69       109.00 o
   3  11   5      15294.46      17737.71       483.71 o
   5  11   5     113218.66     127372.51      2525.39 o
   7  11   5         12.44        324.94       100.24 o
   9  11   5       2432.12       2086.67       146.97 o
  11  11   5     106448.87     110559.91      2122.98 o
  13  11   5      29786.34      32592.06       669.05 o
  15  11   5       3985.72       3251.17       194.81 o
  17  11   5      23090.72      22448.12       515.12 o
  19  11   5      53069.66      53696.69      1009.74 o
  21  11   5        888.95       1286.47       141.50 o
  23  11   5        145.44        256.51       156.91 o
  25  11   5       1062.01       1451.17       191.80 o
  27  11   5       8606.48       9270.62       434.93 o
  29  11   5       4169.74       4314.01       370.76 o
 -30  12   5       3040.98       1735.59       233.06 o
 -28  12   5        225.55        123.60       179.88 o
 -26  12   5        200.01          8.62       171.99 o
 -24  12   5       3887.62       3245.33       239.90 o
 -22  12   5       7615.53       8133.04       353.64 o
 -20  12   5      64645.30      63930.11      1421.09 o
 -18  12   5      19525.19      18749.37       415.48 o
 -16  12   5      82679.16      88948.14      1758.94 o
 -14  12   5       7795.23       8819.53       264.24 o
 -12  12   5     162214.31     175211.38      3559.19 o
 -10  12   5      29120.37      27779.20       544.44 o
  -8  12   5      15653.23      17486.79       427.69 o
  -6  12   5       7516.29       9354.24       271.36 o
  -4  12   5      29333.46      29468.70       583.76 o
  -2  12   5        612.84        590.46       105.67 o
   0  12   5       9963.34       8020.08       237.29 o
   2  12   5      63546.21      66350.23      1207.68 o
   4  12   5      27472.31      28154.28       562.08 o
   6  12   5      51893.87      57027.51      1050.71 o
   8  12   5      97780.73      96347.88      1684.62 o
  10  12   5       2127.22       3276.81       154.20 o
  12  12   5      12920.92      12872.84       332.04 o
  14  12   5       3521.65       3123.90       162.73 o
  16  12   5      43481.84      44915.45       935.34 o
  18  12   5      70802.95      73880.95      1763.48 o
  20  12   5      18140.41      17598.91       590.08 o
  22  12   5       1467.07        993.11       207.59 o
  24  12   5      15293.90      14565.93       535.58 o
  26  12   5        608.31        751.42       192.28 o
  28  12   5      41454.28      36154.09      2676.70 o
 -27  13   5       2147.73       1740.03       230.74 o
 -25  13   5      51186.34      45167.50      1289.41 o
 -23  13   5       4722.36       4928.96       383.66 o
 -21  13   5      12759.93      12145.67       412.38 o
 -19  13   5       7016.52       8191.44       354.09 o
 -17  13   5      24759.76      24203.14       632.14 o
 -15  13   5      24740.40      26289.08       626.49 o
 -13  13   5      21910.78      21636.86       456.46 o
 -11  13   5      14332.96      13720.61       340.60 o
  -9  13   5      20078.14      21504.71       447.55 o
  -7  13   5       4880.46       4993.10       184.08 o
  -5  13   5       1851.99       2540.62       140.07 o
  -3  13   5      26351.59      25068.35       501.14 o
  -1  13   5      47250.48      53854.40      1023.75 o
   1  13   5       7048.29       8251.13       252.71 o
   3  13   5         68.81        335.16       110.35 o
   5  13   5         12.13         14.77       106.23 o
   7  13   5       7016.89       8453.03       253.11 o
   9  13   5       5874.41       5862.51       343.51 o
  11  13   5      14069.39      13348.89       341.43 o
  13  13   5       8935.08       9481.98       312.58 o
  15  13   5      69907.02      68961.38      1772.55 o
  17  13   5       9699.96      11550.02       459.88 o
  19  13   5       1170.12       1089.45       226.99 o
  21  13   5        808.91       1366.57       258.30 o
  23  13   5          1.87          2.51       219.38 o
  25  13   5      13294.77      12648.53       647.51 o
 -24  14   5       1655.49       1601.25       194.52 o
 -22  14   5       8818.53       7898.45       386.74 o
 -20  14   5      16694.57      18438.43       618.41 o
 -18  14   5        531.91        185.14       184.06 o
 -16  14   5      32753.31      32951.85       946.21 o
 -14  14   5      12115.40      11340.46       410.89 o
 -12  14   5      29606.19      30111.82       736.85 o
 -10  14   5       3933.64       3023.48       183.02 o
  -8  14   5      29237.80      29134.95       637.09 o
  -6  14   5       9847.00       9555.67       287.30 o
  -4  14   5         44.17        160.07       112.57 o
  -2  14   5      34751.71      34156.02       671.76 o
   0  14   5      20224.12      22392.25       470.32 o
   2  14   5        196.23        -68.57       116.15 o
   4  14   5     172954.81     185318.30      4268.66 o
   6  14   5      25194.25      28289.67       626.59 o
   8  14   5      90068.20      92491.92      2032.17 o
  10  14   5       3953.91       4064.27       217.48 o
  12  14   5      62070.22      66937.96      2392.10 o
  14  14   5       5228.81       5798.86       318.45 o
  16  14   5      16022.51      17902.17       648.16 o
  18  14   5      11829.36      13319.16       568.42 o
  20  14   5       3971.03       3906.66       302.98 o
  22  14   5       5824.02       6241.67       487.92 o
 -21  15   5       4647.61       4401.50       411.29 o
 -19  15   5      30052.51      29630.91      1300.51 o
 -17  15   5       9375.39       9927.39       469.21 o
 -15  15   5       8894.96       8628.73       399.17 o
 -13  15   5          4.76         96.80       176.17 o
 -11  15   5       2281.50       2126.95       214.27 o
  -9  15   5       4013.16       4205.50       320.25 o
  -7  15   5       5652.76       4019.21       256.40 o
  -5  15   5       2208.67       1760.39       178.47 o
  -3  15   5       1088.37       1643.18       173.85 o
  -1  15   5      60753.05      63051.58      1493.11 o
   1  15   5      21619.83      18639.97       541.12 o
   3  15   5      12334.98       9749.73       367.62 o
   5  15   5      36362.73      33396.54       883.69 o
   7  15   5       3275.34       3178.70       240.50 o
   9  15   5       7649.73       7244.53       352.41 o
  11  15   5       7057.03       5290.31       506.05 o
  13  15   5       3257.43       3579.84       258.02 o
  15  15   5       8817.76       9582.79       438.08 o
  17  15   5         31.00        -21.35       192.91 o
  19  15   5       8521.06       7805.92       474.61 o
 -18  16   5          5.07        -43.95       197.82 o
 -16  16   5       1391.35        908.07       216.71 o
 -14  16   5      20619.71      19290.19       687.46 o
 -12  16   5      12494.68      11695.10       500.34 o
 -10  16   5       2094.44       1868.82       226.36 o
  -8  16   5      14953.59      14503.32       555.43 o
  -6  16   5       9359.87       8640.00       443.42 o
  -4  16   5      25139.61      22306.41       706.11 o
  -2  16   5      53479.61      49819.53      1451.19 o
   0  16   5         13.80        -97.73       177.90 o
   2  16   5      97302.50      92117.99      2551.39 o
   4  16   5      84893.89      86424.29      2256.63 o
   6  16   5      13707.31      14381.92       551.22 o
   8  16   5       5603.47       4352.25       293.19 o
  10  16   5       4167.71       4457.64       470.09 o
  12  16   5      36485.40      38313.26      1188.61 o
  14  16   5         32.16        104.08       196.17 o
  16  16   5      16501.56      15267.51       597.91 o
 -13  17   5        854.05        732.44       205.50 o
 -11  17   5       3628.23       3238.12       265.65 o
  -9  17   5       1670.26       1096.22       203.87 o
  -7  17   5      10299.15      11981.13       504.53 o
  -5  17   5       1193.55       1222.24       220.33 o
  -3  17   5       9781.27       8233.46       416.82 o
  -1  17   5        378.76        429.04       192.63 o
   1  17   5       6824.41       6257.68       384.49 o
   3  17   5        914.92        699.59       194.46 o
   5  17   5       5660.20       5336.42       328.77 o
   7  17   5         21.62        247.78       192.55 o
   9  17   5        446.24        164.00       193.65 o
 -40   0   6      25026.65      26382.80      2183.08 o
 -38   0   6      31316.83      33015.91      1600.19 o
 -36   0   6      42160.98      40662.93      2888.20 o
 -34   0   6      48567.21      57363.94      1999.02 o
 -32   0   6      26869.52      26649.79      2023.54 o
 -30   0   6      68267.12      73377.77      3073.35 o
 -28   0   6      28419.33      33311.29      1035.77 o
 -26   0   6      12720.90      16039.00       536.75 o
 -24   0   6       2235.28       2674.28       203.46 o
 -22   0   6      10708.98       6942.84       351.11 o
 -20   0   6       2139.22       4080.53       362.40 o
 -16   0   6       4629.41       5226.14       218.69 o
  -6   0   6      65130.68        954.39        95.16 o
   8   0   6       3147.66       1215.90       115.83 o
  16   0   6      64031.36      67647.70      2233.85 o
  18   0   6     122229.68     136579.67      4763.42 o
  20   0   6      11073.65      13103.40      1092.98 o
  24   0   6      40056.84      46177.62      2765.52 o
  26   0   6      38771.81      42562.73      1610.89 o
  28   0   6        587.96        425.76       215.96 o
  30   0   6        171.27        660.07       222.87 o
  32   0   6      54089.98      49684.30      1909.66 o
  34   0   6      46021.79      42126.00      2213.66 o
  36   0   6       3122.71       1180.43       362.73 o
 -39   1   6       3524.05       2925.97       366.68 o
 -37   1   6        696.40        858.69       226.26 o
 -35   1   6      25629.06      24318.67       852.66 o
 -33   1   6        313.38        466.88       145.04 o
 -31   1   6       3008.98       3570.16       188.75 o
 -29   1   6     101125.70     104088.45      2122.42 o
 -27   1   6      75041.31      78697.40      1495.87 o
 -25   1   6      26696.40      29778.44       633.75 o
 -23   1   6      11028.46      11133.97       279.82 o
 -21   1   6      72482.63      90166.01      1569.77 o
 -19   1   6      64957.38      68582.95      1171.12 o
 -17   1   6      32634.04      33249.98       594.43 o
 -15   1   6     174632.97     133204.67      9970.86 o
 -13   1   6      10351.74       6472.20       168.91 o
 -11   1   6      11118.06      20774.90       383.61 o
  -5   1   6      21026.78      54108.92      2808.67 o
  -1   1   6       4342.88       5616.36       216.09 o
   1   1   6       4261.25      13548.10       297.73 o
   5   1   6       2653.24        928.89        59.98 o
   7   1   6       6091.40        -52.59        52.59 o
   9   1   6     120027.25      88731.02      4698.85 o
  11   1   6      51463.87      37775.37       705.72 o
  15   1   6      15666.46      22993.27       556.90 o
  17   1   6     201228.17     178891.78     13377.29 o
  19   1   6     139664.25     138572.53      4373.65 o
  21   1   6        675.36        836.51       123.80 o
  23   1   6        478.18       1414.74       195.93 o
  25   1   6      85603.84      94702.15      1860.67 o
  27   1   6       7413.34       9846.96       316.95 o
  29   1   6       6505.99       6751.79       275.86 o
  31   1   6        163.56        293.44       158.67 o
  33   1   6      31574.67      32485.28       947.16 o
  35   1   6       6301.03       6083.95       372.19 o
  37   1   6        474.73        309.43       245.42 o
 -40   2   6       3652.16       3307.39       328.95 o
 -38   2   6       3286.04       3571.88       308.61 o
 -36   2   6      14386.78      13271.72       612.21 o
 -34   2   6      25070.82      27568.63       872.68 o
 -32   2   6      31634.20      38145.71       929.48 o
 -30   2   6         44.86         38.66       125.48 o
 -28   2   6      57109.71      59734.03      1283.85 o
 -26   2   6       3658.63       6135.84       287.40 o
 -24   2   6     148544.69     157715.06      4530.02 o
 -22   2   6          0.11         62.99        89.90 o
 -20   2   6     136051.55     148475.22      5170.98 o
 -18   2   6      97655.34     111550.71      3697.96 o
 -16   2   6     336649.94     195737.61     14600.75 o
 -14   2   6      47856.64      53865.23       916.26 o
 -12   2   6      12261.28      17717.43       400.51 o
  -8   2   6      13258.18      26129.68       454.58 o
  -6   2   6      20676.28      30150.46       676.00 o
   2   2   6      91521.45      83176.45      5176.40 o
   6   2   6      41506.92      28105.77       866.22 o
  12   2   6     188105.11         -9.32        80.74 o
  14   2   6       1063.54       1000.11       100.39 o
  16   2   6     100154.94     113058.33      2776.24 o
  18   2   6      28637.69      28693.62       562.49 o
  20   2   6     103273.12      99869.78      2881.07 o
  22   2   6      10359.92      10057.99       324.50 o
  24   2   6     161927.06     171237.08      3785.44 o
  26   2   6        417.23        466.74       138.36 o
  28   2   6     166825.81     171089.23      3471.88 o
  30   2   6       1780.76       1262.78       167.21 o
  32   2   6       8513.45       7795.67       385.86 o
  34   2   6      11065.56      11328.33       517.22 o
  36   2   6       7679.44       8943.87       497.38 o
 -39   3   6       1400.68       1123.58       251.96 o
 -37   3   6       1243.40        641.61       231.37 o
 -35   3   6       9934.92       9645.46       495.27 o
 -33   3   6       5587.05       6171.82       291.84 o
 -31   3   6      11629.19      16207.57       464.94 o
 -29   3   6        156.65        316.90       128.43 o
 -27   3   6      46011.61      51422.01      1105.75 o
 -25   3   6       5729.89       6224.80       219.97 o
 -23   3   6       2238.28       3312.12       135.63 o
 -21   3   6        545.00        134.87        86.78 o
 -19   3   6      16442.14      16236.98       329.08 o
 -17   3   6       3808.79       6306.43       211.94 o
 -15   3   6     166672.30     104819.84      6542.70 o
 -13   3   6      39572.45      41624.14       680.72 o
 -11   3   6      12368.82      14163.88       320.05 o
  -9   3   6      89537.91      82436.56      2882.97 o
  -7   3   6      15556.42      32617.70       653.22 o
  -5   3   6     161352.17        -31.05        43.47 o
  -1   3   6      20904.90      29775.98       758.87 o
   1   3   6      43560.73      61734.62      1831.89 o
   5   3   6       4545.32      10696.90       272.95 o
   7   3   6      26484.06      30158.94       529.39 o
   9   3   6      90952.88     104582.34      5090.04 o
  13   3   6      27504.26      30098.36       585.68 o
  15   3   6      65539.45      75172.38      1317.67 o
  17   3   6         30.33        295.10        88.42 o
  19   3   6      12425.17      12515.51       307.67 o
  21   3   6      38920.86      38560.80       776.35 o
  23   3   6       1535.67       2892.65       204.49 o
  25   3   6      23705.08      19473.71       520.13 o
  27   3   6          0.59         70.38       133.93 o
  29   3   6       6327.95       5541.02       400.34 o
  31   3   6        116.50        501.81       205.03 o
  33   3   6       7928.32       7354.05       398.24 o
  35   3   6       6951.33       6504.43       373.10 o
  37   3   6       2101.79       1973.81       280.41 o
 -38   4   6       2187.11       2222.52       270.04 o
 -36   4   6       3920.45       3955.64       297.84 o
 -34   4   6      34713.84      34698.49      1678.71 o
 -32   4   6      81778.33      84374.94      1949.12 o
 -30   4   6        277.93        749.45       146.88 o
 -28   4   6       7593.11       8060.65       286.06 o
 -26   4   6       8411.61       8706.23       399.52 o
 -24   4   6     234389.17     236376.38      9370.71 o
 -22   4   6      22545.62      30176.80       571.92 o
 -20   4   6     127277.38     136595.77      3462.13 o
 -18   4   6         78.07        928.29        87.86 o
 -14   4   6      71065.20      54098.39       925.89 o
 -12   4   6       4405.34       7188.89       312.65 o
  -8   4   6       4658.78      10192.85       202.69 o
  -6   4   6      85293.41      85172.78      2729.58 o
  -4   4   6     283229.16         21.74        62.10 o
  -2   4   6      30319.56      35354.49       689.16 o
   8   4   6     178124.92        170.79       114.89 o
  10   4   6       6717.63       6153.86       162.69 o
  12   4   6       5181.78       5319.03       159.50 o
  14   4   6      16124.96      18137.71       496.97 o
  16   4   6        130.91        378.44        85.17 o
  18   4   6     146606.55     155184.62      3523.91 o
  20   4   6     223438.09     224246.64     13889.65 o
  22   4   6      29441.92      30668.64       658.65 o
  24   4   6      57249.53      61179.50      1278.79 o
  26   4   6       2085.71       1399.43       144.58 o
  28   4   6      62803.39      64205.62      1335.40 o
  30   4   6      37680.15      39873.66      1205.01 o
  32   4   6         38.46          5.54       210.58 o
  34   4   6        170.99         34.15       217.64 o
  36   4   6      16199.82      14388.11       739.26 o
 -39   5   6       2803.16       2391.14       293.96 o
 -37   5   6       7892.42       7233.17       394.36 o
 -35   5   6       1531.42       1678.47       236.21 o
 -33   5   6       2171.36       2631.70       236.22 o
 -31   5   6        102.05         19.66       154.72 o
 -29   5   6      77864.13      85319.12      1813.71 o
 -27   5   6       2434.03       2776.07       242.01 o
 -25   5   6       9109.16       9333.97       282.09 o
 -23   5   6      83589.23      90097.20      1573.35 o
 -21   5   6     152841.69     169028.98      5141.50 o
 -19   5   6       7200.94       6870.77       188.21 o
 -17   5   6       9650.23      15824.72       313.40 o
 -15   5   6       5051.76       3737.76       139.13 o
 -11   5   6       6707.84       6162.33       158.39 o
  -9   5   6      72537.07      81512.73      1959.67 o
  -7   5   6      61463.50      78262.77      1940.56 o
  -3   5   6      22556.06      24675.74       469.46 o
  -1   5   6      30490.32      39586.64       913.46 o
   1   5   6      50517.79      48061.43      1005.74 o
   3   5   6      90593.48     104552.12      4501.27 o
   5   5   6     124374.28      88789.10      3613.20 o
   7   5   6       8427.16      10399.48       279.47 o
   9   5   6      72458.55      75760.62      1444.12 o
  13   5   6     101873.73     126866.60      3987.45 o
  15   5   6       9127.55      10236.95       239.16 o
  17   5   6     113865.65     121466.88      2838.45 o
  19   5   6     205775.92     240006.75      9483.71 o
  21   5   6       8463.93       8991.34       252.26 o
  23   5   6      31845.02      36946.28       750.87 o
  25   5   6      19822.63      21376.39       539.76 o
  27   5   6        363.69        462.01       137.09 o
  29   5   6      10566.72      11155.32       449.27 o
  31   5   6      20708.32      21296.56       674.01 o
  33   5   6      29384.97      30192.00      1112.64 o
  35   5   6      22434.39      23293.08       794.35 o
 -38   6   6       9666.57      11272.29       575.15 o
 -36   6   6       4072.97       4208.68       316.45 o
 -34   6   6       3403.13       3447.37       262.08 o
 -32   6   6       2198.92       1736.27       215.96 o
 -30   6   6      55854.20      60011.19      1810.51 o
 -28   6   6       1062.92        227.25       127.69 o
 -26   6   6       1134.98       1043.08       130.93 o
 -24   6   6        433.10        473.69       116.44 o
 -22   6   6      39208.64      35876.16       652.45 o
 -20   6   6        736.15        577.70        87.22 o
 -18   6   6     172638.39     182323.34      6829.09 o
 -16   6   6      10886.30       8824.53       203.74 o
 -14   6   6      81525.77      89106.93      1594.30 o
 -12   6   6     115056.57     116847.56      3494.72 o
  -8   6   6      15305.73      14201.73       258.78 o
  -4   6   6       6707.25       5303.65       160.10 o
  -2   6   6      75839.27      92434.07      2464.37 o
   0   6   6     128760.07     150476.78      6510.23 o
   2   6   6       1372.28       2483.63       112.54 o
   8   6   6      23751.43      33734.64       925.34 o
  12   6   6      33424.27      35330.64       671.78 o
  16   6   6       1284.32       1718.26       119.37 o
  20   6   6       9200.49       9470.02       260.82 o
  22   6   6     141071.67     146988.52      2767.89 o
  24   6   6      12318.50      15565.02       532.98 o
  26   6   6      37316.20      37610.73       802.04 o
  28   6   6       3427.08       2825.05       225.81 o
  30   6   6         22.36        201.24       192.47 o
  32   6   6       9654.48       9711.53       559.54 o
  34   6   6      22834.78      20474.33       726.25 o
 -37   7   6          9.93         74.22       243.77 o
 -35   7   6       7873.05       6502.48       430.87 o
 -33   7   6      11131.07      10510.63       488.80 o
 -31   7   6      14077.46      11735.00       476.77 o
 -29   7   6        245.36        353.85       166.56 o
 -27   7   6      43461.68      49801.19       975.07 o
 -25   7   6     133191.02     149621.94      2937.36 o
 -23   7   6       3818.35       4087.38       200.69 o
 -21   7   6         35.55        -88.33        88.33 o
 -19   7   6       3097.52       3446.79       137.66 o
 -17   7   6      41464.19      43316.42       738.69 o
 -15   7   6      14109.07      15485.36       413.76 o
 -13   7   6      38934.89      45100.33       783.37 o
 -11   7   6       2277.71       3108.58       162.46 o
  -9   7   6      86744.38     114066.82      2463.55 o
  -7   7   6      77749.07      70228.59      1266.38 o
  -5   7   6      49471.12      56131.77      1095.86 o
  -3   7   6        510.96        395.88        78.99 o
  -1   7   6      97378.68     103370.46      3168.92 o
   1   7   6       2690.50       6483.45       197.54 o
   3   7   6      15624.55      17960.32       402.08 o
   5   7   6      24092.51      34850.18       997.53 o
   7   7   6      13678.92      17407.01       340.74 o
   9   7   6      22684.65      21027.62       422.03 o
  11   7   6         67.64        224.78        88.02 o
  13   7   6       5460.70       6823.25       251.77 o
  15   7   6      40000.76      46691.01       869.14 o
  17   7   6      31844.04      36064.78       673.59 o
  19   7   6       3191.75       2709.39       149.41 o
  21   7   6       7542.88       9933.63       345.42 o
  23   7   6       9900.74      11277.21       382.76 o
  25   7   6      30306.41      31485.07       689.04 o
  27   7   6       3323.45       2753.75       208.24 o
  29   7   6       8958.81       9684.70       415.78 o
  31   7   6       6892.17       4840.48       318.93 o
  33   7   6      10857.77      11378.75       601.91 o
 -36   8   6         24.32       -177.78       241.68 o
 -34   8   6         85.75         63.00       238.87 o
 -32   8   6       5396.05       6455.16       329.02 o
 -30   8   6      18854.90      20649.04       615.97 o
 -28   8   6     105398.00     118445.70      2401.68 o
 -26   8   6        862.15        707.53       125.16 o
 -24   8   6      56942.05      61584.81      1074.43 o
 -22   8   6      25716.20      26755.08       537.12 o
 -20   8   6      62881.11      64631.18      1120.06 o
 -18   8   6      22216.72      23316.16       553.91 o
 -16   8   6       5836.18       5930.27       213.31 o
 -14   8   6       2967.12       3726.18       158.49 o
 -12   8   6      11902.22      14661.39       300.42 o
 -10   8   6      27534.01      38061.39       696.83 o
  -6   8   6     163163.06     196088.50     14712.54 o
  -2   8   6     110740.07     128858.47      3324.16 o
   2   8   6      85024.06     102439.95      1992.96 o
   4   8   6      89314.81     104768.55      2918.42 o
   6   8   6     154782.70     167186.45      6169.50 o
   8   8   6      27076.48      33183.09       616.70 o
  10   8   6      19847.47      20684.48       433.91 o
  12   8   6       8370.34      10606.63       263.73 o
  14   8   6      87233.69     100581.71      1986.10 o
  16   8   6      12032.41      12476.49       318.74 o
  18   8   6       5169.87       5576.07       208.18 o
  20   8   6      10840.33      12973.34       321.20 o
  22   8   6      44722.14      44778.30       878.59 o
  24   8   6      49637.10      53253.61      1029.40 o
  26   8   6        353.61        675.75       173.89 o
  28   8   6      17892.17      17909.69       558.22 o
  30   8   6        118.28        287.18       203.82 o
  32   8   6      58157.15      56318.60      1698.26 o
 -35   9   6       3177.41       2310.67       263.88 o
 -33   9   6       3409.85       2309.68       251.46 o
 -31   9   6      15612.50      16187.25       569.28 o
 -29   9   6      17281.75      17719.37       526.90 o
 -27   9   6      34635.33      33073.21       699.15 o
 -25   9   6         63.74        273.11       113.11 o
 -23   9   6       4005.48       5685.67       195.94 o
 -21   9   6        440.07        262.26        98.20 o
 -19   9   6      50287.19      60782.74      1110.05 o
 -17   9   6      10775.99      11772.46       303.61 o
 -15   9   6      16971.29      20127.64       409.77 o
 -13   9   6        854.94       1335.74       106.70 o
 -11   9   6      15712.20      18610.52       376.66 o
  -9   9   6       7513.58       8065.93       218.41 o
  -7   9   6       5435.41       8244.05       217.07 o
  -5   9   6      16184.97      18535.91       394.02 o
  -3   9   6      34828.75      34527.51       612.96 o
  -1   9   6       3707.56       6080.44       171.32 o
   1   9   6       2752.62       4617.46       186.95 o
   3   9   6       1273.73        995.08        89.37 o
   5   9   6       9341.82      10739.99       291.54 o
   7   9   6     143503.72     158959.08      3671.64 o
   9   9   6       4584.34       4788.39       199.01 o
  11   9   6      26364.35      30098.95       605.23 o
  13   9   6       7695.42       7143.61       226.10 o
  15   9   6      27047.26      27214.83       552.29 o
  17   9   6      32394.12      32542.73       646.93 o
  19   9   6      25563.71      26742.96       512.05 o
  21   9   6      14633.74      15252.83       364.95 o
  23   9   6          1.50        -73.64       123.15 o
  25   9   6      11525.20      11383.68       429.04 o
  27   9   6       2277.50       2891.28       235.67 o
  29   9   6       1525.90       1618.35       243.14 o
  31   9   6        552.06       1084.06       227.52 o
 -32  10   6      42392.91      36820.62      1024.29 o
 -30  10   6        370.54        551.06       188.80 o
 -28  10   6      16008.93      14866.65       500.42 o
 -26  10   6      22897.95      25280.38       787.73 o
 -24  10   6      32858.37      29585.26       689.98 o
 -22  10   6      10554.72      10466.41       319.00 o
 -20  10   6      48482.51      49060.63       898.71 o
 -18  10   6       1815.11       1676.67       140.69 o
 -16  10   6      49915.75      55291.99       990.48 o
 -14  10   6     126074.37     126562.59      2432.45 o
 -12  10   6      26161.99      28046.66       544.41 o
 -10  10   6      48775.36      47322.98       871.67 o
  -8  10   6     133220.20     146037.47      3147.78 o
  -6  10   6     117811.45     119577.34      2529.90 o
  -4  10   6      25839.24      28223.69       656.20 o
  -2  10   6      33808.57      41568.41       752.48 o
   0  10   6      23632.47      24174.25       479.34 o
   2  10   6     132200.70     145020.23      3528.91 o
   4  10   6      90847.59      96361.16      1654.87 o
   6  10   6       1186.06       1338.24       104.64 o
   8  10   6      52674.37      59423.03      1095.98 o
  10  10   6        543.47        584.58       104.94 o
  12  10   6       1202.89       1443.62       134.16 o
  14  10   6     126665.55     129443.68      2317.03 o
  16  10   6         20.53         85.56       110.59 o
  18  10   6      15672.18      15789.23       388.39 o
  20  10   6      74461.00      77470.40      1433.32 o
  22  10   6         42.91        201.51       118.53 o
  24  10   6       1086.44       1305.05       184.01 o
  26  10   6       5713.12       5457.73       352.13 o
  28  10   6       2691.18       2031.46       227.11 o
  30  10   6      39390.55      39767.60      1520.85 o
 -31  11   6        567.45        350.97       195.81 o
 -29  11   6       7637.00       6337.12       406.38 o
 -27  11   6         68.21        142.16       172.70 o
 -25  11   6      29279.18      33138.27       876.17 o
 -23  11   6       6691.50       3886.75       188.76 o
 -21  11   6       7677.39       8658.89       430.69 o
 -19  11   6      10546.20      10957.35       333.67 o
 -17  11   6        478.04        260.84       112.53 o
 -15  11   6        378.71        521.22       113.90 o
 -13  11   6      45936.50      45557.65       830.63 o
 -11  11   6        499.55       1124.17       112.58 o
  -9  11   6      48153.64      51631.88       923.77 o
  -7  11   6        729.50       1247.02       108.84 o
  -5  11   6       2414.76       1862.45       115.81 o
  -3  11   6      11046.61      12533.69       291.17 o
  -1  11   6      75115.50      91642.00      1654.14 o
   1  11   6      77642.30      79764.25      1491.43 o
   3  11   6       4778.59       5243.58       181.26 o
   5  11   6      18185.68      21755.50       450.26 o
   7  11   6       1338.65       1494.72       141.28 o
   9  11   6      83323.16      84486.55      1556.18 o
  11  11   6       1877.67       3086.36       152.08 o
  13  11   6       1886.76       2048.81       136.28 o
  15  11   6      34507.66      36221.83       712.34 o
  17  11   6       4022.69       2616.84       157.75 o
  19  11   6      12177.54      10937.18       351.94 o
  21  11   6        380.08         34.14       167.21 o
  23  11   6       1233.01       1447.75       209.44 o
  25  11   6        684.10        782.30       182.06 o
  27  11   6        211.11        337.14       185.80 o
  29  11   6       3907.50       2682.75       245.82 o
 -30  12   6       1165.08        724.95       209.83 o
 -28  12   6       4541.16       3970.41       267.71 o
 -26  12   6      12214.78      10468.54       430.17 o
 -24  12   6      18143.53      17939.32       584.19 o
 -22  12   6      17017.35      18425.65       609.25 o
 -20  12   6       1475.27        853.38       166.68 o
 -18  12   6       3440.39       3404.67       172.83 o
 -16  12   6       2743.97       3154.04       153.36 o
 -14  12   6     105623.45     116072.29      2126.19 o
 -12  12   6       2655.19       2749.10       142.26 o
 -10  12   6      10494.00      14326.69       331.63 o
  -8  12   6      46257.12      47327.48       880.78 o
  -6  12   6     154757.48     169529.03      3987.27 o
  -4  12   6       1469.11       1941.44       141.20 o
  -2  12   6        344.86        675.52       106.04 o
   0  12   6      42067.60      40621.21       751.69 o
   2  12   6        968.56       1462.74       122.54 o
   4  12   6      33670.96      36026.19       677.28 o
   6  12   6     164464.53     169656.53      3209.87 o
   8  12   6      16396.41      18477.44       435.29 o
  10  12   6      71007.71      70633.03      1318.43 o
  12  12   6        688.02        768.52       122.34 o
  14  12   6     107375.08     118037.79      2133.47 o
  16  12   6      26224.38      24765.68       561.23 o
  18  12   6     114216.85     116092.30      2913.15 o
  20  12   6       4119.53       4579.40       273.62 o
  22  12   6      23115.14      20885.64       753.57 o
  24  12   6        707.04        610.52       228.20 o
  26  12   6       7507.97       7571.47       436.91 o
 -27  13   6       1195.61        929.81       197.87 o
 -25  13   6        658.89        405.67       172.89 o
 -23  13   6      67398.00      67990.62      1816.71 o
 -21  13   6        281.46        124.43       185.81 o
 -19  13   6       4848.91       4979.87       262.65 o
 -17  13   6       8292.53       7142.30       323.14 o
 -15  13   6      12853.74      12763.84       368.36 o
 -13  13   6       4288.28       4583.14       327.26 o
 -11  13   6       8065.55       8324.74       251.49 o
  -9  13   6       5459.17       6830.85       241.70 o
  -7  13   6      34375.59      31531.57       621.09 o
  -5  13   6        976.39       1039.74       125.99 o
  -3  13   6      73880.57      71701.45      1302.91 o
  -1  13   6       7531.80      10699.90       281.93 o
   1  13   6     140601.34     138499.27      2571.62 o
   3  13   6       5583.37       4532.74       174.76 o
   5  13   6       3081.11       4326.28       171.37 o
   7  13   6      33470.99      33089.54       765.12 o
   9  13   6      12896.24      12322.97       313.13 o
  11  13   6       7702.10       7142.19       258.61 o
  13  13   6      14429.84      14416.69       418.58 o
  15  13   6       4697.77       6344.74       417.53 o
  17  13   6       8914.47       9249.78       438.54 o
  19  13   6        600.82        698.60       217.95 o
  21  13   6      60585.69      57198.43      1708.33 o
  23  13   6        539.67        316.63       216.98 o
  25  13   6       5465.19       4988.84       347.30 o
 -24  14   6      17017.94      14286.98       587.57 o
 -22  14   6       1858.51       1707.60       222.94 o
 -20  14   6      47311.03      49436.60      1361.44 o
 -18  14   6       2948.49       2234.09       225.16 o
 -16  14   6       4288.37       4367.19       283.31 o
 -14  14   6       2308.67       2372.03       228.13 o
 -12  14   6        768.05       1069.51       152.07 o
 -10  14   6          0.64       -131.31       131.31 o
  -8  14   6       4311.50       4098.47       200.42 o
  -6  14   6      25374.85      26928.32       552.69 o
  -4  14   6        583.85        708.08       119.31 o
  -2  14   6       5551.67       5536.90       198.76 o
   0  14   6     130487.75     138043.83      2920.67 o
   2  14   6          1.43        109.10       114.76 o
   4  14   6      83953.21      83114.81      1471.03 o
   6  14   6      17870.87      18796.88       479.80 o
   8  14   6      45056.41      48914.75      1170.27 o
  10  14   6        130.79        -49.82       150.91 o
  12  14   6       3981.98       5301.40       295.84 o
  14  14   6      40715.33      39132.88      1105.72 o
  16  14   6      10110.62       9295.32       454.08 o
  18  14   6       1880.61       1980.59       256.13 o
  20  14   6        380.98        726.95       221.78 o
  22  14   6       9351.40       8226.49       530.30 o
 -21  15   6        345.48        313.21       213.47 o
 -19  15   6       3098.14       3611.69       271.87 o
 -17  15   6      31655.38      29240.90       873.06 o
 -15  15   6      32421.02      28820.94       939.29 o
 -13  15   6          8.97        -42.80       173.00 o
 -11  15   6       1264.46       1220.83       192.34 o
  -9  15   6       7750.53       7379.61       376.19 o
  -7  15   6      18835.11      17800.41       534.31 o
  -5  15   6         52.75        115.49       138.58 o
  -3  15   6        125.16         93.15       141.68 o
  -1  15   6       5309.66       5727.34       276.47 o
   1  15   6       7360.12       6768.21       343.88 o
   3  15   6       2772.76       2613.39       205.50 o
   5  15   6       4640.70       4800.11       277.86 o
   7  15   6      21607.23      21891.15       631.91 o
   9  15   6       3888.21       3501.72       249.02 o
  11  15   6         45.52        -12.67       179.54 o
  13  15   6      41469.38      36264.04      1238.21 o
  15  15   6        699.91        996.38       201.65 o
  17  15   6      13073.90      11843.96       483.47 o
  19  15   6       2155.87       1921.72       402.09 o
 -18  16   6       4018.51       3798.34       285.14 o
 -16  16   6       8206.54       7755.10       411.85 o
 -14  16   6      12525.11      12239.48       515.97 o
 -12  16   6      12381.89      12565.07       520.20 o
 -10  16   6      22388.35      20691.62       665.93 o
  -8  16   6       2397.70       2183.39       244.10 o
  -6  16   6       2911.14       4194.13       350.41 o
  -4  16   6        306.66        325.12       177.86 o
  -2  16   6       4659.85       4619.96       282.37 o
   0  16   6       2134.28       1925.74       215.23 o
   2  16   6       3252.39       4078.04       335.63 o
   4  16   6       1471.35       1322.25       200.37 o
   6  16   6        450.48        780.20       193.57 o
   8  16   6      14607.79      14396.33       533.69 o
  10  16   6       7544.97       7052.80       380.17 o
  12  16   6       3496.60       3361.46       264.95 o
  14  16   6      10157.01       8673.39       504.02 o
 -13  17   6        249.09        282.58       664.52 o
 -11  17   6         17.61        -14.37       187.10 o
  -9  17   6       5279.87       3544.29       260.98 o
  -7  17   6       3225.56       2727.55       243.02 o
  -5  17   6       3990.93       3121.83       255.41 o
  -3  17   6      28273.33      25487.80       846.86 o
  -1  17   6       3778.73       3042.74       251.45 o
   1  17   6       5330.84       5814.99       599.20 o
   3  17   6       1119.16        947.00       204.01 o
   5  17   6       1534.16       1325.31       215.01 o
   7  17   6       8051.78       7054.68       403.36 o
   9  17   6       9121.63       6519.56       493.91 o
 -39   1   7       2778.70       1282.45       268.54 o
 -37   1   7         23.87        197.91       207.29 o
 -35   1   7       5692.85       5862.87       321.30 o
 -33   1   7      19100.58      20379.11       574.55 o
 -31   1   7       9211.75      12593.75       472.68 o
 -29   1   7      28252.24      29205.27       634.43 o
 -27   1   7      19193.81      22647.82       495.92 o
 -25   1   7     119374.95     130649.38      2718.84 o
 -23   1   7      14462.65      21377.57       460.57 o
 -21   1   7       5559.25      11459.34       278.55 o
 -19   1   7      17318.74      18236.07       648.16 o
 -15   1   7      44524.01      59230.04      1097.80 o
 -11   1   7      20245.02      18656.29       343.81 o
  -9   1   7      15932.97      12214.29       268.33 o
  -5   1   7      37667.35      58778.94      2813.16 o
  -3   1   7      19630.63       2207.09       102.58 o
  -1   1   7      89178.10      25087.18      1190.79 o
   5   1   7       2043.43        593.07        63.65 o
   7   1   7      33879.97      43445.77       764.44 o
   9   1   7      40651.16      56969.86      1694.55 o
  11   1   7     274639.28        -59.00        59.00 o
  15   1   7     111182.21     111828.83      3557.38 o
  17   1   7      12199.56      18114.18       774.46 o
  19   1   7     129918.46     149542.59      3641.83 o
  21   1   7      15334.43      17639.81       440.86 o
  23   1   7       6867.10       7248.64       421.50 o
  25   1   7      10640.16      13059.35       386.81 o
  27   1   7      99346.28     106506.45      2158.03 o
  29   1   7       4930.23       5649.46       354.61 o
  31   1   7        343.12       1360.68       213.57 o
  33   1   7          2.74        120.99       218.04 o
  35   1   7      12911.73      12192.41       568.92 o
  37   1   7      10718.03      13574.33       613.88 o
 -40   2   7       3228.69       3276.49       456.03 o
 -38   2   7       8187.20       6535.58       772.90 o
 -36   2   7       3797.17       3127.00       266.37 o
 -34   2   7        744.19       1024.80       210.87 o
 -32   2   7       1174.18        588.91       138.77 o
 -30   2   7     128021.41     134532.59      2969.70 o
 -28   2   7      28851.01      32957.26       702.21 o
 -26   2   7       1174.14       1708.64       144.20 o
 -24   2   7      50974.89      57001.58      1099.73 o
 -22   2   7      31724.59      42483.62       799.51 o
 -20   2   7       2837.00       3504.56       178.86 o
 -18   2   7     140488.33     140733.31      6562.99 o
 -12   2   7       7197.73       3853.55       143.53 o
 -10   2   7      15367.88      26593.43       524.25 o
  -6   2   7     149734.14        -46.58        46.58 o
  -4   2   7        186.17       5335.04       145.79 o
  -2   2   7      75066.48      70957.41      5353.40 o
   2   2   7      39405.59      44033.35      1358.15 o
   6   2   7      47322.59      50513.93      1236.47 o
  10   2   7      10521.46      15462.97       313.52 o
  14   2   7      68729.12     111475.80      3349.15 o
  16   2   7      44974.35      59501.81      1239.13 o
  18   2   7       5544.95       5354.29       197.84 o
  20   2   7       1021.44        786.92       123.58 o
  22   2   7      90192.74     105766.93      2659.02 o
  24   2   7      78263.70      86399.08      1787.32 o
  26   2   7       1322.63       1325.02       152.83 o
  28   2   7       7912.22       6513.58       312.11 o
  30   2   7       7791.89       9654.18       377.41 o
  32   2   7       3682.53       6036.69       398.16 o
  34   2   7        772.26        761.84       236.09 o
  36   2   7      14181.78      12275.57       577.78 o
 -39   3   7       9087.50       7172.18       718.01 o
 -37   3   7       4158.98       3130.97       454.24 o
 -35   3   7       5886.37       6260.18       408.73 o
 -33   3   7       9721.41       9174.90       422.71 o
 -31   3   7        773.95        772.05       155.05 o
 -29   3   7       1376.13        947.79       156.16 o
 -27   3   7     164120.31     167430.80      4421.52 o
 -25   3   7       1419.50       2467.30       166.48 o
 -23   3   7      18425.88      22263.95       548.83 o
 -21   3   7        241.46         60.29        85.97 o
 -19   3   7     182028.89     199584.94      7444.11 o
 -17   3   7       2611.43       2522.26       206.73 o
 -15   3   7      22675.27      31674.85       554.53 o
 -13   3   7     100037.02     113021.98      3925.90 o
  -9   3   7      22010.42      18324.94       343.72 o
  -7   3   7        791.87        827.88        84.67 o
  -5   3   7      28510.16      36201.98       686.99 o
   1   3   7      52063.20      59530.00      1721.38 o
   3   3   7      66730.38      80084.86      3482.19 o
   5   3   7      65221.88      66721.42      2047.49 o
   7   3   7      13827.05       6891.23       170.92 o
   9   3   7     100032.02     102776.77      4355.18 o
  11   3   7      64135.24      62595.77      1739.60 o
  13   3   7      99284.37     100176.47      2055.13 o
  17   3   7      81081.98      93516.59      1788.11 o
  19   3   7      46665.94      53540.61      1033.95 o
  21   3   7     162670.16     175227.78      4482.38 o
  23   3   7      15560.69      15811.14       578.99 o
  25   3   7       5460.55       6599.09       265.32 o
  27   3   7       7510.00       8126.83       353.36 o
  29   3   7      14013.72      18103.51       797.18 o
  31   3   7       7863.21       7493.25       614.97 o
  33   3   7      30865.41      27931.20       895.30 o
  35   3   7       7355.60       6128.58       589.96 o
 -38   4   7       3750.65       2799.58       293.40 o
 -36   4   7        103.69         53.35       217.05 o
 -34   4   7       6570.55       5651.10       586.97 o
 -32   4   7       7460.93      10252.86       596.92 o
 -30   4   7      57884.39      62751.66      1605.09 o
 -28   4   7          0.47       -110.87       110.87 o
 -26   4   7      14163.32      12873.29       336.72 o
 -24   4   7      16670.32      21682.46       689.85 o
 -22   4   7     119766.83     127522.36      2624.70 o
 -20   4   7      65782.60      75597.93      1358.78 o
 -18   4   7      16043.89      22832.24       453.56 o
 -16   4   7          1.67        645.70        88.91 o
 -14   4   7     147071.92     150109.25      6071.59 o
 -12   4   7        589.41       1022.17        95.94 o
 -10   4   7       4095.77       6813.25       172.25 o
  -8   4   7     110646.27     115453.10      5942.21 o
  -6   4   7     189121.84        -46.58        46.58 o
  -2   4   7     155251.55     124109.48      9293.93 o
   0   4   7       4517.00       6795.34       208.18 o
   4   4   7      23344.98      28446.21       599.19 o
   6   4   7      59075.68      70257.10      1893.83 o
  10   4   7      28649.48      25923.66       679.27 o
  12   4   7         63.60        409.45        87.64 o
  14   4   7      72483.32      81649.01      1976.76 o
  16   4   7       5075.46       3179.85       153.24 o
  18   4   7       5517.14       5636.16       344.63 o
  20   4   7      21791.83      25492.74       521.45 o
  22   4   7      47087.61      48738.42      1037.63 o
  24   4   7      15173.61      11151.04       346.20 o
  26   4   7      36462.08      37045.07       789.17 o
  28   4   7      17933.12      17863.01       606.38 o
  30   4   7      27892.06      28625.75       845.03 o
  32   4   7        324.90        273.66       211.71 o
  34   4   7       4334.14       3425.31       370.55 o
  36   4   7       2265.75       1601.80       266.38 o
 -39   5   7        246.00        331.14       264.02 o
 -37   5   7        802.01        607.15       232.85 o
 -35   5   7       1131.12        887.03       216.05 o
 -33   5   7       1355.88       1060.88       204.31 o
 -31   5   7        234.50        363.06       171.28 o
 -29   5   7      15714.96      14250.79       401.55 o
 -27   5   7       1030.45        980.92       140.50 o
 -25   5   7       7275.97       8248.32       274.70 o
 -23   5   7      60531.97      62794.90      1117.04 o
 -21   5   7       5806.47       6558.84       211.84 o
 -19   5   7         75.87        -28.08        73.10 o
 -17   5   7      18456.86      17236.10       312.21 o
 -15   5   7       2852.40       3205.33       140.59 o
 -13   5   7      38989.09      61519.18      1127.71 o
 -11   5   7      34714.22      50559.63       818.13 o
  -9   5   7      17156.26      19444.30       338.72 o
  -7   5   7      35461.88      37632.78       758.32 o
  -5   5   7      87884.01      96207.55      2529.51 o
  -3   5   7      10973.49      14852.22       318.19 o
   1   5   7       5462.01       5459.99       250.97 o
   3   5   7         39.56        765.06        82.56 o
   5   5   7         25.58        311.27        79.99 o
   7   5   7       2853.57       3506.51       195.04 o
   9   5   7      26463.43      30813.89       860.25 o
  11   5   7      35911.64      45210.85       839.24 o
  13   5   7      12245.81      13006.76       637.32 o
  15   5   7      12380.50      15718.76       476.57 o
  17   5   7         45.09        940.56       105.51 o
  19   5   7      50700.92      53219.36       977.10 o
  21   5   7       5023.45       6246.37       265.05 o
  23   5   7      82823.27      93619.29      1768.41 o
  25   5   7       1388.01       2360.10       171.22 o
  27   5   7      14981.38      16035.79       433.86 o
  29   5   7       1241.06        851.22       191.29 o
  31   5   7      11295.38      12090.19       485.44 o
  33   5   7      10448.86       9818.61       474.34 o
  35   5   7       4742.15       4450.61       468.37 o
 -38   6   7        634.85        432.95       247.56 o
 -36   6   7         37.36         82.07       201.80 o
 -34   6   7         47.74       -130.66       192.19 o
 -32   6   7      19052.89      17344.17       586.53 o
 -30   6   7      21517.63      22348.10       622.30 o
 -28   6   7        512.56        456.71       142.86 o
 -26   6   7      18535.75      20499.32       488.01 o
 -24   6   7      32191.51      32439.09       867.42 o
 -22   6   7      28405.84      32556.64       783.12 o
 -20   6   7        590.49        324.53        83.61 o
 -18   6   7      30070.62      33975.12       588.34 o
 -16   6   7       5793.88       6906.45       190.83 o
 -12   6   7      46705.42      50476.59       844.00 o
 -10   6   7     147071.77     168483.97      5878.13 o
  -4   6   7      44372.86      54684.33       997.50 o
  -2   6   7      14660.26      23296.28       558.91 o
   0   6   7      10042.82      14128.15       402.57 o
   2   6   7     302612.06        195.63       180.10 o
   4   6   7     126840.84     140701.61      5678.30 o
   6   6   7      98779.57     102834.98      2934.74 o
   8   6   7       4332.75       4226.56       136.79 o
  10   6   7       1472.57        836.00        89.45 o
  12   6   7       3728.57       3564.71       163.76 o
  14   6   7      41569.52      47979.24       961.69 o
  16   6   7      21760.29      25069.89       484.69 o
  18   6   7        840.46       1229.65       104.36 o
  20   6   7      39265.29      40036.32       898.13 o
  22   6   7      14946.82      14856.39       380.86 o
  24   6   7      24335.48      26928.65       597.27 o
  26   6   7       2056.49       1613.32       150.79 o
  28   6   7       6669.04       5590.19       391.49 o
  30   6   7      35543.55      34549.65       959.58 o
  32   6   7       9579.33       8044.56       421.94 o
  34   6   7       5512.91       6354.46       362.15 o
 -37   7   7         95.74         28.58       250.19 o
 -35   7   7      15327.54      14970.05       604.75 o
 -33   7   7        987.46        516.61       205.91 o
 -31   7   7        504.02        593.88       203.37 o
 -29   7   7        403.85        508.91       170.40 o
 -27   7   7      91943.27      98026.09      1782.59 o
 -25   7   7      11782.66      11345.67       297.03 o
 -23   7   7       7884.31       7572.36       237.34 o
 -21   7   7       5688.53       5212.27       186.53 o
 -19   7   7      14686.58      13511.30       304.12 o
 -17   7   7      34787.41      37008.20       675.26 o
 -15   7   7     182466.84     178507.66     10490.95 o
 -13   7   7      24298.76      20482.21       375.96 o
 -11   7   7      45410.15      39425.88       660.97 o
  -9   7   7        697.87        107.60        61.56 o
  -7   7   7        539.81        287.21        73.50 o
  -5   7   7      27268.10      30696.47       571.33 o
  -3   7   7      19448.26      18559.95       358.93 o
  -1   7   7     117777.96     122387.90      5319.78 o
   1   7   7        118.16        161.84        79.15 o
   3   7   7      29468.14      37290.04       796.21 o
   5   7   7      60565.28      55244.61      1132.87 o
   7   7   7        488.13        151.07        69.27 o
   9   7   7     112956.12     117420.75      2747.70 o
  11   7   7        691.39       1306.47       145.41 o
  13   7   7      41882.47      48408.89      1042.06 o
  15   7   7      83124.09      92317.70      1716.78 o
  17   7   7          0.20        201.81       108.83 o
  19   7   7      43362.47      43016.02      1057.76 o
  21   7   7      16027.16      18233.11       469.81 o
  23   7   7      16349.88      18707.24       578.42 o
  25   7   7       1265.04        926.21       138.64 o
  27   7   7      30240.68      28022.26       880.33 o
  29   7   7       2787.55       3510.53       259.34 o
  31   7   7      12403.22      12234.67       533.56 o
  33   7   7        298.89        532.01       227.35 o
 -36   8   7          0.64       -124.79       244.74 o
 -34   8   7       6000.51       4966.32       298.57 o
 -32   8   7       3126.65       3775.33       267.72 o
 -30   8   7      14433.58      12647.55       452.47 o
 -28   8   7      77670.21      77562.76      1551.84 o
 -26   8   7       8706.57       8376.67       292.08 o
 -24   8   7      28784.13      32789.55       652.08 o
 -22   8   7       2199.29       2309.80       125.52 o
 -20   8   7       6147.98       7906.45       220.65 o
 -18   8   7       3565.85       3913.54       269.74 o
 -16   8   7     168213.23     210819.67     15845.94 o
 -14   8   7        498.93       1194.33        96.55 o
 -12   8   7       2324.23       3440.31       142.50 o
 -10   8   7      53084.53      64015.01      1193.62 o
  -6   8   7      13231.43      14299.41       288.55 o
  -4   8   7        756.32       1336.80       102.65 o
  -2   8   7        128.29        210.55        91.04 o
   0   8   7      80566.96      93722.88      1947.33 o
   2   8   7      27871.25      31468.62       633.50 o
   6   8   7     300901.59     251498.06     18774.17 o
   8   8   7      55933.92      65326.54      1152.46 o
  10   8   7      52171.36      64599.73      1188.15 o
  12   8   7     162541.47     173429.19      5492.27 o
  14   8   7       1203.49       1555.10       113.57 o
  16   8   7      28243.51      25931.38       622.49 o
  18   8   7       1913.30       2868.91       173.62 o
  20   8   7      44783.17      50786.60       956.52 o
  22   8   7      23144.10      23627.62       565.58 o
  24   8   7      34197.22      40083.38       893.36 o
  26   8   7        417.44        426.00       169.56 o
  28   8   7      15987.65      16775.27       591.09 o
  30   8   7       9953.76      10548.45       534.43 o
  32   8   7       2133.15       2715.68       314.83 o
 -35   9   7        728.66        668.66       220.58 o
 -33   9   7       4767.44       4414.07       366.64 o
 -31   9   7       2433.77       1593.24       216.13 o
 -29   9   7       1961.28       2260.25       203.88 o
 -27   9   7        915.39        829.51       158.21 o
 -25   9   7      66974.80      68800.48      1231.57 o
 -23   9   7     170318.91     179973.39      3311.51 o
 -21   9   7        517.24        748.28        98.24 o
 -19   9   7      49325.86      56589.69      1057.48 o
 -17   9   7       5753.30       5839.30       234.72 o
 -15   9   7     126891.80     131651.88      2779.83 o
 -13   9   7       8509.04      10602.79       293.02 o
 -11   9   7      66046.93      72840.05      1269.50 o
  -9   9   7      12320.50      15306.90       384.35 o
  -7   9   7      98983.12     110721.55      2140.98 o
  -5   9   7       9122.38       8029.63       224.74 o
  -3   9   7      15108.64      17660.12       348.59 o
  -1   9   7      21669.21      24406.52       497.41 o
   1   9   7     316824.78     147280.62     11101.16 o
   3   9   7      83696.69      84368.59      2523.37 o
   5   9   7     103718.09     118331.50      2301.61 o
   7   9   7      31433.19      31294.32       705.48 o
   9   9   7      52240.58      62566.17      1140.82 o
  11   9   7      47318.71      48637.10       961.20 o
  13   9   7       3520.28       5053.60       180.11 o
  15   9   7       9963.07      10063.12       281.11 o
  17   9   7     119340.52     124648.77      2333.96 o
  19   9   7      38562.48      45167.71       958.29 o
  21   9   7       3791.08       2441.58       168.35 o
  23   9   7        198.81        448.56       128.10 o
  25   9   7        387.50        395.07       173.41 o
  27   9   7         52.61        -14.15       173.85 o
  29   9   7      28674.86      27265.10       814.63 o
  31   9   7       3378.18       3183.09       285.40 o
 -34  10   7          5.90        -39.15       285.38 o
 -32  10   7        254.17        343.94       191.70 o
 -30  10   7       9022.28       8662.13       382.00 o
 -28  10   7      26539.20      24628.14       701.47 o
 -26  10   7      36781.71      39217.26       876.06 o
 -24  10   7       2334.70       3362.77       160.32 o
 -22  10   7      72513.47      77532.04      1445.73 o
 -20  10   7      87982.16      93796.04      1711.94 o
 -18  10   7      21157.18      23109.09       551.39 o
 -16  10   7       1747.91       2863.36       188.46 o
 -14  10   7      17992.19      19910.42       409.58 o
 -12  10   7      74984.98      85907.48      1558.66 o
 -10  10   7       7364.22       8115.13       242.85 o
  -8  10   7      24101.44      25794.98       492.39 o
  -6  10   7      24749.95      27159.63       514.40 o
  -4  10   7      18175.70      19765.62       409.08 o
  -2  10   7     153250.44     171447.30      3703.50 o
   0  10   7      75655.45      90509.36      1728.68 o
   2  10   7     199430.81     210890.36      7646.74 o
   4  10   7       2310.46       2611.69       188.56 o
   6  10   7      71692.39      73982.68      1295.70 o
   8  10   7       8699.91       9515.95       255.27 o
  10  10   7      14536.11      13509.27       321.74 o
  12  10   7         71.12        138.14       103.22 o
  14  10   7      62243.79      70412.09      1329.77 o
  16  10   7       2310.44       2148.93       139.56 o
  18  10   7      30677.53      34378.75       683.97 o
  20  10   7        115.60        860.11       139.54 o
  22  10   7      17540.63      17901.12       496.17 o
  24  10   7       3037.94       2447.96       176.22 o
  26  10   7      53558.86      56340.39      1487.53 o
  28  10   7       2306.38       2346.83       242.35 o
  30  10   7      15291.50      13174.50       573.32 o
 -31  11   7         13.45          9.98       193.89 o
 -29  11   7      41668.88      40452.46      1096.53 o
 -27  11   7       3395.60       3403.79       277.01 o
 -25  11   7      19297.86      17980.31       551.84 o
 -23  11   7       5288.11       4411.81       301.06 o
 -21  11   7       3601.19       4047.44       183.70 o
 -19  11   7       1984.46       2096.98       141.21 o
 -17  11   7      40291.93      43389.52       804.14 o
 -15  11   7       1773.32       1256.01       120.54 o
 -13  11   7      12036.85      13459.97       315.69 o
 -11  11   7      27673.98      31619.04       612.42 o
  -9  11   7      59033.04      55257.25       986.89 o
  -7  11   7      14020.78      16965.07       375.35 o
  -5  11   7       8864.36       9189.70       240.13 o
  -3  11   7      12444.99      12738.33       293.07 o
  -1  11   7      61660.95      63350.37      1229.38 o
   1  11   7      80021.39      90403.90      1616.90 o
   3  11   7      51774.30      58850.52      1066.75 o
   5  11   7       2364.38       2652.42       140.26 o
   7  11   7      13780.07      16473.02       355.47 o
   9  11   7      26266.07      30527.83       703.48 o
  11  11   7      34290.38      37059.35       820.20 o
  13  11   7      53967.13      59375.27      1144.00 o
  15  11   7       6338.12       6126.68       256.59 o
  17  11   7        105.37         11.26       118.07 o
  19  11   7        259.82        527.29       137.89 o
  21  11   7         29.39        384.14       187.36 o
  23  11   7      57498.54      57361.70      1776.31 o
  25  11   7         14.78         79.22       209.95 o
  27  11   7       6255.10       6572.81       339.63 o
 -30  12   7      16208.46      13864.01       547.45 o
 -28  12   7       2210.16       2392.75       227.69 o
 -26  12   7          1.32        207.92       161.43 o
 -24  12   7      35621.53      36277.38      1314.40 o
 -22  12   7      43204.66      40396.47      1027.40 o
 -20  12   7       3741.10       4669.78       216.69 o
 -18  12   7      19168.54      19152.69       479.12 o
 -16  12   7       2668.64       3439.65       173.53 o
 -14  12   7     107280.39     112030.98      2029.26 o
 -12  12   7      95163.04      95908.95      1668.01 o
 -10  12   7      25541.91      26149.93       515.44 o
  -8  12   7      15578.86      18010.41       433.85 o
  -6  12   7        290.52        532.18       101.43 o
  -4  12   7       8679.76       7027.69       277.14 o
  -2  12   7     112559.05     125739.07      2368.03 o
   0  12   7       6119.62       6902.04       222.80 o
   2  12   7       2524.41       2131.86       123.17 o
   4  12   7      51560.27      51970.13      1195.42 o
   6  12   7       2821.37       4579.84       171.12 o
   8  12   7        129.72        125.56       102.86 o
  10  12   7       9649.46       8768.88       261.03 o
  12  12   7       4478.35       3869.90       171.61 o
  14  12   7      21797.85      22591.71       489.52 o
  16  12   7      13670.27      13870.07       395.81 o
  18  12   7      30339.59      29644.22      1275.75 o
  20  12   7      31902.31      32383.92       989.56 o
  22  12   7      29620.93      27679.02       881.72 o
  24  12   7        390.79        165.64       219.07 o
  26  12   7      15847.55      15505.87       643.75 o
 -27  13   7      24229.44      23148.05       896.22 o
 -25  13   7       1155.71        850.96       246.43 o
 -23  13   7        665.20        800.84       209.67 o
 -21  13   7       2032.23       2642.19       240.04 o
 -19  13   7       4444.56       4797.27       269.22 o
 -17  13   7       4515.03       4339.32       284.42 o
 -15  13   7      22038.05      23832.49       539.31 o
 -13  13   7        326.27        142.50       107.89 o
 -11  13   7       2932.74       2718.16       151.57 o
  -9  13   7        187.26        172.41       102.45 o
  -7  13   7      35943.92      31452.83       636.33 o
  -5  13   7        426.75        607.66       107.39 o
  -3  13   7       7018.40       5844.21       199.51 o
  -1  13   7        749.22       2179.20       128.95 o
   1  13   7          5.05          7.56       101.73 o
   3  13   7       2263.21       2332.59       147.96 o
   5  13   7        316.57        455.90       108.45 o
   7  13   7         18.01         84.18       106.50 o
   9  13   7      24303.71      28124.39       558.02 o
  11  13   7        636.50        604.18       120.21 o
  13  13   7       4410.38       5401.18       346.73 o
  15  13   7      94527.12      88773.67      2332.03 o
  17  13   7       5626.46       5118.01       324.23 o
  19  13   7      11853.02      13006.26       555.53 o
  21  13   7       2945.29       2881.10       327.96 o
  23  13   7      25942.49      24450.09      1246.36 o
 -24  14   7        187.53        238.98       204.89 o
 -22  14   7      12941.39      12225.47       500.01 o
 -20  14   7       6869.95       6008.64       344.45 o
 -18  14   7      12973.26      12543.31       639.36 o
 -16  14   7        142.34        354.91       175.19 o
 -14  14   7       7660.95       7798.90       318.85 o
 -12  14   7      22574.09      19606.82       548.36 o
 -10  14   7       1231.10        717.46       140.38 o
  -8  14   7        752.46       1080.50       132.00 o
  -6  14   7       7786.76       9079.89       266.48 o
  -4  14   7      46626.20      47360.86       893.55 o
  -2  14   7      39493.61      44055.06       842.34 o
   0  14   7      15073.79      19137.59       428.49 o
   2  14   7      82221.08      80318.59      1502.66 o
   4  14   7       6939.67       6779.80       239.81 o
   6  14   7      27457.66      27890.63       699.74 o
   8  14   7       2424.94       2660.09       187.83 o
  10  14   7       5767.67       3965.21       350.58 o
  12  14   7      44814.17      44626.20      1193.21 o
  14  14   7         98.88        360.38       183.36 o
  16  14   7      28986.11      26004.83      1442.37 o
  18  14   7        110.42         -5.49       200.28 o
  20  14   7      52984.64      50490.54      1546.23 o
  22  14   7        704.87        897.15       235.97 o
 -21  15   7       3098.89       2964.66       271.10 o
 -19  15   7        281.86        473.07       195.66 o
 -17  15   7       6558.23       4874.28       404.45 o
 -15  15   7      19825.84      19355.14       633.24 o
 -13  15   7       3882.34       3188.03       231.27 o
 -11  15   7        575.12        832.75       182.76 o
  -9  15   7       2319.88       2057.14       182.36 o
  -7  15   7        201.16        354.07       146.84 o
  -5  15   7       3913.12       4076.47       225.59 o
  -3  15   7       5686.67       5441.10       279.50 o
  -1  15   7       2100.16       2863.23       189.80 o
   1  15   7      11177.38      11456.72       410.75 o
   3  15   7       2255.43       3001.22       245.74 o
   5  15   7       6736.13       6493.37       289.57 o
   7  15   7        222.24        498.39       155.91 o
   9  15   7      13819.54      14208.70       468.27 o
  11  15   7        795.52        747.83       192.49 o
  13  15   7       3579.58       4880.95       296.48 o
  15  15   7         49.67        134.96       187.91 o
  17  15   7       1626.23       1881.17       222.76 o
  19  15   7       3077.73       3198.91       329.43 o
 -18  16   7      54015.24      51025.53      1624.93 o
 -16  16   7         35.58        179.14       195.70 o
 -14  16   7       2093.72       2000.61       229.00 o
 -12  16   7       4244.19       3916.33       254.27 o
 -10  16   7        102.62        266.31       175.74 o
  -8  16   7       1454.84       1721.02       202.04 o
  -6  16   7      25559.42      23613.36       768.71 o
  -4  16   7      32773.33      32024.83       852.76 o
  -2  16   7         92.56       -141.45       141.45 o
   0  16   7      27981.89      28686.58       780.72 o
   2  16   7     131572.02     119005.53      2848.36 o
   4  16   7       3208.21       3092.57       233.55 o
   6  16   7      50325.93      52026.47      1428.11 o
   8  16   7       1756.69       1225.04       199.10 o
  10  16   7      18372.23      17321.45       744.35 o
  12  16   7       4662.88       4695.14       312.76 o
  14  16   7       6705.33       6307.72       426.10 o
 -11  17   7        175.05        151.25       186.84 o
  -9  17   7      12414.89      13234.93       534.46 o
  -7  17   7       1900.27       1872.28       219.32 o
  -5  17   7      17084.19      15627.06       634.13 o
  -3  17   7       1768.27       2175.16       224.91 o
  -1  17   7      34827.52      32332.23      1017.89 o
   1  17   7         36.84        -45.38       191.44 o
   3  17   7       3109.38       2782.10       238.20 o
   5  17   7        282.02        132.57       182.25 o
   7  17   7        346.45        396.83       191.64 o
   9  17   7       9676.30       8629.99       431.12 o
 -40   0   8       9935.79       9530.98       769.54 o
 -38   0   8       2755.17       1310.31       390.82 o
 -36   0   8      21563.21      20266.41      1101.67 o
 -34   0   8      12890.97      17814.33       624.60 o
 -32   0   8      29121.64      29735.82       936.09 o
 -30   0   8        921.67        824.39       181.10 o
 -28   0   8      37390.89      33345.26       971.85 o
 -26   0   8      57923.39      60464.95      1756.54 o
 -24   0   8        115.38        212.77       141.53 o
 -22   0   8      61371.70      72991.12      1949.39 o
 -20   0   8      70838.56      83590.41      2563.04 o
 -18   0   8     151916.12      99640.34      6216.65 o
 -16   0   8      15456.64      24589.60       861.22 o
 -10   0   8       7670.24      12683.98       389.41 o
  -2   0   8       1504.30         68.31        93.16 o
   4   0   8       8852.34       3678.55       233.32 o
   8   0   8      46374.64      34016.09      1405.59 o
  10   0   8      11945.92       8011.32       260.12 o
  12   0   8     132915.08     114328.03      8585.94 o
  16   0   8      76107.01      79455.25      2274.59 o
  18   0   8     132044.64     145917.39      8977.45 o
  22   0   8     162076.22     178184.48      6363.44 o
  24   0   8      48178.25      49121.98      2913.84 o
  26   0   8     125402.62     133091.03      4112.63 o
  28   0   8      22961.50      24177.21       837.96 o
  30   0   8      22833.72      24210.24      1057.35 o
  32   0   8      11023.70      11336.86      1111.09 o
  34   0   8       6459.01       5977.62       522.74 o
  36   0   8        191.83        229.62       359.16 o
 -39   1   8       2952.08       3172.72       326.72 o
 -37   1   8        536.91        639.02       233.89 o
 -35   1   8        145.57        288.74       196.53 o
 -33   1   8        246.48        224.29       128.78 o
 -31   1   8       3719.61       3874.99       261.37 o
 -29   1   8      32203.88      36724.81       777.68 o
 -27   1   8      20387.09      22478.97       519.21 o
 -25   1   8      81187.09      82409.21      1552.08 o
 -23   1   8      20542.11      21734.67       578.41 o
 -21   1   8      22710.69      30407.89       615.27 o
 -19   1   8        563.73        992.46       149.67 o
 -17   1   8      52083.60      69585.05      1592.73 o
 -15   1   8     107264.62     113552.14      4902.08 o
 -13   1   8        382.94        626.51        76.25 o
  -5   1   8      10759.85      37177.09      1691.11 o
   1   1   8      12751.52      42080.66      1194.68 o
   3   1   8     262459.31        133.52       121.10 o
   5   1   8      88538.12      73593.96      2788.59 o
   7   1   8      13379.92       9833.77       216.20 o
   9   1   8        651.26        715.00        76.07 o
  11   1   8     105408.58      98108.24      3719.16 o
  13   1   8      58099.45      57121.49      1064.64 o
  15   1   8       2964.46      10244.57       271.84 o
  19   1   8      22859.17      24436.78       609.78 o
  21   1   8      71352.38      74479.63      1471.49 o
  23   1   8       1760.08       1463.73       137.71 o
  25   1   8      18001.01      19092.32       459.80 o
  27   1   8       1005.91       1203.76       146.20 o
  29   1   8      33768.40      37227.66       807.40 o
  31   1   8      27953.27      28842.89       856.49 o
  33   1   8      18041.42      15905.97       725.44 o
  35   1   8       9539.41       8679.70       473.08 o
 -40   2   8       9433.74       8061.98       844.10 o
 -38   2   8       3782.30       3287.65       299.08 o
 -36   2   8        754.03        770.60       213.86 o
 -34   2   8       6142.50       7434.28       356.18 o
 -32   2   8         19.11       -125.49       125.49 o
 -30   2   8        970.35       1125.16       134.53 o
 -28   2   8      50863.77      65740.00      1306.82 o
 -26   2   8     122172.16     125259.96      2422.11 o
 -24   2   8       1616.86        585.32       107.54 o
 -22   2   8      42566.25      50824.49      1047.87 o
 -16   2   8      24987.09      26386.33       476.28 o
 -14   2   8       4626.34       9430.38       377.41 o
 -10   2   8       9424.19      14572.97       277.05 o
  -8   2   8      11167.27      11159.99       237.40 o
  -4   2   8     184498.05         18.63        59.00 o
  -2   2   8     500802.94        -46.58        46.58 o
   0   2   8     202192.20        -21.74        37.26 o
   2   2   8     650122.00         74.53       108.68 o
   4   2   8     122462.86        -55.89        55.89 o
   8   2   8     319194.34        -37.26        83.84 o
  10   2   8      47955.94      75093.64      1983.82 o
  12   2   8      49272.07      82695.66      1608.95 o
  14   2   8      26266.59      46211.96       892.53 o
  16   2   8      92818.84      84876.51      1699.88 o
  18   2   8      56579.27      51741.39      1028.90 o
  20   2   8        954.74        319.22       114.76 o
  22   2   8      33643.60      32730.04       730.59 o
  24   2   8       9413.87       5438.43       221.06 o
  26   2   8      77564.95      85980.01      1794.33 o
  28   2   8      11571.62      14930.65       429.26 o
  30   2   8        414.91        606.68       193.87 o
  32   2   8      25352.77      24107.15       796.58 o
  34   2   8       1454.84       1107.22       250.10 o
  36   2   8      15042.14      16446.20       758.60 o
 -39   3   8          7.76       -122.41       226.42 o
 -37   3   8       3215.64       3137.81       293.09 o
 -35   3   8      13541.07      16387.83       778.58 o
 -33   3   8        659.36        591.63       203.13 o
 -31   3   8        469.29       1010.61       141.61 o
 -29   3   8      18619.46      15905.00       409.32 o
 -27   3   8      11034.95      12368.14       423.26 o
 -25   3   8        738.63        836.99       110.37 o
 -23   3   8          1.71        -80.78        91.39 o
 -21   3   8       2867.25       2686.52       116.81 o
 -19   3   8        528.02       1095.85       116.72 o
 -17   3   8         10.31        828.36       157.97 o
 -13   3   8      21175.30      23538.69       436.32 o
 -11   3   8          9.89        120.94        69.91 o
  -9   3   8      59579.95      49431.36      1282.93 o
  -7   3   8      44324.08      60027.68      2226.08 o
  -5   3   8       5307.02       6493.92       169.13 o
  -3   3   8      12503.25      20994.05       427.74 o
   1   3   8      34105.93      35714.01      1269.76 o
   3   3   8      98585.22     101888.62     11584.03 o
   5   3   8     156617.61        -83.84       114.89 o
   7   3   8     138431.77     124717.34     18033.57 o
   9   3   8     175021.61         49.68        86.95 o
  11   3   8     124421.48     122398.32      5392.68 o
  13   3   8      27361.66      37242.80       762.49 o
  15   3   8      30062.35      36142.33       660.79 o
  17   3   8       6066.21       6104.58       206.87 o
  19   3   8       5390.28       7998.01       259.38 o
  21   3   8      10735.81      11460.74       319.40 o
  23   3   8       4147.91       5422.77       276.85 o
  25   3   8       1609.23        814.00       138.13 o
  27   3   8        273.62        500.99       140.60 o
  29   3   8       4717.83       2992.73       240.39 o
  31   3   8       7044.04       6946.42       372.59 o
  33   3   8        714.75       1168.91       240.87 o
  35   3   8        527.80        187.11       237.35 o
 -38   4   8       3647.72       3400.47       315.67 o
 -36   4   8       5602.84       5408.10       545.95 o
 -34   4   8      14596.62      14801.98       550.35 o
 -32   4   8        965.77       1235.02       234.15 o
 -30   4   8      15353.14      14419.29       406.99 o
 -28   4   8      48960.49      45899.41       905.90 o
 -26   4   8      46826.00      50143.36      1006.32 o
 -24   4   8        477.40        376.05       101.17 o
 -22   4   8      94913.76     101779.87      2043.39 o
 -20   4   8     148583.00     122520.31      4973.15 o
 -18   4   8      76214.83      98903.46      1885.80 o
 -16   4   8      71977.94      93650.29      1926.66 o
 -14   4   8      77136.52      87580.27      1754.72 o
 -10   4   8      42607.61      25259.26       435.57 o
  -8   4   8       3506.09       3991.74       317.95 o
  -6   4   8      26857.68      24753.63       528.02 o
  -4   4   8     111878.45     101818.68      4688.96 o
   2   4   8        452.95       1514.05       103.00 o
   4   4   8     111888.92     137861.19     14909.72 o
   6   4   8      18769.02      14625.59       317.29 o
   8   4   8      10494.09       3378.72       124.16 o
  10   4   8        151.90        572.83        76.08 o
  12   4   8      74706.11     105401.84      2335.76 o
  14   4   8      22377.82      22235.35       464.19 o
  16   4   8     178289.98     180832.98      6561.53 o
  18   4   8      77735.73      79422.57      1492.82 o
  20   4   8      12414.31      14934.69       368.50 o
  22   4   8      54476.07      57314.16      1148.29 o
  24   4   8      23365.03      22011.15       512.37 o
  26   4   8       4069.83       3654.36       184.32 o
  28   4   8      47379.14      50268.93      1201.10 o
  30   4   8       2960.05       2527.48       329.97 o
  32   4   8      26944.26      25177.44      1172.10 o
  34   4   8       1334.44        950.82       246.26 o
 -39   5   8         13.06        137.75       258.74 o
 -37   5   8       8019.38       6589.14       556.33 o
 -35   5   8      12702.22      12288.64       589.74 o
 -33   5   8       3972.35       4107.37       278.41 o
 -31   5   8       4214.55       4166.58       278.59 o
 -29   5   8        967.96       1217.20       152.94 o
 -27   5   8       3036.08       3441.22       191.79 o
 -25   5   8     206880.06     211227.28      7926.03 o
 -23   5   8       2072.40       3530.96       213.00 o
 -21   5   8      22269.23      25826.19       488.18 o
 -19   5   8      36934.50      50887.40       876.36 o
 -17   5   8     163139.25     149753.16     22769.03 o
 -15   5   8      30269.36      25434.14       471.36 o
 -13   5   8       4827.87       8435.80       218.51 o
  -9   5   8     102693.67     101465.52      2522.53 o
  -7   5   8        216.12        454.93        69.86 o
  -5   5   8        632.83       2236.56       116.28 o
  -3   5   8      57888.97      71911.09      1521.98 o
  -1   5   8       8811.34      11766.91       352.55 o
   3   5   8      62453.37      94089.48      3317.37 o
   5   5   8      10000.82       9946.90       281.97 o
   7   5   8        751.78       1056.72        92.21 o
  11   5   8       1881.66       1046.38        91.23 o
  13   5   8      10136.48      15448.14       362.34 o
  15   5   8       4673.95       6934.23       221.77 o
  17   5   8     254417.25     237568.05     17783.60 o
  19   5   8      20404.65      23284.49       497.74 o
  21   5   8       3153.88       3503.18       235.72 o
  23   5   8      13013.28      13388.25       388.66 o
  25   5   8      23426.39      25486.66       578.21 o
  27   5   8        484.16        452.56       177.59 o
  29   5   8       1964.65       2227.20       229.29 o
  31   5   8       6541.75       7787.68       398.61 o
  33   5   8      21828.26      22186.97       920.16 o
  35   5   8          2.67        -12.10       225.41 o
 -38   6   8          7.65         12.40       232.85 o
 -36   6   8      25594.05      25215.54       844.83 o
 -34   6   8       6210.69       6123.60       427.65 o
 -32   6   8      27256.78      28388.40       887.04 o
 -30   6   8       1143.01        853.84       195.23 o
 -28   6   8      46937.63      49646.16      1091.91 o
 -26   6   8      55946.91      53941.59      1128.76 o
 -24   6   8       2330.35       2016.71       125.16 o
 -22   6   8        160.69        479.45        91.30 o
 -20   6   8          9.99         45.50        77.29 o
 -18   6   8      40870.95      53280.61       919.86 o
 -16   6   8     121535.95     132282.41      2552.74 o
 -12   6   8      99586.55     111227.55      2623.39 o
 -10   6   8       3342.10       5150.72       211.64 o
  -8   6   8     114100.34     109239.88      2384.51 o
  -6   6   8     159825.78     150942.25      5702.06 o
  -4   6   8      53579.43      59442.57      1086.83 o
  -2   6   8     113000.43     104523.25      2734.76 o
   0   6   8      66706.22      83352.62      1800.40 o
   4   6   8     133902.14     150191.47      5192.11 o
   6   6   8      53093.78      63278.29      1310.76 o
  10   6   8      34280.69      39125.81       787.47 o
  12   6   8     242132.86     238949.52     10443.96 o
  14   6   8     127277.31     139870.58      3288.14 o
  16   6   8      50993.85      61094.32      1196.17 o
  18   6   8      63655.00      66476.10      1187.23 o
  20   6   8      74076.33      81922.16      1592.44 o
  22   6   8     131876.58     131967.59      2555.07 o
  24   6   8      52565.44      59762.55      1292.07 o
  26   6   8      33359.46      33870.94       798.75 o
  28   6   8        625.07       1110.24       205.73 o
  30   6   8      43951.20      44669.75      1386.16 o
  32   6   8      16030.89      12653.68       680.92 o
  34   6   8        650.52        624.39       246.25 o
 -37   7   8       6073.81       6177.00       405.46 o
 -35   7   8        407.73        346.50       226.33 o
 -33   7   8      10144.85       9266.61       540.53 o
 -31   7   8       8232.62       7417.25       336.02 o
 -29   7   8       9737.95      10137.88       535.54 o
 -27   7   8        714.39       1115.09       186.88 o
 -25   7   8       3468.78       4420.18       189.03 o
 -23   7   8      48460.00      52582.87      1017.21 o
 -21   7   8      77015.52      83555.53      1572.95 o
 -19   7   8      14131.03      15225.21       325.85 o
 -17   7   8      39227.54      43496.11       766.36 o
 -15   7   8        347.13        288.03        85.32 o
 -13   7   8        591.95        362.37        73.12 o
 -11   7   8          4.85        310.68        74.83 o
  -9   7   8       4142.65       7208.15       215.18 o
  -7   7   8       4605.15       4229.54       148.25 o
  -5   7   8      49674.46      63546.93      1246.65 o
  -3   7   8      11827.41       9793.96       240.70 o
  -1   7   8       3295.46       7121.61       234.30 o
   5   7   8       2211.37       1739.82       133.07 o
   7   7   8      64748.32      81071.59      2204.89 o
   9   7   8      29325.94      29740.74       579.29 o
  11   7   8      24365.13      26967.44       552.07 o
  13   7   8      30250.69      28158.61       573.70 o
  15   7   8       1485.10       1562.42       120.30 o
  17   7   8      16594.62      17364.79       401.80 o
  19   7   8      33177.93      44449.43       921.40 o
  21   7   8      68475.16      74238.00      1889.92 o
  23   7   8      32694.45      31547.45       677.35 o
  25   7   8      20234.08      18570.24       499.19 o
  27   7   8       1615.84       1747.47       198.53 o
  29   7   8      12229.29      11763.39       494.47 o
  31   7   8      12008.90      10890.67       525.38 o
  33   7   8      10392.29      11654.23       531.76 o
 -36   8   8       1359.96       1283.48       237.79 o
 -34   8   8       4932.36       3301.95       258.69 o
 -32   8   8       7086.99       5381.79       416.50 o
 -30   8   8      12442.64      11743.92       435.93 o
 -28   8   8         84.67        975.84       172.95 o
 -26   8   8      21231.36      18472.27       503.66 o
 -24   8   8      39532.15      40923.45       794.36 o
 -22   8   8       8955.57       9178.31       250.63 o
 -20   8   8      40062.37      38510.03       741.10 o
 -18   8   8       2914.40       2364.90       133.52 o
 -16   8   8     212946.55     218803.62      6070.52 o
 -14   8   8         46.15        485.08        83.97 o
 -12   8   8      15666.81      16276.92       317.28 o
 -10   8   8       8283.30      13774.96       275.52 o
  -6   8   8       8083.70       9996.82       540.96 o
  -4   8   8      10426.94       9451.93       240.57 o
  -2   8   8       7529.59       8897.57       271.72 o
   0   8   8      11684.93      13078.05       308.72 o
   2   8   8      79919.83      88445.45      2054.78 o
   6   8   8      10027.07      10960.02       392.60 o
  10   8   8      55135.92      51791.88       953.34 o
  12   8   8     138987.75     151074.73      3330.09 o
  14   8   8       6316.09       5759.87       208.92 o
  16   8   8      57230.63      60575.50      1196.93 o
  18   8   8       3073.16       3335.61       178.23 o
  20   8   8        581.08        619.91       141.05 o
  22   8   8       6736.43       7518.91       253.85 o
  24   8   8       5935.11       5645.32       445.63 o
  26   8   8      29831.76      23528.36       710.66 o
  28   8   8      21635.42      22288.12       693.84 o
  30   8   8      27196.51      28224.79      1012.87 o
  32   8   8       6953.23       7305.06       406.50 o
 -35   9   8       6484.68       5383.43       461.63 o
 -33   9   8       1564.84       1199.69       220.89 o
 -31   9   8        591.95        574.46       191.13 o
 -29   9   8       3125.18       3250.65       231.86 o
 -27   9   8       9797.05       9489.26       324.27 o
 -25   9   8      65716.73      71680.52      1284.59 o
 -23   9   8      10743.69      11033.12       339.77 o
 -21   9   8         15.72       -104.91       110.56 o
 -19   9   8       2486.65       2328.93       139.53 o
 -17   9   8       1671.44       2031.01       123.07 o
 -15   9   8      52431.27      51953.04       924.47 o
 -13   9   8      66685.68      80439.99      1393.30 o
 -11   9   8      11033.86      12085.47       275.11 o
  -9   9   8       4807.08       4702.27       145.19 o
  -7   9   8     113143.12     135983.92      2938.52 o
  -5   9   8      42241.51      47240.83       886.11 o
  -3   9   8       4365.35       5276.91       184.22 o
  -1   9   8      18330.57      19673.52       565.08 o
   1   9   8      40664.11      40037.48       797.54 o
   3   9   8     195447.00     216468.06      7240.40 o
   5   9   8      16261.54      22260.36       526.27 o
   7   9   8      21711.37      22235.30       557.92 o
   9   9   8       1150.88       1269.89       102.42 o
  11   9   8         17.13        108.00        90.95 o
  13   9   8       2394.58       2418.62       131.31 o
  15   9   8     136796.97     160429.25      3091.93 o
  17   9   8      23923.04      28413.83       592.26 o
  19   9   8       3623.79       3580.49       180.57 o
  21   9   8       5466.43       5211.80       290.09 o
  23   9   8       6805.88       7711.71       418.27 o
  25   9   8       1623.75       1213.43       170.32 o
  27   9   8        978.59        785.60       185.07 o
  29   9   8        854.25        864.49       213.65 o
  31   9   8       6759.95       6067.95       374.33 o
 -34  10   8      12683.48      12104.87       872.18 o
 -32  10   8        657.19        392.07       204.98 o
 -30  10   8      53161.64      55744.39      1386.41 o
 -28  10   8        716.56        609.68       172.39 o
 -26  10   8       5980.41       7265.03       341.49 o
 -24  10   8       9506.58       9516.08       325.01 o
 -22  10   8      61889.22      74824.84      1379.29 o
 -20  10   8      25254.43      26032.71       543.33 o
 -18  10   8       2552.80       3693.74       171.73 o
 -16  10   8      90914.95     101593.53      1821.35 o
 -14  10   8      60209.98      69178.26      1218.21 o
 -12  10   8     154626.16     184443.30      4253.19 o
 -10  10   8     221392.66     238426.88      8984.89 o
  -8  10   8     171754.33     194989.20      5811.68 o
  -6  10   8       4725.72       5669.78       306.47 o
  -4  10   8      24258.58      24771.53       559.23 o
  -2  10   8      15598.90      14125.93       343.44 o
   0  10   8      21487.35      19603.47       450.67 o
   2  10   8      13046.40      15880.46       387.83 o
   4  10   8       8042.62       7395.58       252.40 o
   6  10   8     197532.36     216263.83      9348.83 o
   8  10   8      10045.16       8846.15       239.68 o
  10  10   8       4233.19       3274.83       147.75 o
  12  10   8      53769.29      62468.18      1153.14 o
  14  10   8          7.70        409.52       109.90 o
  16  10   8      43018.38      47166.02       962.67 o
  18  10   8      11690.43      12491.96       384.59 o
  20  10   8      20350.31      21349.79       506.86 o
  22  10   8       4475.44       4548.09       294.05 o
  24  10   8       9198.20       8754.26       562.29 o
  26  10   8       1277.09        924.45       248.28 o
  28  10   8      59722.96      51702.04      2165.21 o
  30  10   8         23.06         11.05       202.59 o
 -31  11   8       1166.23        918.41       202.94 o
 -29  11   8       6547.01       7486.54       419.62 o
 -27  11   8       8797.12       7943.07       465.25 o
 -25  11   8       8623.53       5902.70       313.26 o
 -23  11   8      20833.01      19407.48       534.55 o
 -21  11   8      26166.26      25469.37       532.66 o
 -19  11   8       4273.92       4761.21       180.46 o
 -17  11   8      10596.51      10956.86       288.06 o
 -15  11   8       3175.90       2703.63       136.60 o
 -13  11   8      26268.37      27600.42       537.56 o
 -11  11   8      24605.30      27284.66       550.12 o
  -9  11   8      32298.40      32704.72       611.89 o
  -7  11   8        810.57       1248.76       119.40 o
  -5  11   8     166631.59     181165.77      3820.32 o
  -3  11   8        994.74       1239.16       125.35 o
  -1  11   8      93308.55     107399.48      2025.96 o
   1  11   8         35.64        161.01       115.21 o
   3  11   8         49.18        310.22       113.08 o
   5  11   8        184.18        353.96        85.46 o
   7  11   8       1648.55       2483.05       124.11 o
   9  11   8       4630.80       4823.43       176.40 o
  11  11   8      56062.30      59792.34      1111.90 o
  13  11   8      23348.07      25559.04       531.54 o
  15  11   8        317.36        -61.77       109.39 o
  17  11   8      27070.42      26447.16       574.71 o
  19  11   8      41030.94      43247.83      1040.86 o
  21  11   8      14762.51      15897.55       589.24 o
  23  11   8       5627.98       6036.81       482.47 o
  25  11   8      10531.86       9478.93       569.64 o
  27  11   8        529.53        425.94       235.32 o
 -30  12   8       9456.05       8233.60       400.85 o
 -28  12   8      24759.95      21906.61       804.47 o
 -26  12   8       9779.83      10326.49       523.91 o
 -24  12   8       1105.36       1568.47       239.05 o
 -22  12   8       1451.36       1815.36       206.90 o
 -20  12   8       1103.68        755.11       138.80 o
 -18  12   8      65447.55      62271.72      1148.05 o
 -16  12   8      26200.71      27275.86       542.25 o
 -14  12   8       5240.89       3780.43       162.64 o
 -12  12   8      14296.40      13617.74       321.16 o
 -10  12   8     130353.31     131416.08      2617.45 o
  -8  12   8      45410.63      46892.04       875.15 o
  -6  12   8       2675.68       3109.48       137.02 o
  -4  12   8       3308.17       3058.90       134.26 o
  -2  12   8     151077.73     163418.73      3575.70 o
   0  12   8       1630.88       2633.88       182.22 o
   2  12   8        192.66        151.68        86.16 o
   4  12   8      54709.75      64749.69      1176.63 o
   6  12   8      60205.75      64797.14      1160.80 o
   8  12   8      56691.05      58224.45      1035.58 o
  10  12   8       1191.16        953.29       118.36 o
  12  12   8      34204.28      31871.21       653.57 o
  14  12   8       5906.97       5953.10       257.43 o
  16  12   8      37966.75      36710.95       838.26 o
  18  12   8      20293.63      24054.77       784.24 o
  20  12   8      11338.22       9574.25       439.91 o
  22  12   8      45183.30      46209.97      1346.82 o
  24  12   8       5359.58       6877.79       541.89 o
  26  12   8      18148.49      18706.17      1152.85 o
 -27  13   8      40737.64      37763.73      1212.39 o
 -25  13   8      48250.07      46135.02      1379.03 o
 -23  13   8       7115.90       7172.92       434.65 o
 -21  13   8      11430.43      13061.10       484.83 o
 -19  13   8       4587.81       4223.42       253.53 o
 -17  13   8       3104.65       3094.90       197.39 o
 -15  13   8       4031.71       4747.38       276.81 o
 -13  13   8      16136.42      15178.23       360.91 o
 -11  13   8        888.64        940.93       115.04 o
  -9  13   8      63103.14      67823.51      1249.93 o
  -7  13   8      29312.25      34914.43       677.86 o
  -5  13   8      34163.06      37277.34       761.09 o
  -3  13   8       1902.55       2288.19       123.96 o
  -1  13   8     125537.48     134425.02      2483.68 o
   1  13   8       5470.28       5582.95       193.47 o
   3  13   8       8092.58       8001.82       239.04 o
   5  13   8          0.78         15.79        97.54 o
   7  13   8      18706.26      21488.85       449.42 o
   9  13   8       2524.60       2066.27       134.06 o
  11  13   8        208.80        302.79       120.54 o
  13  13   8        584.47        756.91       157.87 o
  15  13   8      15699.63      17843.27       568.80 o
  17  13   8         62.65       -120.98       187.87 o
  19  13   8      22369.11      22695.17       795.98 o
  21  13   8        287.83        647.23       219.01 o
  23  13   8       3310.91       3356.25       290.29 o
 -24  14   8      15802.82      16704.53       597.45 o
 -22  14   8       8698.55      10313.78       457.88 o
 -20  14   8       5437.45       5303.89       303.34 o
 -18  14   8       7269.71       5955.85       316.18 o
 -16  14   8      41542.43      41646.59      1107.21 o
 -14  14   8         64.99       -105.55       132.59 o
 -12  14   8       6947.77       8403.68       330.66 o
 -10  14   8      15619.04      14872.45       448.57 o
  -8  14   8       2902.72       3170.87       173.12 o
  -6  14   8       1134.63        516.86       109.45 o
  -4  14   8      39693.62      38964.19       733.51 o
  -2  14   8      63215.16      64172.70      1148.99 o
   0  14   8       2188.32       1793.51       125.78 o
   2  14   8      70493.49      70854.43      1257.19 o
   4  14   8      59986.56      59409.79      1248.25 o
   6  14   8       4917.28       3903.62       272.46 o
   8  14   8      46763.59      48776.21      1179.78 o
  10  14   8        767.41        908.70       154.95 o
  12  14   8      43600.69      43492.28      1069.50 o
  14  14   8         26.62        152.95       189.28 o
  16  14   8      12479.42      12332.99       534.97 o
  18  14   8        249.27        434.77       209.80 o
  20  14   8       1968.64       2195.84       255.14 o
 -21  15   8       3184.29       2877.85       249.22 o
 -19  15   8       3925.39       2940.74       260.25 o
 -17  15   8       8622.51       6666.41       342.97 o
 -15  15   8        735.47        520.15       176.58 o
 -13  15   8      21016.30      20896.93       667.86 o
 -11  15   8       3103.88       2238.62       179.26 o
  -9  15   8        621.86       1047.21       151.53 o
  -7  15   8      18799.79      18283.43       568.93 o
  -5  15   8        308.45          3.13       126.78 o
  -3  15   8       1811.10       1711.37       156.65 o
  -1  15   8       2429.96       2841.03       229.30 o
   1  15   8      32074.54      33769.15       992.20 o
   3  15   8       2142.64       2330.61       181.10 o
   5  15   8       9999.54      10410.12       390.12 o
   7  15   8       2831.47       3110.63       199.20 o
   9  15   8       1062.23       1324.38       168.05 o
  11  15   8      65280.48      65425.63      1747.68 o
  13  15   8      12812.04      11914.89       476.29 o
  15  15   8      28607.68      26004.17       807.12 o
  17  15   8       7308.05       6462.87       400.23 o
 -18  16   8       3334.75       3036.44       264.39 o
 -16  16   8      11133.92       8908.86       442.76 o
 -14  16   8       4411.08       4139.70       272.25 o
 -12  16   8       4407.19       3831.40       407.45 o
 -10  16   8       3160.82       3391.45       238.68 o
  -8  16   8       5831.65       6122.55       393.32 o
  -6  16   8       9704.56       9738.05       365.61 o
  -4  16   8       1617.87       1932.68       170.27 o
  -2  16   8      18267.83      17530.42       531.60 o
   0  16   8      16175.67      17568.38       558.63 o
   2  16   8       5771.40       5002.97       409.46 o
   4  16   8       1534.49       1768.44       224.46 o
   6  16   8      14331.71      13589.60       454.68 o
   8  16   8       9417.49       8819.34       415.26 o
  10  16   8       2118.66       2412.90       222.99 o
  12  16   8       1820.22       2414.02       270.09 o
  14  16   8       3416.71       2247.86       236.47 o
 -11  17   8        239.67        212.87       184.75 o
  -9  17   8      10185.65       9784.59       452.28 o
  -7  17   8      25781.37      24090.12       858.03 o
  -5  17   8      12591.90      11134.99       480.89 o
  -3  17   8       4355.96       3011.77       238.99 o
  -1  17   8       1474.43       1940.91       212.39 o
   1  17   8          6.89        -97.50       168.38 o
   3  17   8        101.50        276.00       176.51 o
   5  17   8      13604.78      13576.56       541.91 o
   7  17   8       2105.55       1789.00       215.63 o
 -39   1   9        823.04       1014.07       261.28 o
 -37   1   9       5440.48       4530.21       325.64 o
 -35   1   9      13412.61      12247.20       559.15 o
 -33   1   9       5410.46       6255.17       389.69 o
 -31   1   9       2599.45       2683.84       232.51 o
 -29   1   9        558.70        865.28       129.42 o
 -27   1   9     122548.98     118021.53      3476.70 o
 -25   1   9        254.27       1110.70       117.38 o
 -23   1   9     153118.59     154666.92      4492.42 o
 -21   1   9      13899.59      17457.78       545.53 o
 -19   1   9        353.44       1109.84       174.77 o
 -17   1   9      31331.55      36907.89      1500.16 o
 -15   1   9      41261.61      48194.41       863.91 o
 -13   1   9      37530.96      34744.96       605.29 o
 -11   1   9      95743.16      93536.58      4492.80 o
  -9   1   9       1813.37       2190.27       141.66 o
  -7   1   9      12757.22       6080.14       199.87 o
  -5   1   9      10443.32       4188.30       172.59 o
  -3   1   9     470490.06        -34.16        34.16 o
  -1   1   9       7702.94       1756.61       132.61 o
   1   1   9      64500.54        124.21       127.31 o
   3   1   9      12963.90         -3.11        77.63 o
   7   1   9     121293.62         15.53        71.42 o
  13   1   9      26806.22      26216.65       752.52 o
  15   1   9      33518.55      29155.58       674.59 o
  17   1   9     124418.20     123959.81      5186.32 o
  19   1   9      53841.38      58712.03      1232.41 o
  21   1   9       1539.76       2393.86       344.33 o
  23   1   9      50734.36      58759.49      1217.68 o
  25   1   9      39311.14      41838.62      1154.06 o
  27   1   9      10573.61      10784.10       336.94 o
  29   1   9        496.61       1162.45       202.93 o
  31   1   9      17784.79      15177.45       607.46 o
  33   1   9      13341.77      12721.13       569.48 o
  35   1   9      43859.66      41338.50      1305.97 o
 -40   2   9        146.99         53.02       249.86 o
 -38   2   9       3217.47       2561.96       268.74 o
 -36   2   9       1019.15       1006.36       237.42 o
 -34   2   9       4624.76       6205.25       288.48 o
 -32   2   9      15324.58      17298.68       464.33 o
 -30   2   9      99147.83     105056.35      1987.94 o
 -28   2   9       1065.80       1152.59       128.82 o
 -26   2   9      13518.91      12267.89       359.85 o
 -24   2   9        626.64        376.90       103.12 o
 -22   2   9      15252.14      15392.38       351.58 o
 -20   2   9     172031.22     174619.05      6883.37 o
 -18   2   9      43179.23      61129.77      1093.54 o
 -16   2   9      26273.27      29110.04       505.73 o
 -14   2   9      41345.88      54745.47      1670.97 o
 -10   2   9      45016.26      53647.69      1387.39 o
  -8   2   9     133325.94        -43.47       102.47 o
  -6   2   9      21920.93      37750.64       765.85 o
  -2   2   9       3399.45      11964.90       489.46 o
   0   2   9      25220.25      23207.12       542.09 o
   2   2   9      11294.04      15151.40       365.48 o
   8   2   9       2627.80      10624.15       395.59 o
  10   2   9       8089.63      10039.99       287.87 o
  12   2   9        780.63         29.51        66.14 o
  14   2   9      47993.51      46093.99       915.75 o
  18   2   9      41207.75      48151.95      1018.08 o
  20   2   9       1114.28       1174.02       172.58 o
  22   2   9     164712.59     173624.52      4941.57 o
  24   2   9      38706.92      39986.18       915.28 o
  26   2   9      18563.18      18174.30       541.16 o
  28   2   9       2872.44       3080.17       265.98 o
  30   2   9      53655.80      52112.78      1582.69 o
  32   2   9      27080.86      23945.00      1058.28 o
  34   2   9        336.40        338.84       239.45 o
  36   2   9         28.48        346.50       252.80 o
 -39   3   9       1137.10       1222.98       269.58 o
 -37   3   9        287.85        162.69       217.38 o
 -35   3   9        626.32        735.95       220.71 o
 -33   3   9      16009.47      16111.36       523.13 o
 -31   3   9       9979.21       8710.37       306.16 o
 -29   3   9        315.31        231.34       117.96 o
 -27   3   9        642.12       1128.73       130.36 o
 -25   3   9      10766.39       9470.53       262.00 o
 -23   3   9      87934.09      91041.34      1643.15 o
 -21   3   9        848.72       1907.12       246.11 o
 -19   3   9     150833.55     134767.73      5144.87 o
 -17   3   9      70466.61      85623.55      1537.25 o
 -13   3   9       7445.48       6350.31       255.09 o
  -9   3   9     783829.38      35753.52      2720.17 o
  -3   3   9     128515.62      46447.90      3580.32 o
   1   3   9         33.33        634.92        71.34 o
   5   3   9      70701.73      47392.66      1132.78 o
   7   3   9       3151.37        796.63       115.11 o
   9   3   9       3019.38        834.04        73.37 o
  13   3   9      94465.59     114331.12      3342.29 o
  15   3   9      41954.78      44158.09      1216.70 o
  17   3   9        330.71        909.72        99.83 o
  21   3   9      42314.92      35548.88       742.90 o
  23   3   9       4452.50       5937.15       240.58 o
  25   3   9        211.32        480.49       131.25 o
  27   3   9       3694.77       3201.22       227.34 o
  29   3   9        365.66        396.59       188.81 o
  31   3   9       6092.65       6425.14       417.00 o
  33   3   9      31419.66      32673.23      1064.27 o
  35   3   9       1590.99       1078.36       256.49 o
 -38   4   9       6565.29       5646.02       505.49 o
 -36   4   9       4139.51       4742.00       324.51 o
 -34   4   9       2205.07       2672.43       261.41 o
 -32   4   9       4287.78       2724.57       261.81 o
 -30   4   9        879.58        787.37       134.45 o
 -28   4   9       7867.24       9002.97       284.68 o
 -26   4   9      76849.05      90139.51      1630.39 o
 -24   4   9      12504.31      12916.73       434.02 o
 -22   4   9       1149.31       2086.59       127.82 o
 -20   4   9        924.30        757.87        84.73 o
 -18   4   9     253449.72     198206.27     14759.12 o
 -14   4   9      24811.44      26625.98       496.19 o
  -4   4   9       4546.11       3714.87       127.88 o
  -2   4   9      33814.22      38646.84      1483.43 o
   0   4   9       9294.37      28533.31       924.27 o
   4   4   9      47575.07      53453.50      1295.53 o
   6   4   9        107.98        184.07        69.81 o
  10   4   9     110901.72     131372.81      5242.83 o
  12   4   9      54112.20      59904.73      1131.25 o
  14   4   9        630.58        965.58        99.21 o
  16   4   9      80311.44      90410.51      1811.53 o
  18   4   9       8209.44       9067.64       252.17 o
  20   4   9      13440.16      15746.25       372.94 o
  22   4   9      24227.11      29216.54       631.40 o
  24   4   9       5157.84       5777.20       240.55 o
  26   4   9      70436.43      71378.17      1429.33 o
  28   4   9      13093.42      13635.12       458.68 o
  30   4   9      16220.68      17079.56       625.02 o
  32   4   9       4157.18       4753.94       522.87 o
  34   4   9       6182.84       6618.03       385.93 o
 -39   5   9        313.88        306.95       286.24 o
 -37   5   9       4537.33       3938.02       452.80 o
 -35   5   9         84.45        -44.63       201.65 o
 -33   5   9       1483.10       2324.92       239.09 o
 -31   5   9      18595.16      17751.37       561.68 o
 -29   5   9       2213.03       1722.18       162.86 o
 -27   5   9        158.04        467.40       119.61 o
 -25   5   9       4521.53       6309.16       253.28 o
 -23   5   9      27425.30      30758.28       583.33 o
 -21   5   9      42497.24      52740.90       887.22 o
 -19   5   9      31252.86      29558.69       531.56 o
 -17   5   9       9295.33      11749.07       260.18 o
 -15   5   9      90145.02     114201.84      2310.49 o
 -13   5   9      56932.39      66025.27      1189.04 o
 -11   5   9        295.34        570.45        82.96 o
  -9   5   9      10693.27      13104.38       285.26 o
  -7   5   9      93278.09     110543.70      3671.71 o
  -5   5   9      69409.15      92151.21      2459.83 o
  -3   5   9      57346.64      71380.66      1572.76 o
  -1   5   9      55656.32      59093.59      1400.93 o
   1   5   9      21710.68      23047.20       751.89 o
   5   5   9      88120.66     104515.78      3343.29 o
   7   5   9      50693.46      53654.48      1337.64 o
   9   5   9     119544.57     145696.95      4414.21 o
  11   5   9      25908.27      35601.25      1011.06 o
  13   5   9      34259.52      38938.19       755.62 o
  15   5   9       6502.66       6628.57       287.26 o
  17   5   9      10536.23      12041.76       333.16 o
  19   5   9        361.49        536.91       100.65 o
  21   5   9      23660.97      19476.48       735.17 o
  23   5   9      35658.38      35814.18       731.47 o
  25   5   9      16233.34      17659.59       609.43 o
  27   5   9      17084.23      17802.27       552.62 o
  29   5   9      19332.76      20399.68       649.78 o
  31   5   9      12907.15      15294.86       588.81 o
  33   5   9       7118.56       5677.24       490.08 o
 -38   6   9       3083.77       2694.27       298.69 o
 -36   6   9        414.36        733.78       244.27 o
 -34   6   9       8043.87       7742.37       378.81 o
 -32   6   9      21441.66      20177.68       648.24 o
 -30   6   9       4193.55       5625.79       521.08 o
 -28   6   9      21657.55      22638.38       523.21 o
 -26   6   9       4696.97       4034.96       186.35 o
 -24   6   9      23698.02      25117.91       513.33 o
 -22   6   9      19982.41      22233.41       428.24 o
 -20   6   9       1095.38       1161.44       107.15 o
 -18   6   9      41081.61      43812.96       807.47 o
 -16   6   9     106037.02     122285.16      3002.67 o
 -14   6   9       7708.88       7126.13       183.39 o
 -12   6   9       4747.57       7895.84       173.04 o
  -8   6   9      65031.16      77246.01      1545.03 o
  -6   6   9      76233.36     104565.48      2780.58 o
  -4   6   9        503.70        640.36        85.21 o
  -2   6   9       8603.42       9061.72       235.03 o
   0   6   9      72286.60      83848.16      1642.11 o
   2   6   9      74703.54      94300.89      2424.20 o
   4   6   9       1870.83       3288.95       233.56 o
   6   6   9      85377.20     108073.33      2550.00 o
   8   6   9      81279.02     110294.78      2609.44 o
  10   6   9       9487.55      10488.26       250.12 o
  12   6   9       2764.01       3494.83       143.19 o
  14   6   9         70.30        203.52        93.89 o
  16   6   9      38121.63      46628.77       946.24 o
  18   6   9      36497.49      41705.02       926.87 o
  20   6   9     117032.53     127621.44      2553.43 o
  22   6   9       9544.89       9706.37       283.22 o
  24   6   9       2753.04       2413.52       150.63 o
  26   6   9       3290.96       2809.20       182.28 o
  28   6   9      31137.31      29103.21      1178.21 o
  30   6   9       3397.37       3238.86       270.57 o
  32   6   9      15055.57      13394.02       576.87 o
  34   6   9        985.40        420.64       232.89 o
 -37   7   9       2624.06       2805.50       290.84 o
 -35   7   9          2.07       -216.24       216.24 o
 -33   7   9       4688.48       4316.81       298.80 o
 -31   7   9       1617.21        957.48       182.41 o
 -29   7   9       9452.27       9344.17       386.61 o
 -27   7   9       4224.10       4680.67       200.83 o
 -25   7   9       4621.00       5215.14       245.71 o
 -23   7   9      94753.73     105759.61      2012.33 o
 -21   7   9      11517.67      11237.23       297.04 o
 -19   7   9      59896.09      74716.36      1341.35 o
 -17   7   9      12377.98      14039.59       312.40 o
 -15   7   9      33980.12      40736.12       742.62 o
 -13   7   9       5297.57       4975.63       272.76 o
 -11   7   9       3595.46       4040.91       276.64 o
  -9   7   9     191523.47     212679.69     14967.17 o
  -7   7   9      51762.77      62219.31      1126.76 o
  -5   7   9       5735.89       5842.29       175.60 o
  -3   7   9      11841.01      12727.26       285.13 o
   1   7   9      20292.92      21219.45       434.13 o
   3   7   9      19001.70      16901.66       609.81 o
   5   7   9     163477.58     172343.47      8189.46 o
   9   7   9        120.79        192.44        73.59 o
  11   7   9       4054.33       4050.98       290.19 o
  13   7   9      28879.48      30467.41       654.25 o
  15   7   9       1385.80       1393.51       159.02 o
  17   7   9     138979.62     155311.97      3431.63 o
  19   7   9      91182.26     104857.68      2204.55 o
  21   7   9       4558.15       6219.65       284.02 o
  23   7   9       5198.48       5564.71       212.94 o
  25   7   9      38052.34      43666.63      1029.49 o
  27   7   9      22617.07      21329.48       664.27 o
  29   7   9        824.68        425.57       190.19 o
  31   7   9       1856.20       2369.78       255.23 o
  33   7   9      22245.56      19124.81       731.16 o
 -36   8   9       2487.58       2028.34       250.09 o
 -34   8   9       3881.58       3641.04       279.17 o
 -32   8   9         89.15       -176.43       176.43 o
 -30   8   9      63277.93      64922.15      1643.73 o
 -28   8   9      36726.06      33129.59       831.09 o
 -26   8   9         19.57        396.70       113.62 o
 -24   8   9      29949.06      33516.72       639.84 o
 -22   8   9       4429.42       4506.52       241.06 o
 -20   8   9      31613.50      31093.39       655.40 o
 -18   8   9       7683.26       7249.67       312.40 o
 -16   8   9      15403.79      15393.63       312.40 o
 -14   8   9      11666.27      14253.16       296.81 o
 -10   8   9      64806.59      74420.72      1352.88 o
  -8   8   9      38398.71      54567.43       972.21 o
  -6   8   9        482.77       1516.82       107.78 o
  -4   8   9      65422.08      79386.66      1715.17 o
  -2   8   9      31307.19      39994.02       784.28 o
   0   8   9      83777.53     101127.07      2135.84 o
   2   8   9       9752.76      13028.12       460.63 o
   4   8   9     373999.84     278811.59     20798.77 o
   6   8   9      11619.02      10042.36       329.54 o
   8   8   9       1801.49       1448.98       115.09 o
  10   8   9      59970.12      68733.23      1303.31 o
  12   8   9       3806.72       5471.12       193.16 o
  14   8   9     122244.65     124871.91      2514.95 o
  16   8   9      75023.11      77125.88      1500.09 o
  18   8   9       1095.54       1686.02       153.13 o
  20   8   9        115.92        108.09       134.46 o
  22   8   9      85873.74      91790.06      2038.78 o
  24   8   9      52296.15      56911.14      1830.60 o
  26   8   9      20104.60      20042.53       629.35 o
  28   8   9      15517.75      12878.77       673.41 o
  30   8   9      35902.18      33429.38      1019.20 o
  32   8   9       6801.07       6859.73       380.93 o
 -35   9   9        154.87        256.97       217.68 o
 -33   9   9          6.71       -173.10       183.09 o
 -31   9   9       5104.78       4681.19       359.00 o
 -29   9   9       4925.57       3537.49       236.43 o
 -27   9   9      12117.25      14050.69       517.95 o
 -25   9   9      44930.32      50422.88      1023.06 o
 -23   9   9      13249.91      13859.31       365.60 o
 -21   9   9        471.30        290.80       118.59 o
 -19   9   9      17313.33      15640.85       377.20 o
 -17   9   9      18110.35      22432.22       449.76 o
 -15   9   9      43958.17      48519.69       869.70 o
 -13   9   9      44647.44      50156.86       874.63 o
 -11   9   9      12285.84      12638.20       335.60 o
  -9   9   9       3931.64       4644.22       222.50 o
  -7   9   9      46401.38      50338.45      1025.04 o
  -5   9   9          1.02        -54.73        93.44 o
  -3   9   9      34948.00      39890.01       817.78 o
  -1   9   9      68257.09      80247.19      1509.79 o
   1   9   9     159116.08     175997.86     10809.51 o
   3   9   9      12173.34      13469.81       365.04 o
   5   9   9      14861.90      15281.24       596.78 o
   7   9   9      13633.12      12580.54       492.37 o
   9   9   9        442.53        144.50        79.72 o
  11   9   9        587.91        775.78        99.80 o
  13   9   9       7589.01       7525.84       254.49 o
  15   9   9      66505.34      72117.28      1518.14 o
  17   9   9       2723.28       2266.92       150.23 o
  19   9   9       7786.57       7775.46       288.19 o
  21   9   9      56328.83      55773.75      1233.13 o
  23   9   9      12780.98      12489.23       510.43 o
  25   9   9       2587.08       3323.34       318.42 o
  27   9   9       1795.97       2047.99       274.05 o
  29   9   9        508.05        432.23       198.87 o
  31   9   9         35.32        -31.34       292.38 o
 -32  10   9          5.60       -183.64       183.64 o
 -30  10   9       8107.83       7670.21       539.56 o
 -28  10   9       5979.20       7085.02       538.32 o
 -26  10   9      16592.77      15980.92       522.73 o
 -24  10   9      14823.99      15194.90       526.75 o
 -22  10   9        554.48        400.95       127.32 o
 -20  10   9       4462.61       4171.75       328.53 o
 -18  10   9      25657.54      22670.76       471.60 o
 -16  10   9      36033.94      37483.12       695.69 o
 -14  10   9       5890.59       7665.66       223.39 o
 -12  10   9       2702.04       2558.86       244.44 o
 -10  10   9       7971.55      10301.71       288.46 o
  -8  10   9       4697.56       4127.80       220.93 o
  -6  10   9      15441.06      16179.65       377.98 o
  -4  10   9      71584.48      76487.94      1699.16 o
  -2  10   9      26923.71      31938.26       660.90 o
   0  10   9        197.43        923.92       125.90 o
   2  10   9        502.85        545.65       118.14 o
   4  10   9      68410.62      77257.90      1602.69 o
   6  10   9      53206.95      62734.62      1311.67 o
   8  10   9       3108.72       3837.20       171.23 o
  10  10   9      16087.47      15216.92       345.11 o
  12  10   9      66024.94      77784.27      1469.46 o
  14  10   9      63104.36      75964.87      1527.81 o
  16  10   9      33824.86      36727.06       740.68 o
  18  10   9      10252.22      12241.30       487.31 o
  20  10   9        551.75        954.90       160.30 o
  22  10   9        475.10        776.22       210.28 o
  24  10   9       2824.65       2250.67       323.10 o
  26  10   9      20514.34      18837.99       741.24 o
  28  10   9       1403.01        691.24       252.97 o
 -31  11   9       3892.09       4070.27       280.41 o
 -29  11   9      22304.27      19902.76       751.69 o
 -27  11   9       2015.84       1102.14       242.28 o
 -25  11   9      25794.25      23410.81       778.71 o
 -23  11   9        677.60       2187.40       204.55 o
 -21  11   9         14.31         24.43       119.87 o
 -19  11   9      15291.45      19719.46       498.59 o
 -17  11   9       1280.96        991.52       116.51 o
 -15  11   9       1126.34       1951.29       124.30 o
 -13  11   9       5675.76       4917.82       183.15 o
 -11  11   9      48395.81      46845.23       848.26 o
  -9  11   9         70.39        386.48       114.21 o
  -7  11   9      47690.64      49492.06      1008.33 o
  -5  11   9      35017.45      35094.49       712.66 o
  -3  11   9       6037.57       6984.85       231.79 o
  -1  11   9      79764.23      83905.01      1649.22 o
   1  11   9     278290.44     287956.47     21497.45 o
   3  11   9      33202.99      31929.56       681.67 o
   5  11   9       4429.24       5724.13       211.03 o
   7  11   9       9864.70      10740.66       307.96 o
   9  11   9      75284.05      73234.64      1386.09 o
  11  11   9       7622.60       8854.90       258.28 o
  13  11   9       2819.84       2356.32       143.66 o
  15  11   9       1830.56       2470.19       150.85 o
  17  11   9      37736.00      38401.43       831.53 o
  19  11   9       1142.06       1955.33       224.37 o
  21  11   9      46696.40      48729.72      1386.51 o
  23  11   9       3818.71       4885.01       307.28 o
  25  11   9       1620.62        964.96       238.46 o
  27  11   9       1505.75        963.03       273.51 o
 -30  12   9       2034.81       2005.04       287.70 o
 -28  12   9      22145.95      22400.18       813.88 o
 -26  12   9      20022.04      24316.85      1035.72 o
 -24  12   9       1195.29       1577.31       212.49 o
 -22  12   9       8821.79       9790.81       414.58 o
 -20  12   9      12781.33      12387.16       393.53 o
 -18  12   9       4557.94       3645.88       162.06 o
 -16  12   9      17158.75      19662.88       431.42 o
 -14  12   9       6286.50       5740.02       230.26 o
 -12  12   9       3099.17       3191.71       166.54 o
 -10  12   9      89874.35      96513.51      1676.56 o
  -8  12   9     113926.05     117527.81      2281.81 o
  -6  12   9      25921.32      28682.22       637.74 o
  -4  12   9      65865.88      66766.43      1559.57 o
  -2  12   9     141723.75     155136.88      3212.15 o
   0  12   9        366.48        358.92       123.32 o
   2  12   9         37.45        266.10       117.52 o
   4  12   9      10731.45      11406.16       324.04 o
   6  12   9       5511.17       6012.66       229.08 o
   8  12   9      55180.40      62724.82      1142.30 o
  10  12   9        630.72        756.58       109.43 o
  12  12   9       4491.56       4952.00       191.41 o
  14  12   9        129.62        122.17       126.27 o
  16  12   9      14637.94      14639.08       448.36 o
  18  12   9      75037.17      74316.65      1876.63 o
  20  12   9      58451.17      57148.18      1804.15 o
  22  12   9        236.70        331.08       203.56 o
  24  12   9       2189.58       2605.08       331.93 o
 -27  13   9       3800.62       3418.43       315.62 o
 -25  13   9       9107.34      10938.44       474.96 o
 -23  13   9       3093.05       2393.73       322.88 o
 -21  13   9      14211.46      12360.98       485.07 o
 -19  13   9       6901.29       6588.65       285.84 o
 -17  13   9       4246.15       3399.33       266.14 o
 -15  13   9       1543.43       1333.52       138.77 o
 -13  13   9       4521.48       4008.36       166.38 o
 -11  13   9       1253.79        908.06       107.21 o
  -9  13   9      36869.79      40265.73       745.52 o
  -7  13   9       1589.87       1705.73       151.69 o
  -5  13   9       9869.28       7563.21       280.94 o
  -3  13   9      21677.35      21725.07       501.23 o
  -1  13   9       1526.48       2292.31       158.98 o
   1  13   9        898.11        739.91       133.27 o
   3  13   9       5657.51       5975.49       242.12 o
   5  13   9         14.57       -127.61       127.61 o
   7  13   9      17156.57      16531.29       418.01 o
   9  13   9        157.50        202.63       102.03 o
  11  13   9       4359.03       3794.51       227.50 o
  13  13   9      81968.41      84673.23      2099.86 o
  15  13   9       3716.56       3585.28       227.61 o
  17  13   9      17722.35      18562.97       656.65 o
  19  13   9      11738.84      10849.74       504.72 o
  21  13   9       5110.34       5603.55       413.79 o
  23  13   9        144.88        300.86       215.53 o
 -24  14   9       5987.84       4740.61       382.24 o
 -22  14   9        353.00        653.98       197.74 o
 -20  14   9       4056.44       3830.95       258.98 o
 -18  14   9       5148.82       4064.84       260.26 o
 -16  14   9       2927.76       2929.47       191.11 o
 -14  14   9      10641.38      10114.61       359.13 o
 -12  14   9       8305.09       8373.27       328.81 o
 -10  14   9        289.50        757.30       128.07 o
  -8  14   9      53005.25      46559.45       994.24 o
  -6  14   9      22501.41      19941.21       747.61 o
  -4  14   9      39425.11      40958.64       926.61 o
  -2  14   9      38459.09      41726.59       896.61 o
   0  14   9      31894.90      30701.98       856.11 o
   2  14   9         32.62        367.78       155.78 o
   4  14   9       5579.46       7125.88       351.78 o
   6  14   9       1552.95       1614.49       242.10 o
   8  14   9       3779.70       3184.32       201.34 o
  10  14   9      96075.65      90720.72      2092.28 o
  12  14   9       6655.74       7430.46       310.98 o
  14  14   9      18105.01      16037.76       699.63 o
  16  14   9      18467.01      16532.20       634.93 o
  18  14   9      53538.68      54855.59      1658.05 o
  20  14   9       4778.70       4785.05       325.22 o
 -21  15   9       5793.97       4748.99       302.00 o
 -19  15   9       9960.98       8652.41       413.47 o
 -17  15   9       1009.86        999.30       193.87 o
 -15  15   9       8321.73       7344.68       466.83 o
 -13  15   9       2865.74       2484.17       181.54 o
 -11  15   9      11534.15      11555.82       394.95 o
  -9  15   9        452.83        301.82       124.19 o
  -7  15   9      20892.99      20063.27       646.31 o
  -5  15   9      41852.55      41967.54      1323.83 o
  -3  15   9       1964.16       2445.78       257.76 o
  -1  15   9         29.32        -18.42       208.22 o
   1  15   9       7935.30       7011.78       385.17 o
   3  15   9       2973.26       2886.58       272.87 o
   5  15   9       4325.78       4935.78       317.43 o
   7  15   9      22750.74      21931.44       686.21 o
   9  15   9       5739.00       5250.64       255.90 o
  11  15   9       1425.42       1831.29       173.96 o
  13  15   9      11493.84      10011.52       426.16 o
  15  15   9      29831.57      25592.40      1298.62 o
  17  15   9       9278.55       9323.08       495.59 o
 -16  16   9        573.25        513.81       188.21 o
 -14  16   9      18655.54      17791.65       603.48 o
 -12  16   9       4941.06       3863.10       260.47 o
 -10  16   9       5004.59       5209.92       246.82 o
  -8  16   9      10732.84       9898.53       380.27 o
  -6  16   9      12512.05      10689.58       433.59 o
  -4  16   9          7.19       -160.62       220.82 o
  -2  16   9        552.78       -199.84       223.80 o
   0  16   9      35549.51      33278.23      1176.90 o
   2  16   9        300.17         47.34       219.80 o
   4  16   9      56692.22      54700.90      1647.54 o
   6  16   9      27985.51      27530.16       940.82 o
   8  16   9       1901.17       1800.75       165.10 o
  10  16   9      57331.27      57330.01      1558.92 o
  12  16   9       1931.77       1323.58       197.49 o
 -11  17   9        995.59       1062.39       192.57 o
  -9  17   9       1873.49       1443.70       201.10 o
  -7  17   9      10545.57       8954.68       443.39 o
  -5  17   9       1351.09       1248.92       280.07 o
  -3  17   9      13180.42      10473.14       536.90 o
  -1  17   9      11896.47      12633.29       631.87 o
   1  17   9       8198.37       8071.25       457.71 o
   3  17   9       8617.57       7727.35       486.42 o
   5  17   9      16681.96      13925.73       663.05 o
   7  17   9       1273.75       1214.14       574.47 o
 -40   0  10       9505.55       8973.78       728.10 o
 -38   0  10          2.00       -303.18       311.74 o
 -36   0  10      22568.10      23775.08      1060.79 o
 -34   0  10       7614.38       8552.48       695.09 o
 -32   0  10        919.62        576.97       180.93 o
 -30   0  10         39.04       -152.62       152.62 o
 -26   0  10        991.81        668.91       176.47 o
 -24   0  10      38951.33      44575.96      1239.85 o
 -22   0  10      11730.55      13681.56       662.64 o
 -20   0  10     241060.58     195706.56     12107.26 o
 -18   0  10      69441.36      73911.66      1964.89 o
 -14   0  10     110394.39     116445.79      8725.67 o
  -6   0  10      11438.13      24042.24       801.44 o
  -4   0  10     521843.69        189.42       170.79 o
  -2   0  10      33788.53       3386.62       348.02 o
   6   0  10      71906.45      58563.80      2395.44 o
  10   0  10      68793.66      74941.84      2277.10 o
  12   0  10      53635.47      33006.82       906.94 o
  14   0  10      43542.42      55276.57      1481.74 o
  18   0  10      22344.97      22969.43       757.54 o
  20   0  10      57531.44      68127.82      2027.27 o
  22   0  10        145.98        256.77       154.21 o
  24   0  10     199542.31     207067.83      5863.65 o
  26   0  10      76761.22      85885.36      2323.64 o
  28   0  10      16974.20      18208.21       941.65 o
  30   0  10      50483.32      50546.87      3125.30 o
  32   0  10      64297.54      63951.62      2664.65 o
  34   0  10      64428.51      50893.97      2572.76 o
  36   0  10        588.38       -251.52       527.89 o
 -39   1  10        987.25       1246.57       258.90 o
 -37   1  10        628.97        406.42       222.83 o
 -35   1  10        312.57        550.22       202.20 o
 -33   1  10      14294.14      14413.95       488.89 o
 -31   1  10       5618.56       4990.56       217.71 o
 -29   1  10      11883.83       9910.22       294.76 o
 -27   1  10        396.70        986.03       121.35 o
 -25   1  10      84582.50      94050.19      1882.50 o
 -23   1  10       6926.40       7986.53       242.80 o
 -21   1  10     168693.12     148783.58      9250.45 o
 -19   1  10      28357.02      26374.74       540.16 o
 -15   1  10       4462.72       5594.24       264.49 o
 -13   1  10      18403.14      22318.93       453.14 o
  -9   1  10         52.56        629.70        65.70 o
  -7   1  10     116439.52         40.37        77.63 o
  -5   1  10     129934.05         -3.11        52.79 o
  -3   1  10     339186.66        509.26       121.10 o
  -1   1  10      51218.33        326.05       121.10 o
   1   1  10        840.03      17747.87       468.33 o
   3   1  10        924.92       3800.32       131.94 o
   5   1  10      29133.99      31051.38       621.40 o
   7   1  10     165106.77        127.31        99.37 o
   9   1  10        831.74       1115.30        79.97 o
  11   1  10       2124.79       2066.12        92.52 o
  13   1  10       7004.42      10658.60       399.15 o
  15   1  10       5969.52       5282.76       208.32 o
  17   1  10       3502.65       3065.46       146.06 o
  19   1  10      60698.99      75517.12      1548.34 o
  21   1  10     139746.09     148881.62      3120.34 o
  23   1  10       1341.61       3216.38       197.62 o
  25   1  10         14.67        427.39       129.34 o
  27   1  10      20802.31      20371.46       551.55 o
  29   1  10      14019.20      16343.91       571.52 o
  31   1  10       2753.70       3377.36       393.42 o
  33   1  10         53.50          3.75       221.22 o
  35   1  10      29750.00      31460.83      1047.69 o
 -40   2  10       1669.93       1874.85       291.48 o
 -38   2  10        232.89        419.93       243.76 o
 -36   2  10       5571.41       6187.78       436.69 o
 -34   2  10       7813.22       9669.55       457.28 o
 -32   2  10        990.54       1901.68       151.73 o
 -30   2  10       3299.06       3067.26       201.75 o
 -28   2  10     103535.69     116428.04      2265.38 o
 -26   2  10       3211.71       5166.55       205.93 o
 -24   2  10      10602.37      10946.81       402.91 o
 -22   2  10     112680.11     123071.04      2898.48 o
 -20   2  10      19047.72      19937.52       553.59 o
 -18   2  10      83217.79      92786.67      1971.82 o
 -16   2  10     178664.75     151202.53      9371.56 o
  -8   2  10     461334.03        -44.25        47.93 o
  -6   2  10     123442.35      77987.62      5871.97 o
  -4   2  10     126187.10      93939.15      7051.96 o
  -2   2  10       5004.05      11149.41       384.57 o
   0   2  10      81145.54      75019.01      2826.88 o
   2   2  10      49144.02      51641.06      1310.83 o
   4   2  10        622.05       1570.60        90.84 o
   8   2  10      20203.92      19012.67       415.26 o
  12   2  10      42047.63      37073.09       746.42 o
  14   2  10      82031.16      97258.09      2233.18 o
  16   2  10     140748.59     173181.66      5486.48 o
  18   2  10      71935.05      78246.16      1676.15 o
  20   2  10      32662.40      33960.77       746.20 o
  22   2  10       8571.34      11314.11       332.35 o
  24   2  10      27726.93      26086.90       612.04 o
  26   2  10        256.88        511.55       137.76 o
  28   2  10       6724.98       4130.10       248.21 o
  30   2  10      28418.16      29818.44       984.40 o
  32   2  10       2995.85       2708.26       296.02 o
  34   2  10       5653.01       6634.42       398.92 o
 -39   3  10         25.27       -207.51       246.58 o
 -37   3  10       4584.61       3902.49       408.88 o
 -35   3  10       3527.84       3484.94       303.73 o
 -33   3  10       8002.44       9248.91       378.35 o
 -31   3  10       2966.54       3478.36       181.49 o
 -29   3  10        309.90        158.54       115.88 o
 -27   3  10        143.80         47.50       106.01 o
 -25   3  10      15996.23      16200.19       362.06 o
 -23   3  10        374.60        159.78        92.08 o
 -21   3  10      67000.94      91080.65      1738.58 o
 -19   3  10     119092.54     134135.27      3903.97 o
 -17   3  10      17335.62      20356.95       645.22 o
 -15   3  10        103.27         64.91        73.67 o
 -13   3  10       4912.34       3136.91       194.83 o
 -11   3  10      46662.75      59941.70      1190.26 o
  -9   3  10     172325.14         -9.32        68.31 o
  -7   3  10      86751.55     105450.20      6548.91 o
  -5   3  10      12757.86       9423.96       226.55 o
  -3   3  10      26180.06      42831.22      1026.06 o
  -1   3  10     120645.96      82577.14      6225.97 o
   3   3  10      67324.95      91657.16      5684.08 o
   5   3  10      70658.34      84250.70      2342.05 o
   7   3  10      24274.94      30596.45       754.01 o
   9   3  10      21738.53      25598.40       474.19 o
  11   3  10     111738.63     110160.38      3164.40 o
  13   3  10        327.72        538.82        92.65 o
  15   3  10       1696.92       2269.13       129.13 o
  17   3  10      33414.11      31135.51       628.21 o
  19   3  10      11990.82      13077.52       355.14 o
  21   3  10      19394.22      21350.75       487.81 o
  23   3  10       1663.27       2024.16       146.32 o
  25   3  10      10584.87      13208.78       420.85 o
  27   3  10       3072.55       4921.91       263.13 o
  29   3  10         37.98        -63.73       201.31 o
  31   3  10       2145.60       2097.97       293.86 o
  33   3  10          1.26        -99.95       221.22 o
  35   3  10         73.77        162.85       237.91 o
 -38   4  10          8.12         22.49       253.16 o
 -36   4  10       4353.16       3896.19       377.36 o
 -34   4  10       2572.46       2309.28       274.49 o
 -32   4  10      39405.43      42905.19      1098.45 o
 -30   4  10      40285.95      44182.71       882.28 o
 -28   4  10       2709.67       2892.55       228.62 o
 -26   4  10        317.17        243.04       105.30 o
 -24   4  10       2216.43       2241.47       135.67 o
 -22   4  10     134063.89     151285.47      3769.21 o
 -20   4  10        554.83        299.43        76.82 o
 -18   4  10     105053.08     121927.98      2721.08 o
 -16   4  10      18401.62      23804.75       447.22 o
 -10   4  10      25212.08      20231.00       397.32 o
  -6   4  10      39884.70      61397.58      1396.00 o
  -2   4  10      38397.14      53795.68      1277.40 o
   0   4  10      10620.01       9477.83       250.45 o
   2   4  10      48223.61      48155.17      1164.37 o
   4   4  10      14084.97       8770.16       339.08 o
   6   4  10      10636.61      15518.63       423.69 o
   8   4  10      88733.06      79601.21      1801.72 o
  12   4  10      91198.05      99044.63      2015.37 o
  14   4  10      56434.21      67135.96      1325.19 o
  16   4  10      45982.00      50198.91      1350.88 o
  18   4  10      94365.05      97680.58      1981.63 o
  20   4  10     114663.41     129051.93      2725.57 o
  22   4  10      74098.96      72291.42      1431.64 o
  24   4  10       2168.91       2283.58       169.97 o
  26   4  10       9591.36      12793.60       364.61 o
  28   4  10       2644.58       2303.88       236.31 o
  30   4  10      36077.97      32469.16       990.45 o
  32   4  10       8125.34       7342.19       419.92 o
  34   4  10        137.71        300.96       233.42 o
 -39   5  10       4714.50       3445.72       360.22 o
 -37   5  10        159.03         43.91       254.97 o
 -35   5  10        645.23        338.83       204.57 o
 -33   5  10       7362.23       6782.43       369.38 o
 -31   5  10       2480.07       2468.83       226.04 o
 -29   5  10      13496.01      14807.56       377.31 o
 -27   5  10      11588.78      10366.87       538.51 o
 -25   5  10      23876.49      25345.29       559.66 o
 -23   5  10      10265.41       9817.98       248.35 o
 -21   5  10      13501.29      13955.46       297.50 o
 -19   5  10        456.55        441.47        89.75 o
 -17   5  10     109337.53     120473.19      2583.89 o
 -15   5  10        140.42        327.82        74.97 o
 -13   5  10       4377.21       4117.74       164.90 o
 -11   5  10        827.28       1941.21        99.47 o
  -9   5  10     198266.16     125109.36      9442.98 o
  -5   5  10      83287.27     105831.17      2713.59 o
  -3   5  10      19209.15      19734.18       404.22 o
   1   5  10      40066.62      50524.27      1162.99 o
   3   5  10      19862.77      21881.99       497.83 o
   5   5  10      41795.54      45833.12       905.36 o
   7   5  10      27740.50      41111.16       866.41 o
   9   5  10     110164.94     126873.97      3567.40 o
  11   5  10      24747.14      29071.16       598.63 o
  13   5  10      44967.30      58210.41      1156.03 o
  15   5  10        650.35       1530.61       170.14 o
  17   5  10      21205.84      19054.41       456.40 o
  19   5  10      35935.51      43058.71      1148.49 o
  21   5  10     207459.62     215315.27      8394.58 o
  23   5  10       9509.16       9011.21       280.43 o
  25   5  10       9743.30      10005.41       360.03 o
  27   5  10      16280.99      18013.49       558.54 o
  29   5  10      17690.28      14231.76       558.17 o
  31   5  10       1706.12       1025.14       229.79 o
  33   5  10         64.58        -23.86       224.28 o
 -38   6  10       2721.67       2301.44       282.04 o
 -36   6  10        751.00        271.85       228.02 o
 -34   6  10        519.12        511.40       223.25 o
 -32   6  10       7043.03       7127.66       350.56 o
 -30   6  10       4810.94       5109.49       372.01 o
 -28   6  10      66874.44      63047.72      1309.22 o
 -26   6  10        181.03        359.73       109.93 o
 -24   6  10      48417.67      49355.80       948.58 o
 -22   6  10      18674.72      21519.26       497.24 o
 -20   6  10        603.80        121.09        89.11 o
 -18   6  10      25797.10      28805.87       529.19 o
 -16   6  10       4590.04       3642.05       244.35 o
 -14   6  10      13636.17      16543.76       310.83 o
 -12   6  10      21641.18      33170.86       612.17 o
  -8   6  10      74324.77      91291.23      1969.03 o
  -6   6  10      30357.51      34550.87       658.25 o
  -2   6  10     143587.56     141183.34     22512.85 o
   4   6  10     106915.05     125129.78      3938.13 o
   8   6  10       3255.21       4005.55       178.77 o
  10   6  10      25081.54      29746.29       615.28 o
  12   6  10      59276.75      60739.43      1178.26 o
  14   6  10       5478.82       6580.19       236.88 o
  16   6  10     126027.62     140379.11      2965.99 o
  18   6  10      35569.03      40129.29       868.12 o
  20   6  10      46512.96      53084.47      1113.16 o
  22   6  10        190.07        415.87       110.35 o
  24   6  10     123776.25     128487.75      2405.59 o
  26   6  10      46999.07      47295.45      1203.74 o
  28   6  10      77419.79      82235.74      2239.97 o
  30   6  10      17729.79      15520.42       869.49 o
  32   6  10      38089.97      34138.90      1277.83 o
 -37   7  10       2530.85       3025.01       367.36 o
 -35   7  10       6336.70       4510.36       392.59 o
 -33   7  10        266.33        400.29       188.64 o
 -31   7  10       9096.61       7868.39       412.46 o
 -29   7  10      38589.17      41372.04       947.66 o
 -27   7  10        482.02        -12.39       112.13 o
 -25   7  10      12382.50      11613.77       646.65 o
 -23   7  10        987.41       1549.55       130.97 o
 -21   7  10     120863.42     126375.70      2341.64 o
 -19   7  10       3925.21       5386.77       224.69 o
 -17   7  10      20447.12      19296.37       391.91 o
 -15   7  10       5397.99       5387.07       160.08 o
 -11   7  10     154134.30     166645.22      5245.67 o
  -9   7  10       9815.27      12633.17       289.80 o
  -7   7  10      28773.15      31653.04       601.43 o
  -5   7  10       1855.23       3184.96       142.95 o
  -3   7  10      40667.24      42652.88       845.81 o
  -1   7  10     216279.05     206503.42     15470.21 o
   1   7  10      77964.61      96271.47      2456.04 o
   3   7  10       1365.02        564.71       101.49 o
   5   7  10      85314.12     107504.02      2567.30 o
   7   7  10      81583.99      90592.80      1856.99 o
   9   7  10        756.83       1584.60       126.99 o
  11   7  10      12554.69      14993.75       338.03 o
  13   7  10        210.44        192.45        90.50 o
  15   7  10       2479.24       3596.92       171.95 o
  17   7  10      31633.53      34583.74       781.59 o
  19   7  10       3598.37       3167.87       175.09 o
  21   7  10       4230.03       4254.66       201.03 o
  23   7  10       6097.09       5886.17       324.60 o
  25   7  10       9347.38       9167.91       331.39 o
  27   7  10       2780.49       3544.64       317.04 o
  29   7  10      11949.38      12233.53       746.74 o
  31   7  10      22946.50      21611.80       737.72 o
 -36   8  10       6432.63       6700.08       452.81 o
 -34   8  10       1957.29       1631.85       218.71 o
 -32   8  10         30.41       -153.86       172.74 o
 -30   8  10      12272.33      12379.49       471.83 o
 -28   8  10       1023.24       1213.97       148.37 o
 -26   8  10      79368.82      81901.98      1681.71 o
 -24   8  10         12.71        236.38       131.88 o
 -22   8  10      12556.93      13850.25       369.80 o
 -20   8  10       6165.35       5934.64       241.97 o
 -18   8  10     154957.75     173888.22      3986.11 o
 -16   8  10      29715.78      31970.22       572.75 o
 -14   8  10      56968.22      62357.72      1228.99 o
 -12   8  10      11045.37      11338.77       272.57 o
 -10   8  10     204254.75     200594.17     14156.70 o
  -8   8  10      13971.39      15874.37       464.17 o
  -6   8  10         43.69          2.13        83.88 o
  -4   8  10         57.46        143.70        90.29 o
  -2   8  10     117072.55     137130.89      2983.60 o
   0   8  10      55718.05      60671.86      1118.55 o
   2   8  10      86945.15      96975.27      2061.30 o
   4   8  10          2.71        245.66       106.44 o
   8   8  10       5818.10       6551.13       270.46 o
  10   8  10      31005.40      37004.62       808.30 o
  12   8  10       7947.41      11531.72       297.76 o
  14   8  10     147967.14     153195.36      3642.18 o
  16   8  10      18752.48      16536.10       420.97 o
  18   8  10       4938.49       5010.40       268.57 o
  20   8  10       5383.60       6671.91       269.83 o
  22   8  10       7134.40       9431.29       333.51 o
  24   8  10      55198.86      54067.50      1525.41 o
  26   8  10       4054.24       4533.24       344.75 o
  28   8  10         37.66        -79.70       176.33 o
  30   8  10        808.92        717.58       201.57 o
 -35   9  10       7842.43       7691.08       500.31 o
 -33   9  10        375.99        -21.94       196.04 o
 -31   9  10         22.05         26.11       170.10 o
 -29   9  10       3162.22       4376.09       295.11 o
 -27   9  10      64077.29      68011.13      1635.47 o
 -25   9  10       7943.02       6676.36       265.09 o
 -23   9  10         79.15        109.52       131.05 o
 -21   9  10      30120.76      29173.25       870.02 o
 -19   9  10       7779.67       8988.99       255.83 o
 -17   9  10      20503.00      21076.81       452.49 o
 -15   9  10      96945.63      99991.57      1861.87 o
 -13   9  10      18844.30      23759.34       697.77 o
 -11   9  10        592.82       1324.85       118.56 o
  -9   9  10       2384.44       3604.96       149.01 o
  -7   9  10      41946.27      46585.74       881.11 o
  -5   9  10      17328.11      19598.92       462.43 o
  -3   9  10       1919.92       2158.07       130.20 o
  -1   9  10        376.58        453.51       106.11 o
   1   9  10      60399.48      68099.91      1449.36 o
   3   9  10      38256.27      37500.01       817.97 o
   5   9  10       1415.16        920.15       121.65 o
   7   9  10      24660.06      25594.64       651.47 o
   9   9  10      20919.78      23032.22       563.10 o
  11   9  10      52105.91      54574.83      1010.83 o
  13   9  10       3507.27       3334.17       153.68 o
  15   9  10       1326.36       1148.73       128.32 o
  17   9  10       9679.83       9640.46       315.44 o
  19   9  10      58056.05      64165.20      1442.26 o
  21   9  10      10886.93      10672.74       386.24 o
  23   9  10       4722.63       5478.17       401.29 o
  25   9  10        239.59         51.85       218.26 o
  27   9  10       6574.60       6184.45       400.19 o
  29   9  10         17.94       -136.09       232.95 o
 -32  10  10      13661.10      15634.37       617.67 o
 -30  10  10       2399.90       2513.92       271.56 o
 -28  10  10      21925.00      21032.13       729.89 o
 -26  10  10      61272.56      60331.48      1584.35 o
 -24  10  10      13745.21      14642.63       425.05 o
 -22  10  10       2699.81       2720.28       165.17 o
 -20  10  10         68.77         23.13       107.45 o
 -18  10  10     144940.66     154349.78      3091.55 o
 -16  10  10       5986.57       6911.37       270.66 o
 -14  10  10     146805.31     147458.94      3101.71 o
 -12  10  10      47410.98      48337.32       948.66 o
 -10  10  10     168935.31     189481.23      4588.70 o
  -8  10  10       1702.69       2055.83       217.93 o
  -6  10  10       9751.13      10116.15       290.95 o
  -4  10  10       9620.18       8664.86       284.56 o
  -2  10  10      51704.69      63690.73      1223.08 o
   0  10  10      66006.45      71475.34      1413.07 o
   2  10  10      11809.62      12638.79       331.21 o
   4  10  10      24644.80      27833.84       632.45 o
   6  10  10       1113.73        558.29       112.85 o
   8  10  10      17141.49      19785.87       497.26 o
  10  10  10      44346.45      43248.99       975.65 o
  12  10  10       8012.87      10362.20       291.54 o
  14  10  10      21191.83      22412.30       489.44 o
  16  10  10      16870.68      16997.55       487.01 o
  18  10  10       1960.18       3033.75       175.39 o
  20  10  10      39455.11      43641.88      1506.65 o
  22  10  10      20638.31      21185.36       807.30 o
  24  10  10        255.71        263.51       217.25 o
  26  10  10       7872.88       6312.15       440.57 o
  28  10  10        901.15        158.86       243.36 o
 -31  11  10       3674.85       4308.79       476.60 o
 -29  11  10          2.76        237.08       226.19 o
 -27  11  10          0.23       -210.68       210.68 o
 -25  11  10      11361.16      12508.05       534.76 o
 -23  11  10      35540.15      34279.86       781.84 o
 -21  11  10         15.64        -20.34       117.19 o
 -19  11  10        336.29        505.51       124.77 o
 -17  11  10        392.94        200.01       105.08 o
 -15  11  10      30795.11      36398.84       679.31 o
 -13  11  10      10863.80       8887.70       365.25 o
 -11  11  10      63051.77      68004.99      1347.08 o
  -9  11  10        993.07       1680.71       131.85 o
  -7  11  10     173224.42     179655.80      4364.17 o
  -5  11  10          1.60        -83.29       102.08 o
  -3  11  10      14003.46      13475.88       361.22 o
  -1  11  10      40641.50      47170.43       931.44 o
   1  11  10       1162.41       1165.66       115.56 o
   3  11  10       4495.96       5548.50       252.40 o
   5  11  10      38800.49      41941.57       866.73 o
   7  11  10      25795.63      26524.07       652.71 o
   9  11  10      31543.59      34897.77       783.49 o
  11  11  10        586.27        340.90       136.51 o
  13  11  10      20096.53      22157.07       485.34 o
  15  11  10      25072.65      26138.54       577.74 o
  17  11  10      20494.67      19860.99       736.17 o
  19  11  10       4451.13       5686.85       294.68 o
  21  11  10      45471.26      44272.02      1282.41 o
  23  11  10        574.92        381.08       208.07 o
  25  11  10       3130.00       3120.83       303.53 o
  27  11  10       3019.86       2402.04       303.45 o
 -30  12  10       1182.30       1384.30       274.61 o
 -28  12  10        124.43        678.43       252.63 o
 -26  12  10       2216.83       1859.65       253.39 o
 -24  12  10      19228.76      19589.74       623.36 o
 -22  12  10          2.74        310.37       173.95 o
 -20  12  10       7900.52       7356.12       331.19 o
 -18  12  10       5602.08       5211.84       207.00 o
 -16  12  10       9225.45       9353.80       260.63 o
 -14  12  10       1201.59       1585.97       126.50 o
 -12  12  10      37137.56      36058.86       768.58 o
 -10  12  10          5.16         83.32       120.53 o
  -8  12  10       6370.28       7668.28       274.40 o
  -6  12  10       8724.45       9709.19       295.52 o
  -4  12  10      52835.54      57403.43      1170.77 o
  -2  12  10      26815.84      27457.56       590.25 o
   0  12  10      52147.18      58533.58      1268.52 o
   2  12  10      35510.83      35883.80       736.59 o
   4  12  10      20336.49      19810.18       461.44 o
   6  12  10      28198.47      28370.87       701.53 o
   8  12  10      29836.90      30154.13       711.16 o
  10  12  10       7164.66       7615.57       333.37 o
  12  12  10       2356.83       1935.19       130.45 o
  14  12  10        510.57        510.77       140.65 o
  16  12  10        194.83        339.94       148.23 o
  18  12  10        398.08        334.62       167.01 o
  20  12  10      64432.71      62625.76      1751.74 o
  22  12  10       3455.76       3776.09       281.98 o
  24  12  10      15292.97      13953.05       594.40 o
 -27  13  10         88.49       -124.27       196.20 o
 -25  13  10       1944.44       1786.08       227.43 o
 -23  13  10       1124.01        459.24       190.22 o
 -21  13  10      32009.00      31611.60       883.41 o
 -19  13  10       1459.41       1007.92       152.83 o
 -17  13  10       2469.40       3270.55       223.99 o
 -15  13  10        124.93         25.24       113.39 o
 -13  13  10      27382.71      30344.82       604.94 o
 -11  13  10      32165.38      33804.46       711.71 o
  -9  13  10      18248.06      19336.14       461.64 o
  -7  13  10      18229.28      20447.96       756.34 o
  -5  13  10       2489.91       3333.74       174.33 o
  -3  13  10        573.47        519.03       129.05 o
  -1  13  10       4898.39       4368.01       200.85 o
   1  13  10      22529.72      25043.46       556.83 o
   3  13  10      54926.84      55269.66      1162.93 o
   5  13  10      15148.65      16839.84       424.02 o
   7  13  10       7240.15       7901.16       284.02 o
   9  13  10        252.96        113.74       151.24 o
  11  13  10      43174.07      44996.10      1126.16 o
  13  13  10       7922.69       7888.67       325.82 o
  15  13  10      19870.93      21209.67       639.13 o
  17  13  10        449.97       1002.48       174.76 o
  19  13  10      15933.89      16750.22       648.63 o
  21  13  10       1024.85       1718.25       238.71 o
  23  13  10       3493.24       2955.26       275.39 o
 -24  14  10       1361.32       1088.47       213.03 o
 -22  14  10       1631.40       1380.72       212.86 o
 -20  14  10      19186.65      16821.87       594.50 o
 -18  14  10      38752.48      38671.87      1000.06 o
 -16  14  10          1.15       -127.93       127.93 o
 -14  14  10        774.55        611.69       128.37 o
 -12  14  10       2666.77       3917.09       290.92 o
 -10  14  10          3.71        -92.27       192.29 o
  -8  14  10      10767.99       9400.98       394.58 o
  -6  14  10      13133.59      13912.43       438.75 o
  -4  14  10      17083.80      18021.99       497.00 o
  -2  14  10       8894.20       9310.98       344.94 o
   0  14  10        118.34        684.98       167.64 o
   2  14  10      13177.17      14473.29       466.51 o
   4  14  10        144.30         32.99       169.61 o
   6  14  10      92126.35      88369.95      2403.91 o
   8  14  10      15857.85      14850.11       589.32 o
  10  14  10         10.04         32.54       211.55 o
  12  14  10      34461.00      34139.48       858.94 o
  14  14  10       3658.77       3581.29       231.55 o
  16  14  10      12460.59      12751.70       612.66 o
  18  14  10       1676.53       2025.54       244.80 o
  20  14  10        329.57        224.64       208.45 o
 -21  15  10       4799.71       3827.63       266.60 o
 -19  15  10       2170.80       2492.33       225.85 o
 -17  15  10       4307.65       4189.52       266.99 o
 -15  15  10      13337.26      12905.48       466.82 o
 -13  15  10        720.53        951.73       135.69 o
 -11  15  10      18426.51      17002.63       658.94 o
  -9  15  10       1682.75       2130.05       250.21 o
  -7  15  10         11.00         23.05       217.29 o
  -5  15  10        124.90         18.52       206.77 o
  -3  15  10      22953.08      22035.15       749.23 o
  -1  15  10      14530.26      12838.89       586.01 o
   1  15  10       3619.23       2868.43       267.80 o
   3  15  10       3009.91       2779.68       267.38 o
   5  15  10          7.85        -96.65       210.24 o
   7  15  10       5607.48       5325.28       371.25 o
   9  15  10      30990.55      31847.44      1049.18 o
  11  15  10       8516.26       6115.49       629.74 o
  13  15  10      12087.30      11548.55       409.85 o
  15  15  10       7246.59       7145.21       511.27 o
 -16  16  10          0.31        454.60       172.17 o
 -14  16  10       2153.78       1970.48       167.21 o
 -12  16  10       5715.63       4823.16       335.90 o
 -10  16  10      20983.35      19001.82       707.47 o
  -8  16  10      31358.09      27627.35       935.53 o
  -6  16  10       2099.64       1871.34       267.81 o
  -4  16  10      19866.34      17755.76       692.18 o
  -2  16  10       5485.31       4808.29       344.78 o
   0  16  10       1488.32       1240.18       251.36 o
   2  16  10        139.87         89.35       227.04 o
   4  16  10       2914.11       2495.27       277.05 o
   6  16  10        479.55        977.66       263.39 o
   8  16  10       1133.60        785.97       263.11 o
  10  16  10       1542.28       1814.41       277.67 o
  12  16  10       1587.89       1314.11       259.53 o
  -9  17  10       4635.68       3219.37       328.47 o
  -7  17  10       3164.27       2989.85       319.77 o
  -5  17  10      21237.55      20420.96       772.67 o
  -3  17  10      19464.79      17591.24       700.80 o
  -1  17  10        616.63        503.07       270.40 o
   1  17  10        109.57         97.74       230.21 o
   3  17  10       8507.75       9560.68       500.88 o
   5  17  10        874.37        615.68       246.00 o
 -39   1  11       1568.53       1366.25       267.73 o
 -37   1  11        441.85        570.03       241.13 o
 -35   1  11        761.84        800.05       205.65 o
 -33   1  11      16544.24      14961.53       539.24 o
 -31   1  11       2037.74        996.05       131.82 o
 -29   1  11      14135.92      14356.50       488.99 o
 -27   1  11         18.83        318.14       110.07 o
 -25   1  11      40514.71      45552.46       925.91 o
 -23   1  11      10388.15      10419.80       327.09 o
 -17   1  11     107179.62     124215.30      9471.67 o
 -13   1  11      14592.31      13642.74       336.25 o
 -11   1  11     109076.09     100870.00      7555.00 o
  -7   1  11       1417.46        148.86        60.25 o
  -5   1  11      27778.77      22051.02       562.09 o
  -3   1  11       6291.39      12647.27       355.37 o
   1   1  11     136904.98         -6.21        71.42 o
   3   1  11      11141.22      27974.12       609.47 o
   7   1  11      26905.77      19400.35       421.41 o
  11   1  11        263.11        900.96       148.18 o
  13   1  11      11107.63       9968.24       264.02 o
  15   1  11      39653.90      39098.57       828.41 o
  17   1  11      40893.08      39604.13       844.95 o
  19   1  11      25335.80      24502.38       581.94 o
  21   1  11      52249.48      55326.14      1148.24 o
  23   1  11      22524.68      18966.76       520.62 o
  25   1  11      18544.14      23050.53       623.08 o
  27   1  11       2461.16       2253.80       182.53 o
  29   1  11      56816.18      56989.50      2037.05 o
  31   1  11       2478.44       2708.56       277.65 o
  33   1  11      21853.77      21099.42       826.83 o
  35   1  11        128.56        148.79       240.29 o
 -40   2  11       4325.49       4230.77       414.07 o
 -38   2  11      16229.32      16022.19       671.66 o
 -36   2  11       2506.55       2657.84       299.01 o
 -34   2  11       2158.64       1961.00       210.17 o
 -32   2  11       2770.57       2410.02       158.44 o
 -30   2  11       1794.90       3709.01       210.39 o
 -28   2  11      13336.66      15673.50       425.51 o
 -26   2  11      54919.76      59385.70      1189.56 o
 -24   2  11      43749.67      50922.16       984.97 o
 -22   2  11       3475.93       3370.38       199.94 o
 -20   2  11      69023.69      89422.27      2006.85 o
 -16   2  11      36843.36      41706.04       778.79 o
 -10   2  11      22171.90      21738.08       448.52 o
  -8   2  11      56095.30      58819.27      1363.83 o
  -6   2  11      20360.54      14928.29       339.12 o
  -2   2  11      45495.62      52184.36      1507.68 o
   0   2  11      42772.73      57364.82      1854.79 o
   6   2  11     137630.58        -46.58        74.53 o
   8   2  11       2033.84        564.57        76.32 o
  10   2  11      30641.45      42482.75       781.37 o
  12   2  11       1494.71       3036.97       167.91 o
  14   2  11      37445.38      38216.96       805.12 o
  16   2  11      24253.37      23780.06       506.71 o
  18   2  11      37497.46      38582.60       832.31 o
  20   2  11       9223.52       8398.67       274.15 o
  22   2  11      10950.29       7032.50       257.48 o
  24   2  11      20572.90      26605.75       703.88 o
  26   2  11      71108.93      76601.86      1607.90 o
  28   2  11          3.22        141.12       189.88 o
  30   2  11      41691.51      39038.65      1152.15 o
  32   2  11       3533.47       3259.89       372.63 o
  34   2  11      19522.97      18042.71       706.86 o
 -39   3  11       1687.86       1839.89       327.61 o
 -37   3  11      10852.77       9701.23       636.21 o
 -35   3  11       1329.23       1506.47       239.85 o
 -33   3  11      15715.42      17709.68       589.20 o
 -31   3  11      15959.33      14525.55       376.32 o
 -29   3  11       9080.72       9762.74       313.24 o
 -27   3  11      59216.14      64624.25      1480.68 o
 -25   3  11      14002.77      14474.62       379.66 o
 -23   3  11      97597.72     101395.65      1962.87 o
 -21   3  11      26384.94      28866.19       561.79 o
 -19   3  11       7602.07      11253.21       268.10 o
 -17   3  11      77177.77      76120.13      1576.61 o
 -13   3  11     169532.16     185977.89     13898.97 o
  -7   3  11      54673.23      61576.45      1351.10 o
  -3   3  11      11949.33       6417.02       293.06 o
   3   3  11      89662.89     105160.98      3757.03 o
   5   3  11      12707.51       6414.68       203.87 o
   7   3  11      38730.61      38425.99       738.16 o
   9   3  11      22416.35      30020.07       606.96 o
  11   3  11      10620.84      18411.39       452.73 o
  13   3  11      12883.57      12080.03       331.05 o
  15   3  11      16106.13      15189.98       585.49 o
  17   3  11      10435.61      12522.75       446.02 o
  19   3  11      77856.67      84529.45      1786.10 o
  21   3  11       5131.75       6512.71       309.38 o
  23   3  11     173221.14     177691.30      4110.76 o
  25   3  11      26053.24      22603.44       552.43 o
  27   3  11      26531.73      28937.10       799.99 o
  29   3  11        178.74        356.31       207.03 o
  31   3  11       1458.93       1017.23       269.87 o
  33   3  11         20.99        -74.94       224.05 o
 -38   4  11       1422.82       1510.31       309.38 o
 -36   4  11         11.69        -60.73       214.59 o
 -34   4  11       4013.32       3600.70       282.51 o
 -32   4  11      10600.12      10681.49       398.57 o
 -30   4  11       4088.89       2768.10       162.94 o
 -28   4  11      54854.87      56083.67      1114.35 o
 -26   4  11       8957.65       8355.80       252.90 o
 -24   4  11       3527.34       3350.08       214.99 o
 -22   4  11        527.69        358.17        81.00 o
 -20   4  11      77803.46      91140.82      1890.21 o
 -18   4  11      10421.22       9516.30       327.41 o
 -16   4  11      19768.04      24599.83       489.25 o
 -14   4  11      10304.10      17651.75       385.05 o
 -12   4  11      35487.69      49328.46      1028.01 o
 -10   4  11      40304.04      50864.12      1039.67 o
  -8   4  11      47371.88      46607.60       912.75 o
  -6   4  11       3115.83       3222.33       119.99 o
  -4   4  11        375.72       1729.52       151.12 o
  -2   4  11      34383.48      55983.78      1484.36 o
   0   4  11       4606.02       5756.10       239.13 o
   2   4  11        815.30         51.31        75.13 o
   4   4  11       3209.93       2569.46       119.26 o
   6   4  11      25232.48      27089.66       715.07 o
   8   4  11        910.31       2329.71       274.62 o
  10   4  11      30865.83      31647.46       596.68 o
  12   4  11      12284.28      14792.25       341.81 o
  14   4  11       3277.81       4219.13       180.22 o
  16   4  11      18140.67      17893.55       430.11 o
  18   4  11      18777.24      19289.94       470.97 o
  20   4  11      20119.12      23547.83       595.23 o
  22   4  11       1274.29       1618.47       131.62 o
  24   4  11       3133.32       3630.04       258.72 o
  26   4  11       2824.35       4183.19       220.20 o
  28   4  11        556.70        527.16       200.28 o
  30   4  11      28666.20      27353.80       917.33 o
  32   4  11       2200.37       1973.11       260.87 o
  34   4  11      17597.02      18259.99       706.72 o
 -39   5  11        415.29        394.35       297.05 o
 -37   5  11        192.68        -42.42       246.11 o
 -35   5  11        568.19        377.87       226.41 o
 -33   5  11       1041.53        918.45       213.33 o
 -31   5  11       2258.13       1397.59       182.80 o
 -29   5  11       9533.34       8897.93       303.84 o
 -27   5  11      66240.95      63168.28      1329.52 o
 -25   5  11         13.23        127.92        92.74 o
 -23   5  11       7200.95       6022.53       402.12 o
 -21   5  11       8278.19       9738.73       344.55 o
 -19   5  11      44761.57      53263.46      1018.29 o
 -17   5  11       9743.34      13628.89       321.55 o
 -15   5  11        791.09       1266.25       119.70 o
 -13   5  11      28310.37      32839.65       929.11 o
 -11   5  11     248095.48     171634.88     12809.04 o
  -9   5  11      11902.61      13733.29       313.07 o
  -7   5  11      47631.11      46780.06       886.40 o
  -5   5  11        277.73        522.38        83.85 o
  -3   5  11      44539.04      50113.64      1176.25 o
  -1   5  11        275.78        419.32        78.16 o
   1   5  11     168700.97     150447.97     11309.21 o
   3   5  11      43752.35      61506.22      1558.89 o
   5   5  11      44682.82      59218.89      1393.62 o
   7   5  11      70390.02      77663.29      1745.26 o
   9   5  11      89500.16      94813.52      2252.56 o
  11   5  11      20539.91      20746.89       447.50 o
  13   5  11      54235.84      62497.86      1263.94 o
  15   5  11       9815.65      10392.38       305.53 o
  17   5  11       2725.93       2359.36       145.34 o
  19   5  11       1029.24       1310.80       138.10 o
  21   5  11       2324.93       2171.29       156.98 o
  23   5  11      10337.77      11052.67       376.07 o
  25   5  11      13123.65      12934.52       378.16 o
  27   5  11        266.17        264.68       173.32 o
  29   5  11       5560.23       8826.47       428.95 o
  31   5  11       1652.03       1874.61       248.30 o
  33   5  11      27697.59      26148.65       902.54 o
 -38   6  11        121.92        -49.99       252.12 o
 -36   6  11       5832.99       4909.42       465.97 o
 -34   6  11       4144.50       2805.26       270.06 o
 -32   6  11        292.12        201.92       168.88 o
 -30   6  11       4814.50       3974.45       266.91 o
 -28   6  11      47872.30      51859.92       981.21 o
 -26   6  11       4209.87       4000.18       217.70 o
 -24   6  11      22073.33      23845.64       562.83 o
 -22   6  11      24257.22      24977.24       522.33 o
 -20   6  11      47812.68      47970.94       909.83 o
 -18   6  11       6194.75       5323.55       207.11 o
 -16   6  11         77.10        160.92        75.34 o
 -14   6  11     153882.62     159650.53      4466.69 o
 -12   6  11      45451.26      50213.93       955.88 o
 -10   6  11      10445.95      12671.42       434.39 o
  -8   6  11     104472.03     103093.37      2091.52 o
  -6   6  11      48256.04      52118.53      1027.67 o
  -4   6  11       7651.11       6314.90       200.72 o
   0   6  11       3727.70       3984.78       277.09 o
   2   6  11         23.46         82.27        97.77 o
   4   6  11        263.29       1678.71       156.03 o
   6   6  11      68353.72      73819.41      1669.31 o
   8   6  11      56843.62      68515.11      1477.96 o
  10   6  11        165.72        428.80        93.54 o
  12   6  11         55.72        -46.22        80.74 o
  14   6  11      14335.05      15513.93       380.78 o
  16   6  11      14937.54      16765.55       415.26 o
  18   6  11      73928.88      84380.75      2096.00 o
  20   6  11       3432.99       3161.03       179.68 o
  22   6  11      39636.12      43786.61       980.04 o
  24   6  11      24829.14      26124.14       641.14 o
  26   6  11         24.39        432.17       136.24 o
  28   6  11       1654.06       1840.57       220.59 o
  30   6  11        169.57        -50.99       193.96 o
  32   6  11       7475.80       7597.00       424.48 o
 -37   7  11        929.83       1045.59       219.88 o
 -35   7  11        478.98        195.14       193.50 o
 -33   7  11       7274.86       5797.82       435.52 o
 -31   7  11      12613.28      12479.20       472.56 o
 -29   7  11       1856.66       2014.67       157.61 o
 -27   7  11        734.99       1085.36       116.26 o
 -25   7  11      97347.02     108564.82      2172.50 o
 -23   7  11      48616.43      57212.77      1103.36 o
 -21   7  11      11051.27      14404.67       357.68 o
 -19   7  11       2750.25       3540.12       171.07 o
 -17   7  11      22048.85      23531.35       438.51 o
 -15   7  11      65175.32      75525.38      1333.69 o
 -13   7  11      76279.27      94261.86      2280.99 o
 -11   7  11      74524.09      85660.70      1610.92 o
  -9   7  11       1977.95       3156.33       129.19 o
  -7   7  11       5981.52      10438.57       266.86 o
  -5   7  11      23638.43      25080.20       550.78 o
  -3   7  11      18124.18      22250.65       492.19 o
  -1   7  11        126.63         -2.08        90.79 o
   1   7  11      18072.24      18905.41       870.65 o
   3   7  11      62086.60      70937.66      1625.57 o
   5   7  11       7082.16      11593.62       503.38 o
   7   7  11       2922.72       2539.31       162.99 o
   9   7  11      24226.80      24429.92       806.40 o
  11   7  11      57699.79      60565.08      1392.78 o
  13   7  11       5211.12       5783.76       201.48 o
  15   7  11      69622.40      72369.07      1481.24 o
  17   7  11         72.76        153.03       117.15 o
  19   7  11      10359.76      10058.77       393.76 o
  21   7  11      61373.28      67949.85      1462.55 o
  23   7  11       3720.23       2990.45       202.05 o
  25   7  11       4965.79       4526.24       289.40 o
  27   7  11         58.49        160.15       209.61 o
  29   7  11      21889.10      23726.04       772.63 o
  31   7  11        687.30        764.26       213.90 o
 -36   8  11        197.90       -106.46       207.51 o
 -34   8  11        448.96        577.95       204.45 o
 -32   8  11        342.97        329.06       180.09 o
 -30   8  11       2570.85       3152.82       309.65 o
 -28   8  11       3103.45       3771.61       255.99 o
 -26   8  11      93298.72      91758.20      1873.32 o
 -24   8  11       1875.78       2362.98       164.52 o
 -22   8  11         24.97        -15.96       117.86 o
 -20   8  11        101.97        -97.32        97.32 o
 -18   8  11       4319.23       5239.35       282.68 o
 -16   8  11      10872.29      11324.70       256.29 o
 -14   8  11       6565.33       8968.01       255.73 o
 -12   8  11      81045.23      93733.68      1674.84 o
 -10   8  11      22298.21      22618.48       463.87 o
  -8   8  11      73367.88      93054.76      1771.84 o
  -6   8  11      41400.82      44784.86       812.52 o
  -4   8  11      21492.62      22987.93       483.06 o
  -2   8  11     142891.84     170493.67      6359.95 o
   0   8  11         32.75         -4.73        85.53 o
   2   8  11     130991.65     148237.02      3939.39 o
   4   8  11     102631.48     123458.52      3116.28 o
   6   8  11      18532.11      18994.38       463.31 o
   8   8  11      98400.57     109659.57      2442.75 o
  10   8  11      14438.09      13154.53       475.42 o
  12   8  11      11243.33      15586.10       431.38 o
  14   8  11      52860.40      62648.00      1287.34 o
  16   8  11      87196.14      90840.77      1900.00 o
  18   8  11      30240.43      28329.46       647.49 o
  20   8  11       9415.56      12286.42       374.18 o
  22   8  11      33355.10      30706.62       791.68 o
  24   8  11       3910.90       3538.23       263.52 o
  26   8  11      45128.29      41255.89      2215.45 o
  28   8  11        279.31         60.57       228.52 o
  30   8  11      18057.46      16332.73       689.85 o
 -35   9  11       1342.81       1211.63       228.70 o
 -33   9  11         34.16        -87.76       184.30 o
 -31   9  11       1840.96       1262.75       263.13 o
 -29   9  11      16891.02      18901.80       879.80 o
 -27   9  11        606.51        800.97       198.77 o
 -25   9  11          2.83         -0.69       133.32 o
 -23   9  11        762.03        811.38       138.91 o
 -21   9  11       2571.31       2827.76       228.70 o
 -19   9  11      17624.13      17602.39       384.93 o
 -17   9  11      17550.72      19710.90       404.44 o
 -15   9  11      10599.69      11497.89       304.73 o
 -13   9  11       2039.29       2843.88       175.27 o
 -11   9  11     127404.31     134874.59      2567.06 o
  -9   9  11     224139.36     228834.00      9028.96 o
  -7   9  11      23887.04      23683.94       555.10 o
  -3   9  11      28447.28      33460.02       702.46 o
  -1   9  11     193797.05     210566.67     10142.16 o
   1   9  11          1.90        -99.63       105.47 o
   3   9  11       2474.15       2868.07       172.76 o
   5   9  11       5971.80       8805.90       288.80 o
   7   9  11       4147.15       4076.95       214.40 o
   9   9  11       2908.57       4414.48       292.35 o
  11   9  11      10176.88      10321.55       333.03 o
  13   9  11       4861.65       4248.88       283.54 o
  15   9  11     109516.46     130258.62      2832.02 o
  17   9  11      10717.55       8995.04       299.45 o
  19   9  11      98286.63     101794.63      2134.42 o
  21   9  11        846.99        401.87       164.32 o
  23   9  11      46079.21      48756.19      1505.43 o
  25   9  11       4301.34       4349.68       446.47 o
  27   9  11       3752.28       3266.45       310.52 o
  29   9  11       5698.63       5827.23       456.23 o
 -32  10  11       7923.54       8587.67       708.13 o
 -30  10  11       4168.38       3198.50       282.78 o
 -28  10  11        404.71        920.55       237.05 o
 -26  10  11        745.54        896.60       230.00 o
 -24  10  11      21417.36      21338.03       607.23 o
 -22  10  11      20191.10      20211.23       486.90 o
 -20  10  11       3757.05       2793.04       143.18 o
 -18  10  11       6736.22       8677.25       254.65 o
 -16  10  11      82424.79      82418.54      1621.67 o
 -14  10  11      27581.99      25641.34       569.17 o
 -12  10  11      51896.85      56319.67      1256.54 o
 -10  10  11       5483.12       8789.53       294.23 o
  -8  10  11     187123.81     200280.58      5133.90 o
  -6  10  11      10885.17      11227.62       328.01 o
  -4  10  11      34957.35      39398.37       930.28 o
  -2  10  11       6934.35       7914.64       269.56 o
   0  10  11       1975.17       1890.52       139.42 o
   2  10  11       2762.28       2838.33       157.61 o
   4  10  11      11071.31      10591.01       316.66 o
   6  10  11       5991.85       6348.38       301.23 o
   8  10  11      25382.17      24880.35       588.54 o
  10  10  11      58408.45      57151.80      1215.30 o
  12  10  11     103955.79     106063.83      2314.38 o
  14  10  11      10092.05      10650.84       309.79 o
  16  10  11      26804.63      32669.35       727.27 o
  18  10  11      10674.88      13522.35       382.43 o
  20  10  11       2067.14       1795.09       229.77 o
  22  10  11       5169.35       5032.24       386.49 o
  24  10  11       1086.69        408.93       227.32 o
  26  10  11       3054.01       1991.79       270.51 o
  28  10  11       2759.46       2367.54       292.45 o
 -31  11  11       4220.98       3277.85       308.52 o
 -29  11  11       3343.59       3080.68       290.10 o
 -27  11  11      12849.57      11903.66       598.23 o
 -25  11  11      16743.76      17918.33       652.74 o
 -23  11  11       3482.27       4054.09       254.77 o
 -21  11  11      13723.91      12013.75       362.01 o
 -19  11  11      12662.67      13593.75       337.56 o
 -17  11  11      17703.53      21680.02       456.06 o
 -15  11  11        738.91       1067.84       139.54 o
 -13  11  11      63343.32      58894.55      1189.36 o
 -11  11  11          0.53        193.95       116.32 o
  -9  11  11      61367.00      67241.67      1337.97 o
  -7  11  11       4089.37       4495.49       250.53 o
  -5  11  11       2385.16       4230.64       286.05 o
  -3  11  11      20382.32      21227.70       519.98 o
  -1  11  11      51367.27      59956.74      1297.72 o
   1  11  11      27569.27      29988.26       716.13 o
   3  11  11      38283.11      43998.38       948.69 o
   5  11  11      13070.04      14863.74       431.70 o
   7  11  11      20877.53      22995.60       559.45 o
   9  11  11        112.48         58.91       125.59 o
  11  11  11      11281.36      13395.51       387.80 o
  13  11  11      15128.67      16157.77       486.96 o
  15  11  11       2734.01       1665.93       140.54 o
  17  11  11       8276.52       8784.66       422.51 o
  19  11  11       4807.82       4859.77       286.08 o
  21  11  11       8533.04       7342.56       386.25 o
  23  11  11       6857.22       5664.15       405.29 o
  25  11  11       5823.07       6428.88       398.74 o
 -30  12  11      28097.29      30452.31      1127.62 o
 -28  12  11        550.41        373.93       240.00 o
 -26  12  11       2417.05       2478.20       233.55 o
 -24  12  11        988.70       1023.95       191.51 o
 -22  12  11      27501.30      25264.27       846.58 o
 -20  12  11       6339.45       6333.48       252.99 o
 -18  12  11       4902.98       3215.72       168.26 o
 -16  12  11        743.92        792.43       104.72 o
 -14  12  11        379.24        208.77       132.59 o
 -12  12  11     106667.84     115908.73      2344.91 o
 -10  12  11      68086.98      71360.33      1473.60 o
  -8  12  11      61420.70      65042.25      1302.47 o
  -6  12  11      11166.38      10388.72       304.82 o
  -4  12  11      29877.62      29858.88       630.03 o
  -2  12  11       1558.57       2640.16       235.12 o
   0  12  11      48064.99      49056.24      1005.98 o
   2  12  11       9643.09      10520.38       328.45 o
   4  12  11        250.19        539.50       128.36 o
   6  12  11      46389.93      48797.56      1007.57 o
   8  12  11        690.91        592.87       139.62 o
  10  12  11        465.52        500.94       146.87 o
  12  12  11       1594.37       1591.23       201.07 o
  14  12  11         19.63       -126.40       126.40 o
  16  12  11      30982.30      30172.53       838.86 o
  18  12  11       1346.49        859.20       171.94 o
  20  12  11       1803.37       2174.82       237.30 o
  22  12  11       6884.17       7135.41       409.08 o
  24  12  11      19553.32      18401.81       799.20 o
 -27  13  11       5622.11       5347.09       407.47 o
 -25  13  11       3808.55       3747.05       319.04 o
 -23  13  11      27256.91      23799.33       745.76 o
 -21  13  11      36009.94      34164.94       863.87 o
 -19  13  11       1951.40       1767.67       162.75 o
 -17  13  11       5353.34       5047.46       340.04 o
 -15  13  11      22780.38      21466.24       640.82 o
 -13  13  11        653.18        187.25       159.05 o
 -11  13  11       8871.24       8914.91       297.79 o
  -9  13  11       2834.66       3526.98       182.71 o
  -7  13  11       6639.40       6587.12       248.74 o
  -5  13  11      54583.75      59716.98      1253.84 o
  -3  13  11      15628.21      15665.15       410.07 o
  -1  13  11       3992.60       3641.33       189.01 o
   1  13  11      13603.02      13328.42       363.24 o
   3  13  11        261.72        607.26       139.53 o
   5  13  11       3113.23       3250.22       183.82 o
   7  13  11        295.31        200.72       151.01 o
   9  13  11        772.98       1428.00       191.00 o
  11  13  11      48527.91      47117.88      1362.99 o
  13  13  11       5440.53       4404.75       343.55 o
  15  13  11      23907.30      24584.60       705.45 o
  17  13  11      16656.33      16210.28       534.82 o
  19  13  11       1660.38       1565.58       221.67 o
  21  13  11      13373.89      12382.98       545.86 o
 -24  14  11       1877.27       2088.08       231.77 o
 -22  14  11      15512.57      14650.83       538.88 o
 -20  14  11        115.05        352.66       174.66 o
 -18  14  11       2701.63       2455.02       174.07 o
 -16  14  11          0.39         19.29       117.31 o
 -14  14  11       3055.17       3267.56       353.56 o
 -12  14  11         81.50        180.09       200.55 o
 -10  14  11      30946.24      32335.39       917.98 o
  -8  14  11         12.58        209.18       177.00 o
  -6  14  11      16047.59      17589.50       506.75 o
  -4  14  11       7004.58       7298.37       334.40 o
  -2  14  11       9481.41      10318.44       387.27 o
   0  14  11      22585.46      23243.32       727.88 o
   2  14  11      18604.02      16402.58       491.74 o
   4  14  11      17359.26      17182.78       593.48 o
   6  14  11       5044.19       5042.73       350.26 o
   8  14  11      99775.00      94399.55      3411.52 o
  10  14  11         92.55        172.73       216.33 o
  12  14  11      26043.55      24777.36       878.86 o
  14  14  11      17867.81      15072.59       673.39 o
  16  14  11      15736.13      16621.13       558.70 o
  18  14  11       1353.78       1189.92       215.08 o
 -21  15  11        143.59        533.67       182.98 o
 -19  15  11      16265.42      14326.13       530.96 o
 -17  15  11       5919.41       5962.53       264.66 o
 -15  15  11       2052.01       2663.41       284.13 o
 -13  15  11      18523.19      17320.45       671.52 o
 -11  15  11      12720.96      11453.97       538.17 o
  -9  15  11      11578.12      10222.58       661.53 o
  -7  15  11       9903.02      10422.63       490.62 o
  -5  15  11       3850.24       3996.42       298.07 o
  -3  15  11      20057.73      21168.81       729.40 o
  -1  15  11       3950.93       4333.42       335.81 o
   1  15  11       1608.38       1009.28       224.86 o
   3  15  11        242.54        171.02       211.82 o
   5  15  11       4699.64       5039.39       335.39 o
   7  15  11        153.78         26.35       225.68 o
   9  15  11        881.34       1066.97       242.42 o
  11  15  11      16851.53      14064.31       610.97 o
  13  15  11       8511.29       7659.24       690.65 o
  15  15  11       1095.09       1033.40       305.31 o
 -16  16  11      37213.29      37500.43      1203.46 o
 -14  16  11      12249.33       9249.04       539.01 o
 -12  16  11       5803.18       4933.15       426.64 o
 -10  16  11      13608.83      13089.10       579.15 o
  -8  16  11       1984.63       2031.31       287.10 o
  -6  16  11      10932.81       8255.95       506.18 o
  -4  16  11      14391.42      12995.65       584.78 o
  -2  16  11       2356.90       1364.12       256.67 o
   0  16  11        517.22        809.49       229.95 o
   2  16  11      10303.88       9629.35       494.30 o
   4  16  11      13778.15      12359.93       574.04 o
   6  16  11      14923.64      14864.06       635.63 o
   8  16  11     114142.33     104862.17      3379.04 o
  10  16  11        482.85        293.07       238.70 o
  -9  17  11        920.82        670.49       249.05 o
  -7  17  11        595.28        555.60       265.59 o
  -5  17  11        683.44        299.76       240.50 o
  -3  17  11       9972.42      10071.98       542.82 o
  -1  17  11          9.01       -145.93       259.20 o
   1  17  11      12825.22      10838.33       544.16 o
   3  17  11      33995.13      30699.72      1040.28 o
 -40   0  12       2854.11       2885.18       492.47 o
 -38   0  12        523.41        105.38       336.02 o
 -36   0  12      21473.80      22103.46      1137.86 o
 -34   0  12       1891.95       1405.61       306.76 o
 -32   0  12      25645.19      25836.10      1150.67 o
 -30   0  12       1691.87        984.47       280.96 o
 -28   0  12       2515.96       1305.25       239.06 o
 -26   0  12      59286.28      60311.21      2039.04 o
 -24   0  12      76878.48      82368.13      2348.63 o
 -22   0  12      53691.63      67041.83      2481.60 o
 -20   0  12      23304.25      20758.48      1979.06 o
 -18   0  12       1133.91       2999.24       192.49 o
 -14   0  12       1183.80       1336.72       115.97 o
 -12   0  12      28264.42      35137.24       993.47 o
  -8   0  12       8508.86      15479.20       486.03 o
  -4   0  12      49678.46      38011.87      2054.08 o
  -2   0  12     125244.30         15.53        68.31 o
   2   0  12        397.90      25967.29       947.79 o
   6   0  12     790691.12          3.11        68.31 o
  10   0  12      32445.43      37955.54      1632.46 o
  12   0  12      58943.54      63127.25      1810.71 o
  14   0  12     155066.78     170995.20     12787.30 o
  16   0  12      67580.70      63200.00      2244.41 o
  18   0  12       1454.97       2670.63       191.27 o
  20   0  12      12971.69      15436.49       512.73 o
  22   0  12       7526.54       8028.30       360.62 o
  24   0  12     133473.44     133420.02      3534.65 o
  26   0  12       6845.18      14498.69       982.67 o
  28   0  12     187376.89     178989.42      6684.46 o
  30   0  12      11068.75      12989.93       842.97 o
  32   0  12      92060.92      88178.91      3629.60 o
  34   0  12         68.11        474.00       332.54 o
 -39   1  12       2920.53       3186.79       327.13 o
 -37   1  12       1837.06       1574.07       268.68 o
 -35   1  12       5098.85       5199.09       327.67 o
 -33   1  12       3590.75       2965.51       227.82 o
 -31   1  12       1290.54       2415.19       154.12 o
 -29   1  12        716.90       1596.07       134.10 o
 -27   1  12       9977.69       9488.46       275.33 o
 -25   1  12        384.75        267.68       100.90 o
 -23   1  12      94782.88     102891.05      2036.54 o
 -21   1  12      12803.91      15022.05       455.24 o
 -19   1  12      13997.79      16618.22       439.77 o
 -17   1  12      40754.39      48660.93      1087.23 o
 -15   1  12       4171.54       1794.00        94.92 o
 -11   1  12      16267.32      28305.20       571.02 o
  -9   1  12      52310.93      72623.83      2310.13 o
  -7   1  12     365576.72         12.42        52.79 o
  -5   1  12      49033.66      54778.41      1780.61 o
  -3   1  12       3761.69       2684.31       132.78 o
  -1   1  12      20368.87      13903.96       349.82 o
   1   1  12     248104.69      73031.70      4536.73 o
   3   1  12     147303.58         17.99        54.96 o
   5   1  12       8152.30      18512.97       395.53 o
   7   1  12     144851.12     178944.58     11048.38 o
   9   1  12      15949.76      14374.10       351.38 o
  11   1  12      34535.98      31990.73       744.74 o
  13   1  12       2122.56       7369.37       255.76 o
  15   1  12      26176.86      26306.15       583.14 o
  17   1  12      27659.86      27508.05       583.01 o
  19   1  12      25283.88      24116.50       528.19 o
  21   1  12        229.98        264.59       110.35 o
  23   1  12       5170.28       6997.37       284.90 o
  25   1  12      42127.96      41849.34       876.87 o
  27   1  12      13882.02      17205.88       577.46 o
  29   1  12      18363.33      18328.27       887.38 o
  31   1  12      17007.69      16281.38       639.36 o
  33   1  12       4478.15       4148.44       318.67 o
 -40   2  12        514.73        422.13       295.43 o
 -38   2  12      20855.46      20371.71      1485.70 o
 -36   2  12        236.92        193.48       212.80 o
 -34   2  12      10826.73       9695.48       442.79 o
 -32   2  12        647.04        318.70       133.55 o
 -30   2  12      62228.83      69133.30      1934.86 o
 -28   2  12       4888.87       4183.54       307.80 o
 -26   2  12        680.66        761.35       111.76 o
 -24   2  12       1700.60       1864.53       133.49 o
 -22   2  12      17148.04      19376.01       767.92 o
 -20   2  12      20595.21      19998.88       714.65 o
 -18   2  12     108562.16     111255.15      2700.82 o
 -16   2  12       6304.70      12258.39       304.78 o
 -10   2  12     182982.98        -46.58        86.95 o
  -8   2  12      19242.65      22568.28       496.41 o
  -4   2  12      58054.86      75856.09      4052.17 o
  -2   2  12      27603.07      50092.19      1445.07 o
   0   2  12      36467.86      49451.15      1326.98 o
   2   2  12       6203.93      11297.79       326.99 o
   4   2  12      39775.07      47822.70      1150.01 o
   6   2  12      61665.37      69818.12      1757.98 o
  10   2  12      58906.02      41393.75       855.70 o
  12   2  12       6505.03       9186.12       252.10 o
  14   2  12     104035.29     107825.00      2566.66 o
  16   2  12      12964.72      15618.93       383.72 o
  18   2  12      56351.27      71734.91      1685.93 o
  20   2  12       7497.18       8987.62       280.60 o
  22   2  12      18608.90      17009.10       465.95 o
  24   2  12       3588.15       3052.32       245.75 o
  26   2  12       3025.61       2658.92       177.60 o
  28   2  12       5060.12       3080.17       351.68 o
  30   2  12       2051.65       1251.95       238.25 o
  32   2  12         49.81       -153.36       214.48 o
  34   2  12       6620.33       4699.50       332.28 o
 -39   3  12        874.83        390.31       306.27 o
 -37   3  12       3308.09       3163.58       341.87 o
 -35   3  12        477.72        644.64       219.64 o
 -33   3  12       4841.33       4285.58       265.16 o
 -31   3  12       1769.56       1248.88       139.86 o
 -29   3  12       3491.79       5640.20       216.37 o
 -27   3  12       1425.29       2407.61       234.49 o
 -25   3  12      20829.58      22260.39       504.65 o
 -23   3  12      71261.91      69684.62      1315.28 o
 -21   3  12      55974.32      70519.11      1360.82 o
 -19   3  12      76331.48      81287.64      1512.03 o
 -17   3  12       8135.28       9154.20       266.73 o
 -15   3  12       7903.84      10018.20       405.52 o
 -13   3  12      17812.77      18607.89       538.14 o
 -11   3  12      84647.55      83282.65      1927.83 o
  -9   3  12        442.01        337.49        74.23 o
  -7   3  12       7567.88       9760.43       250.17 o
  -5   3  12       2559.49       2123.36       132.57 o
   1   3  12      30129.12      48188.88      1402.62 o
   5   3  12      38133.15      58002.50      1352.22 o
   7   3  12      48596.64      51124.05      1050.74 o
   9   3  12      24949.14      31120.95       747.05 o
  11   3  12       2542.58       2036.43       109.07 o
  13   3  12          0.13         77.19        86.78 o
  15   3  12      10597.06      12410.70       323.89 o
  17   3  12        575.16        723.97       117.80 o
  19   3  12      16460.69      22367.71       495.64 o
  21   3  12        187.97         43.88       104.47 o
  23   3  12          2.50        152.97       115.25 o
  25   3  12        567.39        508.10       131.25 o
  27   3  12       2924.61       2750.55       248.19 o
  29   3  12        316.02       1074.15       218.10 o
  31   3  12       1954.44       1702.82       250.99 o
  33   3  12        449.92          8.40       224.71 o
 -38   4  12      18295.08      18596.29      1080.22 o
 -36   4  12        498.09        624.60       254.73 o
 -34   4  12      18640.63      18839.07       667.77 o
 -32   4  12       2867.66       3618.46       226.73 o
 -30   4  12       3119.55       3531.82       182.94 o
 -28   4  12      54601.24      61760.02      1281.79 o
 -26   4  12      32912.64      37360.20       905.11 o
 -24   4  12        486.72        290.60        83.93 o
 -22   4  12      22828.42      23967.66       573.77 o
 -20   4  12      63745.00      71936.47      1405.27 o
 -18   4  12      39336.73      39993.38       917.83 o
 -16   4  12       3614.69       3843.47       295.98 o
 -14   4  12     100121.50      95209.36      2552.59 o
  -8   4  12      55516.74      77338.38      1883.06 o
  -6   4  12      39026.75      41879.10       839.46 o
  -4   4  12        183.21        137.93       101.71 o
  -2   4  12      63843.36      63758.10      1502.64 o
   0   4  12     173453.53     158903.48     11905.42 o
   2   4  12       1712.04       5263.44       346.96 o
   4   4  12      97858.62     126497.75      6726.59 o
   6   4  12      28201.24      30963.04       654.03 o
  10   4  12     109862.02     128875.23      4779.61 o
  12   4  12       4256.24       4731.18       188.52 o
  14   4  12      44662.85      49175.88      1018.05 o
  16   4  12      84456.28     103819.91      2212.42 o
  18   4  12      57878.40      63895.54      1419.11 o
  20   4  12      53416.07      64420.56      1335.47 o
  22   4  12      24230.51      25973.62       672.75 o
  24   4  12      21397.68      24121.40       550.64 o
  26   4  12       9222.78       8693.88       368.22 o
  28   4  12        663.19        621.51       198.43 o
  30   4  12       3474.62       3731.63       290.45 o
  32   4  12          4.76       -149.96       213.29 o
 -39   5  12        737.38        738.59       304.22 o
 -37   5  12         76.03       -118.12       264.23 o
 -35   5  12          0.23       -217.95       217.95 o
 -33   5  12       3059.62       2987.91       251.69 o
 -31   5  12      14588.31      15491.62       479.42 o
 -29   5  12      51075.88      53171.25      1029.72 o
 -27   5  12       1998.86       1942.09       157.59 o
 -25   5  12      27786.18      31503.16       644.54 o
 -23   5  12       2933.22       3648.23       190.55 o
 -21   5  12     154455.33     159986.48      6174.04 o
 -19   5  12      71222.62      70508.19      1350.56 o
 -17   5  12       1115.63       1670.65       100.38 o
 -15   5  12      64922.18      71107.36      1394.72 o
 -11   5  12     177324.23     186564.78     13979.71 o
  -5   5  12       1984.55       1915.86        97.60 o
  -1   5  12      72824.18      88605.30      3601.22 o
   1   5  12     126189.11     147520.47      7836.54 o
   3   5  12      28471.33      29592.82       717.36 o
   5   5  12      65717.64      68183.12      1644.79 o
   7   5  12      92902.98     104299.56      3374.15 o
   9   5  12      11711.42      13448.95       381.67 o
  11   5  12      10522.01       8935.34       286.33 o
  13   5  12       2404.78       1436.33       106.50 o
  15   5  12      25010.12      32569.04       704.77 o
  17   5  12      35300.09      35067.07       760.99 o
  19   5  12      81995.89      92987.47      1894.87 o
  21   5  12      39718.50      43857.10       944.59 o
  23   5  12      16467.48      16355.95       436.88 o
  25   5  12       6372.50       5614.16       339.58 o
  27   5  12       1445.09       1499.42       210.00 o
  29   5  12      13790.50      12029.59       563.24 o
  31   5  12       2759.77       2711.37       265.67 o
  33   5  12       1904.45       1673.26       294.80 o
 -38   6  12       7109.69       5013.65       393.97 o
 -36   6  12       1324.51        957.16       246.44 o
 -34   6  12       2913.88       2358.18       230.14 o
 -32   6  12          1.24       -160.26       160.26 o
 -30   6  12       2482.55       2292.75       157.81 o
 -28   6  12       7297.37       8073.11       251.87 o
 -26   6  12      54111.30      57548.57      1153.55 o
 -24   6  12     159186.81     178779.88      4009.00 o
 -22   6  12       2354.85       3604.24       161.16 o
 -20   6  12      56925.02      61143.68      1157.90 o
 -18   6  12      55924.06      66295.95      1209.06 o
 -16   6  12      11548.72      10042.45       326.19 o
 -14   6  12       1743.51       2516.29       195.36 o
 -12   6  12      72871.58      77141.66      1555.61 o
 -10   6  12       2337.33       2215.15       108.35 o
  -8   6  12        500.24       1695.60       107.96 o
  -6   6  12       1138.22       1155.59       104.10 o
  -2   6  12          8.39         34.02        87.67 o
   2   6  12      70526.55      82785.93      1875.20 o
   6   6  12      27506.91      27536.26       642.44 o
   8   6  12      65875.45      70709.38      1622.46 o
  10   6  12      56548.00      69223.88      1597.40 o
  12   6  12       1319.86        713.18       116.32 o
  14   6  12      28251.91      30091.85       656.21 o
  16   6  12      12231.06      10440.59       304.38 o
  18   6  12       2463.65       2408.51       151.38 o
  20   6  12      10166.19       9306.30       312.77 o
  22   6  12      22333.96      23412.62       563.32 o
  24   6  12      65929.36      63910.69      1447.72 o
  26   6  12      14892.80      13449.65       536.82 o
  28   6  12      54006.85      52275.14      1929.37 o
  30   6  12       5849.89       6464.65       426.86 o
  32   6  12      56530.55      51241.48      1782.62 o
 -37   7  12        322.20        470.42       225.38 o
 -35   7  12       5795.08       5198.49       327.99 o
 -33   7  12        694.72        573.56       185.86 o
 -31   7  12      20199.32      16816.66       563.95 o
 -29   7  12      16101.62      14377.14       512.64 o
 -27   7  12      28443.23      31596.64       742.94 o
 -25   7  12      27408.79      26146.01       596.80 o
 -23   7  12      31178.05      28561.69       615.92 o
 -21   7  12         19.14        228.44        99.88 o
 -19   7  12       3643.16       3557.58       192.91 o
 -17   7  12      96349.48     106886.34      2074.25 o
 -15   7  12      80849.27      89749.12      1667.98 o
 -13   7  12       2919.01       2185.10       118.78 o
 -11   7  12      30117.90      31208.13       616.19 o
  -9   7  12     192975.69     198665.84     14917.48 o
  -7   7  12       4175.86       5451.84       206.94 o
  -5   7  12      31777.00      35023.43       731.33 o
  -3   7  12      48373.63      54449.64      1179.27 o
  -1   7  12      32370.42      37043.39       909.27 o
   1   7  12      35427.59      39853.14       907.49 o
   3   7  12      37546.43      46898.98      1231.43 o
   5   7  12       2415.97       2647.46       139.19 o
   7   7  12      16602.23      19357.09       484.71 o
   9   7  12       2888.97       4412.48       295.10 o
  11   7  12      64274.60      64081.61      1611.40 o
  13   7  12      14221.34      15156.49       399.17 o
  15   7  12     125275.23     135923.97      3394.32 o
  17   7  12       1413.64       1944.83       144.99 o
  19   7  12       2221.11       2146.36       154.95 o
  21   7  12        635.81       1008.87       145.20 o
  23   7  12          1.23       -120.25       142.23 o
  25   7  12       1031.84       1037.41       216.00 o
  27   7  12      17167.84      16362.01       665.14 o
  29   7  12        869.38       1010.29       256.91 o
  31   7  12       2874.49       3218.62       297.64 o
 -36   8  12          4.62         33.05       197.99 o
 -34   8  12       9590.92       7862.74       423.94 o
 -32   8  12          7.14       -130.09       165.34 o
 -30   8  12      11846.79      11172.52       502.22 o
 -28   8  12       3983.92       4728.00       330.50 o
 -26   8  12      24612.93      24823.58       615.47 o
 -24   8  12       8504.25       9267.73       319.82 o
 -22   8  12      18165.64      18651.95       426.75 o
 -20   8  12       1202.12       1441.05       140.14 o
 -18   8  12       5258.81       4581.17       174.05 o
 -16   8  12      45346.88      45609.48       897.98 o
 -14   8  12      40878.51      40926.73       800.56 o
 -12   8  12      28081.21      28847.66       780.39 o
 -10   8  12       3487.31       2618.35       127.35 o
  -8   8  12        188.36         18.81        88.42 o
  -6   8  12     203546.58     214719.89     10171.57 o
  -4   8  12     147101.38     156183.59      5797.79 o
  -2   8  12     134143.45     149705.19      3935.40 o
   0   8  12      14809.56      14873.89       411.34 o
   2   8  12      22598.91      25250.52       575.35 o
   4   8  12     157429.45     162794.81      5914.92 o
   6   8  12       3662.85       2799.88       152.07 o
   8   8  12       6284.58       5717.64       341.99 o
  10   8  12      18570.01      21862.74       568.50 o
  12   8  12       4440.34       4595.30       222.63 o
  14   8  12     104506.88     111759.52      2490.72 o
  16   8  12      15589.83      16485.52       441.21 o
  18   8  12     123007.25     133310.52      2827.05 o
  20   8  12        118.90        -43.58       131.63 o
  22   8  12      54344.73      58409.50      1497.29 o
  24   8  12        654.18        361.50       219.24 o
  26   8  12       6449.68       6246.32       389.06 o
  28   8  12       3958.05       4219.47       326.61 o
  30   8  12         88.43          8.17       247.59 o
 -35   9  12         69.65         55.01       180.01 o
 -33   9  12       1812.75       1361.92       279.86 o
 -31   9  12       8673.16       7321.27       485.48 o
 -29   9  12       2513.90       2319.15       275.83 o
 -27   9  12        591.81        382.44       196.94 o
 -25   9  12       3788.63       4446.48       235.13 o
 -23   9  12     171847.55     177738.02      3906.14 o
 -21   9  12        293.65        227.89       107.23 o
 -19   9  12        505.19        767.05       105.73 o
 -17   9  12      16060.10      18368.83       440.64 o
 -15   9  12      76801.28      86836.86      1646.74 o
 -13   9  12       1599.27       1990.72       146.29 o
 -11   9  12     110851.01     117271.97      2324.89 o
  -9   9  12       1620.43       1462.40       121.17 o
  -7   9  12      24393.00      29103.36       595.77 o
  -5   9  12        941.63        587.52       102.84 o
  -3   9  12      16261.06      17049.13       392.39 o
  -1   9  12      10954.51      16742.69       386.43 o
   1   9  12      66604.22      84961.70      1853.25 o
   3   9  12      29699.67      37786.84       856.45 o
   5   9  12      67726.25      79021.62      1718.81 o
   7   9  12      10442.04      12725.12       360.85 o
   9   9  12       9298.25      10989.76       353.16 o
  11   9  12          2.72        408.76       123.74 o
  13   9  12       3341.04       4308.37       230.27 o
  15   9  12      47134.88      51506.90      1084.19 o
  17   9  12      46117.28      48976.27      1069.27 o
  19   9  12      19720.96      20817.20       531.94 o
  21   9  12       1112.40        868.60       183.70 o
  23   9  12      10650.91      10290.39       504.31 o
  25   9  12        464.75        778.40       233.29 o
  27   9  12       2568.44       2541.42       288.64 o
  29   9  12       4158.14       4024.38       349.94 o
 -32  10  12        430.51        553.64       260.57 o
 -30  10  12        201.07         39.07       218.21 o
 -28  10  12      48142.46      48103.48      1575.24 o
 -26  10  12       1185.85        700.94       215.14 o
 -24  10  12        582.36         90.04       153.92 o
 -22  10  12       5221.18       4499.24       232.40 o
 -20  10  12     119095.82     127260.72      2688.44 o
 -18  10  12      40734.75      36802.69       773.79 o
 -16  10  12     103358.73     106251.97      2150.68 o
 -14  10  12      13432.63      16367.76       409.31 o
 -12  10  12       5137.24       5416.18       245.79 o
 -10  10  12     172408.30     180317.31      4665.12 o
  -8  10  12      48286.90      54732.36      1094.18 o
  -6  10  12      47091.61      56684.39      1126.70 o
  -4  10  12     100914.80     108818.95      2193.13 o
  -2  10  12     242435.56     249241.83      8826.71 o
   0  10  12      17906.95      15479.23       392.18 o
   2  10  12       8944.78      10241.33       305.58 o
   4  10  12        853.04        597.15       131.20 o
   6  10  12      41268.34      42624.04       980.79 o
   8  10  12      12392.10      11134.06       337.58 o
  10  10  12      11319.08      10369.58       355.89 o
  12  10  12       3193.22       2738.14       182.97 o
  14  10  12        357.60        111.18       144.46 o
  16  10  12       3479.74       4368.13       194.19 o
  18  10  12      92019.64      93548.23      2470.61 o
  20  10  12       4814.40       6145.14       318.71 o
  22  10  12       4082.91       3775.71       450.17 o
  24  10  12        704.38       1061.19       239.66 o
  26  10  12       5812.89       5514.12       363.98 o
 -31  11  12        492.06        318.43       255.93 o
 -29  11  12       1691.49       1305.00       250.72 o
 -27  11  12       1343.45       1219.72       245.59 o
 -25  11  12       7693.49       7878.33       361.57 o
 -23  11  12       3513.84       2775.33       212.04 o
 -21  11  12       4531.19       5147.43       250.35 o
 -19  11  12       3610.16       4551.83       183.75 o
 -17  11  12      21315.90      21415.31       526.59 o
 -15  11  12         16.30        225.76       124.08 o
 -13  11  12        108.52        164.66       117.65 o
 -11  11  12         15.88        715.78       121.32 o
  -9  11  12      16710.54      21077.24       520.03 o
  -7  11  12      10144.46      10744.17       344.76 o
  -5  11  12       8222.02       7603.95       279.17 o
  -3  11  12     185543.19     196308.16      8362.90 o
  -1  11  12        605.96        575.59       143.39 o
   1  11  12      48164.99      53170.18      1130.47 o
   3  11  12      97635.92      97492.70      1984.41 o
   5  11  12     106001.39     125754.65      2632.47 o
   7  11  12        688.08        464.28       128.62 o
   9  11  12        400.43        657.29       143.70 o
  11  11  12      14392.93      14360.39       485.24 o
  13  11  12      11353.23      12984.24       426.70 o
  15  11  12        419.80        319.21       205.68 o
  17  11  12        120.62        -53.98       139.73 o
  19  11  12      35780.45      32861.02       903.25 o
  21  11  12      46560.46      40935.66      1205.57 o
  23  11  12       4944.71       3665.36       294.51 o
  25  11  12       6089.42       6640.69       408.81 o
 -28  12  12       7533.75       7294.30       376.50 o
 -26  12  12       2950.86       2939.20       233.89 o
 -24  12  12      13085.95      11507.14       450.53 o
 -22  12  12       7201.48       6640.21       290.06 o
 -20  12  12      50341.98      47751.42      1154.74 o
 -18  12  12       1737.82       2320.77       166.47 o
 -16  12  12      16176.90      15418.81       425.02 o
 -14  12  12       4849.29       4743.61       209.46 o
 -12  12  12       2940.65       3678.90       191.90 o
 -10  12  12       5606.10       7440.51       317.66 o
  -8  12  12       6979.78       6461.13       268.24 o
  -6  12  12      10526.11      12010.20       366.45 o
  -4  12  12      74012.56      75190.84      1559.21 o
  -2  12  12      67170.99      67933.88      1416.71 o
   0  12  12      38843.91      35344.80       792.12 o
   2  12  12       6215.31       4820.96       220.73 o
   4  12  12      98224.02     104913.86      2113.01 o
   6  12  12      32285.21      34919.43       800.18 o
   8  12  12      12890.62      13853.78       416.76 o
  10  12  12       5100.78       5626.72       346.75 o
  12  12  12       7129.21       8383.82       460.64 o
  14  12  12        874.10        606.68       238.42 o
  16  12  12       6664.62       5304.44       296.72 o
  18  12  12      29150.61      26990.48       768.83 o
  20  12  12        399.77        540.55       195.80 o
  22  12  12       5932.77       5532.37       359.79 o
  24  12  12      13613.42      10308.77       532.12 o
 -27  13  12       1614.03       1792.79       235.00 o
 -25  13  12       8865.74       7736.73       440.35 o
 -23  13  12        531.57        208.44       171.13 o
 -21  13  12       5154.09       5283.06       399.54 o
 -19  13  12       1470.88       2231.69       159.09 o
 -17  13  12      51962.82      58387.48      1637.07 o
 -15  13  12       8495.62      10436.32       450.33 o
 -13  13  12      24205.78      22491.71       628.17 o
 -11  13  12      69972.03      70444.25      1418.14 o
  -9  13  12      47624.14      50668.73      1083.86 o
  -7  13  12         39.96       -122.75       122.75 o
  -5  13  12      24752.41      26924.23       610.31 o
  -3  13  12       2658.79       5174.69       454.31 o
  -1  13  12        545.31        876.66       144.68 o
   1  13  12       9831.66      10458.31       329.01 o
   3  13  12      74731.95      76864.75      1545.74 o
   5  13  12        358.02        104.08       132.02 o
   7  13  12       5761.41       4298.71       243.61 o
   9  13  12       7543.98       7738.69       386.46 o
  11  13  12      48974.99      52349.57      2241.39 o
  13  13  12       9421.75       7228.42       697.13 o
  15  13  12          0.75        273.60       241.27 o
  17  13  12         43.99        246.46       141.72 o
  19  13  12       8632.44       9139.63       425.79 o
  21  13  12        165.00        106.25       197.43 o
 -24  14  12      21687.85      17380.45       610.67 o
 -22  14  12       1679.51       1897.77       207.69 o
 -20  14  12        138.12        256.08       133.26 o
 -18  14  12       1581.11       1099.10       235.51 o
 -16  14  12         30.39         59.57       214.48 o
 -14  14  12      43032.67      41404.64      1453.67 o
 -12  14  12      10453.68      10734.84       488.53 o
 -10  14  12      10553.18       9915.69       504.48 o
  -8  14  12      39972.32      39744.55      1107.99 o
  -6  14  12       1508.90        997.27       188.39 o
  -4  14  12       2983.41       2631.58       218.60 o
  -2  14  12       4844.73       5800.56       345.58 o
   0  14  12        176.57       -128.21       170.56 o
   2  14  12      14851.70      16116.55       517.68 o
   4  14  12      31990.40      31881.96      1180.20 o
   6  14  12      15192.29      14341.11       581.56 o
   8  14  12      35599.79      34994.75      1073.30 o
  10  14  12      98479.81      91987.41      3404.96 o
  12  14  12       6426.16       5370.87       526.49 o
  14  14  12      26528.80      30116.81      1065.81 o
  16  14  12       4458.65       4565.13       385.81 o
  18  14  12       6787.93       5809.83       286.06 o
 -21  15  12      19368.99      15183.68       605.27 o
 -19  15  12      24766.77      25486.68      1000.89 o
 -17  15  12       4292.93       3625.81       310.21 o
 -15  15  12       4179.11       4310.30       324.72 o
 -13  15  12      36927.20      32887.04      1072.76 o
 -11  15  12       1339.86       1222.77       241.16 o
  -9  15  12        299.13       1129.33       225.63 o
  -7  15  12        565.46        192.70       218.97 o
  -5  15  12       2580.18       2970.09       316.65 o
  -3  15  12        279.71        -99.89       211.31 o
  -1  15  12       1647.79        997.50       268.14 o
   1  15  12       8985.87       7407.00       397.82 o
   3  15  12         32.63       -170.60       207.24 o
   5  15  12      60585.40      59506.16      1681.16 o
   7  15  12        392.65        527.99       226.65 o
   9  15  12       2107.43       2383.75       344.47 o
  11  15  12       1858.38       1967.94       275.54 o
  13  15  12       1921.33       1461.98       262.15 o
  15  15  12        578.83        903.22       277.70 o
 -16  16  12       7774.78       7622.72       439.86 o
 -14  16  12      16969.45      13589.25       601.80 o
 -12  16  12      15933.37      14526.06       619.39 o
 -10  16  12      33006.23      28814.09       967.34 o
  -8  16  12      10813.14      10583.07       566.16 o
  -6  16  12      10774.50       8651.54       466.14 o
  -4  16  12        586.16        622.04       238.58 o
  -2  16  12        294.13        501.06       260.47 o
   0  16  12        425.51        529.57       227.70 o
   2  16  12        218.31        195.76       230.46 o
   4  16  12       1487.15       1756.65       269.47 o
   6  16  12       2667.22       2111.47       281.07 o
   8  16  12       2741.67       3068.57       299.94 o
  10  16  12         22.58       -169.50       231.31 o
  -7  17  12       8701.76       6554.67       526.69 o
  -5  17  12      12297.84      10904.40       549.24 o
  -3  17  12       7175.03       6803.22       412.92 o
  -1  17  12       3958.33       3354.08       309.66 o
   1  17  12      15870.68      13623.97       636.49 o
 -39   1  13         26.05         45.16       267.04 o
 -37   1  13       3208.14       2858.84       302.50 o
 -35   1  13      32185.23      28172.36      1110.26 o
 -33   1  13       6871.64       7171.16       388.34 o
 -31   1  13       3532.05       3276.78       167.81 o
 -29   1  13         64.92        229.21       111.46 o
 -27   1  13       9361.79       8799.39       262.03 o
 -25   1  13       5780.68       6592.66       312.91 o
 -23   1  13      25355.64      30276.27       820.49 o
 -19   1  13      21503.28      26113.99       797.65 o
 -17   1  13       2841.31       6634.33       305.02 o
 -15   1  13      98560.46      98983.77      3972.65 o
  -9   1  13      52235.11      58342.13      2210.38 o
  -7   1  13      17472.59      28062.70       753.33 o
  -5   1  13      28730.67      56208.70      2120.73 o
  -3   1  13      19501.10       8017.70       238.01 o
   1   1  13       4281.75       2454.27       155.85 o
   3   1  13      33630.86      55864.70      1547.54 o
   7   1  13      59772.74      42965.42      1411.31 o
  11   1  13       6706.47       2797.72       129.61 o
  13   1  13      36101.79      39216.45      1000.12 o
  15   1  13      16788.42      20632.50       473.12 o
  17   1  13     206704.81     231189.92     17271.24 o
  19   1  13      19945.80      19685.66       674.54 o
  21   1  13       9255.85      11256.46       375.59 o
  23   1  13      17599.44      14216.54       381.89 o
  25   1  13       8293.83      10396.49       404.96 o
  27   1  13      12798.75      16468.90       976.38 o
  29   1  13      10139.64      10086.37       484.98 o
  31   1  13        592.10        961.97       236.64 o
  33   1  13       8719.75      10362.37       516.95 o
 -40   2  13       5802.12       5696.88       447.24 o
 -38   2  13       1827.09       2523.34       339.72 o
 -36   2  13       5374.82       5357.58       360.70 o
 -34   2  13        606.65        888.77       224.69 o
 -32   2  13      13275.05      10967.57       422.72 o
 -30   2  13        394.34        185.31       113.99 o
 -28   2  13       1687.17       1147.21       124.07 o
 -26   2  13      10978.90      10238.88       281.98 o
 -24   2  13      63901.91      75704.27      1808.41 o
 -22   2  13       3020.28       3788.22       222.22 o
 -20   2  13        653.44        467.39        89.61 o
 -18   2  13         30.14        191.49        78.85 o
 -16   2  13      17613.94      19892.35       489.83 o
 -14   2  13      17806.82      12437.94       270.37 o
 -12   2  13      41063.04      42258.90       860.01 o
 -10   2  13     120183.83        257.73       142.84 o
  -6   2  13      25059.70      35317.57       780.01 o
  -4   2  13      52947.41      58867.52      2365.06 o
  -2   2  13     127744.38     114800.03      8604.57 o
   0   2  13      28714.48      23287.12       531.30 o
   2   2  13       7029.26       7660.43       229.60 o
   4   2  13      51794.53      68284.40      2221.95 o
  10   2  13       8324.53      16956.41       367.26 o
  12   2  13      10100.96       9047.08       249.57 o
  14   2  13      15439.87      12136.55       316.27 o
  16   2  13      14117.58      12451.28       369.09 o
  18   2  13      58648.39      62301.86      1295.87 o
  20   2  13      32133.23      25123.20       576.54 o
  22   2  13      30022.45      30658.72       691.88 o
  24   2  13       5810.16       4690.01       211.62 o
  26   2  13      16194.85      14047.16       479.39 o
  28   2  13       3352.80       4670.60       528.92 o
  30   2  13       5333.41       5064.31       323.38 o
  32   2  13       9685.04      10536.80       501.65 o
  34   2  13      43713.95      38015.60      1402.78 o
 -39   3  13       3266.51       3489.01       399.83 o
 -37   3  13       2676.84       2240.16       326.49 o
 -35   3  13       1326.25        544.37       219.85 o
 -33   3  13        323.18        538.86       206.63 o
 -31   3  13       1836.80       1188.82       136.11 o
 -29   3  13      58109.36      62696.32      1203.39 o
 -27   3  13      17967.93      19040.22       624.09 o
 -25   3  13          3.71        -91.03        91.03 o
 -23   3  13      29309.74      26291.52       511.09 o
 -21   3  13      11469.44      10494.08       268.38 o
 -19   3  13      52872.39      64898.26      1370.40 o
 -17   3  13      10860.06      16772.78       354.90 o
 -15   3  13      17623.46      21696.71       476.45 o
 -13   3  13        337.46        -61.62        78.64 o
 -11   3  13     115708.15     122081.05      4855.31 o
  -9   3  13     106904.78     132490.47      9955.34 o
  -7   3  13     102869.11     105230.04      4218.03 o
  -3   3  13      23581.43      26058.55       689.97 o
   7   3  13       5493.36       2616.00       139.54 o
   9   3  13      53560.61      80374.25      1906.65 o
  11   3  13      59042.89      90131.89      2531.03 o
  13   3  13       5770.85       8635.44       455.73 o
  15   3  13      75159.59      78175.48      1583.28 o
  17   3  13      14309.33      15054.99       435.28 o
  19   3  13       1471.60       2156.56       159.39 o
  21   3  13     155385.55     164570.08      3817.43 o
  23   3  13     151165.20     162656.39      3625.13 o
  25   3  13      12744.60       9670.39       348.52 o
  27   3  13      36188.28      35505.67      1044.46 o
  29   3  13       2107.52       2649.22       258.18 o
  31   3  13      30049.11      28223.94       938.56 o
  33   3  13        114.78       -220.58       220.58 o
 -38   4  13         50.93        153.02       274.70 o
 -36   4  13      14785.47      14006.50       737.92 o
 -34   4  13         87.94        -93.74       205.00 o
 -32   4  13        196.41        387.45       161.96 o
 -30   4  13        719.18        907.84       126.57 o
 -28   4  13        360.40        270.36       109.40 o
 -26   4  13       1134.88       1261.50       105.49 o
 -24   4  13      14216.84      16757.13       383.95 o
 -22   4  13      40646.06      42652.54       917.01 o
 -20   4  13       7588.91       8488.58       460.19 o
 -18   4  13        198.27        297.01        83.32 o
 -16   4  13       8288.18      10969.66       255.73 o
 -14   4  13       9627.44      18110.77       423.17 o
 -12   4  13     157099.12     122489.39     10807.72 o
  -8   4  13     194656.56     196666.08     14693.91 o
  -6   4  13      14786.68       9801.11       237.01 o
   0   4  13      44567.30      43270.79      1335.19 o
   2   4  13      31384.24      32629.85       858.49 o
   4   4  13        872.25       1334.64       115.77 o
   8   4  13      27975.88      30622.88       772.57 o
  10   4  13       7300.31      11352.56       482.56 o
  12   4  13      23672.65      21865.89       500.50 o
  14   4  13        476.88        141.71        93.44 o
  16   4  13      18054.65      21161.79       570.43 o
  18   4  13      13745.99      13533.33       363.77 o
  20   4  13      44457.58      43539.37       931.18 o
  22   4  13       1554.81       2065.76       169.06 o
  24   4  13         79.62        155.67       109.23 o
  26   4  13       5920.61       4512.10       237.06 o
  28   4  13       2915.50       2497.09       235.39 o
  30   4  13        819.48        660.04       216.30 o
  32   4  13      18308.68      18518.69       696.04 o
 -39   5  13       6274.21       6124.71       808.91 o
 -37   5  13        516.21         93.47       276.83 o
 -35   5  13       1793.56       1610.61       261.99 o
 -33   5  13       1018.31        408.31       214.19 o
 -31   5  13          4.65         52.64       122.68 o
 -29   5  13       6911.47       6900.42       227.92 o
 -27   5  13        731.80       1097.87       129.98 o
 -25   5  13      15892.71      15286.16       477.66 o
 -23   5  13       6525.43       4849.40       236.47 o
 -21   5  13       6452.78       7635.48       228.80 o
 -19   5  13     125961.81     135259.09      3271.61 o
 -17   5  13      21714.00      25439.67       513.01 o
 -15   5  13     114659.11     129647.27      3158.42 o
 -13   5  13      60101.21      65082.48      1296.58 o
 -11   5  13      39789.39      41168.68       785.43 o
  -9   5  13      13155.32      15154.85       374.14 o
  -7   5  13     151746.16     153439.08     20755.30 o
  -5   5  13      15975.68      18259.45       401.52 o
  -3   5  13      10966.38      16234.12       491.66 o
  -1   5  13       4601.50       5891.83       276.95 o
   1   5  13      32628.06      44588.57      1159.24 o
   3   5  13       5040.02       6087.97       440.90 o
   7   5  13       1475.85       1769.34       126.43 o
   9   5  13      36863.91      34981.02       912.35 o
  11   5  13      18104.52      16395.91       470.20 o
  13   5  13     107700.97     101042.90      2390.58 o
  15   5  13      18674.85      16433.85       400.05 o
  17   5  13      71839.59      82011.14      1669.81 o
  19   5  13       4660.74       6212.93       233.55 o
  21   5  13      21742.87      24116.34       567.21 o
  23   5  13       1358.19        926.09       149.00 o
  25   5  13        892.77        654.74       199.21 o
  27   5  13       3013.63       3211.69       296.88 o
  29   5  13      12855.83       9411.94       449.87 o
  31   5  13       9382.59       8608.74       586.16 o
 -38   6  13       4085.65       3664.90       376.74 o
 -36   6  13          0.23       -191.86       191.86 o
 -34   6  13       1935.74       1468.07       205.21 o
 -32   6  13       2779.21       2567.20       216.70 o
 -30   6  13       4327.73       4123.75       255.87 o
 -28   6  13       5223.56       5436.66       269.72 o
 -26   6  13       9390.96       9288.10       302.20 o
 -24   6  13       2157.67       2837.07       148.48 o
 -22   6  13       4139.92       5400.68       314.69 o
 -20   6  13       5584.11       5165.33       301.50 o
 -18   6  13      42295.06      44136.46       819.77 o
 -16   6  13     117746.07     136999.05      3822.83 o
 -14   6  13      77344.95      90820.93      1893.44 o
 -12   6  13      80526.95      95865.52      2112.99 o
 -10   6  13      57186.55      58253.80      1145.38 o
  -8   6  13     179041.58     188207.44     14119.44 o
  -6   6  13      59647.53      64388.19      1432.60 o
  -4   6  13      86708.91     106350.92      2608.22 o
  -2   6  13      75668.34      82802.78      2230.18 o
   0   6  13        294.43       1510.14       113.81 o
   2   6  13     117592.94     121347.16      3224.08 o
   4   6  13       5186.73       7112.37       336.16 o
   6   6  13     197303.16     204950.81     15380.16 o
   8   6  13      14554.31      13314.41       470.16 o
  10   6  13      33275.46      35487.47       951.95 o
  12   6  13        344.23        131.48       106.34 o
  14   6  13       3988.70       5378.92       193.71 o
  16   6  13       2684.64       2596.13       146.97 o
  18   6  13      64948.73      70716.46      1453.48 o
  20   6  13      16876.07      15162.24       420.79 o
  22   6  13      16514.96      17712.56       461.41 o
  24   6  13      17344.79      18223.24       785.18 o
  26   6  13       9210.63       9938.53       463.89 o
  28   6  13         52.11        172.07       232.21 o
  30   6  13       2944.44       2879.06       413.05 o
 -37   7  13         65.69       -132.67       210.01 o
 -35   7  13        985.35       1094.12       212.33 o
 -33   7  13      13085.48      12978.89       521.76 o
 -31   7  13       8151.27       9649.62       469.21 o
 -29   7  13        266.47        588.47       195.15 o
 -27   7  13       3428.95       4858.23       281.51 o
 -25   7  13        784.83        361.53       125.61 o
 -23   7  13       8173.96      10007.30       341.55 o
 -21   7  13      27221.78      28971.86       572.05 o
 -19   7  13      40946.85      44147.30       790.52 o
 -17   7  13      17690.64      18229.17       408.12 o
 -15   7  13      43226.41      41212.16       834.76 o
 -13   7  13      17292.10      24210.23       686.55 o
 -11   7  13     170038.23     180102.88      5757.03 o
  -9   7  13      14517.91      15705.50       339.12 o
  -7   7  13       5312.37       6420.84       220.22 o
  -5   7  13      94197.42     118044.95      2718.86 o
  -3   7  13      54561.39      62170.27      1297.30 o
  -1   7  13          4.90        324.09       102.38 o
   1   7  13       9054.61       7692.90       280.62 o
   3   7  13      90873.11      96955.97      2495.52 o
   5   7  13       2317.01       2952.61       153.79 o
   7   7  13     103743.98     112012.25      2808.47 o
   9   7  13     154832.72     161877.91      5774.09 o
  11   7  13      18053.07      19362.94       549.03 o
  13   7  13      32385.36      36048.45       980.10 o
  15   7  13       6938.40       9060.66       274.50 o
  17   7  13      55231.79      59303.71      1226.55 o
  19   7  13     108424.99     114177.55      2301.15 o
  21   7  13      32541.20      27791.68       658.50 o
  23   7  13       1001.39        571.63       163.58 o
  25   7  13       2452.28       2171.07       260.71 o
  27   7  13      12171.08      14064.23       608.94 o
  29   7  13      17000.24      14623.73       731.78 o
 -36   8  13      10147.56      10539.13       568.26 o
 -34   8  13        402.87        833.99       261.53 o
 -32   8  13       1771.21       1787.32       280.43 o
 -30   8  13       3180.71       4135.51       325.58 o
 -28   8  13        275.63        269.92       169.05 o
 -26   8  13         38.44        312.95       137.91 o
 -24   8  13      27770.64      30006.62       627.24 o
 -22   8  13      30204.82      31669.27       669.06 o
 -20   8  13       2523.58       1638.62       109.60 o
 -18   8  13      21427.88      21761.27       493.67 o
 -16   8  13      70485.22      80668.48      1683.71 o
 -14   8  13      71257.95      76234.57      1596.98 o
 -12   8  13       8747.25       9650.66       282.70 o
 -10   8  13      20303.45      22454.95       482.28 o
  -8   8  13      76745.53      89943.76      1963.30 o
  -6   8  13       3532.97       4366.80       191.40 o
  -4   8  13      19019.71      21574.67       492.72 o
  -2   8  13         20.98        -39.53       101.16 o
   0   8  13      64445.74      67348.53      1466.40 o
   2   8  13     145177.06     150849.33      6908.89 o
   4   8  13      67326.34      84122.35      2017.91 o
   6   8  13     134314.17     162400.84      4381.76 o
   8   8  13     107626.13     114523.95      2583.41 o
  10   8  13      11279.69      10444.54       366.63 o
  12   8  13      15763.50      16413.03       463.36 o
  14   8  13       1019.05       1742.17       173.40 o
  16   8  13      23950.26      30510.23       680.97 o
  18   8  13        870.54        714.22       126.20 o
  20   8  13         13.75        -41.40       127.95 o
  22   8  13       2441.69       3323.13       256.65 o
  24   8  13       9267.05       9450.83       471.99 o
  26   8  13      27117.83      25361.28       893.93 o
  28   8  13       4494.68       4275.05       350.56 o
 -33   9  13      14807.22      14544.18       658.56 o
 -31   9  13       6487.45       8444.96       870.52 o
 -29   9  13       1502.66       1079.06       260.06 o
 -27   9  13        371.74        165.81       168.59 o
 -25   9  13      55577.18      62799.19      1411.20 o
 -23   9  13        215.80        431.29       127.90 o
 -21   9  13      13444.01      12714.41       330.56 o
 -19   9  13       3916.02       4458.53       180.02 o
 -17   9  13      36441.01      43929.22       929.23 o
 -15   9  13       4486.81       4562.06       255.89 o
 -13   9  13      50676.37      50276.89      1039.50 o
 -11   9  13      64498.49      75587.13      1584.70 o
  -9   9  13       8355.89       8468.93       251.26 o
  -7   9  13      67790.77      78990.26      1473.74 o
  -5   9  13      23583.23      24997.19       545.67 o
  -3   9  13       1736.71       2513.37       143.51 o
  -1   9  13     157388.03     175262.89      4757.44 o
   1   9  13         72.32        -90.86        99.31 o
   3   9  13      65542.98      68471.59      1590.15 o
   5   9  13       7873.51       7567.13       319.67 o
   7   9  13      19974.97      22668.74       655.38 o
   9   9  13      11167.13      11790.14       384.51 o
  11   9  13       1038.36        789.84       130.60 o
  13   9  13      59738.23      57261.91      1341.29 o
  15   9  13       8216.21      12722.65       490.94 o
  17   9  13        308.33        908.58       126.11 o
  19   9  13      13407.87      15116.64       525.37 o
  21   9  13      14285.64      13432.39       708.78 o
  23   9  13      18978.91      17921.81       692.74 o
  25   9  13        642.43        277.59       223.23 o
  27   9  13      23002.24      24143.29       872.27 o
 -32  10  13        805.88        438.01       257.06 o
 -30  10  13       4347.73       4296.66       327.39 o
 -28  10  13        927.51        842.86       227.21 o
 -26  10  13       5441.47       5448.47       295.91 o
 -24  10  13         34.33       -130.76       130.76 o
 -22  10  13       9700.79       9140.48       281.08 o
 -20  10  13       3120.61       4071.84       175.12 o
 -18  10  13      19505.76      21847.05       553.76 o
 -16  10  13       9635.22       9857.05       435.69 o
 -14  10  13       3978.35       2889.31       176.25 o
 -12  10  13      58873.80      65750.52      1367.76 o
 -10  10  13      26825.23      30202.16       631.78 o
  -8  10  13       8881.51      11914.31       359.33 o
  -6  10  13       3883.22       3168.86       161.54 o
  -4  10  13      87406.51      97419.94      1975.88 o
  -2  10  13       3356.69       5327.92       353.05 o
   0  10  13        350.11        666.25       126.44 o
   2  10  13      35561.82      37553.39      1041.16 o
   4  10  13        175.01        112.09       127.77 o
   6  10  13       7980.29       8361.86       316.86 o
   8  10  13     154921.25     172908.92      6192.54 o
  10  10  13      21104.52      21696.89       586.51 o
  12  10  13        778.10        846.16       146.30 o
  14  10  13       6109.23       7251.58       348.60 o
  16  10  13      67349.98      67768.70      1580.24 o
  18  10  13          2.65         23.83       145.18 o
  20  10  13       8866.88       7733.48       512.06 o
  22  10  13       1383.44       1881.56       251.09 o
  24  10  13       9594.84      10458.46       631.63 o
  26  10  13        180.40         85.30       226.75 o
 -31  11  13       7508.17       6984.13       466.60 o
 -29  11  13        632.85        344.10       228.96 o
 -27  11  13       9078.22       8700.09       446.43 o
 -25  11  13      11544.17      11255.24       398.98 o
 -23  11  13        658.15        658.53       142.72 o
 -21  11  13      31729.13      32909.53       829.01 o
 -19  11  13      20954.27      22187.04       569.48 o
 -17  11  13        287.51        160.75       135.80 o
 -15  11  13       4199.44       3906.61       210.50 o
 -13  11  13      34320.63      33099.39       774.93 o
 -11  11  13      76291.06      79933.08      1742.65 o
  -9  11  13      32724.79      34586.80       797.47 o
  -7  11  13      81400.92      86589.96      1871.36 o
  -5  11  13       7589.26       9334.14       308.23 o
  -3  11  13        351.57        274.55       128.22 o
  -1  11  13       3868.41       4171.10       414.03 o
   1  11  13        472.90        254.07       139.28 o
   3  11  13        611.39        427.86       145.89 o
   5  11  13     312118.91     285131.41     27922.15 o
   7  11  13         22.93        -68.81       148.38 o
   9  11  13       8465.18       9098.95       334.53 o
  11  11  13       8473.30       7334.48       315.70 o
  13  11  13      90973.55      98361.39      2368.81 o
  15  11  13      16435.46      15993.55       623.76 o
  17  11  13       1096.33       1358.69       273.34 o
  19  11  13      11271.19      11449.54       423.01 o
  21  11  13      38266.80      39003.85      1157.38 o
  23  11  13       2708.23       2983.89       276.11 o
  25  11  13        778.86       1140.25       266.17 o
 -28  12  13        145.92        111.88       194.33 o
 -26  12  13      12269.66      11497.73       458.58 o
 -24  12  13        252.34        427.81       144.57 o
 -22  12  13        525.26        492.98       133.07 o
 -20  12  13        157.99        232.34       203.96 o
 -18  12  13      44638.73      45226.58      1301.51 o
 -16  12  13       8661.41       6890.19       287.23 o
 -14  12  13     102853.23     102658.81      2186.90 o
 -12  12  13       3222.95       4942.50       289.29 o
 -10  12  13      95712.77     105341.02      2227.67 o
  -8  12  13       4665.42       4528.07       223.64 o
  -6  12  13      20096.53      20172.61       509.49 o
  -4  12  13        298.55       1010.94       150.57 o
  -2  12  13      34231.09      37192.92       892.13 o
   0  12  13      18107.72      22418.26       580.83 o
   2  12  13      29909.55      29347.72       742.17 o
   4  12  13       2849.47       3058.87       198.71 o
   6  12  13        293.22        780.30       145.12 o
   8  12  13       8221.14      11250.29       485.75 o
  10  12  13      60597.36      56853.23      1449.33 o
  12  12  13      11155.62      10746.90       490.98 o
  14  12  13       2429.62       2581.07       293.48 o
  16  12  13       2784.26       3184.80       304.08 o
  18  12  13       5005.21       5077.60       454.57 o
  20  12  13      14531.49      12880.29       604.44 o
  22  12  13      27102.18      27818.29       886.20 o
 -27  13  13       1493.38       1176.15       214.51 o
 -25  13  13       6422.35       7156.17       540.14 o
 -23  13  13      22920.14      21199.13       800.82 o
 -21  13  13       2986.39       3711.70       303.21 o
 -19  13  13      24502.84      24512.65       807.29 o
 -17  13  13      11291.98      13471.23       552.62 o
 -15  13  13        618.86        917.10       220.78 o
 -13  13  13         81.71        431.37       186.82 o
 -11  13  13       6955.11       6940.87       284.90 o
  -9  13  13       3762.82       3960.91       196.42 o
  -7  13  13       6822.72       6896.81       257.32 o
  -5  13  13        163.65        135.19       117.12 o
  -3  13  13       2706.97       2409.22       183.10 o
  -1  13  13       8038.67       9450.69       416.21 o
   1  13  13       8751.85       7541.62       361.05 o
   3  13  13         42.46        173.49       132.11 o
   5  13  13        142.86        391.58       152.08 o
   7  13  13      28530.22      27494.14       824.94 o
   9  13  13       8498.12      10466.08       664.57 o
  11  13  13        595.42        884.75       250.53 o
  13  13  13       7818.46       7265.38       769.56 o
  15  13  13       1356.54       1920.56       275.59 o
  17  13  13        490.84        383.28       246.78 o
  19  13  13      31491.07      30340.17      1069.42 o
 -24  14  13       7699.57       5815.83       414.50 o
 -22  14  13       8865.70       8173.30       385.73 o
 -20  14  13         97.69       -170.57       220.81 o
 -18  14  13       5074.93       7061.46       396.42 o
 -16  14  13       1613.67       1324.82       237.33 o
 -14  14  13      15778.87      17049.32       630.05 o
 -12  14  13       1291.80       1534.90       232.32 o
 -10  14  13        416.85        569.04       208.85 o
  -8  14  13        726.54          5.17       197.29 o
  -6  14  13        951.89        728.01       188.98 o
  -4  14  13      13912.52      12840.77       468.26 o
  -2  14  13      54188.73      55701.34      1444.75 o
   0  14  13       6118.83       5903.82       296.65 o
   2  14  13      53791.49      47930.91      1372.94 o
   4  14  13       6261.23       7180.48       386.68 o
   6  14  13      82182.48      87530.92      3086.00 o
   8  14  13        704.14        815.41       233.26 o
  10  14  13      33585.36      32955.69      1034.57 o
  12  14  13       6881.56       7709.72       461.19 o
  14  14  13        738.38       1095.24       269.18 o
  16  14  13       3456.54       3426.59       346.64 o
 -19  15  13       3153.81       2690.77       309.45 o
 -17  15  13       1553.65       1267.49       256.51 o
 -15  15  13       7189.85       6688.55       395.90 o
 -13  15  13       8197.72       8731.30       520.93 o
 -11  15  13        625.46        701.08       232.35 o
  -9  15  13      21740.91      22508.43       814.21 o
  -7  15  13      18684.96      16564.45       629.83 o
  -5  15  13      25529.02      24860.44       820.24 o
  -3  15  13       8119.30       7184.66       395.86 o
  -1  15  13      11074.75      10281.57       479.14 o
   1  15  13       6328.96       5503.72       371.54 o
   3  15  13       7172.98       5153.53       493.38 o
   5  15  13       1511.73       1218.41       249.10 o
   7  15  13      22646.42      19963.71       715.96 o
   9  15  13       2924.90       3680.35       571.01 o
  11  15  13        836.88        551.48       238.79 o
  13  15  13       2628.57       3085.20       434.92 o
 -14  16  13       2960.37       2198.49       273.75 o
 -12  16  13       5011.78       3916.60       314.15 o
 -10  16  13       1931.05       1705.02       319.67 o
  -8  16  13      17698.20      16870.49       718.30 o
  -6  16  13      39323.05      35235.94      1147.35 o
  -4  16  13       1013.25        721.81       243.94 o
  -2  16  13       9935.46       9071.15       524.85 o
   0  16  13       5684.72       5727.14       374.46 o
   2  16  13       5797.69       5540.20       474.47 o
   4  16  13       2850.26       2658.61       292.66 o
   6  16  13      58897.89      59259.04      1788.48 o
   8  16  13       1206.42       1126.38       254.23 o
 -40   0  14         62.08        565.13       476.00 o
 -38   0  14      13346.18      11741.24      1026.77 o
 -36   0  14      46768.04      45572.09      2597.78 o
 -34   0  14       3010.59       2664.50       366.59 o
 -32   0  14       8266.63       7224.00       443.76 o
 -30   0  14      15398.71      13697.43       496.21 o
 -28   0  14      44771.73      43392.77      1341.03 o
 -26   0  14       3031.48       1919.67       224.37 o
 -24   0  14     174486.84     125891.88      9483.35 o
 -20   0  14        789.84       1278.91       293.48 o
 -18   0  14      81686.98      82659.73      3281.72 o
 -16   0  14     138616.38     123718.21      7676.11 o
 -12   0  14      18636.00      19277.97       787.04 o
 -10   0  14       4340.47       8398.68       429.36 o
  -8   0  14      34769.18      81946.78      6163.86 o
  -6   0  14     242634.53         -6.21       142.84 o
  -4   0  14     335665.97         27.95        93.16 o
   0   0  14     273527.69         49.68        90.05 o
  10   0  14      51099.02      61803.37      1941.50 o
  12   0  14     124204.95     138431.05      5609.76 o
  14   0  14       3834.99       2117.00       150.30 o
  16   0  14      87927.75      98003.23      3040.99 o
  18   0  14      49628.43      52062.95      1423.30 o
  20   0  14      68359.45      84263.45      2249.86 o
  22   0  14      10482.03      11297.58       604.10 o
  24   0  14      45396.00      44166.88      1316.49 o
  26   0  14     112047.85     109818.38      4418.25 o
  28   0  14      12165.30      12125.16       935.94 o
  30   0  14      14153.02      15391.20       867.22 o
  32   0  14      11902.60      10149.15      1110.73 o
 -39   1  14        298.40        408.12       294.52 o
 -37   1  14        362.67        226.22       247.59 o
 -35   1  14         76.25         12.10       221.63 o
 -33   1  14      14088.01      15266.02       549.82 o
 -31   1  14       6809.43       7118.17       248.16 o
 -29   1  14         57.59        -51.65       104.31 o
 -27   1  14      47313.54      56745.77      1179.04 o
 -25   1  14        841.83       1714.11       121.50 o
 -23   1  14       1705.96       1871.64       114.61 o
 -21   1  14      64479.29      63470.35      1236.52 o
 -19   1  14      63957.72      64241.24      1301.32 o
 -17   1  14      21805.49      25039.54       516.61 o
 -13   1  14       5988.80       9462.40       251.73 o
 -11   1  14       9672.17       8282.11       223.95 o
  -9   1  14      32645.50      38471.03      1019.33 o
  -5   1  14        914.73       7699.16       238.19 o
  -1   1  14      42323.81      51042.11      1321.49 o
   1   1  14      93870.62     107875.38      8089.10 o
   3   1  14      20074.64      13701.43       449.66 o
   7   1  14      11473.51       7143.07       304.02 o
   9   1  14      23376.50      31998.71       736.85 o
  11   1  14      73826.65     106560.43      5650.91 o
  13   1  14       7034.12      10644.03       298.95 o
  15   1  14      35635.90      38150.72       803.37 o
  17   1  14      10433.38      11693.72       285.74 o
  19   1  14      95997.39     100697.28      2032.28 o
  21   1  14       1975.19       2510.00       139.35 o
  23   1  14      90860.55      90718.95      1719.85 o
  25   1  14       7885.07       8073.84       326.04 o
  27   1  14       5116.47       5310.24       466.94 o
  29   1  14       2234.42       1997.67       256.45 o
  31   1  14       8106.02       8522.37       451.81 o
  33   1  14        591.98        986.36       245.31 o
 -40   2  14       2073.90       2201.90       337.99 o
 -38   2  14       6225.75       6643.83       569.10 o
 -36   2  14       8216.51       8293.92       758.25 o
 -34   2  14       2197.31       2995.42       269.09 o
 -32   2  14      11520.92       9863.53       716.37 o
 -30   2  14      20812.18      21440.08       480.32 o
 -28   2  14      12151.41      11683.82       334.01 o
 -26   2  14       1017.64       1037.87       112.36 o
 -24   2  14      18722.38      21432.49       551.64 o
 -22   2  14      63869.45      68496.56      1434.32 o
 -20   2  14        215.14         31.46        82.83 o
 -18   2  14       2050.53       5668.65       247.27 o
 -14   2  14     177564.55     143207.16     16872.22 o
 -12   2  14      17271.29      24704.48       739.87 o
 -10   2  14       7953.02       3325.14       178.76 o
  -6   2  14      45467.08      51300.01      1486.50 o
  -4   2  14       1083.71       1898.24       109.92 o
   0   2  14      24529.88      28187.03       634.82 o
   4   2  14       9411.78      14204.71       328.18 o
   6   2  14     129140.58     169228.33     12619.62 o
   8   2  14       8520.21       4066.43       183.16 o
  10   2  14        314.80       2220.66       104.69 o
  12   2  14      18129.65      18387.45       419.61 o
  14   2  14       4671.07       4861.22       184.29 o
  16   2  14       8841.87       7907.14       283.88 o
  18   2  14      35594.78      36235.06       869.46 o
  20   2  14      27171.93      33649.72       741.11 o
  22   2  14      59137.08      68772.38      2167.88 o
  24   2  14       8615.21       9536.35       310.80 o
  26   2  14      10236.86       7643.08       494.48 o
  28   2  14       1044.54       1028.90       211.82 o
  30   2  14       7932.60       6303.63       665.45 o
  32   2  14        196.79        155.12       219.54 o
 -39   3  14        350.11        361.18       289.40 o
 -37   3  14       4530.49       4687.87       390.53 o
 -35   3  14       4066.56       4068.82       458.50 o
 -33   3  14      29465.42      28314.39       887.57 o
 -31   3  14       2211.23       3094.17       177.42 o
 -29   3  14        211.97        285.39       111.47 o
 -27   3  14         34.47        211.03       102.39 o
 -25   3  14      18873.47      20103.69       432.54 o
 -23   3  14        283.43        771.77       131.66 o
 -21   3  14      25241.17      32333.12       640.85 o
 -19   3  14      29055.75      32418.07       653.66 o
 -17   3  14      22323.37      22121.47       464.61 o
 -15   3  14      34959.31      45550.77      1137.07 o
 -13   3  14       8753.31       9837.83       254.31 o
 -11   3  14       1967.64       2223.70       103.26 o
  -9   3  14      31295.52      27299.25       588.45 o
  -7   3  14      68601.52      96924.33      4141.02 o
  -5   3  14      31029.00      29921.24       846.40 o
  -3   3  14     120384.97     134198.34     10067.13 o
  -1   3  14      27508.30      28915.72       764.32 o
   1   3  14      23633.26      32343.52       739.58 o
   3   3  14     127354.34     113365.03     13830.66 o
   7   3  14      41230.20      52318.76      1372.28 o
   9   3  14      17693.34      17303.54       502.34 o
  11   3  14      21380.79      18680.21       416.79 o
  13   3  14         70.31        151.24        88.59 o
  15   3  14       3252.36       4077.48       169.94 o
  17   3  14         19.79        169.08       107.26 o
  19   3  14       3118.51       3568.04       198.45 o
  21   3  14      26624.97      30062.38       778.92 o
  23   3  14      20786.53      23313.96       555.92 o
  25   3  14      11266.85       9256.09       408.26 o
  27   3  14       2694.62       2441.26       230.20 o
  29   3  14       3267.77       3840.82       280.06 o
  31   3  14       1214.04        612.20       218.76 o
  33   3  14        132.31        -25.08       223.87 o
 -38   4  14       6115.40       6112.57       446.99 o
 -36   4  14       1568.17       1408.82       299.27 o
 -34   4  14       2436.67       2662.32       285.93 o
 -32   4  14          0.43       -122.29       165.27 o
 -30   4  14      88039.53      87122.45      1831.22 o
 -28   4  14      16203.82      15315.68       345.73 o
 -26   4  14      29810.98      30767.37      1062.22 o
 -24   4  14       3259.09       3468.11       286.18 o
 -22   4  14      32143.13      30153.65       626.78 o
 -20   4  14      15013.50      13693.22       396.47 o
 -18   4  14        915.29       1607.54       144.08 o
 -16   4  14     187783.86     174515.25     19137.48 o
 -14   4  14     123498.27     113838.24     14996.67 o
 -12   4  14      77138.12      74270.69      1579.51 o
 -10   4  14     111883.99     118623.48      5206.30 o
  -4   4  14      10007.76       9902.27       341.46 o
   0   4  14      81374.31     101828.62      3658.26 o
   2   4  14     112216.63     109745.02      4483.35 o
   4   4  14      34979.46      28819.02       747.62 o
   6   4  14      45135.91      44458.92      1080.82 o
   8   4  14       5885.62       9699.16       386.63 o
  10   4  14     111447.49     116911.99      3781.08 o
  12   4  14      54717.57      64653.66      1483.56 o
  14   4  14       2598.65       3651.50       160.87 o
  16   4  14      19803.25      17321.51       421.15 o
  18   4  14       4071.86       3204.41       178.42 o
  20   4  14      95437.46     101751.12      2067.92 o
  22   4  14     122904.13     122852.78      2593.69 o
  24   4  14      16618.93      17579.29       504.34 o
  26   4  14       1859.12       2017.75       168.49 o
  28   4  14          8.31         19.66       183.31 o
  30   4  14       4007.47       3770.61       716.80 o
  32   4  14      13369.06      12895.76       564.79 o
 -37   5  14       6083.86       5159.79       411.61 o
 -35   5  14       7166.45       5712.41       491.25 o
 -33   5  14       8124.11       6532.80       497.78 o
 -31   5  14      17396.90      18265.86       445.43 o
 -29   5  14       4940.65       4332.54       244.31 o
 -27   5  14      79004.97      78979.58      1665.47 o
 -25   5  14       4632.14       4031.94       233.04 o
 -23   5  14       8114.45       9546.58       321.27 o
 -21   5  14      38967.45      45811.16       922.77 o
 -19   5  14       5920.68       5400.66       192.06 o
 -17   5  14        583.91        345.28        88.74 o
 -15   5  14      42398.63      57573.56      1183.69 o
 -13   5  14        117.42        163.57        80.89 o
 -11   5  14       9850.81       8332.17       244.32 o
  -9   5  14         94.72        366.07        90.39 o
  -7   5  14       2865.85       2139.75       114.39 o
  -5   5  14      18352.31      27770.00       704.29 o
  -3   5  14     142757.20     151031.75     11251.76 o
  -1   5  14       6518.83       5654.46       268.15 o
   1   5  14     142839.84     152407.81      6592.09 o
   3   5  14       7501.36       6450.20       257.70 o
   7   5  14      12292.29      15581.38       467.02 o
   9   5  14       2023.88       2017.25       140.02 o
  11   5  14      23691.23      23559.84      1001.88 o
  13   5  14     107243.05     122182.89      3635.02 o
  15   5  14      14049.88      19043.47       501.29 o
  17   5  14      14604.09      14391.91       373.56 o
  19   5  14          2.45        107.70       116.07 o
  21   5  14      12926.03      13365.34       377.72 o
  23   5  14      35353.73      37097.55       849.49 o
  25   5  14      35606.09      35330.22      1191.27 o
  27   5  14       8196.93       7029.78       413.05 o
  29   5  14        401.73        274.57       245.23 o
  31   5  14      10061.85       9479.34       461.08 o
 -38   6  14       4596.89       3529.77       365.79 o
 -36   6  14       6153.61       4928.50       333.38 o
 -34   6  14       6933.74       5150.93       452.45 o
 -32   6  14         28.85        -30.35       206.83 o
 -30   6  14       1302.23       1322.00       181.08 o
 -28   6  14      13584.36      12758.00       346.66 o
 -26   6  14      19087.37      19865.09       533.63 o
 -24   6  14        565.67        965.80       124.14 o
 -22   6  14      28055.03      31893.58       662.97 o
 -20   6  14      34721.82      32852.17       678.47 o
 -18   6  14       3168.48       3357.83       189.92 o
 -16   6  14      71934.67      78584.95      1924.87 o
 -14   6  14       6001.73       6730.51       276.61 o
 -12   6  14          5.21        230.58        82.57 o
 -10   6  14        713.65        164.98        88.47 o
  -8   6  14       5960.27       9966.55       279.72 o
  -6   6  14       3762.81       4740.50       182.97 o
  -4   6  14      14162.46      15962.53       414.51 o
  -2   6  14       9773.71       9675.51       311.89 o
   0   6  14      11597.41      14233.01       399.00 o
   2   6  14      40849.07      51143.80      1673.35 o
   6   6  14      30970.79      35711.23       889.43 o
   8   6  14     324661.78     250283.92     15495.05 o
  10   6  14       7884.23       6470.93       267.24 o
  12   6  14      45817.54      49561.57      1160.39 o
  14   6  14        988.42       1497.42       143.41 o
  16   6  14      46249.65      47125.84      1026.50 o
  18   6  14      23092.55      26756.06       606.33 o
  20   6  14       2891.09       3085.47       209.43 o
  22   6  14       4600.27       4813.11       217.69 o
  24   6  14       3502.48       3437.88       268.23 o
  26   6  14      29801.53      31421.29      1040.66 o
  28   6  14      11169.33      10614.70       836.03 o
  30   6  14      24526.01      22914.20       896.67 o
 -37   7  14       3105.84       2424.84       257.00 o
 -35   7  14        522.57        831.48       198.66 o
 -33   7  14      12713.03      11918.89       584.07 o
 -31   7  14      36047.74      36750.15      1195.08 o
 -29   7  14         71.86         13.15       153.08 o
 -27   7  14       2416.47       1956.07       155.82 o
 -25   7  14       6741.43      10105.30       383.91 o
 -23   7  14      46459.52      48001.07      1213.46 o
 -21   7  14       3207.08       2779.93       133.77 o
 -19   7  14       5664.86       6097.58       277.52 o
 -17   7  14      70550.41      71196.45      1469.34 o
 -15   7  14      40291.75      41634.52       879.23 o
 -13   7  14      82206.88      88980.20      1891.67 o
  -9   7  14       9524.05       9787.75       275.03 o
  -7   7  14      81657.61      98018.65      2323.42 o
  -5   7  14       4962.73       4584.16       181.77 o
  -3   7  14      15753.92      16768.52       458.74 o
  -1   7  14       1865.28       2577.87       150.61 o
   1   7  14      14720.28      18491.89       529.33 o
   3   7  14       2813.17       2708.18       168.46 o
   5   7  14       3049.57       3270.81       197.12 o
   7   7  14      46220.77      44112.01      1092.95 o
   9   7  14      31006.18      33731.86       904.47 o
  11   7  14      55593.48      64902.69      1586.48 o
  13   7  14      61248.41      69431.74      1592.29 o
  15   7  14      12269.01      14187.94       540.54 o
  17   7  14      41841.42      44010.74       940.06 o
  19   7  14      17809.78      16200.50       477.13 o
  21   7  14      13192.39      11555.45       350.63 o
  23   7  14         14.08        -52.35       161.35 o
  25   7  14         44.34        144.45       214.23 o
  27   7  14       1372.64       1143.30       263.90 o
  29   7  14       1083.54        906.02       319.46 o
 -36   8  14      12511.56      11878.33       693.00 o
 -34   8  14      16482.76      17932.29       992.22 o
 -32   8  14       6317.60       6755.25       441.84 o
 -30   8  14         65.74        230.99       232.40 o
 -28   8  14      14551.31      14204.81       496.99 o
 -26   8  14      48157.20      50541.67      1098.31 o
 -24   8  14          0.61        -49.63       111.22 o
 -22   8  14        588.15        913.80       115.64 o
 -20   8  14       6664.79       8111.33       267.29 o
 -18   8  14       1049.75       1005.30       124.26 o
 -16   8  14        739.76        647.56       118.86 o
 -14   8  14     173132.06     184787.61      5818.63 o
 -12   8  14      67030.19      72707.73      1507.50 o
 -10   8  14      24059.85      23617.59       517.24 o
  -8   8  14      86003.66      99562.73      2108.66 o
  -6   8  14      54658.44      58975.23      1259.93 o
  -4   8  14     138027.92     147877.52      8064.06 o
  -2   8  14      29847.45      27539.88       773.51 o
   0   8  14      23171.50      24285.01       664.29 o
   2   8  14      28986.17      34818.88       904.12 o
   4   8  14      34371.57      34211.04       824.00 o
   6   8  14       6993.83       5759.56       374.30 o
   8   8  14      38464.75      38479.41       925.11 o
  10   8  14      30009.38      29603.12       781.76 o
  12   8  14      33369.06      37713.40       916.70 o
  14   8  14       2839.40       4371.81       215.29 o
  16   8  14      84331.92      84338.49      2031.58 o
  18   8  14      74722.84      89660.89      1892.76 o
  20   8  14        467.67        287.55       152.79 o
  22   8  14       1020.72       1347.73       193.95 o
  24   8  14       7907.24       7815.03       678.15 o
  26   8  14      29279.17      33131.14      1094.57 o
  28   8  14        543.17        752.73       250.82 o
 -33   9  14       8098.01       7198.71       592.86 o
 -31   9  14       2954.10       3612.00       326.51 o
 -29   9  14        328.34        336.19       244.54 o
 -27   9  14        238.46        240.35       167.75 o
 -25   9  14     101282.99     100919.61      2353.70 o
 -23   9  14       5649.42       6638.67       244.78 o
 -21   9  14       2377.19       2735.60       146.95 o
 -19   9  14      14854.30      18132.13       473.45 o
 -17   9  14       9411.41       9387.31       296.98 o
 -15   9  14      10135.83      11572.35       336.26 o
 -13   9  14      13838.17      18920.24       462.17 o
 -11   9  14       2849.64       4656.21       195.07 o
  -9   9  14       2393.33       3795.19       185.58 o
  -7   9  14       6719.91       7417.85       246.59 o
[truncated: 384,099 more chars]
