# Supplementary material for: Analysis of rapidly synthesized guest-filled porous complexes with synchrotron radiation: practical guidelines for the crystalline sponge method
Source: Acta Crystallogr A Found Adv. 2015 Jan 1;71(Pt 1):46–58. doi: 10.1107/S2053273314019573 (PMC4283468; doi:10.1107/S2053273314019573)
Supplement: Supplementary file 3 [file a-71-00046-guaiazulene_asup3.hkl]

#
# h,k,l, Fc-squared, Fo-squared, sigma(Fo-squared), status flag
#
data_guaiazulene_a
_shelx_title ' guaiazulene in C2/c'
_shelx_refln_list_code          4
_shelx_F_calc_maximum      562.62
_exptl_crystal_F_000      7269.76
_reflns_d_resolution_high  0.8385

loop_
 _space_group_symop_operation_xyz
 'x, y, z'
 '-x, y, -z+1/2'
 'x+1/2, y+1/2, z'
 '-x+1/2, y+1/2, -z+1/2'
 '-x, -y, -z'
 'x, -y, z-1/2'
 '-x+1/2, -y+1/2, -z'
 'x+1/2, -y+1/2, z-1/2'

_cell_length_a    34.9358
_cell_length_b    14.9785
_cell_length_c    30.8246
_cell_angle_alpha  90.000
_cell_angle_beta  102.857
_cell_angle_gamma  90.000

_shelx_F_squared_multiplier     1.000

loop_
 _refln_index_h
 _refln_index_k
 _refln_index_l
 _refln_F_squared_calc
 _refln_F_squared_meas
 _refln_F_squared_sigma
 _refln_observed_status
   6   0   0       7211.72       5068.56       213.08 o
  10   0   0       5577.64      20337.79       768.16 o
  12   0   0      61186.68      52612.93      3404.52 o
  18   0   0       4312.45       7655.55       290.57 o
  20   0   0        996.93       4755.87       251.64 o
  24   0   0     112830.99     111010.05      7135.84 o
  26   0   0      14167.60      11082.55       698.95 o
  28   0   0      25795.19      22236.33       743.02 o
  30   0   0      68271.76      64907.90      4223.12 o
  32   0   0       1087.21       1043.88       250.66 o
  34   0   0         76.63         50.77       215.76 o
  36   0   0      11403.85      10984.56       885.24 o
  38   0   0       5316.64       5114.71       577.47 o
  40   0   0       1889.38       1922.77       317.29 o
   1   1   0      11205.78      11217.10       420.07 o
   5   1   0       1628.94      10511.94       191.13 o
   9   1   0      28825.46      32180.73       881.64 o
  13   1   0       1198.77       9111.77       270.04 o
  15   1   0       3466.24       4175.66       101.72 o
  17   1   0      23049.64      22877.51       471.61 o
  19   1   0        850.17       4123.63       118.33 o
  21   1   0       7672.17       8128.09       190.45 o
  23   1   0       1677.60       1006.35        51.54 o
  25   1   0        293.43        -43.64        43.64 o
  27   1   0       3433.33       3537.66       120.55 o
  29   1   0       5878.08       7190.74       228.01 o
  31   1   0        319.25        452.74       153.89 o
  33   1   0      22946.47      23635.36      1155.42 o
  35   1   0        420.92        122.35       151.62 o
  37   1   0       8079.35       5994.99       433.16 o
  39   1   0       2316.06       1978.71       222.21 o
   2   2   0        319.74       4303.50        85.57 o
   4   2   0      38605.73      20891.01       515.97 o
  10   2   0      42029.09      63599.82      1840.36 o
  12   2   0       3942.11       3684.44       135.80 o
  16   2   0      31163.94      39565.05      1063.51 o
  18   2   0          5.33        147.30        36.81 o
  20   2   0      41306.83      49666.37      1004.06 o
  22   2   0      33012.51      32651.71       962.44 o
  24   2   0       3191.70       1721.95       124.12 o
  26   2   0       8474.73       9208.16       231.34 o
  28   2   0      32098.93      33099.52       721.97 o
  30   2   0       1168.52       1703.15       131.63 o
  32   2   0      21700.43      17224.60       873.62 o
  34   2   0       1115.80       1065.33       183.66 o
  36   2   0        195.09        961.49       180.45 o
  38   2   0        455.95        467.69       169.24 o
  40   2   0        356.64        421.70       176.10 o
   1   3   0      42241.93         -9.52         9.52 o
   9   3   0        853.12       3452.24       125.82 o
  11   3   0      45431.52      40332.43       818.39 o
  13   3   0      89833.64      78637.41      4844.38 o
  15   3   0       1268.64       1726.84       160.17 o
  17   3   0         23.08        536.69        39.74 o
  19   3   0      11045.19       8656.43       432.85 o
  21   3   0      28630.93      30252.08       633.98 o
  23   3   0      12346.38      13009.53       287.47 o
  25   3   0        519.41        547.52        52.62 o
  27   3   0        818.37        823.64        62.05 o
  29   3   0        252.07        830.72        68.14 o
  31   3   0        782.70        968.90       138.16 o
  33   3   0       7436.19       6625.42       359.17 o
  35   3   0      11920.95      12961.02       567.98 o
  37   3   0        978.06        822.16       144.28 o
  39   3   0         72.18        405.50       169.50 o
   0   4   0       8068.24       9096.98       185.06 o
   4   4   0      52885.77      63055.46      1994.11 o
   8   4   0      43675.88      34783.00      1091.47 o
  10   4   0      68729.66      57687.92      1231.84 o
  12   4   0      12939.34      13961.41       328.29 o
  16   4   0      24666.67      36270.10      2260.99 o
  18   4   0      99165.44     101167.24      3706.16 o
  20   4   0     105824.79     103620.08      2965.67 o
  22   4   0      45610.14      57157.24      1509.06 o
  24   4   0        331.05        178.66        47.16 o
  26   4   0        410.59       2445.12       236.01 o
  28   4   0      11144.99      12977.20       333.40 o
  30   4   0       9607.48       8530.50       615.37 o
  32   4   0        533.42         73.35       121.99 o
  34   4   0        554.13        524.44       134.08 o
  36   4   0      38701.12      42087.94      1694.76 o
  38   4   0       9774.22       9160.96       459.24 o
   1   5   0       5210.57       7130.76       133.55 o
   5   5   0      24554.59      23046.61       528.62 o
   7   5   0       6925.76       3368.74        87.15 o
   9   5   0       1780.40       1734.87        68.51 o
  11   5   0       6063.44       7677.67       271.07 o
  13   5   0     128214.49     113133.02      3208.23 o
  15   5   0      73570.92      69386.56      1674.76 o
  17   5   0       4356.11       7506.88       282.95 o
  19   5   0       6593.33       6413.44       270.78 o
  21   5   0       2738.62       1704.31        74.41 o
  23   5   0        128.66        148.00        50.82 o
  25   5   0       3206.71       3410.11       122.87 o
  27   5   0        427.10        122.11        59.94 o
  29   5   0      11273.81      10830.89       337.23 o
  31   5   0        914.87        774.22        87.00 o
  33   5   0      18017.55      14942.72       647.37 o
  35   5   0       1708.57       2436.22       341.64 o
  37   5   0       2683.05       2509.91       226.50 o
   2   6   0      11964.69      11387.83       213.57 o
  10   6   0       2986.11       8554.67       428.05 o
  12   6   0        718.35       1942.49        84.70 o
  14   6   0      27680.74      24286.23       434.51 o
  16   6   0       4554.16       7031.44       589.81 o
  18   6   0      52506.60      59562.58      1357.06 o
  20   6   0      57471.15      53045.66      1141.11 o
  22   6   0      84179.23      84547.65      2043.66 o
  24   6   0       1771.67       2515.00       271.03 o
  26   6   0      55911.84      50953.25      1259.06 o
  28   6   0      12805.16      10612.61       336.04 o
  30   6   0       1496.51       2553.35       177.28 o
  32   6   0        607.22        462.22        95.68 o
  34   6   0       2313.70       1726.56       190.87 o
  36   6   0        775.01        602.97       131.01 o
  38   6   0         43.22         27.56       123.85 o
   1   7   0      20286.88      25715.07       504.22 o
   3   7   0      98984.80     129532.29      4947.35 o
   5   7   0      23741.18      21766.79       405.60 o
   7   7   0      58516.13      73144.47      1660.30 o
   9   7   0       1612.23       2109.99        84.34 o
  11   7   0      38825.18      30560.34       563.73 o
  13   7   0     155597.78     148739.50      4182.15 o
  15   7   0      14983.77      16545.25       370.86 o
  17   7   0      24411.44      22204.26       727.31 o
  19   7   0         90.47        -38.92        38.92 o
  21   7   0        170.57        -55.40        55.40 o
  23   7   0      39305.84      42669.93       933.70 o
  25   7   0        346.07       1108.09        71.71 o
  27   7   0       3142.05       1594.84       126.31 o
  29   7   0       5855.04       6526.08       240.11 o
  31   7   0       1013.92       2387.42       198.76 o
  33   7   0        153.41        467.23        99.73 o
  35   7   0       2563.25       2089.25       201.56 o
  37   7   0       4910.59       4207.62       278.12 o
   4   8   0       2599.76       2085.04        96.69 o
   6   8   0     158517.62     163579.58      5923.54 o
   8   8   0      30700.05      21495.95       423.76 o
  10   8   0     275085.72     254364.56     15835.92 o
  12   8   0       4271.19       5280.98       236.07 o
  14   8   0      96188.37      91044.49      2629.29 o
  16   8   0      50676.03      54835.00      2390.24 o
  18   8   0      83168.68      90361.01      2590.90 o
  20   8   0       5135.31       6992.55       346.28 o
  22   8   0      46187.96      41220.73       962.71 o
  24   8   0       2948.17       3757.96       328.86 o
  26   8   0       1844.76       1553.98        95.50 o
  28   8   0       2102.51       2112.35       124.30 o
  30   8   0       1188.01        971.33        88.78 o
  32   8   0      14684.20      12104.19       482.66 o
  34   8   0       2133.61       2647.88       196.30 o
  36   8   0        194.84        656.07       149.74 o
   1   9   0      62761.35      65472.38      1265.33 o
   3   9   0       1887.38       8138.29       173.85 o
   5   9   0      16953.74      14601.41       276.84 o
   7   9   0       4869.69       4176.23       130.66 o
   9   9   0       4939.56       5217.78       137.06 o
  11   9   0      24769.50      25661.20       539.18 o
  13   9   0       9836.75       8791.83       212.54 o
  15   9   0      29890.56      31859.59       680.14 o
  17   9   0        951.06       1950.23       159.69 o
  19   9   0      11974.10      11416.87       331.37 o
  21   9   0        482.66        345.62        62.67 o
  23   9   0        800.41        929.84        69.51 o
  25   9   0       5051.52       5738.18       314.05 o
  27   9   0       3692.59       3203.69       166.56 o
  29   9   0      10419.90       8729.86       278.88 o
  31   9   0        430.96        425.43        75.20 o
  33   9   0       8146.16       9599.34       567.18 o
  35   9   0       2945.87       3686.22       260.94 o
   0  10   0      74289.59      73095.78      2095.92 o
   2  10   0       2190.56       1199.78        50.02 o
   4  10   0      19368.00      17989.21       320.84 o
   6  10   0        393.82       1547.90        70.44 o
   8  10   0       1480.67       1832.29        81.30 o
  10  10   0     168403.09     176130.39      5544.04 o
  12  10   0       1312.80       1652.95        81.49 o
  14  10   0     212195.05     192974.67      6114.85 o
  16  10   0      20176.54      26839.60      1010.37 o
  18  10   0      85513.70      90954.55      2627.90 o
  20  10   0       9078.18       8606.22       271.33 o
  22  10   0       3008.76       2561.30       154.18 o
  24  10   0      10218.90       9444.17       282.57 o
  26  10   0        575.37        266.53        68.26 o
  28  10   0        196.36        133.73        76.95 o
  30  10   0       1443.63       1321.10       109.43 o
  32  10   0      13309.44      12689.00       464.15 o
   1  11   0      91525.29      97718.07      1978.22 o
   3  11   0         70.76       1887.21        78.84 o
   5  11   0      47510.67      51385.86       927.56 o
   7  11   0      59110.62      58011.30      1197.77 o
   9  11   0      47035.64      49632.69       901.17 o
  11  11   0       6846.52      10001.55       323.03 o
  13  11   0        345.01       1016.49        76.71 o
  15  11   0      32062.56      30731.38       687.35 o
  17  11   0      20543.29      19669.73       536.51 o
  19  11   0       5177.97       4720.00       267.88 o
  21  11   0        468.32        597.77        78.37 o
  23  11   0       1214.67       1302.76        90.07 o
  25  11   0       2420.08       2174.39       135.90 o
  27  11   0        287.04        -55.42        55.42 o
  29  11   0       1742.22       1883.01       116.93 o
  31  11   0        627.19       1380.09       161.83 o
   0  12   0       7257.91      15799.80       568.06 o
   2  12   0         94.55        184.49        44.00 o
   4  12   0     182047.94     176882.33      4249.27 o
   6  12   0        308.78       2586.32       106.33 o
   8  12   0      30352.28      31114.94       832.55 o
  10  12   0      30349.97      29184.89       599.61 o
  12  12   0      72377.53      80190.33      1835.20 o
  14  12   0      20111.73      21557.21       544.79 o
  16  12   0       1947.14       3094.42       176.23 o
  18  12   0         81.71        -70.17        70.17 o
  20  12   0       6882.04       5565.25       226.36 o
  22  12   0       1897.94       2145.22       270.28 o
  24  12   0      17796.21      18562.23       484.44 o
  26  12   0       2233.54       1940.25       123.09 o
  28  12   0          1.99         14.48        86.05 o
  30  12   0          2.96        369.80        93.76 o
   1  13   0         24.53       1024.40       115.49 o
   3  13   0       2614.51       5505.69       251.09 o
   5  13   0      46822.68      53947.50      1586.40 o
   7  13   0       3979.03       3496.14       188.19 o
   9  13   0      13957.48      11416.44       342.48 o
  11  13   0       2333.37       2178.28       130.93 o
  13  13   0      10481.28      10226.06       323.48 o
  15  13   0        536.15        592.61        82.91 o
  17  13   0      18070.86      19133.35       642.91 o
  19  13   0      23671.35      23733.68       677.90 o
  21  13   0       1079.21       2153.43       143.28 o
  23  13   0       1156.06        538.32        94.03 o
  25  13   0       3348.25       3141.17       204.26 o
  27  13   0       1497.33       1140.61       120.15 o
   0  14   0      26772.46      29553.01      1388.04 o
   2  14   0      11542.30      10554.78       347.73 o
   6  14   0      13982.21      15019.03       541.13 o
   8  14   0      25952.34      26424.02       805.00 o
  10  14   0      23422.18      23578.78       729.80 o
  12  14   0      46599.13      51808.68      1517.93 o
  14  14   0       1545.55        548.44       121.48 o
  16  14   0        211.76        348.41        91.00 o
  18  14   0      20217.42      21380.57       639.17 o
  20  14   0       1287.82       1983.40       145.02 o
  22  14   0       3594.41       3149.10       188.68 o
  24  14   0        594.11        917.63       110.77 o
   1  15   0        143.03        527.39        82.61 o
   3  15   0       6490.22       6264.53       245.20 o
   5  15   0       5562.16       4524.42       263.75 o
   7  15   0       2595.69       2429.47       215.70 o
   9  15   0       4651.75       5547.86       256.38 o
  11  15   0      20914.20      20731.90       658.25 o
  13  15   0       6515.77       7739.74       311.05 o
  15  15   0       6917.91       7283.42       302.45 o
  17  15   0        655.79        461.42        96.12 o
  19  15   0       8431.44       6608.97       286.35 o
  21  15   0        882.89        636.99       100.42 o
   0  16   0        345.79       1580.10       212.58 o
   2  16   0      14520.45      14902.21       595.60 o
   4  16   0      28725.68      27597.43       810.24 o
   6  16   0       1174.42       1665.75       137.39 o
   8  16   0        182.08        122.98        73.73 o
  10  16   0      27854.96      28823.43      1101.41 o
  12  16   0        197.23        133.79        91.14 o
  14  16   0       1458.61       1342.47       119.96 o
  16  16   0       6796.44       7457.52       309.62 o
  18  16   0      11506.95      14646.08      1066.09 o
   1  17   0      16409.23      14966.80       697.65 o
   3  17   0        416.07        786.20       118.75 o
   5  17   0       1680.10       1648.62       155.95 o
   7  17   0       6127.06       4618.40       220.60 o
   9  17   0       1734.33       1685.34       202.42 o
  11  17   0      21772.20      19166.58       665.97 o
 -39   1   1       1635.14        939.07       185.08 o
 -37   1   1       3086.14       4345.12       376.76 o
 -35   1   1       2021.55       2485.98       269.86 o
 -33   1   1      14790.35      15403.68       800.49 o
 -31   1   1      51163.52      50805.93      2357.55 o
 -29   1   1      14089.34      16352.54       520.61 o
 -27   1   1       2095.84       2643.14       118.15 o
 -25   1   1      41474.32      43915.70       893.02 o
 -23   1   1      30746.25      29971.51       614.23 o
 -21   1   1      25249.96      23512.75       442.88 o
 -17   1   1       7459.51      10426.46       254.55 o
 -15   1   1      24674.74      37014.68       790.79 o
 -13   1   1      78296.89      62917.95      1992.91 o
 -11   1   1      56102.43      39850.94      1465.87 o
  -3   1   1        464.73       6563.73       237.90 o
   3   1   1        281.31       8947.70       243.72 o
   5   1   1      35210.78      42311.34      1348.04 o
  11   1   1      23629.62      21311.98       491.84 o
  17   1   1       7103.49      14040.02       310.10 o
  19   1   1      11032.06      14597.85       312.50 o
  21   1   1      20350.69      24639.89       539.11 o
  23   1   1      10244.84      11633.48       331.58 o
  25   1   1        527.09       1407.42        79.77 o
  27   1   1      11168.02      12925.90       302.34 o
  29   1   1       3574.97       4652.01       175.50 o
  31   1   1      23015.72      22196.36      1089.21 o
  33   1   1       4066.59       5643.54       415.15 o
  35   1   1       9503.68       9082.47       710.73 o
  37   1   1       2734.42       3403.79       354.17 o
  39   1   1       1172.30        572.74       177.51 o
 -40   2   1       5711.51       4113.85       383.18 o
 -38   2   1       4942.87       4047.64       375.84 o
 -36   2   1      12956.35      12539.34       685.98 o
 -34   2   1      34094.26      37245.67      1759.76 o
 -32   2   1          1.74        380.68       150.17 o
 -30   2   1       3467.06       2203.43       341.43 o
 -28   2   1      73453.69      76688.03      1538.88 o
 -26   2   1       2503.57       1328.06        80.59 o
 -24   2   1      15278.09      16725.55       340.77 o
 -22   2   1     112462.36     112536.52      5042.30 o
 -20   2   1      47763.91      45755.79       926.42 o
 -18   2   1        630.43       1225.50        70.35 o
 -16   2   1     110227.88      98048.77      6161.76 o
 -14   2   1       4770.56       6541.05       175.88 o
 -12   2   1      95331.54      90831.92      3583.34 o
 -10   2   1      24065.01      18753.91       349.06 o
  -4   2   1       8203.55       4330.79       136.92 o
  -2   2   1        348.72       9601.25       313.16 o
   0   2   1      62261.36      21958.79      1333.99 o
   8   2   1      38329.14      31116.33       730.04 o
  12   2   1      27903.20      29759.53       579.54 o
  16   2   1      31925.93      33877.23       773.51 o
  20   2   1       2815.42       4718.81       178.75 o
  22   2   1       1758.47       3970.21       170.05 o
  24   2   1      10816.54       9729.35       239.73 o
  26   2   1       3794.47       4099.83       137.82 o
  28   2   1       3900.92       3952.74       143.71 o
  30   2   1       8321.73       9329.03       757.73 o
  32   2   1      11098.92       9534.19       547.98 o
  34   2   1       9763.91      10842.33       613.87 o
  36   2   1         21.35          0.23       150.66 o
  38   2   1      24402.22      22408.03      1114.32 o
  40   2   1       3998.14       3563.75       637.75 o
 -39   3   1       5795.40       6606.73       468.09 o
 -37   3   1      18103.40      20514.44      1032.93 o
 -35   3   1      20740.00      21434.43      1135.64 o
 -33   3   1       2967.24       2839.95       236.19 o
 -31   3   1      78482.41      85166.30      3152.37 o
 -29   3   1       3957.49       5112.53       213.76 o
 -27   3   1      32030.40      28691.33       570.69 o
 -25   3   1       4211.35       2770.86        92.44 o
 -23   3   1        497.93        537.27        55.09 o
 -21   3   1      34331.48      35910.73       668.09 o
 -19   3   1      59129.61      70720.16      1840.19 o
 -17   3   1      35379.26      35700.13       692.25 o
 -15   3   1      34771.18      39636.38       890.10 o
 -13   3   1      61980.83      60877.52      2266.03 o
 -11   3   1     115773.17     106728.15      8274.91 o
  -9   3   1      31475.02      27744.93      1237.54 o
  -7   3   1       4343.59       4738.04       114.06 o
  -3   3   1      62039.02      69006.10      2494.96 o
   1   3   1       4700.26       6504.30       136.58 o
   3   3   1      66735.07       3125.30       225.28 o
   7   3   1       2441.83       8331.51       264.49 o
   9   3   1      15134.62      15008.26       373.75 o
  11   3   1     160641.64     145880.16      9150.63 o
  13   3   1      10745.93      10976.39       285.39 o
  15   3   1         13.64        337.15        36.44 o
  17   3   1      59054.88      71156.55      1855.41 o
  21   3   1         27.87        -31.70        40.57 o
  23   3   1      28604.46      25815.69       539.59 o
  25   3   1       1676.08       3045.94       109.58 o
  27   3   1       3782.12       4158.89       208.82 o
  29   3   1       4245.84       5761.28       229.31 o
  31   3   1       2897.05       3260.22       278.56 o
  33   3   1        121.59         27.74       181.54 o
  35   3   1       4722.25       5034.79       323.00 o
  37   3   1       1858.46       2015.77       517.18 o
  39   3   1         62.63         13.98       157.29 o
 -38   4   1       5063.07       5095.26       337.64 o
 -36   4   1       4900.05       5264.29       340.90 o
 -34   4   1       1392.86       2100.54       183.04 o
 -32   4   1       9919.22       8421.03       419.80 o
 -30   4   1       3195.28       4171.47       204.37 o
 -28   4   1        554.34        912.09        65.77 o
 -26   4   1       1341.11       1167.94        61.49 o
 -24   4   1       8149.90       6858.25       166.25 o
 -22   4   1       1420.54        673.78        59.83 o
 -20   4   1       3736.65       4641.86       136.87 o
 -18   4   1      11746.09      11208.79       218.99 o
 -16   4   1      26677.88      25066.65       472.79 o
 -14   4   1      37103.11      41467.02       805.49 o
 -10   4   1      59620.41      70505.07      1835.56 o
  -8   4   1        846.33       2651.19       136.03 o
  -4   4   1         11.04       1088.66        45.16 o
   2   4   1      21438.36      30823.77       575.31 o
   6   4   1      83807.99      88343.34      2504.97 o
   8   4   1     159409.69     137249.89      8557.30 o
  12   4   1      78636.88      69825.27      1995.71 o
  14   4   1      25287.48      31234.14       586.76 o
  16   4   1     101415.52      96986.57      2771.17 o
  18   4   1      53062.58      58791.59      1423.94 o
  20   4   1       2130.09       1282.80       115.87 o
  22   4   1      11837.98      12125.40       272.84 o
  24   4   1        361.70        227.04        45.11 o
  26   4   1       1721.00       2096.93       240.31 o
  28   4   1      40247.49      40024.45      1066.56 o
  30   4   1        869.77        829.34        89.71 o
  32   4   1        391.97        157.53       118.43 o
  34   4   1      12243.26      10199.62       482.09 o
  36   4   1        168.98        179.79       132.04 o
  38   4   1       4296.36       5498.38       342.47 o
 -39   5   1       2646.23       2232.96       237.64 o
 -37   5   1        648.83        646.76       143.59 o
 -35   5   1        595.21        642.45       133.33 o
 -33   5   1       2586.02       2369.06       208.18 o
 -31   5   1       4196.43       4830.18       430.46 o
 -29   5   1      19500.42      21871.88       698.13 o
 -27   5   1       3222.07       4150.89       175.77 o
 -25   5   1       1211.52       1137.19        77.60 o
 -23   5   1      22076.56      23397.72       494.88 o
 -21   5   1      84259.56      86968.02      2252.56 o
 -19   5   1      12229.85      13896.00       305.51 o
 -17   5   1      34390.39      43690.92       995.37 o
 -15   5   1        186.32       6899.18       155.44 o
 -13   5   1      17564.06      19270.98       540.66 o
 -11   5   1      29994.78      21052.32       361.73 o
  -9   5   1      53760.70      63563.43      1541.82 o
  -7   5   1      65373.63      58742.40      1422.17 o
  -5   5   1       1112.15        287.10        28.27 o
  -3   5   1      26997.29      32856.37       618.03 o
   3   5   1         31.03       1402.72        54.79 o
   5   5   1      27010.62      14024.42       248.55 o
   7   5   1      19518.29      14683.98       252.59 o
   9   5   1      55556.03      43466.75       943.24 o
  11   5   1        143.45        672.77       100.32 o
  13   5   1       2391.05       4107.77       187.09 o
  15   5   1      93496.91     101079.13      3711.20 o
  17   5   1      64265.39      78033.17      1883.49 o
  19   5   1       1651.41      10761.69       726.34 o
  21   5   1         31.21        -30.69        50.35 o
  23   5   1       2663.96       2252.38       127.49 o
  25   5   1      33757.13      33580.47       701.32 o
  27   5   1      27089.40      26401.99       747.20 o
  29   5   1       1486.78       2354.87       270.87 o
  31   5   1       2427.31       3380.26       175.68 o
  33   5   1       4639.87       4925.83       315.11 o
  35   5   1       2505.84       3468.29       286.36 o
  37   5   1        289.21        223.04       153.53 o
 -38   6   1       1310.95       1046.06       147.14 o
 -36   6   1       6556.20       6470.44       372.70 o
 -34   6   1      12216.87      12922.16       583.27 o
 -32   6   1        433.47        239.43        92.50 o
 -30   6   1       6518.89       5714.45       223.99 o
 -28   6   1      10323.10      10406.56       330.68 o
 -26   6   1       9908.41      11647.74       280.89 o
 -24   6   1         84.02         18.44        46.23 o
 -22   6   1      11363.92      12312.47       272.21 o
 -20   6   1       4622.41       6223.92       227.38 o
 -18   6   1     139603.88     145281.66      7930.65 o
 -16   6   1      25186.06      23329.17       511.66 o
 -14   6   1      35255.59      32585.87       616.58 o
 -12   6   1      91601.03      67553.12      1450.39 o
 -10   6   1      78461.79      72879.59      1477.13 o
  -8   6   1      94242.43      78691.17      1909.75 o
  -6   6   1      51642.59      41321.13       901.93 o
  -4   6   1      56422.00      60954.23      1301.06 o
  -2   6   1      20409.81      11828.64       287.95 o
   2   6   1      32575.70      42884.40       843.70 o
   6   6   1         32.41        709.19        42.27 o
  10   6   1      64391.11      61346.25      1502.78 o
  12   6   1      18233.71      24086.78       511.50 o
  14   6   1      45503.73      45600.37       935.99 o
  16   6   1     150350.55     148559.44      8690.43 o
  18   6   1       9427.23      11550.66       314.65 o
  20   6   1        242.09       1297.71       172.49 o
  22   6   1      12933.05      15368.69       331.11 o
  24   6   1          2.02        -42.59        42.59 o
  26   6   1          6.66         39.48        54.10 o
  28   6   1      11384.98      12461.85       450.76 o
  30   6   1       2294.19       1454.32       157.49 o
  32   6   1        966.78       1331.49       138.67 o
  34   6   1        130.72        299.90       111.32 o
  36   6   1        110.38        270.13       123.44 o
 -37   7   1        518.98        121.70       116.75 o
 -35   7   1       1035.86       2123.09       204.54 o
 -33   7   1      28816.16      29156.58       994.73 o
 -31   7   1      17910.73      13491.52       453.07 o
 -29   7   1       4405.56       5401.41       216.42 o
 -27   7   1        169.14        572.70        77.14 o
 -25   7   1        923.57       1803.58        86.73 o
 -23   7   1      20429.30      20987.52       516.63 o
 -21   7   1         48.66        -48.63        48.63 o
 -19   7   1       4707.62       6460.85       192.64 o
 -17   7   1        968.36       1343.27        79.96 o
 -15   7   1      60420.35      67210.90      1440.54 o
 -13   7   1      10307.49       9404.30       211.61 o
 -11   7   1      82403.23      83133.08      1886.40 o
  -9   7   1     127111.34     146735.48      4613.25 o
  -5   7   1       4288.41       5529.29       121.18 o
  -3   7   1      71078.46      54022.50      1048.20 o
  -1   7   1      14328.06       4291.80       122.21 o
   1   7   1      42645.70      64298.48      1459.94 o
   3   7   1      58567.41      53239.98      1032.57 o
   7   7   1      12692.56      10887.13       222.67 o
   9   7   1     233540.47     243138.89     15137.88 o
  11   7   1      12579.96      10215.32       226.05 o
  13   7   1     210396.38     221506.33      7999.57 o
  15   7   1       6604.93       6796.66       181.15 o
  17   7   1       3662.84       2185.42       140.20 o
  19   7   1       1240.92       1139.83        72.82 o
  21   7   1       4573.71       6785.87       178.01 o
  23   7   1       5276.46       7656.46       196.94 o
  25   7   1       4006.84       3828.88       152.22 o
  27   7   1       3419.10       3312.91       247.29 o
  29   7   1       4156.28       3390.50       172.21 o
  31   7   1      28908.92      29744.85      1163.92 o
  33   7   1       9711.36      10898.50       506.97 o
  35   7   1      11651.01       9064.13       465.65 o
  37   7   1        404.77        682.56       126.25 o
 -36   8   1       5656.66       5201.79       341.36 o
 -34   8   1       4970.41       5444.19       292.01 o
 -32   8   1       3984.16       2468.64       177.85 o
 -30   8   1       2746.75       3274.35       154.64 o
 -28   8   1        226.84        334.14        61.82 o
 -26   8   1      19149.00      16218.24       417.22 o
 -24   8   1       3895.27       1770.32        94.13 o
 -22   8   1       8634.52       8831.20       258.86 o
 -20   8   1      22266.41      24246.10       585.67 o
 -18   8   1      10740.05      10617.09       290.23 o
 -16   8   1      13093.05      13513.60       415.24 o
 -14   8   1      19085.04      20662.75       431.58 o
 -12   8   1       6699.13       7083.90       254.57 o
 -10   8   1       2241.01       1560.43        73.93 o
  -8   8   1      11829.62       8949.70       193.45 o
  -4   8   1     148735.86     142170.50      8439.90 o
  -2   8   1      34193.95      30009.49       618.20 o
   0   8   1        502.42         74.58        26.77 o
   6   8   1      19037.96      23933.92       526.92 o
   8   8   1      92798.31      98355.09      2570.97 o
  10   8   1     118563.90     109869.72      3129.57 o
  12   8   1      71562.25      72222.41      1770.96 o
  14   8   1        940.94       1474.57        83.46 o
  16   8   1        119.94        701.18        79.14 o
  18   8   1      19218.86      21645.59       528.27 o
  20   8   1      27293.62      30531.34       725.88 o
  22   8   1      68458.92      74103.95      1693.72 o
  24   8   1      24209.34      25018.40       576.18 o
  26   8   1       1214.31        909.31        79.80 o
  28   8   1       1231.84       1180.96        94.91 o
  30   8   1        306.36        476.57        69.52 o
  32   8   1         14.77        234.37        69.52 o
  34   8   1      11320.62       9799.97       416.63 o
  36   8   1        418.48        340.39       166.58 o
 -35   9   1      16706.94      17935.36       939.29 o
 -33   9   1       2845.59       4369.05       427.71 o
 -31   9   1        203.07        -79.28        85.98 o
 -29   9   1        115.66        111.35        83.14 o
 -27   9   1       9595.34      10082.46       316.37 o
 -25   9   1       4263.22       6691.36       219.70 o
 -23   9   1       3106.27       3647.27       150.02 o
 -21   9   1       2075.34       2218.61       108.96 o
 -19   9   1      37268.49      39300.66       920.36 o
 -17   9   1       6548.34       4714.97       171.71 o
 -15   9   1      54953.00      59541.29      1221.80 o
 -13   9   1       8392.15       8366.25       204.71 o
 -11   9   1      88618.79      80777.89      1845.03 o
  -9   9   1       2679.41       2189.43       110.55 o
  -7   9   1        609.63       1133.59        62.52 o
  -5   9   1      62574.22      60506.82      1238.05 o
  -3   9   1         56.26        808.89        40.84 o
  -1   9   1        279.73        266.86        38.21 o
   1   9   1      14131.88      12586.32       267.22 o
   3   9   1      61197.49      55448.38      1083.88 o
   5   9   1      38501.72      42870.23       979.45 o
   7   9   1      17289.35      17162.48       352.08 o
   9   9   1       2540.02       4189.10       120.36 o
  11   9   1      19868.34      22214.50       466.19 o
  13   9   1       1025.89       3665.10       206.24 o
  15   9   1      35932.05      36796.50       863.10 o
  17   9   1      46564.52      40315.02       940.94 o
  19   9   1      43882.62      50437.07      1248.96 o
  21   9   1       5764.69       5528.72       210.77 o
  23   9   1       9636.17      12302.73       425.43 o
  25   9   1        881.73        460.49        68.36 o
  27   9   1       5061.34       5278.69       199.91 o
  29   9   1       2440.66       2227.40       148.79 o
  31   9   1       2986.21       2895.43       146.12 o
  33   9   1       3658.99       4438.40       508.76 o
 -32  10   1      13150.02      14649.85       517.07 o
 -30  10   1       4711.80       3823.41       166.78 o
 -28  10   1        476.53        389.65        65.53 o
 -26  10   1        196.68        -14.63        60.81 o
 -24  10   1       2359.46       2897.43       134.81 o
 -22  10   1       8728.02      11497.39       323.10 o
 -20  10   1      55293.41      51300.20      1188.92 o
 -18  10   1       2105.63       1171.75        85.36 o
 -16  10   1        783.90        247.32        70.31 o
 -14  10   1      53667.71      50440.61      1111.96 o
 -12  10   1      59371.25      59337.49      1113.56 o
 -10  10   1       9553.59      12734.56       267.62 o
  -8  10   1      44446.76      48938.93       970.06 o
  -6  10   1      54942.28      57564.71      1125.51 o
  -4  10   1     191158.75     178655.91      8014.82 o
  -2  10   1        171.78        493.00        36.55 o
   0  10   1      16875.86      21497.49       391.95 o
   4  10   1       8615.87       8554.44       181.32 o
   6  10   1       2561.78       2892.88       101.44 o
   8  10   1       9075.82       9634.60       229.80 o
  10  10   1      33985.25      36150.18       691.57 o
  12  10   1          9.96        259.98        56.65 o
  14  10   1      66158.56      74379.58      1712.05 o
  16  10   1        643.80       2122.66       157.25 o
  18  10   1      81204.24      85752.02      2484.86 o
  20  10   1        999.84        296.14        59.46 o
  22  10   1       3212.24       4461.38       210.49 o
  24  10   1       2663.16       2080.36       108.23 o
  26  10   1       3954.83       5750.62       260.25 o
  28  10   1         72.79        -73.79        73.79 o
  30  10   1       6253.11       7114.75       268.28 o
  32  10   1        222.91        240.87        88.73 o
 -31  11   1       3666.42       5193.37       395.04 o
 -29  11   1       1924.08       2128.91       151.03 o
 -27  11   1       1931.86       1701.81       114.82 o
 -25  11   1      10834.34      13538.93       372.69 o
 -23  11   1       3913.01       4427.14       294.95 o
 -21  11   1       3924.73       3418.08       152.25 o
 -19  11   1       1594.97       5111.98       190.74 o
 -17  11   1       6653.91       6648.01       250.42 o
 -15  11   1        857.61       1665.17       132.85 o
 -13  11   1      10078.51      10070.53       230.77 o
 -11  11   1      29136.09      31723.87       594.65 o
  -9  11   1       2622.85       1710.64        79.49 o
  -7  11   1      11038.86      10385.09       216.65 o
  -5  11   1      11038.66      13963.19       284.91 o
  -3  11   1       8946.52       7677.11       158.91 o
  -1  11   1          2.92       1318.07        63.94 o
   1  11   1        337.87        614.36        40.50 o
   3  11   1      24062.85      21574.16       365.62 o
   5  11   1       5515.96       8062.33       302.41 o
   7  11   1       5312.77       5162.08       146.77 o
   9  11   1       4005.36       6377.65       184.56 o
  11  11   1       1554.33       1839.44       109.34 o
  13  11   1       1395.20       1059.25       101.96 o
  15  11   1      23845.22      24518.53       547.65 o
  17  11   1       1469.03       2535.51       260.91 o
  19  11   1      32781.82      35523.52       844.53 o
  21  11   1        266.93        432.57        62.66 o
  23  11   1       1607.37       1457.67       159.60 o
  25  11   1       2167.62       1406.29       103.30 o
  27  11   1      10827.27      10101.37       317.02 o
  29  11   1      14716.41      14261.87       412.71 o
  31  11   1       1543.60        618.44       127.71 o
 -30  12   1        273.64         65.24        90.27 o
 -28  12   1       1360.05       1458.66       151.44 o
 -26  12   1       1118.97       1932.83       119.09 o
 -24  12   1      15462.79      15516.14       441.76 o
 -22  12   1       8892.03       8506.46       272.06 o
 -20  12   1       2675.48       4570.01       402.89 o
 -18  12   1        944.16       1500.28        98.99 o
 -16  12   1       4408.99       4106.74       190.38 o
 -14  12   1       1180.86        749.83        83.32 o
 -12  12   1      92458.60      87732.55      2328.90 o
 -10  12   1       1123.75        891.43        85.87 o
  -8  12   1       3258.85       3824.96       119.78 o
  -6  12   1      10698.19       9910.58       212.92 o
  -4  12   1      27093.48      31274.03       583.41 o
  -2  12   1      20511.15      19811.86       385.62 o
   0  12   1       6153.72       6544.21       161.01 o
   2  12   1      53461.93      50858.76      1129.23 o
   4  12   1      53087.02      49506.37       937.17 o
   6  12   1      10978.13      10067.18       216.56 o
   8  12   1       4535.98       5724.96       171.03 o
  10  12   1      43371.39      45761.46      1269.44 o
  12  12   1      13881.16      14630.89       421.38 o
  14  12   1      18966.77      18641.45       479.92 o
  16  12   1      21132.69      19469.32       533.81 o
  18  12   1      12031.74       9318.05       402.57 o
  20  12   1       4668.27       5847.67       210.54 o
  22  12   1      13669.09      13701.92       378.32 o
  24  12   1       9290.96      11332.64       330.19 o
  26  12   1       2253.62       1297.77        94.21 o
  28  12   1       1664.62        947.27        86.33 o
 -27  13   1       2753.76       2133.36       162.77 o
 -25  13   1        164.08         11.58        90.36 o
 -23  13   1        192.70        168.85        88.35 o
 -21  13   1        359.90        333.58        93.27 o
 -19  13   1       9155.96      10423.45       365.70 o
 -17  13   1       1259.87       1061.13       128.89 o
 -15  13   1       2988.09       3394.54       212.33 o
 -13  13   1       1253.47        962.60        91.65 o
 -11  13   1        185.78        132.26        71.53 o
  -9  13   1        458.06       1540.38       105.76 o
  -7  13   1        142.61        100.21        65.67 o
  -5  13   1      32367.78      35420.72       820.53 o
  -3  13   1       1294.18       1489.21        95.82 o
  -1  13   1       7891.21       9235.05       273.36 o
   1  13   1      11725.27      13120.92       399.70 o
   3  13   1        128.00        567.29        48.82 o
   5  13   1       5787.55       7309.11       369.61 o
   7  13   1       5197.66       4763.14       269.84 o
   9  13   1       2890.31       1998.63       130.31 o
  11  13   1      60301.39      56451.99      1394.19 o
  13  13   1       5086.79       5656.08       219.49 o
  15  13   1         56.46         86.94        71.84 o
  17  13   1      12219.17      10745.69       336.89 o
  19  13   1      11268.59      10336.43       327.00 o
  21  13   1       4287.97       3676.80       235.53 o
  23  13   1       1068.64        781.31        98.91 o
  25  13   1          0.02        -81.36        81.36 o
  27  13   1      10676.89      10192.04       340.33 o
 -24  14   1        828.73        718.42       107.44 o
 -22  14   1        859.79       1132.02       140.14 o
 -20  14   1         91.34       1126.31       110.04 o
 -18  14   1      15258.12      15288.67       487.34 o
 -16  14   1       1707.39       2055.86       148.41 o
 -14  14   1        882.80        565.93       100.25 o
 -12  14   1      10061.61      10330.27       375.41 o
 -10  14   1       9944.10      10600.59       375.40 o
  -8  14   1       1844.33       2165.57       160.41 o
  -6  14   1      16393.80      16415.42       570.16 o
  -4  14   1      11027.82      10860.15       350.15 o
  -2  14   1       6984.28       5962.52       286.61 o
   0  14   1       9118.88       8281.86       364.18 o
   2  14   1      36576.90      43525.17      2008.62 o
   4  14   1      24138.39      26397.35       882.49 o
   6  14   1       9629.01       9753.82       380.51 o
   8  14   1       1289.74       2165.87       166.70 o
  10  14   1      18678.30      21003.19       715.33 o
  12  14   1       3617.88       3733.38       208.69 o
  14  14   1        384.74        166.34        85.90 o
  16  14   1      52294.40      54346.15      1464.51 o
  18  14   1          0.55       2380.47       185.63 o
  20  14   1         97.04        185.37        86.58 o
  22  14   1       2844.18       2068.29       180.92 o
  24  14   1       3602.02       5756.34       391.92 o
 -21  15   1        868.85        389.44        95.50 o
 -19  15   1       4469.16       4695.66       238.53 o
 -17  15   1      19343.23      16513.52       550.14 o
 -15  15   1       3059.33       3047.08       208.52 o
 -13  15   1       5367.69       5154.22       309.53 o
 -11  15   1      11040.10      11201.87       423.50 o
  -9  15   1       2794.01       3944.37       294.47 o
  -7  15   1         48.66        268.45        70.29 o
  -5  15   1      24037.95      24718.71       726.84 o
  -3  15   1       3946.55       4118.58       209.75 o
  -1  15   1       7784.89       8357.69       325.66 o
   1  15   1       9353.73       9530.73       430.17 o
   3  15   1       2189.95       2719.01       190.93 o
   5  15   1       1480.12       1984.51       148.48 o
   7  15   1        997.87        872.75        98.80 o
   9  15   1        223.42         23.90        76.45 o
  11  15   1      38238.27      38321.68      1196.13 o
  13  15   1       7214.42       6957.50       291.27 o
  15  15   1      20860.64      18831.16       610.55 o
  17  15   1        123.98        -82.20        82.20 o
  19  15   1        745.34        722.61       104.73 o
  21  15   1         13.54        -80.37        80.37 o
 -18  16   1       1049.89        753.87       105.40 o
 -16  16   1       7887.98       6284.18       275.10 o
 -14  16   1        212.36        194.48        82.82 o
 -12  16   1        445.37       1604.19       131.67 o
 -10  16   1        977.03        624.41        89.99 o
  -8  16   1        435.95        360.16        74.86 o
  -6  16   1      11754.71      12389.50       447.09 o
  -4  16   1      34355.53      33419.00      1293.67 o
  -2  16   1       5959.32       4606.40       216.46 o
   0  16   1       1839.24       1845.70       174.94 o
   2  16   1      23925.79      25747.76      1420.12 o
   4  16   1        216.58        285.56       145.95 o
   6  16   1       9335.91       8934.33       442.71 o
   8  16   1      41085.88      39850.25      1494.67 o
  10  16   1      16616.33      18324.80       639.94 o
  12  16   1       2189.12       2962.42       190.28 o
  14  16   1       6370.50       6802.35       338.45 o
  16  16   1       2580.20       3158.66       300.95 o
 -11  17   1       1763.57       1739.46       135.85 o
  -9  17   1       9166.85       7040.28       295.12 o
  -7  17   1       1802.05       1103.05       141.59 o
  -5  17   1          0.27        -18.44        93.39 o
  -3  17   1        758.27        611.56        78.45 o
  -1  17   1        140.12        241.10        67.61 o
   1  17   1        639.35        302.52        71.97 o
   3  17   1       1047.47        915.94        86.20 o
   5  17   1       4649.34       4515.03       418.82 o
   7  17   1        389.23        262.67        77.62 o
   9  17   1       1306.90        989.98       109.28 o
  11  17   1         47.48         81.69        89.04 o
 -40   0   2       5469.41       5622.37       599.68 o
 -38   0   2        824.19        -95.19       215.76 o
 -36   0   2       3732.42       3350.58       390.27 o
 -34   0   2       6740.65       7218.33       669.48 o
 -32   0   2       9060.39      15334.60      1116.86 o
 -30   0   2          1.03       3011.08       447.38 o
 -28   0   2      11644.84       9100.81       310.80 o
 -26   0   2      36217.91      36303.34      1196.09 o
 -24   0   2      40923.36      35750.96      1033.64 o
 -22   0   2      56765.39      61939.47      5712.79 o
 -16   0   2      14355.41      11033.39       302.56 o
 -14   0   2       1353.93       4484.10       177.69 o
  -8   0   2       1219.14       9247.16       284.97 o
  -4   0   2       1471.33       7385.63       229.74 o
   2   0   2      78093.40       3161.84       179.27 o
   6   0   2      31262.62       6217.12       194.38 o
   8   0   2      18903.26      22589.63       696.27 o
  14   0   2      50232.63      63131.08      4074.00 o
  18   0   2      39685.99      48268.25      2115.46 o
  22   0   2      68497.08      71762.80      2276.56 o
  24   0   2      20657.15      17381.63       667.21 o
  26   0   2      64421.45      69316.06      2206.51 o
  28   0   2      22941.57      24638.85       734.98 o
  30   0   2      24884.49      20588.91      1437.32 o
  32   0   2       6034.84       8128.96       701.21 o
  34   0   2      10605.75      12155.36       948.70 o
  36   0   2       9449.29      12739.17       983.60 o
  38   0   2        645.10        -76.15       218.93 o
  40   0   2      10201.89       8040.11       732.94 o
 -39   1   2         18.78       -136.67       152.20 o
 -37   1   2      14440.48      14497.88       767.89 o
 -35   1   2       2930.25       3512.24       341.86 o
 -33   1   2       6133.63       5591.73       409.23 o
 -31   1   2      15289.74      17126.59       869.55 o
 -29   1   2      38577.83      39853.86       817.91 o
 -27   1   2       2619.31       1853.71        82.27 o
 -25   1   2      22787.84      25729.84       507.01 o
 -23   1   2      84087.12      76100.14      1975.82 o
 -21   1   2      26594.17      30013.94       559.26 o
 -19   1   2      21260.70      21744.50       409.61 o
 -17   1   2     105544.19      95510.46      5980.91 o
 -15   1   2      32562.82      41995.23      1519.54 o
 -13   1   2       7087.42       4295.44        79.83 o
  -9   1   2        818.54       2623.08        56.39 o
  -1   1   2       5717.41       5505.39       131.58 o
   1   1   2      93141.79      10372.25       248.24 o
   3   1   2      24982.68       2267.59       112.28 o
   5   1   2      15547.56       1992.52        64.63 o
   9   1   2        291.29       2534.45       111.78 o
  11   1   2     103458.64      81527.52      5121.05 o
  15   1   2      40636.80      43058.98      1049.84 o
  17   1   2       2692.59       1994.87        79.48 o
  19   1   2      24575.37      26747.74       550.58 o
  21   1   2      32257.12      34661.36       707.99 o
  23   1   2        660.61        802.92        57.42 o
  25   1   2         12.46        309.15        55.46 o
  27   1   2        352.32        376.52        58.76 o
  29   1   2       1420.17        935.46        94.73 o
  31   1   2       2323.49       1828.81       509.25 o
  33   1   2      11526.63      11043.41       621.34 o
  35   1   2        611.97       1267.75       191.34 o
  37   1   2       7741.27       6991.42       468.02 o
  39   1   2        283.63       -154.03       154.03 o
 -40   2   2        453.60        350.20       173.02 o
 -38   2   2       1716.80       1756.72       215.65 o
 -36   2   2       5991.82       6459.84       537.81 o
 -34   2   2      35555.12      30754.62      1472.18 o
 -32   2   2       6716.46       7961.19       496.25 o
 -30   2   2      16577.11      18844.61       703.92 o
 -28   2   2       6374.00       5200.89       137.76 o
 -26   2   2      13593.59      11570.59       264.77 o
 -24   2   2      17273.53      15134.87       369.92 o
 -22   2   2      14515.57      14750.95       286.12 o
 -20   2   2       6455.61       5071.98       171.54 o
 -18   2   2      66673.01      68653.54      3590.13 o
 -14   2   2     112465.12     104131.22      6558.37 o
 -12   2   2      28956.34      36412.34      6629.76 o
  -4   2   2      20470.84       6400.83       106.20 o
   0   2   2      85058.30      33382.08      2405.05 o
   2   2   2       4824.57       8918.78       174.04 o
   4   2   2     143763.06      76178.02      4794.24 o
   8   2   2      50882.28      53547.17      1529.79 o
  10   2   2      89337.15      84516.55      2668.98 o
  14   2   2      25984.22      28176.36       611.77 o
  16   2   2       7565.59       9658.21       486.69 o
  20   2   2      72709.76      77227.33      2662.17 o
  22   2   2      25422.59      24103.03       504.69 o
  24   2   2        900.42       2867.57       126.29 o
  26   2   2      22905.24      20750.86       444.51 o
  28   2   2       4465.19       6684.57       190.73 o
  30   2   2       2864.78       1775.80       159.04 o
  32   2   2        440.20        240.39       149.42 o
  34   2   2        333.82        355.26       159.22 o
  36   2   2       3565.46       2344.51       231.72 o
  38   2   2        795.21        595.02       176.76 o
 -39   3   2        202.62        300.50       165.25 o
 -37   3   2         53.08        594.97       168.41 o
 -35   3   2        106.35        377.50       135.30 o
 -33   3   2        121.15        315.20       127.15 o
 -31   3   2       1712.87       2962.76       387.09 o
 -29   3   2      20902.84      22154.28       529.80 o
 -27   3   2        152.51        518.26        48.49 o
 -25   3   2        186.58        211.49        39.63 o
 -23   3   2       6864.90       6236.86       247.73 o
 -21   3   2      37994.53      38668.23       719.23 o
 -19   3   2       8207.68       8403.77       178.31 o
 -17   3   2      57028.02      62776.07      2011.94 o
 -15   3   2      59653.08      75476.62      3415.31 o
 -11   3   2       3604.24       2117.62        86.94 o
  -9   3   2      18650.29      21051.40       593.85 o
  -7   3   2      75807.30       1741.51     35925.09 o
  -5   3   2      65083.20      60529.30      3839.20 o
  -3   3   2      90440.31        801.36     34766.99 o
   1   3   2       2495.45       6054.79       104.43 o
   7   3   2       3097.86       5323.86       188.98 o
   9   3   2      64891.97      61158.58      1950.51 o
  11   3   2        656.07       1612.42        57.77 o
  15   3   2      15290.71      15265.15       347.79 o
  17   3   2       5462.61       3163.98       106.82 o
  19   3   2      35902.43      31024.91       677.47 o
  21   3   2      11742.16      10145.70       360.42 o
  23   3   2          2.64        398.27        53.48 o
  25   3   2       9935.71       9286.64       224.62 o
  27   3   2       2480.18       3506.93       124.02 o
  29   3   2        868.15        202.07        64.45 o
  31   3   2       3193.31       2788.31       211.97 o
  33   3   2       8320.20       8239.12       409.78 o
  35   3   2       1957.49       1801.08       169.57 o
  37   3   2       1086.52       1028.79       148.70 o
  39   3   2       4155.85       4189.28       381.50 o
 -40   4   2       1865.12       1126.04       182.44 o
 -38   4   2      18949.62      17951.55       751.59 o
 -36   4   2       2703.87       2475.88       270.78 o
 -34   4   2      34640.92      33165.03      1284.85 o
 -32   4   2      22288.58      25359.37       857.42 o
 -30   4   2       8179.10       7670.95       241.70 o
 -28   4   2        111.58       1584.46       161.86 o
 -26   4   2      79267.64      76603.75      1741.56 o
 -24   4   2      35518.54      37732.77       704.29 o
 -22   4   2      25111.88      27616.74       523.37 o
 -20   4   2       4684.70       2732.83       117.27 o
 -18   4   2      44983.01      47678.19      1166.93 o
 -14   4   2     160070.39     136765.95     14255.81 o
 -12   4   2      85526.82     108224.05      3399.57 o
  -4   4   2      58132.67      35637.68       939.17 o
   0   4   2       7192.00       8019.43       132.11 o
   2   4   2      13500.31      18011.62       330.85 o
   8   4   2      14820.52      28426.65       563.41 o
  12   4   2     117060.92      89521.96      2982.01 o
  14   4   2      16775.39      22510.56      1014.00 o
  20   4   2      14404.02      18855.46       643.78 o
  22   4   2       2357.76       3425.42       133.46 o
  24   4   2         44.11        144.69        55.45 o
  26   4   2      42015.68      38951.18       906.50 o
  28   4   2       1074.33       1086.11       156.62 o
  30   4   2        277.52        727.93       103.50 o
  32   4   2       1651.46       1395.41       187.55 o
  34   4   2       5978.79       5955.35       346.73 o
  36   4   2       5833.53       4777.08       325.97 o
  38   4   2       4655.79       5270.92       370.01 o
 -39   5   2        932.52        665.22       147.58 o
 -37   5   2       3980.08       3968.57       288.50 o
 -35   5   2       1384.84       1801.19       196.18 o
 -33   5   2      15741.34      14228.31       533.46 o
 -31   5   2      38740.23      36590.73      1079.68 o
 -29   5   2      30380.23      30463.09       760.03 o
 -27   5   2        789.07        930.35        61.53 o
 -25   5   2      10340.50      11260.57       239.14 o
 -23   5   2      38403.00      40332.94       753.52 o
 -21   5   2      54313.22      52151.21      1116.57 o
 -19   5   2      38098.14      40145.45       780.55 o
 -17   5   2      44595.04      40719.29       789.60 o
 -15   5   2      48110.98      42069.83       863.65 o
 -13   5   2      61631.01      68665.61      1552.28 o
 -11   5   2      57697.11      54750.13      1171.06 o
  -9   5   2      17015.26      22375.00       395.87 o
  -7   5   2      89889.75      68868.40      1792.07 o
  -5   5   2       7164.91       9698.12       171.03 o
   1   5   2      62534.65      80150.48      5067.11 o
   3   5   2      89225.04      79786.48      2258.15 o
   5   5   2       5335.04       6832.64       131.34 o
   9   5   2       2096.81       1151.40        47.25 o
  13   5   2       3064.25       7289.24       161.43 o
  17   5   2       9716.22      10796.61       237.14 o
  19   5   2      21378.95      30919.90       912.60 o
  21   5   2      56238.16      59498.50      1205.01 o
  23   5   2        394.63         79.81        63.24 o
  25   5   2        113.97        -47.89        47.89 o
  27   5   2       6113.97       5119.05       191.20 o
  29   5   2         33.33        154.81        73.54 o
  31   5   2      14678.77      14339.83       683.29 o
  33   5   2       5158.17       5909.65       403.44 o
  35   5   2         22.88        318.76       123.22 o
  37   5   2       3899.68       2971.63       236.61 o
 -38   6   2          2.34       -225.47       225.47 o
 -36   6   2        944.37        705.05       137.54 o
 -34   6   2       5036.61       6022.66       387.27 o
 -32   6   2       1452.56       1892.54       155.43 o
 -30   6   2          6.18        -66.06        66.06 o
 -28   6   2      25564.23      25582.74       657.73 o
 -26   6   2       1185.74       2545.61       288.10 o
 -24   6   2      46352.93      50508.41      1150.59 o
 -22   6   2        506.55       3059.30       151.89 o
 -20   6   2      38336.17      38170.25       829.80 o
 -18   6   2       1501.35       2500.28       189.93 o
 -16   6   2     125685.32     109080.34      3483.00 o
 -14   6   2      24683.84      21158.55       632.46 o
 -12   6   2      42522.34      53593.79       922.18 o
 -10   6   2       2997.99       4088.97       101.22 o
  -8   6   2       7442.59       8497.69       165.95 o
  -6   6   2       3629.70       4438.39       109.68 o
  10   6   2       1714.16       6661.55       209.38 o
  14   6   2      39553.20      43484.89      1366.21 o
  16   6   2      74094.55      68342.05      1985.24 o
  18   6   2       1778.33       1630.55       100.78 o
  20   6   2      31371.20      30672.86       680.96 o
  22   6   2        515.09        309.70        53.86 o
  24   6   2       2517.92       2658.04       164.19 o
  26   6   2      28938.12      24966.54       642.39 o
  28   6   2          5.82        639.04        69.33 o
  30   6   2      17563.79      15064.00       486.75 o
  32   6   2       3026.39       1554.26       130.20 o
  34   6   2       3457.50       3490.92       282.86 o
  36   6   2      10809.44      10664.11       512.03 o
 -37   7   2       2104.29       1966.47       207.55 o
 -35   7   2         41.35        -23.57       106.25 o
 -33   7   2       6976.53       4791.81       324.00 o
 -31   7   2       1805.75       2117.03       162.25 o
 -29   7   2        113.59         74.11        63.16 o
 -27   7   2      27481.15      34237.59       803.91 o
 -25   7   2       1188.59       2226.40        96.51 o
 -23   7   2      33864.00      35998.22       753.16 o
 -21   7   2      11125.50       9570.50       324.52 o
 -19   7   2      11861.66      13144.89       303.38 o
 -17   7   2      14596.59      15830.92       364.14 o
 -15   7   2      87036.18      85123.39      1818.86 o
 -13   7   2        867.90       3700.21       113.04 o
 -11   7   2      85271.94      80741.78      2117.09 o
  -9   7   2     125000.03     124444.91      4535.64 o
  -5   7   2      70480.95      73649.15      1663.35 o
  -3   7   2      73471.00      76053.71      2170.75 o
  -1   7   2      17932.87      17626.04       328.59 o
   1   7   2      28424.52      23133.54       423.53 o
   5   7   2      50098.21      47887.11       986.23 o
   7   7   2     121617.62     112342.38      2916.33 o
   9   7   2       4884.64       6392.59       184.90 o
  11   7   2      18682.43      22953.32       500.21 o
  13   7   2       3719.18       4343.44       142.45 o
  15   7   2      24063.55      24457.62       599.15 o
  17   7   2      21477.09      21273.83       462.89 o
  19   7   2      58487.32      61771.39      1411.50 o
  21   7   2       4627.70       8255.64       207.15 o
  23   7   2       9559.16       8122.01       206.61 o
  25   7   2       1506.39       1430.52       118.60 o
  27   7   2       2576.19       2083.73       144.00 o
  29   7   2      14289.14      13531.71       447.82 o
  31   7   2        848.44        548.17       135.56 o
  33   7   2       7275.68       7830.76       412.26 o
  35   7   2         21.56        -17.66       101.74 o
 -36   8   2       4205.30       3336.85       272.95 o
 -34   8   2        264.65        562.06       105.39 o
 -32   8   2        381.01       1365.89       190.51 o
 -30   8   2       8946.89       8631.29       279.01 o
 -28   8   2      24527.55      20828.14       575.79 o
 -26   8   2        303.12        440.25        63.41 o
 -24   8   2      12034.48      10936.09       306.21 o
 -22   8   2      12185.30       9836.98       433.68 o
 -20   8   2     108887.71     109368.39      2839.76 o
 -18   8   2      14581.74      14643.96       438.47 o
 -16   8   2        236.82        254.25        51.76 o
 -14   8   2       8100.06       9928.25       341.29 o
 -12   8   2      13684.96      17376.28       336.58 o
 -10   8   2      24264.66      26788.89       642.55 o
  -8   8   2       1388.32        764.41        49.38 o
  -6   8   2      93431.77      89205.29      2325.75 o
  -4   8   2        269.20         61.56        30.48 o
   2   8   2      53651.50      49746.60       972.59 o
   6   8   2          2.99       2333.66        90.50 o
   8   8   2     232843.44     226382.83     14122.55 o
  10   8   2        903.98         11.48        42.24 o
  12   8   2     245973.34     230755.00     10259.85 o
  14   8   2        364.61        482.17        77.92 o
  16   8   2         10.10        886.78       171.78 o
  18   8   2       3117.65       2627.36       109.55 o
  20   8   2     121434.95     116148.69      3039.73 o
  22   8   2      33298.05      34967.98       737.12 o
  24   8   2       3342.12       5400.79       189.98 o
  26   8   2         10.86         66.86        67.21 o
  28   8   2       6615.90       7891.60       304.44 o
  30   8   2       9231.50       8552.53       290.28 o
  32   8   2       3519.93       3820.62       277.99 o
  34   8   2        330.88       1316.44       171.54 o
 -35   9   2        422.53        618.03       138.57 o
 -33   9   2       3112.14       5527.88       345.60 o
 -31   9   2       5848.90       6135.42       353.08 o
 -29   9   2       8121.22       8655.11       302.03 o
 -27   9   2       1018.95        787.03        90.33 o
 -25   9   2        278.48        926.62       109.31 o
 -23   9   2       3198.39       3053.92       166.09 o
 -21   9   2      10385.60      12742.49       624.91 o
 -19   9   2       9102.76      10548.39       297.78 o
 -17   9   2      29612.62      28661.68       685.74 o
 -15   9   2      36358.36      36124.91       723.60 o
 -13   9   2      43984.96      43627.48       829.78 o
 -11   9   2      17140.24      18906.02       471.38 o
  -9   9   2        150.35        223.88        42.44 o
  -7   9   2     201637.33     213875.66      9566.01 o
  -5   9   2      26658.19      24478.47       405.54 o
  -3   9   2      15360.23      15064.46       267.34 o
  -1   9   2      76190.77      74376.22      1687.05 o
   1   9   2      71993.84      71415.90      1450.37 o
   3   9   2      23497.61      24738.32       441.62 o
   5   9   2      86457.88      90217.42      2045.51 o
   7   9   2       3755.32       8415.72       331.46 o
   9   9   2       2334.31       3183.04       110.21 o
  11   9   2      92147.62      95016.50      2315.17 o
  13   9   2        692.00       1687.81       112.92 o
  15   9   2      31076.32      31629.72       749.27 o
  17   9   2      10951.84      11794.23       320.01 o
  19   9   2       6487.52       7861.21       331.14 o
  21   9   2       6414.66       5547.77       188.65 o
  23   9   2      11887.61      13852.30       367.32 o
  25   9   2        406.61        744.97        69.86 o
  27   9   2       3233.00       2563.57       124.42 o
  29   9   2       1220.10       1777.18       106.71 o
  31   9   2       4526.47       5052.45       252.58 o
  33   9   2      20466.53      19439.15      1118.55 o
 -34  10   2      16359.80      13721.99       549.31 o
 -32  10   2       3402.94       3911.59       228.07 o
 -30  10   2       3747.39       2499.08       153.88 o
 -28  10   2       3897.30       2969.03       144.24 o
 -26  10   2       4511.04       4357.55       173.75 o
 -24  10   2      10329.57      10215.81       338.91 o
 -22  10   2       1565.40        812.14        91.61 o
 -20  10   2     134567.36     137644.31      4419.48 o
 -18  10   2      10064.26      14567.41       959.63 o
 -16  10   2      69034.79      71219.95      1459.45 o
 -14  10   2         49.90        294.52        48.78 o
 -12  10   2      76539.45      73394.02      1589.55 o
 -10  10   2      65128.16      62300.43      1281.88 o
  -8  10   2        824.52        936.80        51.94 o
  -6  10   2     104905.38     110906.01      2355.11 o
  -4  10   2      21605.96      24715.53       428.57 o
  -2  10   2      42990.45      46822.82       882.80 o
   0  10   2       7877.35       8236.07       165.03 o
   2  10   2       7783.45       8026.18       157.72 o
   4  10   2      23824.15      25805.99       462.41 o
   6  10   2        352.25        179.57        53.76 o
   8  10   2      79651.09      78959.83      1468.29 o
  10  10   2       5853.20       4988.62       149.05 o
  12  10   2     104321.94     103144.07      2510.73 o
  14  10   2      46519.96      48274.14      1007.19 o
  16  10   2      24472.75      22534.08       556.26 o
  18  10   2       9496.71       8424.11       257.38 o
  20  10   2        129.52        885.86        85.90 o
  22  10   2      21456.43      24077.65       595.38 o
  24  10   2        168.91        353.40        82.45 o
  26  10   2       5603.23       6973.55       258.06 o
  28  10   2       2958.55       2697.14       131.32 o
  30  10   2       1158.70       1844.75       117.52 o
  32  10   2         18.61        155.63        59.34 o
 -31  11   2         43.23        553.46        98.84 o
 -29  11   2       3804.26       3211.84       190.61 o
 -27  11   2        701.58        627.77       104.03 o
 -25  11   2      10974.06      10476.69       307.46 o
 -23  11   2        137.02        474.53        72.12 o
 -21  11   2      14556.95      16236.96       428.34 o
 -19  11   2        693.78       1155.82        93.29 o
 -17  11   2      81057.66      78491.34      1689.18 o
 -15  11   2      40208.77      39180.73       794.33 o
 -13  11   2      46868.47      51179.42       930.78 o
 -11  11   2      15771.54      16760.67       384.80 o
  -9  11   2      45241.66      39932.21       732.15 o
  -7  11   2      33015.75      37014.31       651.62 o
  -5  11   2       2906.71       2757.42        80.94 o
  -3  11   2       5711.70       5087.32       123.50 o
  -1  11   2     145025.88     140708.59      4423.33 o
   1  11   2      34421.04      37108.99       677.95 o
   3  11   2      33182.21      32684.08       665.04 o
   5  11   2        416.70        664.37        52.44 o
   7  11   2      17529.88      17829.36       422.27 o
   9  11   2      36731.04      40715.80       782.09 o
  11  11   2       1126.08       1676.24        91.77 o
  13  11   2      51111.95      46378.42      1026.36 o
  15  11   2       8848.64       6989.29       448.16 o
  17  11   2        757.87        330.73        73.22 o
  19  11   2       6291.13       5768.35       203.25 o
  21  11   2        170.08        208.48        53.60 o
  23  11   2       2576.79       1977.15       148.58 o
  25  11   2       2482.90       2459.75       146.70 o
  27  11   2        169.50         31.46       117.09 o
  29  11   2       2025.93       2850.32       159.94 o
  31  11   2       2091.13       1492.78       109.49 o
 -30  12   2       7328.35       7297.06       316.71 o
 -28  12   2        149.98         51.89        94.11 o
 -26  12   2       5806.00       6806.24       691.34 o
 -24  12   2       2047.86       2015.81       147.29 o
 -22  12   2       2541.57       3018.43       152.38 o
 -20  12   2       5448.93       6787.55       229.83 o
 -18  12   2         35.75       1513.27       103.28 o
 -16  12   2      72815.12      73265.99      1681.49 o
 -14  12   2      53250.97      54460.99      1185.94 o
 -12  12   2      52580.36      57143.67      1177.86 o
 -10  12   2      27257.75      30996.00       603.77 o
  -8  12   2         49.00       1836.42        78.33 o
  -6  12   2      60763.82      56263.66      1018.12 o
  -4  12   2       1213.02       1610.58        79.36 o
  -2  12   2       7830.33       6557.28       160.77 o
   0  12   2      27464.25      20970.17       406.47 o
   2  12   2      49080.03      54889.05      1139.43 o
   4  12   2       9521.27      13896.29       329.69 o
   6  12   2      33338.59      33740.91       814.44 o
   8  12   2      80160.77      82437.04      1610.59 o
  10  12   2       7852.90      11204.14       580.81 o
  12  12   2        310.36        403.30        82.18 o
  14  12   2        324.58         86.74        67.45 o
  16  12   2       7456.99       5802.96       220.66 o
  18  12   2      23715.64      24669.74       614.16 o
  20  12   2       7238.65       8369.75       327.96 o
  22  12   2       2282.03       2908.42       135.01 o
  24  12   2        335.55        366.33        85.12 o
  26  12   2       4055.29       4447.15       221.61 o
  28  12   2       4180.37       4473.83       186.85 o
 -27  13   2       2467.73       2722.92       230.41 o
 -25  13   2       3339.37       1980.97       157.35 o
 -23  13   2        845.14        612.74       102.38 o
 -21  13   2       5082.45       4432.97       220.05 o
 -19  13   2      24520.65      25017.39       725.86 o
 -17  13   2      37046.81      37547.31      1172.30 o
 -15  13   2      34480.48      33237.00       923.43 o
 -13  13   2        580.54       1461.04       133.37 o
 -11  13   2      29548.42      27413.44       771.10 o
  -9  13   2      64831.41      63874.96      2105.71 o
  -7  13   2      34273.04      32196.27       954.35 o
  -5  13   2       8135.81       9940.49       299.28 o
  -3  13   2      21027.25      18816.27       466.14 o
  -1  13   2      41960.94      46160.07      1230.70 o
   1  13   2      15937.63      14385.30       484.10 o
   3  13   2       1100.45        482.76        59.47 o
   5  13   2        508.57        620.61        83.48 o
   7  13   2         81.28        800.80        66.63 o
   9  13   2      14227.02      16940.10       658.21 o
  11  13   2       7454.42       6761.23       261.38 o
  13  13   2      27894.05      29856.05       844.54 o
  15  13   2         75.54        922.82        87.87 o
  17  13   2      46888.48      48145.40      1203.48 o
  19  13   2       2778.37       3819.96       402.69 o
  21  13   2          7.64       1554.63       214.08 o
  23  13   2         69.15        881.36        78.87 o
  25  13   2         44.95        -64.60        64.60 o
  27  13   2          3.95        -78.08        78.08 o
 -24  14   2       8132.19       8111.63       320.41 o
 -22  14   2       6609.31       5267.94       244.69 o
 -20  14   2       3237.39       3550.03       220.88 o
 -18  14   2        716.73        529.89        99.49 o
 -16  14   2        134.34        203.83        88.66 o
 -14  14   2      59002.05      57396.25      1669.32 o
 -12  14   2      11159.64      13428.15       455.00 o
 -10  14   2       3311.70       2823.38       245.95 o
  -8  14   2       2334.47       3313.58       175.22 o
  -6  14   2      37227.19      33137.26      1277.72 o
  -4  14   2       3599.95       5000.92       249.43 o
  -2  14   2      67858.91      64155.27      2394.19 o
   0  14   2      20846.67      21190.39       637.90 o
   2  14   2     125843.77     121788.37      7916.37 o
   4  14   2       5830.50       5471.08       257.65 o
   6  14   2       5139.43       7511.85       326.53 o
   8  14   2      13846.92      14962.84       799.15 o
  10  14   2       6325.59       6494.94       315.51 o
  12  14   2        458.75       1987.42       148.41 o
  14  14   2       5064.62       5533.23       244.48 o
  16  14   2      32478.84      33346.97       935.85 o
  18  14   2        463.11        638.36        99.97 o
  20  14   2       9380.50       9714.52       401.80 o
  22  14   2       2227.37       2381.51       209.30 o
  24  14   2       5408.13       5388.10       259.81 o
 -21  15   2       3862.37       3023.24       188.89 o
 -19  15   2       1201.70        959.85       112.02 o
 -17  15   2       5636.10       5251.36       314.77 o
 -15  15   2       9426.50       7851.67       315.36 o
 -13  15   2       3395.18       3298.63       194.29 o
 -11  15   2       5131.68       5775.73       263.72 o
  -9  15   2      11143.66      11945.25       439.14 o
  -7  15   2      12653.95      11994.11       565.59 o
  -5  15   2        975.64       1548.85       263.33 o
  -3  15   2        474.92       2217.86       142.59 o
  -1  15   2       2012.53       1259.98       106.57 o
   1  15   2       3277.96       3142.45       208.46 o
   3  15   2        712.08        934.12       106.16 o
   5  15   2       7441.69       9115.62       399.73 o
   7  15   2       2057.48       1265.01       119.03 o
   9  15   2      12495.94      11473.20       613.25 o
  11  15   2        262.50        316.18        96.86 o
  13  15   2        770.77       1218.48       128.08 o
  15  15   2         12.73        314.82        89.89 o
  17  15   2       8279.54       7843.79       317.52 o
  19  15   2       6126.75       5864.66       261.52 o
  21  15   2         25.00        -65.10        82.97 o
 -18  16   2        843.90        285.24        90.60 o
 -16  16   2        484.29        177.46        87.35 o
 -14  16   2       7869.59       8369.72       344.43 o
 -12  16   2      10100.83      10749.40       411.46 o
 -10  16   2       2595.29       2524.97       251.42 o
  -8  16   2       1965.10       3199.23       180.33 o
  -6  16   2      21219.52      22874.47       916.24 o
  -4  16   2       6976.31       6182.15       263.30 o
  -2  16   2       3882.85       3609.69       189.17 o
   0  16   2       2668.57       1431.54       122.30 o
   2  16   2      30480.23      32418.78      1070.56 o
   4  16   2       1749.34       1933.33       174.33 o
   6  16   2       2678.22       2197.13       179.84 o
   8  16   2       4702.84       4705.10       325.22 o
  10  16   2        698.17       2457.03       189.06 o
  12  16   2        318.72        176.33        95.91 o
  14  16   2      17490.83      16839.30       632.47 o
  16  16   2       2109.42       2027.68       175.06 o
 -11  17   2       4066.99       4170.25       219.58 o
  -9  17   2       1938.76       2273.41       149.82 o
  -7  17   2       6414.10       5844.68       328.28 o
  -5  17   2       3824.61       3745.31       185.79 o
  -3  17   2       5790.96       5298.99       237.60 o
  -1  17   2      12171.93      10988.32       409.87 o
   1  17   2       2832.11       2679.29       155.31 o
   3  17   2       4821.27       4262.82       274.27 o
   5  17   2      23322.67      22816.94      1270.46 o
   7  17   2       6642.30       7076.93       318.43 o
   9  17   2      13949.98      13147.72       477.21 o
  11  17   2       2953.72       1762.39       199.22 o
 -41   1   3        357.58        409.12       174.61 o
 -39   1   3       2071.79       1537.16       210.57 o
 -37   1   3       4885.27       6758.30       459.87 o
 -35   1   3       2548.77       1993.23       272.87 o
 -33   1   3      28503.91      29109.68      1393.81 o
 -31   1   3       3724.93       8030.51       496.93 o
 -29   1   3       5122.80       6393.81       192.33 o
 -27   1   3       4539.62       4147.73       121.99 o
 -25   1   3       7332.96       8281.09       185.64 o
 -23   1   3       7929.90       6216.78       148.34 o
 -21   1   3        549.94       4708.30       120.21 o
 -19   1   3      36592.15      36274.99       641.37 o
 -17   1   3       5705.84       8332.02       154.79 o
 -13   1   3       5642.68       3442.83        70.08 o
  -9   1   3      57600.31      41947.75      1650.78 o
  -7   1   3      33970.26      24766.81      1123.92 o
  -5   1   3       8164.06       7782.70       116.75 o
  -1   1   3      13051.17       1204.94        46.42 o
  11   1   3      17096.53      15769.60       702.78 o
  19   1   3       5088.14       5291.48       147.40 o
  21   1   3        264.53        651.76        51.99 o
  23   1   3      36746.46      42099.89       861.32 o
  25   1   3       3032.52       4500.34       190.94 o
  27   1   3      41483.57      40478.95       880.27 o
  29   1   3       3751.25       3683.96       217.65 o
  31   1   3       2967.90       1831.20       207.76 o
  33   1   3       1541.97        686.70       172.06 o
  35   1   3      31951.29      32740.75      1566.93 o
  37   1   3         35.03        233.33       159.84 o
  39   1   3       8247.40       5717.28       433.61 o
 -40   2   3       3271.21       2487.03       463.24 o
 -38   2   3       5490.42       4981.61       404.78 o
 -36   2   3      19225.66      18048.49       915.53 o
 -34   2   3       4191.64       3674.89       348.34 o
 -32   2   3       7129.54       7235.23       470.52 o
 -30   2   3       2142.99       5455.12       582.45 o
 -28   2   3          4.85        109.99        44.62 o
 -26   2   3       7416.55       5553.81       185.53 o
 -24   2   3      23977.05      19529.84       358.72 o
 -22   2   3        396.73        838.60        65.04 o
 -20   2   3      23377.68      23305.50       444.69 o
 -14   2   3      90493.38      90633.05      4068.09 o
 -10   2   3       4975.49       3536.71        68.33 o
  -8   2   3      10805.85      21557.49       384.83 o
  -4   2   3       4109.32       5192.18       133.40 o
  -2   2   3      67309.51          0.00         6.35 o
  10   2   3     102206.30     100409.41      6326.75 o
  14   2   3      27027.20      26428.78       575.64 o
  18   2   3     116675.95     109711.86      4936.73 o
  20   2   3     131970.88     130996.64      5882.16 o
  22   2   3        421.01        126.07        52.60 o
  24   2   3      12068.54      13464.03       365.25 o
  26   2   3       2773.97       3330.53       160.16 o
  28   2   3        388.03        -50.70        50.70 o
  30   2   3      19328.30      17895.21       629.25 o
  32   2   3        686.71        290.69       119.70 o
  34   2   3       3582.44       5655.60       413.95 o
  36   2   3        593.55       1194.02       183.66 o
  38   2   3       7816.19       7785.45       503.71 o
 -39   3   3      40367.98      39027.49      2655.71 o
 -37   3   3       1272.64       1555.68       198.80 o
 -35   3   3      14875.34      15485.02       826.08 o
 -33   3   3       2745.94       2398.31       447.31 o
 -31   3   3      30472.29      35979.50      1501.08 o
 -29   3   3      44729.20      41878.85       814.12 o
 -27   3   3      30386.35      33247.49       623.17 o
 -25   3   3        296.08       1067.66        49.35 o
 -23   3   3      56035.07      54498.60      1102.05 o
 -21   3   3     120873.21     113667.44      5118.68 o
 -19   3   3       3267.56       1667.69        66.96 o
 -17   3   3      20223.73      27404.34       511.91 o
 -15   3   3      10047.62      17575.63       472.15 o
 -11   3   3      96904.33     100736.22      6342.62 o
  -3   3   3      46674.39      52214.82      1642.71 o
   3   3   3      41014.28      43402.83      1056.37 o
   5   3   3      58226.80      75661.45      2134.93 o
  11   3   3      14451.71      17543.71       735.79 o
  13   3   3      37935.79      44550.88      1435.19 o
  15   3   3      15964.58      24714.13       765.12 o
  17   3   3        454.80       8795.28       232.16 o
  19   3   3      10353.48       9165.49       243.05 o
  21   3   3      87227.97      94107.00      2690.75 o
  23   3   3      59315.98      65574.54      1589.62 o
  25   3   3      15723.51      15900.75       396.86 o
  27   3   3       9091.73      11018.91       407.89 o
  29   3   3      15381.18      15923.23       455.22 o
  31   3   3       4536.68       4495.04       289.51 o
  33   3   3       5967.24       8284.67       538.40 o
  35   3   3        681.99        324.85       128.57 o
  37   3   3         98.37        -47.50       120.94 o
  39   3   3        545.33        723.56       176.67 o
 -40   4   3        260.76          5.07       138.28 o
 -38   4   3       2657.28       2505.10       231.31 o
 -36   4   3         62.27        232.66       136.57 o
 -34   4   3      11075.88      10409.17       493.38 o
 -32   4   3      21544.85      21885.49       753.98 o
 -30   4   3      11949.46      12483.59       477.24 o
 -28   4   3      39136.79      41426.91       852.45 o
 -26   4   3       3312.49       2344.15        87.86 o
 -24   4   3      27334.56      23786.93       455.73 o
 -22   4   3      37752.24      36723.18       686.22 o
 -20   4   3       1364.67       1235.06        55.89 o
 -18   4   3      32701.32      39179.32       725.27 o
 -16   4   3       9698.33      11082.51       214.89 o
 -14   4   3         29.34       1425.55        50.99 o
 -12   4   3          1.69       1228.92        59.92 o
 -10   4   3      34562.38      32936.21       587.95 o
  -6   4   3      87277.07      87034.31      3868.94 o
  -2   4   3       5929.94       7931.15       148.81 o
   4   4   3       8276.21      19630.20       335.43 o
   6   4   3      25098.77      26792.15       507.82 o
   8   4   3       9377.54      16804.31       331.51 o
  10   4   3          3.97        800.24        49.64 o
  12   4   3      48535.10      57532.62      1402.83 o
  14   4   3      99528.03     104011.69      3853.74 o
  16   4   3       3126.18       3113.72       105.94 o
  18   4   3        947.78       1378.50       121.41 o
  20   4   3       5694.53       6869.56       213.90 o
  22   4   3       9437.02       9868.77       295.70 o
  24   4   3       1330.95       1276.31        88.98 o
  26   4   3        700.11       1345.72       260.06 o
  28   4   3         10.16         50.55        75.60 o
  30   4   3        860.27       1069.18       139.91 o
  32   4   3         27.18       -113.23       113.23 o
  34   4   3         97.41         51.50       124.67 o
  36   4   3        344.05        291.56       145.17 o
  38   4   3       9376.68       8777.23       441.04 o
 -39   5   3        876.08        266.92       140.42 o
 -37   5   3         17.57        -46.54       125.14 o
 -35   5   3       1201.09       1301.48       183.08 o
 -33   5   3        269.45        326.58       187.37 o
 -31   5   3       2044.14       1991.55       158.72 o
 -29   5   3       1842.13       2251.96       121.49 o
 -27   5   3        221.43        853.80       105.76 o
 -25   5   3      62599.53      70382.65      1418.67 o
 -23   5   3      13582.76      11721.63       245.20 o
 -21   5   3      17704.23      16139.29       345.59 o
 -19   5   3       2525.45       3421.61       169.88 o
 -17   5   3      65906.33      85127.27      2434.10 o
 -15   5   3      29381.71      27330.00       697.20 o
 -13   5   3      69817.79      67752.32      1530.49 o
 -11   5   3      48295.20      51437.15      1172.94 o
  -7   5   3      93920.66      69207.71      1672.36 o
  -5   5   3      92636.81       4111.59     55121.02 o
   1   5   3      83342.99      81302.14      2944.36 o
   3   5   3      99733.25     110181.93      6878.83 o
   5   5   3      33093.54      22643.15       435.22 o
   7   5   3      57853.70      84599.01      2399.47 o
   9   5   3      24558.71      24670.53       536.54 o
  11   5   3      25156.51      29327.35       582.57 o
  13   5   3      32103.95      33961.91       744.63 o
  15   5   3      12146.97      12683.92       302.31 o
  17   5   3      26859.41      38405.45      1144.37 o
  19   5   3      13492.37      17503.37       380.71 o
  21   5   3      78336.79      85264.93      2051.70 o
  23   5   3      18370.05      17255.85       752.06 o
  25   5   3        512.34        495.57        89.67 o
  27   5   3       1318.19       1244.13       129.17 o
  29   5   3        216.40         86.28        78.26 o
  31   5   3      24890.60      24841.50       991.14 o
  33   5   3       8993.90      10215.10       482.76 o
  35   5   3       2137.58       3097.96       236.16 o
  37   5   3          1.07        105.60       158.34 o
 -38   6   3        512.39        409.88       132.73 o
 -36   6   3      10649.90       8910.93       451.18 o
 -34   6   3        162.45        381.91       111.37 o
 -32   6   3       9858.44       8699.78       374.09 o
 -30   6   3        633.22        288.27        72.25 o
 -28   6   3        597.29        756.29        74.09 o
 -26   6   3         52.71        161.69        53.94 o
 -24   6   3      21937.67      19651.86       495.78 o
 -22   6   3       2928.53       3742.64       126.03 o
 -20   6   3      18838.26      18482.19       348.62 o
 -18   6   3      12957.38      14409.30       725.82 o
 -16   6   3      98230.03     106966.60      3051.89 o
 -14   6   3      50487.59      57265.83      1314.35 o
 -12   6   3     139962.89     131046.01      5004.46 o
 -10   6   3      34607.12      35465.14       653.73 o
  -8   6   3       1280.14        267.73        34.26 o
  -6   6   3      97273.66      88901.00      2807.13 o
  -4   6   3       2453.51       1109.85        71.68 o
   0   6   3       6276.65       4652.22       134.22 o
   2   6   3      10113.58       5857.14       176.38 o
   4   6   3      18753.32      33311.00       602.54 o
   6   6   3      30602.65      17450.46       335.27 o
   8   6   3      88564.08     118705.67      3377.92 o
  10   6   3      53329.86      40277.98       759.80 o
  12   6   3      19213.76      24885.73       580.05 o
  14   6   3       3489.69       5111.56       188.68 o
  16   6   3        148.12        869.56        51.63 o
  18   6   3      11195.96      14315.73       397.32 o
  20   6   3     142675.03     154444.66      6985.32 o
  22   6   3      15405.76      15583.37       350.73 o
  24   6   3       5202.40       5697.00       255.63 o
  26   6   3        982.02        826.85        95.19 o
  28   6   3       9084.10      10381.29       370.06 o
  30   6   3       3790.68       3977.01       220.14 o
  32   6   3         33.89        322.07       104.25 o
  34   6   3        204.67        290.63       113.53 o
  36   6   3       3058.54       4462.21       308.19 o
 -37   7   3        438.10        -54.84       112.25 o
 -35   7   3         14.55         92.82        99.88 o
 -33   7   3       3011.93       2132.21       175.16 o
 -31   7   3         45.27        272.19        90.60 o
 -29   7   3      26873.60      27716.06       841.44 o
 -27   7   3      13124.09      13630.62       377.84 o
 -25   7   3       6708.81       6085.27       204.15 o
 -23   7   3       2693.74        774.36        67.29 o
 -21   7   3      67404.98      71539.16      1729.88 o
 -19   7   3       1198.17       1416.94        71.67 o
 -17   7   3      11685.45      15590.23       342.45 o
 -15   7   3     138616.42     119503.85      3410.48 o
 -13   7   3      26787.22      24319.77       453.74 o
 -11   7   3          1.91        164.38        37.18 o
  -9   7   3      63541.13      60898.70      1310.29 o
  -7   7   3      44611.92      48157.01       899.77 o
  -5   7   3        469.32        780.37        39.05 o
  -3   7   3       1966.01       8403.18       179.77 o
  -1   7   3       4572.68       9852.97       188.40 o
   1   7   3      94653.74     113857.48      4128.36 o
   3   7   3          3.98      10183.37       294.76 o
   5   7   3        619.69       1449.57        70.37 o
   7   7   3      87042.91      81712.68      1659.00 o
   9   7   3      11003.53      11116.47       356.53 o
  11   7   3      75411.65     100457.52      2440.31 o
  13   7   3     121077.97     115938.90      3321.15 o
  15   7   3        302.22        547.50        74.61 o
  17   7   3      53590.30      61207.50      1399.80 o
  19   7   3       9631.32       9252.19       219.85 o
  21   7   3       5371.01       5121.30       203.72 o
  23   7   3       1704.49       1808.77       107.47 o
  25   7   3       9464.43      10348.39       288.87 o
  27   7   3       1298.62       2190.17       260.75 o
  29   7   3       4581.33       4612.89       264.35 o
  31   7   3       4415.71       3328.70       219.01 o
  33   7   3      10704.46      10682.65       513.50 o
  35   7   3      24059.65      24720.32      1007.62 o
 -36   8   3       1278.50       1241.60       134.75 o
 -34   8   3        503.85        382.29       106.35 o
 -32   8   3      16787.11      16852.85       628.24 o
 -30   8   3       5468.11       5954.58       226.55 o
 -28   8   3       2051.49       1487.07       135.14 o
 -26   8   3      21175.65      20985.35       523.79 o
 -24   8   3       3944.99       5424.26       208.56 o
 -22   8   3      24913.94      19237.54       479.16 o
 -20   8   3        159.90        313.78        57.42 o
 -18   8   3       4190.65       7074.88       202.17 o
 -16   8   3        921.53       1868.80        78.25 o
 -14   8   3      10662.11       7081.81       280.98 o
 -12   8   3      22876.57      18622.46       358.16 o
 -10   8   3        880.87       1349.58        63.06 o
  -8   8   3       2373.39       1661.12        72.91 o
  -6   8   3      36519.16      38719.29       733.01 o
  -4   8   3       2644.62       3638.47       108.71 o
  -2   8   3      57075.63      64448.06      1243.35 o
   0   8   3      58200.03      53943.52      1044.45 o
   2   8   3      50123.43      47077.30      1021.31 o
   4   8   3      60503.57      59074.88      2067.68 o
   6   8   3     110342.50     114869.27      2982.52 o
   8   8   3     143579.69     140776.95      4440.34 o
  10   8   3       1146.85       3327.08       158.65 o
  12   8   3        218.27        903.05       101.98 o
  14   8   3       1831.23       2539.33       172.64 o
  16   8   3      33539.80      34649.04      1424.84 o
  18   8   3         11.95       1821.08        87.98 o
  20   8   3        834.38        789.11       121.61 o
  22   8   3         22.52        -24.80        42.74 o
  24   8   3      14693.35      15252.90       397.75 o
  26   8   3       1908.67       1294.04       113.40 o
  28   8   3       6758.72       7364.43       278.89 o
  30   8   3          2.91        233.62        71.20 o
  32   8   3       1344.62       1214.79       146.09 o
  34   8   3         53.60         18.86        89.19 o
 -35   9   3       9329.83      10560.03       452.37 o
 -33   9   3        658.09        -38.22        94.08 o
 -31   9   3       4581.20       5872.15       256.80 o
 -29   9   3       1478.19       3373.48       175.83 o
 -27   9   3       4058.81       3314.25       144.68 o
 -25   9   3       7264.07      10210.49       402.50 o
 -23   9   3       1030.64       1332.43        92.17 o
 -21   9   3        211.05       6211.13       229.79 o
 -19   9   3      26749.71      28873.04       690.50 o
 -17   9   3       8028.93       4716.92       153.73 o
 -15   9   3      30523.86      33840.49       649.23 o
 -13   9   3      72313.30      71182.80      1533.28 o
 -11   9   3        321.17        672.75        50.12 o
  -9   9   3       4767.77       8042.47       257.96 o
  -7   9   3      82412.20      86917.59      1862.41 o
  -5   9   3      32559.79      30586.42       519.84 o
  -3   9   3       2025.83       3680.68        89.01 o
  -1   9   3      62332.92      61681.09      1196.23 o
   1   9   3     168932.16     172202.48     11086.09 o
   3   9   3      81498.93      91801.88      1857.86 o
   5   9   3     147585.67     155841.48      4917.57 o
   7   9   3         33.35        119.97        42.72 o
   9   9   3       3974.03       3487.31       115.20 o
  11   9   3      56187.23      48399.38      1509.70 o
  13   9   3        563.71       1011.22        93.71 o
  15   9   3        313.53       1002.03       131.65 o
  17   9   3      89238.23      85254.68      2557.77 o
  19   9   3      21509.57      16981.89       530.66 o
  21   9   3        134.05        208.76        53.75 o
  23   9   3       9329.26       7689.98       233.66 o
  25   9   3      34469.05      33202.84       838.95 o
  27   9   3      18482.71      16069.26       602.37 o
  29   9   3        319.86        699.08       126.91 o
  31   9   3        341.81        291.34       100.84 o
  33   9   3       9156.41       8644.61       345.12 o
 -34  10   3       1113.05        859.73       119.43 o
 -32  10   3       3090.46       2837.24       229.44 o
 -30  10   3        301.47        746.49       108.42 o
 -28  10   3       4066.57       4201.15       212.49 o
 -26  10   3      26135.99      24460.37       603.48 o
 -24  10   3        243.12        582.72        80.35 o
 -22  10   3       3408.56       2127.68       118.21 o
 -20  10   3       5365.64       6725.15       227.19 o
 -18  10   3      35110.13      38599.04      1615.68 o
 -16  10   3      36191.24      35441.58       804.06 o
 -14  10   3         23.99        -42.74        42.74 o
 -12  10   3       1977.02       5378.59       244.75 o
 -10  10   3      38665.19      39442.03       723.31 o
  -8  10   3      28150.23      23584.70       554.32 o
  -6  10   3      53646.62      53057.36       951.36 o
  -4  10   3       3715.90       5663.33       162.82 o
  -2  10   3      85502.66      75926.36      1473.56 o
   0  10   3     114670.49     104033.52      2344.67 o
   2  10   3      11118.57      15379.32       314.20 o
   4  10   3       4953.80       5456.72       151.18 o
   6  10   3      59773.67      61418.64      1201.35 o
   8  10   3      15588.39      15124.27       319.90 o
  10  10   3       3442.91       2352.79       111.26 o
  12  10   3      94546.04      90081.23      2197.63 o
  14  10   3       9907.29      12076.59       350.55 o
  16  10   3       2620.21       3154.86       274.11 o
  18  10   3         22.04       2099.12       193.58 o
  20  10   3        577.29        499.37        62.18 o
  22  10   3      47223.40      50557.64      1258.56 o
  24  10   3       1313.14        726.74       112.15 o
  26  10   3        326.69        746.04       132.62 o
  28  10   3          6.98       -115.59       115.59 o
  30  10   3       4909.60       6298.34       284.94 o
  32  10   3       4758.42       3749.09       201.19 o
 -31  11   3       1568.13       1617.68       127.17 o
 -29  11   3       9934.98       9001.67       334.44 o
 -27  11   3      12835.62      13371.96       519.40 o
 -25  11   3        978.37        969.83        83.63 o
 -23  11   3        590.27        497.23        76.34 o
 -21  11   3       2115.77       1368.88       105.26 o
 -19  11   3       1075.16        988.89        86.36 o
 -17  11   3      17278.42      16565.63       394.97 o
 -15  11   3       4258.43       9770.32       282.15 o
 -13  11   3       4365.81       4759.34       145.42 o
 -11  11   3      20581.79      20473.94       402.90 o
  -9  11   3      11285.57       9918.98       210.74 o
  -7  11   3      24476.17      22874.25       402.10 o
  -5  11   3       5863.08       4557.03       109.58 o
  -3  11   3      20457.17      23200.51       523.04 o
  -1  11   3      23661.85      24214.55       439.23 o
   1  11   3        734.34        922.90        59.16 o
   3  11   3       3762.93       2999.50        99.47 o
   5  11   3        432.17       4150.78       200.23 o
   7  11   3      24190.29      17834.60       371.46 o
   9  11   3       1925.43       4753.44       172.03 o
  11  11   3        721.64       2715.23       253.66 o
  13  11   3       3007.46       4520.82       168.39 o
  15  11   3       9928.35      12059.45       474.75 o
  17  11   3      21977.93      22114.70       553.82 o
  19  11   3       6167.97       7815.86       247.41 o
  21  11   3       1302.27       2784.54       320.65 o
  23  11   3      13629.50      13984.92       536.81 o
  25  11   3       2978.80       2624.92       196.75 o
  27  11   3       3126.46       1724.72       163.25 o
  29  11   3        443.94         61.80       129.21 o
  31  11   3      10082.70       9960.71       623.62 o
 -30  12   3         83.58        -75.84        95.16 o
 -28  12   3        745.12       1046.43       124.06 o
 -26  12   3        380.00        451.64       125.12 o
 -24  12   3        879.41        463.09       131.96 o
 -22  12   3        342.49        434.60        97.05 o
 -20  12   3        336.22         83.24        87.92 o
 -18  12   3      18768.04      17841.24       465.08 o
 -16  12   3        184.77       1340.06        97.46 o
 -14  12   3      58662.54      61235.19      1331.39 o
 -12  12   3         90.18        164.75        61.60 o
 -10  12   3      67220.54      64672.65      1405.86 o
  -8  12   3      15091.43      14101.86       315.29 o
  -6  12   3       3315.36       2478.75        92.31 o
  -4  12   3        839.62        645.81        52.71 o
  -2  12   3        242.94        952.90        58.83 o
   0  12   3       9352.14      12455.27       240.70 o
   2  12   3      45366.69      44371.91       810.62 o
   4  12   3      33447.85      36471.62       674.08 o
   6  12   3       6728.19       5456.76       163.69 o
   8  12   3        336.02       1466.30        87.24 o
  10  12   3      22723.12      21247.40       637.71 o
  12  12   3      10938.04      12457.34       525.62 o
  14  12   3      42995.75      41389.34      1415.67 o
  16  12   3      16477.35      17311.75       531.01 o
  18  12   3       1089.83       1170.27       112.58 o
  20  12   3      19688.31      16602.29       442.32 o
  22  12   3       1521.48       1631.47       130.38 o
  24  12   3       9718.06       8362.33       310.90 o
  26  12   3       3193.30       2325.59       181.74 o
  28  12   3         19.54       -124.52       124.52 o
 -27  13   3       2667.62       3527.69       283.92 o
 -25  13   3       2261.61       1755.96       132.41 o
 -23  13   3      11201.51      11875.55       519.81 o
 -21  13   3       2819.04       2039.47       145.21 o
 -19  13   3      13292.64      13686.67       444.25 o
 -17  13   3       4766.30       4207.77       210.05 o
 -15  13   3      22530.98      24740.26       803.08 o
 -13  13   3         80.45        180.44        80.04 o
 -11  13   3       1715.10       1472.26       108.97 o
  -9  13   3       1003.96       1812.71       116.96 o
  -7  13   3      25574.73      26649.57       679.37 o
  -5  13   3       1680.38       1363.95        75.06 o
  -3  13   3       5158.89       3957.12       210.43 o
  -1  13   3        280.54        241.82        58.05 o
   1  13   3      58375.83      58701.30      2316.52 o
   3  13   3      24573.94      23459.90       789.75 o
   5  13   3      29992.48      31863.32       983.40 o
   7  13   3       4241.86       4704.52       202.54 o
   9  13   3      28935.70      32007.54       893.96 o
  11  13   3      54036.14      55843.49      1495.73 o
  13  13   3       1591.03        855.66       104.55 o
  15  13   3       2064.65       1671.12       141.90 o
  17  13   3      27401.09      29973.20       849.96 o
  19  13   3      16167.18      15916.70       500.48 o
  21  13   3      21076.70      20261.74       677.26 o
  23  13   3       2409.03       2160.58       273.14 o
  25  13   3       7973.09       8326.18       335.78 o
 -24  14   3       1335.58        730.59       105.77 o
 -22  14   3        137.07        204.55        92.82 o
 -20  14   3       4066.66       2794.56       198.06 o
 -18  14   3        603.35        571.87        98.92 o
 -16  14   3        201.70        439.79        95.66 o
 -14  14   3      18394.37      15576.65       519.00 o
 -12  14   3      16798.38      15010.17       497.44 o
 -10  14   3        864.12       1198.15       100.26 o
  -8  14   3       6215.27       9334.77       354.25 o
  -6  14   3       2710.24       2479.51       447.89 o
  -4  14   3      47794.50      48723.02      1402.72 o
  -2  14   3      12375.23      10972.67       405.49 o
   0  14   3      14095.40      13680.37       431.81 o
   2  14   3        340.60        967.86        58.73 o
   4  14   3         21.38        379.35        72.59 o
   6  14   3      33137.46      33084.91      1594.27 o
   8  14   3       1946.67       4668.31       229.35 o
  10  14   3      10503.14      11076.83       465.68 o
  12  14   3        386.79       6458.67       412.63 o
  14  14   3      41875.09      42346.18      1782.87 o
  16  14   3       4754.51       7491.15       523.52 o
  18  14   3       5588.75       7247.80       470.00 o
  20  14   3      10199.76       8425.14       534.64 o
  22  14   3        166.18        913.37       147.73 o
  24  14   3        996.84       1606.68       266.56 o
 -21  15   3        269.96        631.33       101.93 o
 -19  15   3       5056.51       5236.82       253.30 o
 -17  15   3      25304.62      26447.21       818.46 o
 -15  15   3       6703.12       6440.60       277.18 o
 -13  15   3      11644.12      12059.43       424.50 o
 -11  15   3       1697.37       2024.93       150.51 o
  -9  15   3        334.57       1046.95        95.72 o
  -7  15   3      17163.62      16356.31       448.07 o
  -5  15   3      15544.44      15773.32       552.79 o
  -3  15   3      27192.37      23188.92       782.21 o
  -1  15   3      17934.57      16660.28       578.19 o
   1  15   3      17830.92      18174.38       549.94 o
   3  15   3       8530.58       8112.29       316.65 o
   5  15   3          4.07        -21.88        67.39 o
   7  15   3      12441.30      10368.36       395.03 o
   9  15   3      22124.21      20818.49       881.95 o
  11  15   3      54844.02      55557.15      1957.81 o
  13  15   3       3066.38       3015.56       242.80 o
  15  15   3       2643.06       3425.72       235.53 o
  17  15   3       6098.77       6016.16       319.80 o
  19  15   3        366.33         83.20       103.47 o
  21  15   3       1700.23       1557.89       555.26 o
 -18  16   3       1982.69       2436.25       163.54 o
 -16  16   3        416.97        642.18       102.13 o
 -14  16   3        455.24        280.74        84.59 o
 -12  16   3      22831.33      21855.52       748.49 o
 -10  16   3        795.45        513.29       102.58 o
  -8  16   3      12765.19      15776.17       552.57 o
  -6  16   3      22469.62      20368.50       696.10 o
  -4  16   3      13353.83      13234.70       475.68 o
  -2  16   3        890.27        861.57        87.79 o
   0  16   3      26074.56      24514.68       999.74 o
   2  16   3      11796.01      13578.74      1052.53 o
   4  16   3      16302.85      15227.86       539.49 o
   6  16   3      39131.55      40570.48      1696.31 o
   8  16   3      14604.84      13633.84       793.20 o
  10  16   3       1923.24       2258.44       173.18 o
  12  16   3       5462.88       4242.43       226.60 o
  14  16   3       2311.90       3808.42       204.41 o
  16  16   3        825.03        540.61        89.58 o
 -11  17   3      13732.14      13265.74       484.63 o
  -9  17   3      18858.22      17668.55       615.34 o
  -7  17   3        813.63        887.74       126.63 o
  -5  17   3       2125.03       1195.83       103.52 o
  -3  17   3       3281.04       2501.39       212.04 o
  -1  17   3        126.25        184.23        67.74 o
   1  17   3       2778.67       2263.49       175.51 o
   3  17   3      18268.83      17552.05       729.26 o
   5  17   3       4794.10       5100.46       233.84 o
   7  17   3       1154.11       1290.09       152.26 o
   9  17   3       4745.96       3835.00       222.74 o
  11  17   3      10847.45      11736.57       436.88 o
 -40   0   4      17348.40      17784.07      1285.02 o
 -38   0   4       3669.58       2779.46       358.54 o
 -36   0   4         57.26        -38.07       215.76 o
 -34   0   4      63242.42      71231.48      4632.43 o
 -32   0   4       3893.62       6596.45       634.58 o
 -30   0   4      14469.29      16940.84       679.27 o
 -28   0   4       1407.76       8722.78       270.47 o
 -26   0   4       2901.43       1394.57        82.30 o
 -20   0   4      70473.34      61827.02      3991.50 o
 -18   0   4       3962.94      18644.76      1843.45 o
 -14   0   4       5158.65      13929.01       932.83 o
  -4   0   4       5702.48       5457.30       127.14 o
  -2   0   4      13206.75      12079.29       674.59 o
   0   0   4      30398.60       6287.65       171.15 o
   4   0   4     182304.08      36026.16      1618.40 o
  16   0   4      57865.95      64555.71      4166.01 o
  20   0   4        970.72        593.60        93.45 o
  24   0   4      37215.91      32358.42      1070.88 o
  26   0   4        323.48        300.42        86.68 o
  28   0   4        338.51       1584.36       117.92 o
  30   0   4       2256.84       1605.48       282.39 o
  32   0   4      17495.74      16330.89      1196.18 o
  34   0   4      22446.82      20969.66      1481.74 o
  36   0   4        106.05        428.34       231.62 o
  38   0   4        189.41        945.52       257.00 o
 -41   1   4       2557.32       2131.82       656.79 o
 -39   1   4        740.49        465.92       172.36 o
 -37   1   4      13441.71      13652.70       731.24 o
 -35   1   4       2682.78       2331.47       232.14 o
 -33   1   4        446.29        712.64       172.06 o
 -31   1   4       8741.29      10263.95       578.24 o
 -29   1   4        342.77       1341.74       100.67 o
 -27   1   4      44625.48      43055.98       835.45 o
 -25   1   4      15114.60      16295.79       354.84 o
 -23   1   4      84493.40      91631.85      3370.54 o
 -21   1   4        630.93       1757.12        68.75 o
 -19   1   4      54593.15      53568.09       982.54 o
 -17   1   4       2330.51       2897.45        72.97 o
 -15   1   4         12.03       1386.42        63.42 o
 -11   1   4      12139.23      10573.14       165.11 o
  -9   1   4       5376.93       4155.58        72.99 o
  -5   1   4      38368.23      40552.76      2557.35 o
  -3   1   4       1141.29       2338.39        39.91 o
   3   1   4      68494.61       5415.42       121.17 o
   9   1   4       1790.13        554.59        41.33 o
  11   1   4      15006.56       9369.60       248.23 o
  13   1   4      17707.75       9332.06       359.94 o
  17   1   4      17337.37      22666.76       570.55 o
  19   1   4      42519.02      47429.40      1082.77 o
  21   1   4       6912.60       4522.06       137.89 o
  23   1   4      33027.61      34298.09       746.37 o
  25   1   4      33016.04      33980.11       702.31 o
  27   1   4       4428.71       3663.06       136.48 o
  29   1   4        963.90        -76.51       114.19 o
  31   1   4       6494.30       6546.78       445.64 o
  33   1   4         44.92        104.34       152.43 o
  35   1   4       4206.51       4163.19       372.42 o
  37   1   4      14017.19      13744.61       738.83 o
  39   1   4        584.09        238.59       170.33 o
 -40   2   4        559.12        235.55       274.46 o
 -38   2   4       3436.27       2912.87       291.43 o
 -36   2   4         32.60       -151.61       151.61 o
 -34   2   4       2163.79       2054.74       219.53 o
 -32   2   4       4928.49       6953.63       475.93 o
 -30   2   4      57065.66      53018.51      1398.70 o
 -28   2   4       3353.91       3475.46       183.70 o
 -26   2   4      12442.36      12221.27       238.64 o
 -24   2   4       8330.90       8458.96       219.19 o
 -20   2   4        741.58       3352.28        84.37 o
 -18   2   4      52825.51      56667.73      1079.61 o
 -14   2   4      54578.51      78716.49      2497.47 o
 -12   2   4      75836.94      70546.12      4454.74 o
 -10   2   4      42786.27      49839.82      3166.55 o
  -4   2   4       5987.03        633.41        33.06 o
  -2   2   4        179.26       7559.53       131.89 o
   8   2   4      89575.79      63891.22      1539.00 o
  10   2   4      58631.23      66983.09      3512.72 o
  14   2   4       6234.44       7300.80       670.11 o
  18   2   4       1279.95       4872.24       185.89 o
  20   2   4      43727.66      43917.90      1008.61 o
  22   2   4        893.09       1570.05       208.07 o
  24   2   4      40146.11      37481.48       817.37 o
  26   2   4       1678.32       1471.43        80.57 o
  28   2   4       2650.20       2975.77       196.68 o
  30   2   4       6159.48       4408.31       248.83 o
  32   2   4       1847.91       2206.31       176.05 o
  34   2   4         32.69        340.89       151.44 o
  36   2   4       1245.30       1527.95       207.35 o
  38   2   4         72.36         91.09       156.61 o
 -39   3   4       1342.72        707.79       180.06 o
 -37   3   4        122.37        -98.16       147.02 o
 -35   3   4         66.67         34.66       126.38 o
 -33   3   4       2451.20       3868.13       452.54 o
 -31   3   4      41449.10      46984.98      1523.14 o
 -29   3   4       6193.07       6068.06       218.23 o
 -27   3   4        146.72        443.02        42.81 o
 -25   3   4       2708.19       3323.70        97.04 o
 -23   3   4        364.86        478.58        36.41 o
 -21   3   4       2548.14       2917.35       126.85 o
 -19   3   4      19924.25      17453.53       335.57 o
 -17   3   4         87.10        285.71        33.28 o
 -15   3   4       7167.09       7504.09       198.67 o
 -11   3   4       1309.67        979.71        38.11 o
  -9   3   4       2274.59       1535.89        47.22 o
  -3   3   4      36048.50      38480.41      1066.89 o
   1   3   4     140972.80        460.07        63.46 o
   5   3   4      10534.25      13776.81       303.59 o
   7   3   4      71888.06      69654.14      1809.03 o
   9   3   4      14182.96      14150.02       392.11 o
  11   3   4        649.27        820.22        54.69 o
  13   3   4      18580.21      27803.07       574.12 o
  15   3   4      35534.48      39987.52       910.67 o
  17   3   4       7013.62       6034.97       293.79 o
  19   3   4      11517.62      11546.72       296.92 o
  21   3   4      23695.17      26809.79       593.98 o
  23   3   4        352.35        225.81        51.77 o
  25   3   4      15332.04      14772.47       352.00 o
  27   3   4      10613.74       9633.36       284.89 o
  29   3   4       2202.21       1478.92       128.45 o
  31   3   4       1517.51       1743.17       162.02 o
  33   3   4       4524.38       4945.69       309.58 o
  35   3   4       1800.79       2052.15       204.33 o
  37   3   4       6103.67       5197.86       334.89 o
 -40   4   4        240.21       -108.18       136.14 o
 -38   4   4       2406.06       1838.25       255.50 o
 -36   4   4       9485.99       9294.63       480.58 o
 -34   4   4      24244.25      23133.01       928.20 o
 -32   4   4       2350.12       3071.60       364.47 o
 -30   4   4      26579.34      23880.05       659.73 o
 -28   4   4      20746.81      20788.65       510.93 o
 -26   4   4       8575.15       6876.53       171.61 o
 -24   4   4        390.25       3375.75       127.25 o
 -22   4   4     103155.52     104685.12      2707.81 o
 -20   4   4       2750.21       6260.91       282.06 o
 -18   4   4      85065.60      91952.56      2929.13 o
 -16   4   4      32010.88      42616.51      1339.41 o
   0   4   4      48565.34      41972.61      1012.74 o
   2   4   4      27028.04       8655.26      8246.99 o
   6   4   4      22219.77      11470.25       226.03 o
   8   4   4      13409.56      13539.88       541.19 o
  10   4   4      73508.48      91761.03      4114.72 o
  12   4   4       1759.96       2590.90       111.98 o
  14   4   4      97075.38      90039.34      4151.12 o
  16   4   4     104491.80      98767.46      3142.02 o
  18   4   4       4716.33       9755.96       430.18 o
  20   4   4      63248.12      60503.95      1972.58 o
  22   4   4     103426.70     106681.27      3060.70 o
  24   4   4      21519.30      19007.65       468.69 o
  26   4   4        696.29        754.76        87.02 o
  28   4   4       9593.75      10025.82       346.32 o
  30   4   4       1525.51        811.22       110.00 o
  32   4   4        562.42        661.39       136.52 o
  34   4   4       1208.11        815.66       149.62 o
  36   4   4       6680.40       6226.65       363.42 o
  38   4   4      12513.66      12626.35       564.68 o
 -39   5   4        323.72        167.77       138.19 o
 -37   5   4      14394.45      14041.97       621.71 o
 -35   5   4        830.86        714.39       141.83 o
 -33   5   4       2417.08       1868.93       202.42 o
 -31   5   4       5292.21       4778.05       311.42 o
 -29   5   4       8098.25       8806.00       253.02 o
 -27   5   4      44078.05      44257.65       828.78 o
 -25   5   4       1621.12       1744.25        80.04 o
 -23   5   4       5877.36       8985.11       198.65 o
 -21   5   4      23946.31      23506.91       431.58 o
 -19   5   4      83580.04      78930.45      2054.40 o
 -17   5   4       3116.57       3132.37        88.44 o
 -15   5   4      11146.92       9016.19       208.05 o
 -13   5   4       8974.69      14737.28       364.31 o
  -9   5   4       2660.52        512.46        33.61 o
  -7   5   4       5922.69       6710.84       175.12 o
  -1   5   4     107858.21        -15.86        15.86 o
   1   5   4      61600.25      65144.68      2082.89 o
   7   5   4      54312.16      74696.44      1686.22 o
   9   5   4      77578.42      74193.96      1679.93 o
  11   5   4     190422.86     168379.22      7482.31 o
  15   5   4      10139.57       8946.67       257.54 o
  17   5   4        275.04       1252.29        67.94 o
  19   5   4       2552.41       3756.84       146.37 o
  21   5   4      10883.79      11033.42       278.57 o
  23   5   4      26866.66      26124.55       691.10 o
  25   5   4       4561.82       2844.19       209.99 o
  27   5   4       1450.15        759.76        98.14 o
  29   5   4       5900.75       5103.65       223.77 o
  31   5   4        612.87        454.92        95.40 o
  33   5   4        559.58        401.76       114.11 o
  35   5   4      13106.39      15119.15       972.14 o
  37   5   4      10189.08      10196.92       685.61 o
 -38   6   4       1677.45        910.40       147.82 o
 -36   6   4       4586.99       3300.00       340.32 o
 -34   6   4       1094.01       1535.82       155.97 o
 -32   6   4       2821.73       3289.13       211.23 o
 -30   6   4       1123.75       1061.05        88.10 o
 -28   6   4      26869.09      28479.63       671.79 o
 -26   6   4       1922.26       1550.34        69.57 o
 -24   6   4      11296.76      10235.41       228.10 o
 -22   6   4       5100.03       8939.70       275.87 o
 -20   6   4      62775.82      54034.84      1229.62 o
 -18   6   4      25068.46      34075.24       640.84 o
 -14   6   4      22267.19      25046.82       617.25 o
 -12   6   4      90093.52      93871.67      2259.51 o
 -10   6   4      80387.15      87301.90      2475.36 o
  -8   6   4      23191.46      18088.97       298.12 o
  -6   6   4     141559.64     129879.18      5757.90 o
   0   6   4      48841.55      67711.38      1665.91 o
   4   6   4       1139.33        852.22        50.37 o
   8   6   4     108453.34     123422.53      3196.70 o
  12   6   4      14050.88      15285.85       347.26 o
  14   6   4      93622.24      91100.11      3798.39 o
  16   6   4      19842.67      19072.70       492.44 o
  18   6   4      70227.20      70630.97      1715.34 o
  20   6   4       9711.60      12991.59       321.35 o
  22   6   4          4.24        587.69        55.53 o
  24   6   4       1810.77        531.06        85.89 o
  26   6   4       2836.88       2723.06       129.90 o
  28   6   4       3586.34       2731.23       163.85 o
  30   6   4       8402.34       8105.43       304.28 o
  32   6   4        104.15         64.37        81.00 o
  34   6   4        103.61        448.96       116.27 o
  36   6   4       1789.87       1659.27       193.15 o
 -37   7   4        269.65         52.53       118.59 o
 -35   7   4        450.66        109.15       102.40 o
 -33   7   4      23769.74      22663.57       796.16 o
 -31   7   4        136.93        -39.95        86.81 o
 -29   7   4         60.75        -62.20        62.20 o
 -27   7   4       2554.05       1522.98       124.27 o
 -25   7   4      49250.60      50689.63      1099.42 o
 -23   7   4      83290.24      89321.13      2017.04 o
 -21   7   4      22713.86      22445.49       439.14 o
 -19   7   4       2815.59       1172.39        59.33 o
 -17   7   4        337.04        315.54        42.48 o
 -15   7   4      50024.07      54842.39      1067.11 o
 -13   7   4       3009.20       4727.79       124.73 o
 -11   7   4     266844.88     255419.53     11319.95 o
  -9   7   4      25741.21      30101.46       742.91 o
  -7   7   4      29701.97      29575.75       519.82 o
  -5   7   4      13918.11      11835.43       207.08 o
  -3   7   4      32896.57      24508.31       415.17 o
  -1   7   4      37999.26      39776.89       720.24 o
   1   7   4      30874.20      33645.61       825.36 o
   3   7   4       1217.20       2871.54       156.35 o
   7   7   4     112466.58      85802.12      2081.85 o
   9   7   4      80819.24      87866.21      2000.13 o
  11   7   4      15642.35      15564.57       323.40 o
  13   7   4       4796.59       5623.92       217.68 o
  15   7   4      15530.12      15232.45       445.67 o
  17   7   4      78168.42      79413.91      2288.85 o
  19   7   4      36585.95      36229.95       851.70 o
  21   7   4      12543.42      11403.20       323.61 o
  23   7   4      12586.36       9140.31       252.55 o
  25   7   4       3691.59       4751.86       171.53 o
  27   7   4       4302.05       5265.51       190.75 o
  29   7   4        705.57        233.94        62.43 o
  31   7   4        120.44        -63.43        63.43 o
  33   7   4       4407.73       3164.03       188.77 o
  35   7   4       7995.11       7716.47       643.91 o
 -36   8   4       2129.98       2082.51       194.18 o
 -34   8   4       2716.83       2295.45       194.68 o
 -32   8   4        677.37        703.54       146.34 o
 -30   8   4      11000.19      15416.91       517.00 o
 -28   8   4        420.76       1706.31       185.11 o
 -26   8   4      38449.74      40143.39       937.27 o
 -24   8   4       5374.45       4852.12       228.01 o
 -22   8   4      37557.34      36697.14       859.45 o
 -20   8   4        949.91        651.40        61.72 o
 -18   8   4         43.84        552.53        50.61 o
 -16   8   4      45769.71      46541.09       871.35 o
 -14   8   4      50132.41      47768.11       937.04 o
 -12   8   4        567.62        682.78        51.78 o
 -10   8   4        104.36       3842.40       163.19 o
  -6   8   4     127880.68     148640.58      9382.25 o
  -4   8   4      65874.96      65331.18      1327.42 o
   4   8   4      13367.20      10828.57       222.75 o
   6   8   4     144638.20     142721.80      4039.04 o
   8   8   4          0.76         51.25        41.84 o
  10   8   4      85681.96      95038.93      2498.18 o
  12   8   4      14188.49      21151.00       496.34 o
  14   8   4       2852.17       3864.18       160.73 o
  16   8   4      16850.74      18045.06       500.55 o
  18   8   4      23080.39      21815.00       585.32 o
  20   8   4       6727.04       8734.37       388.75 o
  22   8   4       4750.91       6534.48       256.22 o
  24   8   4      25255.96      26798.45       761.62 o
  26   8   4        354.94        341.98        61.21 o
  28   8   4       7373.20      10524.60       425.00 o
  30   8   4         42.95        225.68        69.83 o
  32   8   4      12269.61      12703.18       435.39 o
  34   8   4       5951.29       5084.03       305.15 o
 -35   9   4        364.56        199.02       107.00 o
 -33   9   4        951.01       1056.79       131.11 o
 -31   9   4      11211.75      11134.00       474.12 o
 -29   9   4       8397.45      10445.55       438.17 o
 -27   9   4      31192.31      30474.56      1015.80 o
 -25   9   4      12635.80      12778.17       348.13 o
 -23   9   4       5477.51       6724.91       346.23 o
 -21   9   4          3.57        621.82        71.55 o
 -19   9   4       1781.61       4403.85       170.84 o
 -17   9   4      53462.32      54620.75      1071.45 o
 -15   9   4       9537.42      10561.70       231.46 o
 -13   9   4      31062.35      32549.25       601.01 o
 -11   9   4       2123.97       3120.48       103.07 o
  -9   9   4     171894.42     155758.89      4900.75 o
  -7   9   4      89377.16      85114.68      2064.65 o
  -5   9   4       8780.25      10795.04       196.28 o
  -3   9   4      11841.60      10847.11       213.81 o
  -1   9   4      99372.74      88030.82      1875.31 o
   1   9   4      14983.09      17740.95       419.39 o
   3   9   4      69955.88      66958.66      1364.86 o
   5   9   4          0.07        738.81        49.75 o
   7   9   4      29202.19      29657.88       549.05 o
   9   9   4     153245.25     154998.14      4383.02 o
  11   9   4      14038.86      12341.73       441.03 o
  13   9   4      56440.71      56868.89      1398.58 o
  15   9   4      23339.86      23396.85       619.41 o
  17   9   4      12985.28      15260.11       463.21 o
  19   9   4        145.47        -92.94        92.94 o
  21   9   4       1869.38        939.72       124.40 o
  23   9   4       4250.90       4403.42       233.74 o
  25   9   4      12881.32      12658.36       470.37 o
  27   9   4          0.51        220.50       112.85 o
  29   9   4        662.26        647.38       172.65 o
  31   9   4       7132.51       6827.75       304.41 o
  33   9   4       3482.08       3565.26       226.32 o
 -34  10   4       3797.53       3164.31       197.89 o
 -32  10   4       1389.49       1181.68       166.76 o
 -30  10   4      46956.74      42606.04      1345.65 o
 -28  10   4        734.04       2224.85       185.51 o
 -26  10   4      37170.11      42630.06       999.49 o
 -24  10   4       8275.86       9502.40       563.49 o
 -22  10   4      53853.66      54048.06      1250.44 o
 -20  10   4      12361.78      11520.87       464.46 o
 -18  10   4       5789.89       5630.93       185.53 o
 -16  10   4       2032.59       2975.73       150.59 o
 -14  10   4      13225.98      15526.20       315.97 o
 -12  10   4      81622.44      82843.77      1695.95 o
 -10  10   4       6796.13       7848.27       174.99 o
  -8  10   4     140887.84     138325.95      3330.90 o
  -6  10   4      30670.38      34039.19       599.85 o
  -4  10   4      12129.31      12867.01       229.91 o
  -2  10   4      13275.84      13344.39       236.75 o
   0  10   4      30339.65      33698.86       772.43 o
   2  10   4      90579.20      91850.48      2394.50 o
   4  10   4      46064.20      43744.38       792.54 o
   6  10   4       9621.36       6929.86       167.96 o
   8  10   4      38837.56      39551.27       835.65 o
  10  10   4        113.72        423.34        55.23 o
  12  10   4       1193.08       1959.40       152.74 o
  14  10   4         12.56        305.89        69.76 o
  16  10   4      66311.57      63435.01      2088.83 o
  18  10   4      27758.79      29252.48       818.75 o
  20  10   4       3467.02       6030.19       378.63 o
  22  10   4       5266.55       4952.68       249.36 o
  24  10   4      12873.66      12695.53       648.62 o
  26  10   4      11243.40      12179.33       465.75 o
  28  10   4        105.60        834.04       172.01 o
  30  10   4         47.96        218.47       144.05 o
  32  10   4       7680.06       8172.01       424.45 o
 -31  11   4       2059.26       1647.23       143.08 o
 -29  11   4       1224.82       1564.06       129.17 o
 -27  11   4      10264.95      13470.80       443.90 o
 -25  11   4          9.39        -10.81        82.37 o
 -23  11   4         24.01        454.17        77.73 o
 -21  11   4          0.66         78.98        69.28 o
 -19  11   4      27516.80      30161.69      1145.29 o
 -17  11   4      79847.96      82797.86      1791.68 o
 -15  11   4      16191.22      16012.49       333.18 o
 -13  11   4       8078.12       9067.63       262.84 o
 -11  11   4       4559.08       4131.97       127.73 o
  -9  11   4      52789.90      49868.06       904.98 o
  -7  11   4       4237.44       5874.05       151.76 o
  -5  11   4      43724.27      47043.03       851.88 o
  -3  11   4      21247.08      18081.83       358.08 o
  -1  11   4      67720.88      72002.78      1395.96 o
   1  11   4      32686.89      33325.67       614.91 o
   3  11   4     139544.30     110754.72      3172.51 o
   5  11   4       1330.85       1331.16        79.63 o
   7  11   4       8073.47      10170.33       226.67 o
   9  11   4       7481.16       7529.14       212.26 o
  11  11   4     300163.69     286238.50     10352.29 o
  13  11   4      21786.80      21712.31       762.09 o
  15  11   4       1374.49       3344.78       254.35 o
  17  11   4        273.18        333.01        71.67 o
  19  11   4        641.49        965.79       164.72 o
  21  11   4       4552.85       7731.96       398.16 o
  23  11   4       1817.35       1026.59       137.54 o
  25  11   4       2642.22       2066.25       182.53 o
  27  11   4        674.79        262.24       131.89 o
  29  11   4       7218.08       6816.31       402.97 o
 -30  12   4        192.83        -69.12        95.57 o
 -28  12   4        177.19        593.61       119.96 o
 -26  12   4        678.14        305.16       103.11 o
 -24  12   4        983.88       1834.42       274.81 o
 -22  12   4      18225.77      17550.45       539.11 o
 -20  12   4       4825.13       7074.65       281.90 o
 -18  12   4      30805.94      33599.85       806.87 o
 -16  12   4       4166.82       5925.10       213.90 o
 -14  12   4      33121.27      37255.95       835.28 o
 -12  12   4      85276.84      88216.55      1896.15 o
 -10  12   4         22.14        -49.13        49.13 o
  -8  12   4      14573.77      15705.05       281.16 o
  -6  12   4          1.33        -33.31        33.31 o
  -4  12   4      14482.78      16607.43       325.41 o
  -2  12   4      20079.85      22502.63       415.48 o
   0  12   4       9419.44      11005.19       209.17 o
   2  12   4       4522.22       4181.89       124.76 o
   4  12   4       2061.52       4120.05       142.63 o
   6  12   4      13509.45      11688.54       366.38 o
   8  12   4       9253.20      10888.34       245.82 o
  10  12   4        996.16       1235.38        90.39 o
  12  12   4       2445.44       2249.05       134.26 o
  14  12   4      34512.07      39299.44      1442.63 o
  16  12   4      28176.62      28851.10       750.92 o
  18  12   4       3169.97       5331.24       266.46 o
  20  12   4       8698.91       8905.33       272.99 o
  22  12   4       6213.78       4870.44       171.66 o
  24  12   4       1157.74        979.13       141.09 o
  26  12   4       1405.84       1320.70       154.92 o
  28  12   4        707.71       1364.54       161.34 o
 -27  13   4      11623.55      10747.80       413.11 o
 -25  13   4       4549.71       4383.48       223.28 o
 -23  13   4       2077.54       2584.96       194.73 o
 -21  13   4        975.57        871.02       105.72 o
 -19  13   4      13938.52      16542.51       523.93 o
 -17  13   4      32885.44      30227.64       848.72 o
 -15  13   4      23295.51      26153.31       746.37 o
 -13  13   4       6329.63      10671.90       538.93 o
 -11  13   4      54518.02      57180.62      1686.07 o
  -9  13   4       5559.69       5605.61       305.55 o
  -7  13   4       8034.29       6909.66       233.74 o
  -5  13   4      57041.11      55529.66      1805.99 o
  -3  13   4      65431.96      63515.17      1545.30 o
  -1  13   4       2273.75       3091.66       150.88 o
   1  13   4      18365.36      21732.62       486.01 o
   3  13   4      22569.39      23030.69       606.16 o
   5  13   4        608.91        175.19        63.39 o
   7  13   4        181.69        844.53        73.79 o
   9  13   4       6133.50       6390.21       233.90 o
  11  13   4      63831.22      62580.64      1846.13 o
  13  13   4       9804.40      11318.70       409.75 o
  15  13   4      24615.82      22769.72       665.81 o
  17  13   4      37835.93      36359.88      1184.61 o
  19  13   4       4195.78       5219.97       233.87 o
  21  13   4        986.62        772.15       159.26 o
  23  13   4        251.11        537.45        89.87 o
  25  13   4        893.20       1094.29       157.49 o
 -24  14   4      14660.64      13721.84       456.68 o
 -22  14   4       1845.65       1595.25       128.62 o
 -20  14   4      13311.46      12295.20       435.66 o
 -18  14   4      10315.76      10992.20       398.11 o
 -16  14   4       8600.89       8543.17       334.20 o
 -14  14   4       1681.59       1610.49       129.87 o
 -12  14   4       2290.41       1898.72       149.84 o
 -10  14   4       1363.10       1768.75       172.12 o
  -8  14   4       4700.55       3864.94       136.23 o
  -6  14   4         94.92        191.36        81.64 o
  -4  14   4      93454.16      93245.15      4730.79 o
  -2  14   4      11287.27      12209.20       441.55 o
   0  14   4      15078.38      17849.22       544.61 o
   2  14   4      17998.68      19414.08       661.59 o
   4  14   4       5168.78       7010.42       272.36 o
   6  14   4      22012.52      19337.58       611.74 o
   8  14   4      27180.17      27877.23       848.94 o
  10  14   4      33458.72      33332.30      1082.27 o
  12  14   4       3827.94       5154.48       227.35 o
  14  14   4       3471.26       3148.43       189.00 o
  16  14   4       2100.49       2997.58       187.82 o
  18  14   4      14785.28      12809.69       482.11 o
  20  14   4      14516.54      15064.46       524.77 o
  22  14   4        641.28        883.60        77.34 o
 -21  15   4        284.16        244.52        94.04 o
 -19  15   4        956.06       2446.57       174.17 o
 -17  15   4       2195.33       1189.64       114.26 o
 -15  15   4        361.72        212.06        82.49 o
 -13  15   4       3203.49       4178.10       220.83 o
 -11  15   4      35592.92      34967.78      1150.99 o
  -9  15   4      11567.04      10040.59       379.56 o
  -7  15   4       4323.75       5102.21       191.34 o
  -5  15   4       1601.19       1924.61       148.84 o
  -3  15   4       4302.69       5474.90       242.53 o
  -1  15   4        793.11       1415.44       118.47 o
   1  15   4       1386.03       2091.91       196.62 o
   3  15   4      17812.39      16275.52       587.57 o
   5  15   4      19038.51      21009.16       717.06 o
   7  15   4       5095.92       6317.27       277.62 o
   9  15   4       3686.29       3828.21       199.76 o
  11  15   4       4704.48       3537.66       253.53 o
  13  15   4       1262.92        751.09        96.42 o
  15  15   4       1322.26        917.38       104.08 o
  17  15   4       1006.86       1062.31       103.29 o
  19  15   4        108.82         41.17        70.56 o
 -18  16   4       6577.81       6684.62       291.89 o
 -16  16   4      11638.83      10889.91       421.23 o
 -14  16   4       3427.69       3164.92       191.46 o
 -12  16   4       5056.23       3874.46       209.47 o
 -10  16   4       9788.25       9282.02       357.00 o
  -8  16   4      17305.06      17660.85       731.35 o
  -6  16   4          6.92        -47.11        59.67 o
  -4  16   4      17181.04      19104.99       658.02 o
  -2  16   4         99.93        469.93        93.88 o
   0  16   4       8881.85       8030.49       317.19 o
   2  16   4      13842.30      12813.86       561.02 o
   4  16   4       3775.73       3080.45       216.50 o
   6  16   4       4695.80       4501.99       224.91 o
   8  16   4       8344.15       8510.32       341.53 o
  10  16   4       9473.58       8339.58       379.20 o
  12  16   4      10257.17       9027.36       369.64 o
  14  16   4        274.75        -86.59        86.59 o
  16  16   4        186.39         29.11        75.23 o
 -11  17   4       2545.99       3208.02       256.92 o
  -9  17   4       1818.67       2393.50       256.25 o
  -7  17   4        413.30        987.13        92.39 o
  -5  17   4         82.84        181.64        68.66 o
  -3  17   4       5765.39       5004.58       232.20 o
  -1  17   4       7971.73       6179.29       262.77 o
   1  17   4      14375.91      11427.41       511.32 o
   3  17   4      32800.96      35363.29      1371.29 o
   5  17   4      10952.71      11626.72       429.50 o
   7  17   4       3756.76       3648.12       200.79 o
   9  17   4        962.08        457.45        89.98 o
 -41   1   5       4287.50       3791.82       370.90 o
 -39   1   5        102.56        240.18       163.37 o
 -37   1   5         25.88       -100.39       154.95 o
 -35   1   5          6.74         85.00       155.47 o
 -33   1   5        622.60       1059.59       269.70 o
 -31   1   5       6449.71      10468.36       488.58 o
 -29   1   5      63029.05      53268.76       986.54 o
 -27   1   5         55.87        190.56        45.11 o
 -25   1   5       6726.61       8152.77       179.32 o
 -23   1   5         33.95        823.95        46.75 o
 -21   1   5      83681.36      96693.99      4391.79 o
 -19   1   5        595.91        165.34        31.45 o
 -17   1   5      61165.78      51013.79      3226.83 o
 -15   1   5      23274.91      39600.76       725.25 o
  -9   1   5      10321.68       7209.00       131.16 o
  -7   1   5       4047.37      52768.40      3322.02 o
  -5   1   5       3900.61      25199.40       929.90 o
  -3   1   5      81397.68      35714.09      2230.54 o
   1   1   5      41103.41      37791.83      1195.62 o
   3   1   5      42565.61      32713.25       788.52 o
   9   1   5        132.58        659.61        41.74 o
  15   1   5     121434.23     134635.42      8652.48 o
  17   1   5      67492.32      64495.79      1727.82 o
  19   1   5      39711.35      38342.99       946.85 o
  21   1   5       2015.62       2110.64        99.65 o
  23   1   5      34754.80      32226.74       806.83 o
  25   1   5      10199.94      10252.91       293.77 o
  27   1   5      15046.82      18209.63       419.92 o
  29   1   5       5723.43       5768.54       335.97 o
  31   1   5       1026.64        788.10       175.33 o
  33   1   5       5892.98       6899.32       467.56 o
  35   1   5        145.45        568.21       159.86 o
  37   1   5      11278.37       8971.84       550.68 o
 -40   2   5       5122.38       3598.37       753.56 o
 -38   2   5        724.98        313.95       161.52 o
 -36   2   5         12.40       -133.38       163.40 o
 -34   2   5        357.31        841.39       165.40 o
 -32   2   5      73821.41      81384.43      3724.79 o
 -30   2   5       5191.43       8228.09       353.76 o
 -28   2   5      16660.01      14758.96       284.11 o
 -26   2   5      36515.20      33984.50       610.46 o
 -24   2   5      81792.02      96394.62      3062.05 o
 -22   2   5      78080.48      72928.26      1756.52 o
 -20   2   5      24335.89      23214.71       564.48 o
 -16   2   5      61245.11      60699.46      1937.01 o
 -14   2   5      59661.37      59118.92      1573.86 o
 -12   2   5      62172.33      45331.87      1092.17 o
 -10   2   5      20382.43      29590.65       775.45 o
  -8   2   5      15135.36      21086.04       425.71 o
  -4   2   5      75939.24      54710.21      3445.76 o
  -2   2   5      11351.85       5027.11        84.92 o
   8   2   5      37229.47      38339.00      1169.05 o
  10   2   5      61230.64      80858.72      2738.19 o
  12   2   5      53818.27      65555.90      2610.88 o
  14   2   5       2766.25       3508.60       138.42 o
  16   2   5       5200.70       8748.81       516.67 o
  18   2   5      61447.01      60789.06      1609.53 o
  20   2   5      38598.11      34299.08       743.38 o
  22   2   5      32261.85      37308.36       812.00 o
  24   2   5      59103.29      58834.82      1263.71 o
  26   2   5       8953.27       7769.21       212.46 o
  28   2   5         66.98        -75.91        75.91 o
  30   2   5      16196.90      16312.91       672.22 o
  32   2   5       9299.77       9976.81       457.49 o
  34   2   5        788.45       1173.17       185.07 o
  36   2   5       4694.29       4309.08       379.60 o
  38   2   5        305.63        360.62       166.55 o
 -39   3   5        465.95       -153.87       360.12 o
 -37   3   5         34.28       -140.12       147.51 o
 -35   3   5      16637.27      18263.67       866.65 o
 -33   3   5        357.71        676.39       140.90 o
 -31   3   5        361.65        429.03       124.37 o
 -29   3   5      56022.39      57148.05      1158.83 o
 -27   3   5       5717.80       9088.16       191.57 o
 -25   3   5      80127.94      81765.26      1967.25 o
 -23   3   5       2120.69       1053.06        58.37 o
 -21   3   5      88653.95      84600.51      2698.30 o
 -19   3   5       7435.85       7964.34       155.21 o
 -17   3   5      21807.49      21476.85       400.77 o
 -15   3   5     111876.80     104400.22      3812.20 o
 -13   3   5       2408.84       5128.05       111.60 o
 -11   3   5       5797.57      11941.91       194.67 o
  -7   3   5       4230.62       2835.26        51.49 o
  -1   3   5      78739.24      71498.52      3150.93 o
   7   3   5     108814.37     116871.48      5174.67 o
   9   3   5     105743.20     117142.44      4242.44 o
  11   3   5      21800.29      18806.03       616.39 o
  15   3   5     142043.69     108465.39      6847.11 o
  17   3   5      15943.39      16995.96       408.66 o
  19   3   5      18421.20      24757.66       708.56 o
  21   3   5       7519.77      12226.36       483.10 o
  23   3   5       2450.09       2856.59       129.54 o
  25   3   5      63074.88      64130.16      1459.30 o
  27   3   5        233.21        -70.24        70.24 o
  29   3   5      26252.87      26700.45      1040.96 o
  31   3   5       7571.02       9427.36       444.01 o
  33   3   5      20505.21      22067.24       883.88 o
  35   3   5        354.86        624.53       130.59 o
  37   3   5         41.51        139.53       122.79 o
 -40   4   5       1024.54        571.80       150.54 o
 -38   4   5       3231.88       3303.68       268.02 o
 -36   4   5       7698.45       7074.45       386.37 o
 -34   4   5         74.45        114.58       150.24 o
 -32   4   5        557.46        868.50       192.14 o
 -30   4   5        495.78        351.57        83.48 o
 -28   4   5      30052.19      29555.12       539.17 o
 -26   4   5        424.38        785.32        74.72 o
 -24   4   5         87.66        282.39       184.03 o
 -22   4   5       9592.44      10492.48       221.15 o
 -20   4   5      38914.16      48274.74       930.96 o
 -18   4   5      41404.89      44165.14       897.95 o
 -16   4   5      39681.48      46780.02       901.47 o
 -14   4   5       7800.47       7092.54       227.14 o
 -12   4   5        421.75        157.65        23.98 o
 -10   4   5       5691.03       5502.59       115.59 o
  -4   4   5      50139.58      46947.55      1338.89 o
  -2   4   5      73675.88      55885.85      2033.30 o
   0   4   5      64567.81      75294.27      3268.49 o
   4   4   5      38990.70      42582.89       978.10 o
   6   4   5      24056.93      19022.64       369.49 o
   8   4   5      66316.41      49830.67      1074.18 o
  10   4   5      77737.30      73143.16      2071.21 o
  12   4   5      62705.34      63000.75      1824.57 o
  14   4   5        326.05        -48.17        50.71 o
  16   4   5      91694.48      90357.64      2592.21 o
  18   4   5      62327.54      60648.43      1743.07 o
  20   4   5      73174.79      71518.24      2067.17 o
  22   4   5      44166.34      44123.98      1019.09 o
  24   4   5       3894.88       3919.72       188.13 o
  26   4   5      33020.82      32320.79       810.17 o
  28   4   5        496.42         41.56        74.22 o
  30   4   5       2454.96       2824.56       188.04 o
  32   4   5       5428.27       5665.37       336.48 o
  34   4   5        790.48        884.66       137.53 o
  36   4   5         24.10        -91.42       115.48 o
 -39   5   5        713.20        747.76       150.90 o
 -37   5   5       3467.04       3488.47       299.49 o
 -35   5   5        383.90        339.86       127.92 o
 -33   5   5         16.66        198.12       129.66 o
 -31   5   5       9420.01       7990.68       310.47 o
 -29   5   5      19782.59      18731.77       461.61 o
 -27   5   5        490.15        751.56        57.53 o
 -25   5   5        767.41       1581.50        82.90 o
 -23   5   5      61934.92      53727.58      1039.56 o
 -21   5   5       1098.59       1666.81        68.01 o
 -19   5   5      44034.04      41116.58       798.46 o
 -17   5   5      12032.87      12962.49       248.91 o
 -15   5   5       1359.23       3114.02       109.13 o
 -13   5   5       3289.06       4007.32       141.48 o
 -11   5   5        482.03      10817.64       228.76 o
  -7   5   5      47742.57      47951.32       885.45 o
  -5   5   5      48578.47      34761.06       578.93 o
  -3   5   5       5100.70       8407.63       159.98 o
   5   5   5      30788.83      24074.45       765.15 o
   9   5   5      17620.75      14857.70       419.88 o
  11   5   5     158451.27     182232.02     11466.84 o
  13   5   5       5578.91       5070.85       171.99 o
  15   5   5      24704.07      26294.11       622.71 o
  17   5   5       3488.57       3838.97       142.56 o
  19   5   5     183172.41     187555.58      8440.76 o
  23   5   5       7196.90       8576.91       234.78 o
  25   5   5      44284.51      43106.32      1068.07 o
  27   5   5       2150.47        855.94       111.04 o
  29   5   5       9165.61       7348.18       282.10 o
  31   5   5        346.91        753.56       103.79 o
  33   5   5       4509.02       3452.66       315.73 o
  35   5   5       7753.00       6828.43       379.75 o
  37   5   5          3.24       -116.32       116.32 o
 -38   6   5        375.32        284.74       134.25 o
 -36   6   5         28.22         -1.53       123.51 o
 -34   6   5      20842.04      23245.99       810.08 o
 -32   6   5      17956.50      18783.87       671.03 o
 -30   6   5       2260.37       2582.33       158.15 o
 -28   6   5        898.31       1065.12        76.34 o
 -26   6   5      38734.72      38108.73       719.35 o
 -24   6   5       5879.55       4559.45       201.79 o
 -22   6   5         23.95        102.88        42.66 o
 -20   6   5       4997.11       6119.34       157.83 o
 -18   6   5      75389.44      79845.60      1883.88 o
 -16   6   5         55.20        291.00        45.35 o
 -14   6   5      46165.05      46349.88       903.93 o
 -12   6   5      93747.30      94946.30      2287.77 o
 -10   6   5         33.04        658.96        29.97 o
  -8   6   5      99393.36      94334.49      2445.49 o
  -4   6   5      10021.36       4076.69        83.49 o
  -2   6   5     100164.62      96853.55      3056.13 o
   0   6   5      79046.41      59717.53      1446.19 o
   2   6   5         52.43       2410.87        75.81 o
   6   6   5     106844.77      88290.91      1996.57 o
   8   6   5       1888.86       3829.15       108.43 o
  10   6   5      16891.72      17737.93       673.06 o
  12   6   5      83098.32      79494.32      2090.30 o
  14   6   5        466.51        345.23        60.87 o
  16   6   5      20114.24      22472.83       591.11 o
  18   6   5      71547.65      71659.01      1876.81 o
  20   6   5      30062.10      29399.71       735.40 o
  22   6   5       4824.40       5226.91       168.46 o
  24   6   5      17794.75      15148.16       437.28 o
  26   6   5          7.96        -88.58        88.58 o
  28   6   5       1485.74       1279.71       111.26 o
  30   6   5         20.02         84.48        72.96 o
  32   6   5       2609.11       1658.97       140.77 o
  34   6   5       3936.39       2353.56       215.55 o
  36   6   5        748.65        850.77       133.45 o
 -37   7   5        674.07        332.33       133.02 o
 -35   7   5       2646.65       1957.48       173.04 o
 -33   7   5        115.69        102.03       110.83 o
 -31   7   5       5500.69       5593.39       360.40 o
 -29   7   5       8266.62       6304.70       240.41 o
 -27   7   5          6.82         29.66        63.61 o
 -25   7   5      12829.76      12603.08       295.96 o
 -23   7   5       1259.29       2172.76       149.60 o
 -21   7   5       7751.70       9841.95       236.92 o
 -19   7   5       7001.98       7179.46       276.89 o
 -17   7   5      26498.40      23587.59       478.21 o
 -15   7   5         10.48        339.20        42.85 o
 -13   7   5      44433.81      46442.77       870.85 o
 -11   7   5      67546.56      62434.41      1405.26 o
  -9   7   5       3639.35       1308.84        54.52 o
  -7   7   5      14906.74      13482.50       296.82 o
  -5   7   5         48.15        595.32        41.49 o
  -3   7   5       2160.43       2548.09        69.43 o
  -1   7   5     106343.46     108610.21      3409.70 o
   1   7   5      88756.41     112289.25      4113.36 o
   3   7   5      10643.44      24924.20       459.39 o
   5   7   5      30243.90      40963.18       847.14 o
   7   7   5      81645.62     102326.05      2467.10 o
   9   7   5      20668.34      20460.86       426.49 o
  11   7   5     262618.78     254039.50     11278.45 o
  13   7   5      10378.24       9506.56       297.16 o
  15   7   5     299436.66     317289.41     19900.39 o
  17   7   5      89594.00      87328.62      2298.02 o
  19   7   5      32074.54      28594.79       734.41 o
  21   7   5        971.15       1203.34       107.56 o
  23   7   5      50486.79      54215.66      1248.54 o
  25   7   5       8264.17       6877.47       227.20 o
  27   7   5      13179.17      14289.07       398.30 o
  29   7   5       6385.96       7689.68       273.86 o
  31   7   5       6659.21       5497.04       263.92 o
  33   7   5       9444.61       8598.64       366.35 o
  35   7   5        402.80        589.34       104.14 o
 -36   8   5       1509.00        686.79       122.54 o
 -34   8   5       2329.98       1246.79       136.99 o
 -32   8   5      12849.26      12806.60       454.43 o
 -30   8   5       5615.89       6783.30       293.43 o
 -28   8   5       1101.73        511.31        71.96 o
 -26   8   5      28111.03      29923.43       712.80 o
 -24   8   5      11529.73       7968.76       253.46 o
 -22   8   5      30074.42      28109.09       594.55 o
 -20   8   5      10773.84      15178.01       456.37 o
 -18   8   5       7291.36       5081.88       151.32 o
 -16   8   5       4211.64       1893.93        85.67 o
 -14   8   5     147645.83     138909.64      4372.50 o
 -12   8   5      28147.86      26258.38       488.85 o
 -10   8   5      18651.99      24733.94       409.39 o
  -8   8   5        727.40       1496.54        76.09 o
  -6   8   5        350.83       1063.72        51.04 o
  -4   8   5         95.52        748.53        49.13 o
  -2   8   5        763.48       1154.47        47.59 o
   0   8   5     135845.80     135955.34      8566.81 o
   2   8   5       2001.20       3106.71       207.60 o
   4   8   5       7714.19       5188.23       130.67 o
   6   8   5      18740.80      16222.82       392.63 o
   8   8   5     121338.78     120789.45      3428.33 o
  10   8   5      79148.55      75459.09      1845.81 o
  12   8   5      86609.09      97468.26      2933.67 o
  14   8   5      15857.61      17406.44       532.57 o
  16   8   5      47303.84      52484.02      2585.82 o
  18   8   5      11263.58       9500.15       320.95 o
  20   8   5      18996.15      23015.97       669.83 o
  22   8   5        396.32        135.84        72.78 o
  24   8   5       1817.96       2388.85       161.41 o
  26   8   5          1.14       -101.15       101.15 o
  28   8   5       3208.57       5055.86       335.33 o
  30   8   5       1761.65       2101.17       155.25 o
  32   8   5        646.58        529.74        90.64 o
  34   8   5       5915.34       4835.69       238.99 o
 -35   9   5          0.61        -97.92        97.92 o
 -33   9   5       2078.21       1332.12       139.54 o
 -31   9   5      22263.37      21411.56       837.77 o
 -29   9   5          2.69        109.07        88.80 o
 -27   9   5       1233.51        941.84        83.23 o
 -25   9   5       2802.24       2519.88       140.97 o
 -23   9   5      35206.18      32210.97       766.99 o
 -21   9   5      12527.35      13065.79       328.14 o
 -19   9   5       4386.06       3666.71       146.06 o
 -17   9   5      77731.28      64928.18      2266.38 o
 -15   9   5        231.64        320.65        49.62 o
 -13   9   5      13162.55      15491.27       310.14 o
 -11   9   5        181.06        400.67        39.08 o
  -9   9   5       2411.80       1397.22        51.15 o
  -7   9   5        402.33       1010.08        45.53 o
  -5   9   5      10857.71      17125.23       359.07 o
  -3   9   5      77076.55      80688.94      1635.20 o
  -1   9   5       1448.25       3420.30        93.20 o
   1   9   5       9420.89      11548.27       206.90 o
   3   9   5      18315.07      20035.08       382.54 o
   5   9   5      75577.78      76662.73      1642.84 o
   7   9   5      77902.38      74346.88      1603.66 o
   9   9   5       5363.50       7121.76       281.36 o
  11   9   5      17227.93      15244.22       356.13 o
  13   9   5      86861.20      95625.50      4513.05 o
  15   9   5      25026.17      33152.32      1396.07 o
  17   9   5      12129.94      10233.35       365.77 o
  19   9   5       2489.78       1642.51       146.59 o
  21   9   5      17792.45      13373.92       552.66 o
  23   9   5       2021.08       2212.75       205.99 o
  25   9   5      14391.92      14185.05       736.84 o
  27   9   5       6641.67       4639.94       298.77 o
  29   9   5       9885.01       9431.18       448.25 o
  31   9   5       3230.01       3096.35       252.69 o
  33   9   5         28.53        -17.49       140.14 o
 -34  10   5       1665.12        876.27       122.60 o
 -32  10   5       5042.62       5857.41       330.38 o
 -30  10   5        853.12        892.42       111.20 o
 -28  10   5      32881.10      34355.62      1067.30 o
 -26  10   5         36.39        515.47        91.22 o
 -24  10   5       3030.71       3037.39       146.16 o
 -22  10   5       3333.55       3537.96       166.54 o
 -20  10   5      91920.85      89673.30      2178.34 o
 -18  10   5       3691.20       6269.45       180.81 o
 -16  10   5       1329.15       1140.27        68.55 o
 -14  10   5       7934.97       7460.81       184.09 o
 -12  10   5        487.00        370.27        43.90 o
 -10  10   5      41647.27      38980.22       684.99 o
  -8  10   5       3860.14       4624.68       109.95 o
  -6  10   5      43444.61      36865.41       622.21 o
  -4  10   5       2114.97       1844.99        78.82 o
  -2  10   5        835.07       3342.81       123.75 o
   0  10   5      59323.07      61991.87      1207.17 o
   2  10   5      30836.64      32651.75       787.65 o
   4  10   5     244395.39     227014.23     14284.37 o
   6  10   5      29898.10      33498.87       822.89 o
   8  10   5       3585.73       4944.46       148.26 o
  10  10   5        679.29        915.02        65.70 o
  12  10   5       1362.37       1716.53       111.37 o
  14  10   5      47811.29      44900.22      1125.40 o
  16  10   5        167.28       1296.10       110.78 o
  18  10   5        368.77        747.25       126.37 o
  20  10   5      15860.61      14808.96       528.51 o
  22  10   5       6241.99       6884.70       298.46 o
  24  10   5        168.40        802.54       125.14 o
  26  10   5       6697.18       6034.90       361.72 o
  28  10   5        848.38       1425.85       174.95 o
  30  10   5       2763.90       3027.14       250.61 o
 -31  11   5       2144.24       2784.46       182.92 o
 -29  11   5       5199.96       4488.39       225.50 o
 -27  11   5       1514.96       2051.04       139.74 o
 -25  11   5       1133.13        461.56        93.05 o
 -23  11   5      19569.27      19143.72       534.29 o
 -21  11   5       3622.83       2934.45       160.80 o
 -19  11   5       2299.33       3255.10       399.35 o
 -17  11   5        420.81       1236.19       107.42 o
 -15  11   5       5259.33       5929.19       207.32 o
 -13  11   5        966.77        462.71        47.71 o
 -11  11   5       4584.68       6116.53       286.97 o
  -9  11   5       7351.43       6818.21       145.43 o
  -7  11   5      65756.99      60869.22      1137.57 o
  -5  11   5      44496.45      39923.79       674.80 o
  -3  11   5      41189.30      39826.07       760.73 o
  -1  11   5      21005.54      23154.81       406.09 o
   1  11   5      21910.41      28451.33       488.75 o
   3  11   5       9105.90      13278.08       262.28 o
   5  11   5        768.92       1785.80        85.66 o
   7  11   5       9293.46       9511.39       216.21 o
   9  11   5      14417.98      21661.37       705.76 o
  11  11   5      44809.65      46671.28       980.16 o
  13  11   5      16482.07      19256.17       564.08 o
  15  11   5       4565.93       5605.66       195.81 o
  17  11   5      14653.20      19145.53       490.33 o
  19  11   5      16861.41      18004.53       617.27 o
  21  11   5       7793.72       9399.58       712.79 o
  23  11   5       7182.69       6447.62       322.58 o
  25  11   5        148.34       1498.26       154.43 o
  27  11   5          0.15        282.69       127.44 o
  29  11   5       4236.96       3085.83       258.10 o
 -30  12   5        307.52        -24.99       150.43 o
 -28  12   5      24182.54      20106.48       656.42 o
 -26  12   5       2126.09       1699.63       129.38 o
 -24  12   5         11.77        -48.72        85.18 o
 -22  12   5       1349.64        958.28       111.23 o
 -20  12   5      44636.91      43708.25      1188.78 o
 -18  12   5      11587.60      12149.97       681.48 o
 -16  12   5       2276.10       1431.25       140.91 o
 -14  12   5       1271.48       1923.36       143.66 o
 -12  12   5      39085.89      42310.11       884.08 o
 -10  12   5       5318.30       4880.59       152.17 o
  -8  12   5       1179.99       1148.75        55.53 o
  -6  12   5      48024.67      45714.51       832.13 o
  -4  12   5       2311.65       2724.68       112.86 o
  -2  12   5      25288.04      24452.94       448.75 o
   0  12   5       3751.28       3519.84       102.54 o
   2  12   5       7532.35      10160.71       284.78 o
   4  12   5      25384.31      25318.21       462.91 o
   6  12   5       8439.22       9603.84       229.44 o
   8  12   5       8477.15       8373.54       329.13 o
  10  12   5       4455.27       4587.26       178.70 o
  12  12   5       6577.38       6293.30       212.10 o
  14  12   5        907.74        616.20        67.65 o
  16  12   5          6.77        312.29        57.47 o
  18  12   5      18151.82      16372.08       653.40 o
  20  12   5       5112.65       4871.37       290.07 o
  22  12   5         78.46        134.05       115.58 o
  24  12   5        385.11        623.02       132.13 o
  26  12   5         33.85         74.31       118.97 o
  28  12   5       2171.28       2380.35       240.89 o
 -27  13   5        499.49        285.85       104.54 o
 -25  13   5      25015.57      22697.04       666.94 o
 -23  13   5         59.89         -6.21        88.19 o
 -21  13   5       1540.61       1167.27       115.42 o
 -19  13   5       3735.15       4723.88       225.79 o
 -17  13   5      17812.27      16608.68       512.86 o
 -15  13   5       5235.57       7266.28       284.18 o
 -13  13   5       1475.59       1442.77       117.47 o
 -11  13   5        163.39         76.47        72.78 o
  -9  13   5        462.48        324.30        64.44 o
  -7  13   5      14961.88      16379.09       397.23 o
  -5  13   5         41.53        481.07        77.99 o
  -3  13   5       1387.02       1058.60        77.97 o
  -1  13   5      16039.43      14593.38       353.39 o
   1  13   5      71073.07      67513.52      2208.42 o
   3  13   5      20980.86      18673.37       591.34 o
   5  13   5        765.92       1048.01        83.30 o
   7  13   5       7254.88       9131.92       325.15 o
   9  13   5      42364.14      42590.23      1071.60 o
  11  13   5      10794.92      11837.58       369.57 o
  13  13   5      17984.16      20413.01       557.03 o
  15  13   5      53016.43      54207.54      1346.34 o
  17  13   5       3498.07       3547.63       168.96 o
  19  13   5      18595.43      18757.08       554.18 o
  21  13   5        719.51        943.41        90.74 o
  23  13   5       9991.73      10133.32       468.26 o
  25  13   5        479.49        450.89       205.17 o
 -24  14   5       1843.02       2466.85       165.18 o
 -22  14   5      11196.03      10591.94       419.07 o
 -20  14   5       8271.87       6985.14       298.23 o
 -18  14   5        348.98       1696.37       129.33 o
 -16  14   5       3457.65       3875.73       213.05 o
 -14  14   5      15279.11      13859.73       480.43 o
 -12  14   5      15089.38      15677.84       512.64 o
 -10  14   5      15037.37      15284.77       537.14 o
  -8  14   5      11111.57      10772.60       309.88 o
  -6  14   5      29047.72      29804.50       985.12 o
  -4  14   5       7923.52      10599.71       394.78 o
  -2  14   5        105.43        476.99        75.13 o
   0  14   5      29251.28      26766.00       712.05 o
   2  14   5       3483.35       4210.04       196.94 o
   4  14   5      17521.42      20112.51       709.85 o
   6  14   5       1236.47        890.36        92.48 o
   8  14   5      29258.90      30231.33      1195.23 o
  10  14   5         13.73       3117.03       176.89 o
  12  14   5      16585.39      19416.85       918.07 o
  14  14   5       4462.25       4274.49       202.88 o
  16  14   5      22886.14      28074.80      1059.25 o
  18  14   5       6390.56       5767.73       413.05 o
  20  14   5        181.57       1241.55       153.87 o
  22  14   5       3022.73       2461.55       251.21 o
 -21  15   5         69.59       1552.91       129.86 o
 -19  15   5       5677.81       5810.07       276.09 o
 -17  15   5      12139.13      11240.55       407.97 o
 -15  15   5      11578.77      10998.01       394.39 o
 -13  15   5       3499.66       4420.97       225.30 o
 -11  15   5       2632.66       3127.01       201.87 o
  -9  15   5      10897.74      11739.06       430.62 o
  -7  15   5      11775.15       9915.56       372.24 o
  -5  15   5          2.64        425.80        73.09 o
  -3  15   5       4903.41       4311.71       208.94 o
  -1  15   5      62056.99      56302.58      2117.97 o
   1  15   5      28277.07      28312.73       937.18 o
   3  15   5       6415.45       6076.36       287.60 o
   5  15   5      32030.06      30493.56      1011.71 o
   7  15   5       6962.91       8743.99       351.07 o
   9  15   5      28736.35      27976.21       857.19 o
  11  15   5       1010.71        685.85        93.27 o
  13  15   5       6095.05       4698.08       228.20 o
  15  15   5      22483.03      24079.15       832.39 o
  17  15   5       2780.43       2279.65       176.32 o
  19  15   5       1139.89        951.73       115.82 o
 -18  16   5       4309.96       4937.10       258.30 o
 -16  16   5        312.76        386.59        91.20 o
 -14  16   5      25576.31      23844.02       810.00 o
 -12  16   5       2831.99       3257.33       190.80 o
 -10  16   5        702.03        795.65        89.41 o
  -8  16   5       2286.43       2816.51       161.31 o
  -6  16   5       7711.09       9272.71       356.86 o
  -4  16   5      14264.75      11890.35       436.27 o
  -2  16   5      19835.20      19195.47       658.92 o
   0  16   5      26199.90      24428.73       822.12 o
   2  16   5      21925.61      27273.96       908.34 o
   4  16   5      12843.67      14355.18       514.16 o
   6  16   5       6830.17       7165.89       302.30 o
   8  16   5       6305.82       6513.13       284.59 o
  10  16   5       9608.67       7161.09       304.24 o
  12  16   5       4884.41       4178.17       244.89 o
  14  16   5        147.78         26.05        78.41 o
 -11  17   5         29.84        296.56       100.29 o
  -9  17   5       3350.56       3648.86       261.98 o
  -7  17   5      11097.40      11210.10       415.20 o
  -5  17   5       8399.92       6511.26       276.35 o
  -3  17   5       4401.07       3750.23       196.62 o
  -1  17   5       2575.88       1959.63       132.51 o
   1  17   5      13132.83      12483.54       550.20 o
   3  17   5      12682.26      11849.38       435.93 o
   5  17   5         20.66         -7.10        64.75 o
   7  17   5       5751.00       5694.44       261.19 o
   9  17   5       5543.85       6315.58       283.74 o
 -40   0   6       7748.82       6580.58       647.27 o
 -38   0   6       1188.44        878.89       257.00 o
 -36   0   6       2118.63       3401.34       494.97 o
 -34   0   6       7977.64       4987.79       571.12 o
 -32   0   6      17736.99      18558.26      1316.75 o
 -28   0   6      18038.98      24483.94       689.14 o
 -26   0   6       6505.28       7214.48       230.17 o
 -24   0   6       2411.18       1895.55        90.31 o
 -22   0   6      55537.36      50671.21      1214.97 o
 -20   0   6      58166.50      61052.83      3845.55 o
 -14   0   6      17793.42      24482.31       675.62 o
 -12   0   6       3065.82        614.86        54.50 o
  -2   0   6      35015.00      16031.17       420.29 o
   4   0   6     159338.52      24085.44      1548.37 o
   8   0   6     122896.48      65454.59      2415.08 o
  18   0   6      26191.03      31263.76      1194.36 o
  24   0   6      26637.00      23590.56       932.88 o
  26   0   6      15238.63      17166.53       814.69 o
  28   0   6      16883.00      21054.68      1053.34 o
  30   0   6         12.94       -209.41       215.76 o
  32   0   6        461.75         31.73       218.93 o
  34   0   6       2268.92       1738.75       295.08 o
  36   0   6        421.96        964.56       257.00 o
  38   0   6         37.68        558.43       244.31 o
 -41   1   6        746.31          4.14       168.49 o
 -39   1   6        623.30         14.49       159.84 o
 -37   1   6       1505.71       1456.95       202.84 o
 -35   1   6       2963.09       2118.85       571.12 o
 -33   1   6      14760.61      15463.70       801.36 o
 -31   1   6       8359.81       8089.66       381.03 o
 -29   1   6       1575.46        874.89        65.46 o
 -27   1   6     110799.27     101271.66      2258.90 o
 -25   1   6        990.18       1406.89        62.40 o
 -23   1   6      40321.72      35870.09       639.37 o
 -21   1   6      13603.28      13712.11       270.01 o
 -17   1   6         14.00        369.29        27.39 o
 -13   1   6       6945.98       3064.42        76.81 o
 -11   1   6       3094.08       9332.01       153.01 o
  -9   1   6      18297.08      33880.39       811.87 o
   1   1   6      40983.36      11687.77       208.02 o
   7   1   6       2213.30      10234.49       205.05 o
  15   1   6       1729.83        830.76        77.71 o
  19   1   6      31176.68      29358.12       734.90 o
  21   1   6       5481.54       7501.85       228.76 o
  23   1   6      20601.35      20848.55       907.50 o
  25   1   6      36567.19      36527.16       849.71 o
  27   1   6      24805.80      24406.80       686.63 o
  29   1   6       1638.34        796.77       178.44 o
  31   1   6       1857.80       1081.06       218.93 o
  33   1   6        482.00        605.22       172.57 o
  35   1   6        654.92        485.44       215.76 o
  37   1   6        124.70        129.16       159.86 o
 -40   2   6          1.87       -129.08       233.21 o
 -38   2   6         75.29       -147.13       147.13 o
 -36   2   6       1028.38       1892.44       214.13 o
 -34   2   6        937.34       1583.29       228.45 o
 -32   2   6      17025.75      15182.87       632.29 o
 -30   2   6        229.79        384.27        72.71 o
 -28   2   6       7710.10       7428.47       173.69 o
 -26   2   6      70762.97      75614.77      1446.13 o
 -24   2   6     106123.70     105886.69      2840.52 o
 -22   2   6       7161.88       8851.51       176.76 o
 -20   2   6      10856.68      13862.70       417.66 o
 -14   2   6        367.07       1086.35        39.84 o
 -12   2   6      29708.76      20556.31       313.52 o
  -8   2   6      10817.88      12588.59       195.76 o
  -2   2   6      16273.38      11468.85       173.36 o
   8   2   6      98350.73      73932.02      3826.51 o
  14   2   6       4735.61       2446.30       138.30 o
  16   2   6      23269.78      19415.50       515.76 o
  18   2   6      13407.79      14841.00       494.51 o
  20   2   6        840.71       1043.41        79.75 o
  22   2   6       1235.94       1980.20        91.69 o
  24   2   6      11490.97      11990.76       293.74 o
  26   2   6       7743.70      10971.89       345.01 o
  28   2   6      46741.61      44490.51      1304.20 o
  30   2   6       8543.46       8187.33       402.01 o
  32   2   6        842.14       1297.19       142.86 o
  34   2   6       8794.97      10029.67       585.83 o
  36   2   6        208.50        609.84       169.98 o
  38   2   6         29.00        115.76       160.20 o
 -39   3   6       1064.18        -20.31       247.49 o
 -37   3   6        479.81        243.20       310.94 o
 -35   3   6       2988.45       1212.57       187.83 o
 -33   3   6         12.03        438.18       123.56 o
 -31   3   6       1114.62       1476.35       121.29 o
 -29   3   6        966.97        190.87        66.39 o
 -27   3   6      38672.63      35907.54       671.02 o
 -25   3   6      13576.68      11987.46       226.89 o
 -23   3   6        402.95        614.33        72.92 o
 -21   3   6       1176.98       1588.97       217.15 o
 -19   3   6      10749.01       8997.96       170.84 o
 -17   3   6       3231.97       1099.70        49.71 o
 -15   3   6     155508.92     119719.65      7535.62 o
 -13   3   6      10084.23      16782.67       269.23 o
 -11   3   6      10938.96       7574.11       175.38 o
  -7   3   6       3593.41       3002.12        55.81 o
  -1   3   6      30024.31      28624.81       610.99 o
   1   3   6      26348.46      29581.18       605.80 o
   5   3   6      66484.70      64519.72      2042.10 o
   7   3   6      11866.14      13750.58       353.62 o
   9   3   6     141956.69     132547.66      8341.54 o
  11   3   6         19.47        784.93        66.79 o
  13   3   6      80159.20      71068.44      2041.37 o
  15   3   6      81119.68      84900.03      2738.57 o
  17   3   6      73770.66      87155.18      2502.63 o
  19   3   6       7892.19      11420.44       301.87 o
  21   3   6       4177.50       5023.92       159.70 o
  23   3   6       5624.11       7271.02       279.39 o
  25   3   6       4818.89       4263.10       264.16 o
  27   3   6          0.15        -71.51        71.51 o
  29   3   6       6292.08       5794.92       287.71 o
  31   3   6       1423.85       1190.66       145.66 o
  33   3   6       3640.91       3993.44       283.07 o
  35   3   6          1.35        394.22       120.03 o
  37   3   6         75.53        485.15       129.28 o
 -40   4   6       1338.21        689.48       173.84 o
 -38   4   6         23.45       -130.63       130.63 o
 -36   4   6       1471.40        535.47       143.29 o
 -34   4   6       1024.36       1737.63       226.24 o
 -32   4   6      32254.90      34127.14      1276.36 o
 -30   4   6      31487.69      30066.26       896.05 o
 -28   4   6       1238.18       1023.16        56.87 o
 -26   4   6      33729.09      32542.95       587.01 o
 -24   4   6     232455.22     238265.31     14903.08 o
 -22   4   6      35982.11      39741.39       709.40 o
 -20   4   6      14872.19      16893.22       442.53 o
 -18   4   6      11074.68      13899.95       324.13 o
 -14   4   6      96801.76      79242.48      3708.16 o
 -12   4   6     129205.10     113573.75      7158.05 o
  -8   4   6      10536.81      11406.30       163.15 o
  -6   4   6        578.05       1767.43        43.74 o
  -2   4   6         87.97        -18.33        18.33 o
   8   4   6     189320.70     167863.88      7456.52 o
  10   4   6        957.20       3069.27       259.02 o
  12   4   6       2481.50       7905.03       286.46 o
  14   4   6      28113.74      28824.87       631.97 o
  16   4   6        476.31       2063.23        86.02 o
  18   4   6      79091.71      71627.09      1969.05 o
  20   4   6     117300.67     114880.40      4663.94 o
  22   4   6      18494.80      19468.73       761.46 o
  24   4   6      19277.03      21766.04       760.02 o
  26   4   6        311.38         65.25        75.68 o
  28   4   6       4834.82       3209.32       193.18 o
  30   4   6        249.48        294.91        97.21 o
  32   4   6        853.30       2186.08       202.62 o
  34   4   6       9868.72      10982.39       503.93 o
  36   4   6       6238.73       6250.43       357.48 o
 -39   5   6         76.61       -124.37       124.37 o
 -37   5   6          2.44       -120.17       120.17 o
 -35   5   6       2136.43       1119.17       154.16 o
 -33   5   6      11914.16      14495.34       537.75 o
 -31   5   6        606.14       1165.35       115.43 o
 -29   5   6       1845.53       1008.70        84.81 o
 -27   5   6      78222.05      77122.27      1416.49 o
 -25   5   6       6513.17      10315.92       220.44 o
 -23   5   6      81773.01      77175.89      1640.56 o
 -21   5   6      28760.44      28555.09       540.72 o
 -19   5   6      79995.29      76432.82      1719.82 o
 -17   5   6        849.40         54.86        32.05 o
 -15   5   6      12291.41      17985.85       445.46 o
 -11   5   6       4016.05       8388.04       253.25 o
  -9   5   6      70502.63      60830.62      1228.63 o
  -7   5   6      69344.03      62506.05      1779.47 o
  -5   5   6      58955.00      51715.01       994.22 o
  -3   5   6        822.03       3789.62        95.28 o
  -1   5   6      21309.96      19247.34       289.72 o
   1   5   6        903.64         49.28        21.29 o
   3   5   6       7458.49       9879.52       190.38 o
   7   5   6        597.37       2632.33        90.74 o
   9   5   6      60150.80      62278.88      1420.72 o
  11   5   6      17104.88      16802.74       503.98 o
  13   5   6       1150.30       1797.25       123.97 o
  15   5   6      27096.21      28154.13       775.95 o
  17   5   6     145232.33     160126.98      7099.30 o
  19   5   6      30979.67      33141.14       779.02 o
  21   5   6       1698.19       3780.03       253.95 o
  23   5   6       8192.08       8532.91       293.10 o
  25   5   6      24640.34      26988.42       689.35 o
  27   5   6       9191.85       8226.69       305.67 o
  29   5   6       1571.83       1595.15       139.12 o
  31   5   6       2255.11       2492.20       179.70 o
  33   5   6      11620.45      13167.88       664.76 o
  35   5   6          0.71        504.52       157.79 o
 -38   6   6       4769.37       4888.56       332.77 o
 -36   6   6       3724.27       2989.73       207.17 o
 -34   6   6       4402.67       5315.60       358.13 o
 -32   6   6      10848.51       9736.59       407.29 o
 -30   6   6      33867.40      40145.04      1181.28 o
 -28   6   6          2.09        -57.64        57.64 o
 -26   6   6        251.64        673.94        67.34 o
 -24   6   6      10220.59      11365.69       334.31 o
 -22   6   6         81.19        131.30        43.02 o
 -20   6   6      43737.38      56491.28      1280.84 o
 -18   6   6      39093.37      45012.91       838.95 o
 -16   6   6      21995.00      22598.60       603.07 o
 -14   6   6      43796.93      42178.20       731.24 o
  -8   6   6      49372.85      43672.58      1071.91 o
  -4   6   6     112320.50      92133.59      3350.41 o
   0   6   6      27756.48      31184.81       540.49 o
   2   6   6       6174.89       8963.18       215.59 o
   4   6   6     140513.50     154151.50      6828.22 o
   6   6   6      62280.25      61369.72      1320.59 o
   8   6   6     125911.59     127507.95      4051.51 o
  12   6   6      14547.85      12764.37       335.43 o
  14   6   6      76453.56      68053.11      2043.57 o
  16   6   6       8688.66       9663.00       276.07 o
  18   6   6     122416.03     135560.23      4323.16 o
  20   6   6       7925.94       9737.26       341.10 o
  22   6   6      44804.71      47138.63      1170.58 o
  24   6   6      10902.41       9458.33       268.03 o
  26   6   6       4290.19       3655.16       150.50 o
  28   6   6       1604.90       1473.17       107.14 o
  30   6   6       1668.00       1676.43       144.70 o
  32   6   6        589.99        874.80       101.46 o
  34   6   6        972.28        704.57       125.77 o
  36   6   6        348.67        365.40       112.86 o
 -37   7   6       1593.46       1685.24       154.09 o
 -35   7   6          8.65        109.90       106.53 o
 -33   7   6         22.30         31.39       102.62 o
 -31   7   6       5240.85       4846.47       244.08 o
 -29   7   6       4528.14       4012.97       210.88 o
 -27   7   6        556.61        760.00        81.16 o
 -25   7   6      12888.53      13049.39       288.69 o
 -23   7   6        208.45        123.19        65.22 o
 -21   7   6      31541.55      24258.16       514.07 o
 -19   7   6       5341.11       7359.79       189.84 o
 -17   7   6      29560.43      25253.75       508.69 o
 -15   7   6      80854.40      73519.32      1570.95 o
 -13   7   6      44411.62      43025.16       773.39 o
 -11   7   6       1604.92        880.13        41.46 o
  -9   7   6      80258.98      76099.13      2375.19 o
  -7   7   6     125155.84     101275.71      2868.99 o
  -5   7   6      13366.21      11748.72       192.20 o
  -3   7   6        181.84        625.01        35.03 o
  -1   7   6      35958.88      37141.36       640.22 o
   1   7   6      14722.22      10956.57       220.85 o
   3   7   6       1269.12       2114.29       128.67 o
   5   7   6     133547.61     149378.94      4727.20 o
   7   7   6       4565.87       7864.82       264.52 o
   9   7   6      97925.23     106859.65      2803.02 o
  11   7   6       6324.25       6303.94       220.37 o
  13   7   6      21407.16      20017.25       538.25 o
  15   7   6       2042.98       1817.81       106.34 o
  17   7   6      10089.58      11285.85       318.13 o
  19   7   6      11928.79       9476.24       287.30 o
  21   7   6      46530.07      49371.50      1220.40 o
  23   7   6       7842.60      10360.19       361.74 o
  25   7   6       2883.63       2303.33       104.53 o
  27   7   6       3338.29       2219.17       115.53 o
  29   7   6        193.30        224.36        80.88 o
  31   7   6        227.15        469.45       106.25 o
  33   7   6        324.21        458.69        93.88 o
  35   7   6        147.77         69.45        96.38 o
 -36   8   6        108.13        -35.14       107.28 o
 -34   8   6         16.99        -97.94        97.94 o
 -32   8   6       4373.07       5594.51       267.96 o
 -30   8   6      12782.94      17598.21       996.74 o
 -28   8   6      10204.41      15201.11       651.72 o
 -26   8   6      22410.03      26108.00       629.46 o
 -24   8   6       1197.48       1097.80        71.20 o
 -22   8   6       2454.57       2972.50       116.21 o
 -20   8   6       1805.01       2084.10       111.90 o
 -18   8   6     149780.80     155636.98      4040.15 o
 -16   8   6      49374.52      47879.77       940.49 o
 -14   8   6       7064.33       8808.79       260.64 o
 -12   8   6       7698.61       7877.94       187.18 o
 -10   8   6      51937.75      63591.75      1179.88 o
  -8   8   6      35437.65      33096.64       579.80 o
  -6   8   6      26960.22      37330.35       623.51 o
  -2   8   6      44299.81      50095.18       929.86 o
   2   8   6      20155.59      21518.91       403.31 o
   4   8   6     160693.69     158433.20      7045.80 o
   6   8   6      78413.03      92860.38      2257.05 o
   8   8   6       2720.15       4453.20       129.58 o
  10   8   6       6996.30       7111.60       364.85 o
  12   8   6      11245.89      11528.89       306.73 o
  14   8   6      42602.75      44758.46      1120.55 o
  16   8   6       5492.33       5790.67       233.84 o
  18   8   6       4071.03       5723.49       478.43 o
  20   8   6       2150.53       4200.85       370.59 o
  22   8   6      66819.06      68460.24      1815.19 o
  24   8   6       8831.78      10265.67       403.74 o
  26   8   6      17870.53      18280.74       690.89 o
  28   8   6       4173.75       4195.93       305.07 o
  30   8   6      18462.84      19649.07       564.03 o
  32   8   6       5753.34       5093.84       233.45 o
  34   8   6          0.36        421.00        71.09 o
 -35   9   6       4237.73       3805.50       243.49 o
 -33   9   6         74.36        -97.55        97.55 o
 -31   9   6        361.40        229.90        91.26 o
 -29   9   6      21164.97      20920.83       722.49 o
 -27   9   6      30837.02      27127.29       711.31 o
 -25   9   6        770.94       1072.90        87.16 o
 -23   9   6      18544.49      19820.08       740.83 o
 -21   9   6         44.24       1888.93       231.09 o
 -19   9   6      20203.11      23597.28       509.17 o
 -17   9   6        474.00       1156.28        66.56 o
 -15   9   6       2715.68       1224.05        66.13 o
 -13   9   6        238.94       1706.10        68.28 o
 -11   9   6       5796.85       3770.54       101.74 o
  -9   9   6      95027.51      92923.72      1989.82 o
  -7   9   6      27458.28      30052.19       494.02 o
  -5   9   6      33058.64      38401.93       644.31 o
  -3   9   6       4672.73       5774.72       123.51 o
  -1   9   6       1420.18       2888.16       102.87 o
   1   9   6      61993.01      66905.58      1290.69 o
   3   9   6      21862.83      25746.02       481.01 o
   5   9   6       1031.86        627.93        49.79 o
   7   9   6     184415.67     193504.44      6116.31 o
   9   9   6       6410.17      12642.50       496.65 o
  11   9   6      20381.66      25977.41       777.10 o
  13   9   6      11653.12      16988.13       572.93 o
  15   9   6      15630.47      13807.54       443.69 o
  17   9   6       8993.78       7028.14       295.95 o
  19   9   6      17732.35      16411.39       520.57 o
  21   9   6         31.86         31.15        99.50 o
  23   9   6       6732.84       6052.36       279.55 o
  25   9   6       2517.00       2106.10       202.50 o
  27   9   6       1334.45       1871.19       181.33 o
  29   9   6        760.92        881.55       145.76 o
  31   9   6       2809.75       1836.10       182.61 o
 -34  10   6        274.12        506.58       119.61 o
 -32  10   6      16866.80      17060.69       525.74 o
 -30  10   6       2962.42       3279.35       202.67 o
 -28  10   6      22374.99      24854.48       713.35 o
 -26  10   6        180.63         25.93        86.49 o
 -24  10   6        229.74        256.48        71.21 o
 -22  10   6       1054.74       1110.95        90.81 o
 -20  10   6      36586.96      40713.21       850.36 o
 -18  10   6      39734.45      38739.96       769.16 o
 -16  10   6      19783.14      20745.19       408.10 o
 -14  10   6      33219.89      34381.21       611.27 o
 -12  10   6      17762.23      19787.19       370.27 o
 -10  10   6      28631.28      33316.86       568.72 o
  -8  10   6      86718.35      84564.63      1641.72 o
  -6  10   6      10239.87       8231.03       161.64 o
  -4  10   6      59390.98      55672.20      1042.61 o
  -2  10   6      33200.41      32612.28       657.95 o
   0  10   6      47346.71      44670.41       775.80 o
   2  10   6      63789.35      70402.91      1364.21 o
   4  10   6       5009.76       8015.64       292.95 o
   6  10   6        570.21       1398.14        66.63 o
   8  10   6       3316.85       4126.77       142.10 o
  10  10   6       2191.99       1351.75        89.10 o
  12  10   6       9090.99      12720.76       471.33 o
  14  10   6      71490.91      72543.74      2125.87 o
  16  10   6      16425.40      15030.02       434.73 o
  18  10   6          1.06        241.16       101.32 o
  20  10   6      17504.82      17585.39       601.57 o
  22  10   6       1727.73       1555.24       137.93 o
  24  10   6       4598.75       3679.30       279.72 o
  26  10   6       1382.00       2168.65       230.83 o
  28  10   6       2381.46       1590.28       282.57 o
  30  10   6        360.42        621.45       158.09 o
 -31  11   6       3454.67       3508.21       218.80 o
 -29  11   6       6086.26       5898.93       437.04 o
 -27  11   6       5777.13       5723.50       245.40 o
 -25  11   6        508.24        202.94        89.10 o
 -23  11   6       1915.85       2025.98       148.88 o
 -21  11   6      10327.79      11619.23       608.99 o
 -19  11   6         95.83        629.53        83.19 o
 -17  11   6        411.48        896.71        72.70 o
 -15  11   6      38687.34      36499.70       789.56 o
 -13  11   6       2548.77       3606.33       155.22 o
 -11  11   6       5157.47       3358.26        93.15 o
  -9  11   6        450.27        -34.37        34.37 o
  -7  11   6        808.75        355.12        40.34 o
  -5  11   6       1676.42       1464.91        71.28 o
  -3  11   6        940.58        814.96        42.44 o
  -1  11   6      89774.62      91131.06      2072.63 o
   1  11   6      81237.49      84302.20      1556.96 o
   3  11   6        455.10        761.28        55.62 o
   5  11   6      73493.85      63242.21      1183.88 o
   7  11   6      70573.68      71714.37      1558.23 o
   9  11   6     142683.83     143677.20      3742.24 o
  11  11   6      11732.28      10002.17       267.17 o
  13  11   6      10952.47      12066.09       493.04 o
  15  11   6      37980.61      40497.07      1217.16 o
  17  11   6         88.21        578.40        85.38 o
  19  11   6       9242.97       7977.81       381.94 o
  21  11   6       8623.90       8631.98       375.14 o
  23  11   6        606.39        338.27       123.67 o
  25  11   6       2276.70       3025.77       238.48 o
  27  11   6      13338.68      14906.81       548.67 o
  29  11   6       1145.88        965.70       169.98 o
 -30  12   6       3524.18       4243.09       304.82 o
 -28  12   6          0.73         59.41        97.02 o
 -26  12   6      19252.01      20217.27       602.70 o
 -24  12   6      15416.18      16035.93       500.03 o
 -22  12   6        389.08        138.63        96.65 o
 -20  12   6       4398.45       4422.64       221.06 o
 -18  12   6          1.46        355.33        90.39 o
 -16  12   6         80.19       1655.47       124.55 o
 -14  12   6      58121.00      57827.22      1430.48 o
 -12  12   6       3794.23       4892.55       186.31 o
 -10  12   6      20923.88      22448.61       425.48 o
  -8  12   6      70467.90      67324.18      1316.91 o
  -6  12   6      15182.80      16587.67       321.87 o
  -4  12   6       6655.79       7302.72       174.80 o
  -2  12   6       8773.97       9606.44       189.43 o
   0  12   6      12941.60      15085.54       272.29 o
   2  12   6       6053.94       8086.12       185.89 o
   4  12   6      11617.14      12256.82       275.62 o
   6  12   6      31005.59      31588.69       950.49 o
   8  12   6      38249.34      39021.51       924.06 o
  10  12   6      56217.49      56431.42      2023.40 o
  12  12   6       7063.65       8853.64       419.25 o
  14  12   6      61798.55      67403.39      1955.53 o
  16  12   6      13659.30      14731.16       464.91 o
  18  12   6      65473.88      66214.09      1944.29 o
  20  12   6      12012.46      12451.21       559.94 o
  22  12   6       5009.03       6608.57       490.47 o
  24  12   6       5203.43       5264.74       292.53 o
  26  12   6       1337.11       2860.07       237.52 o
 -27  13   6        865.01        804.12       117.61 o
 -25  13   6       6473.97       6545.04       277.17 o
 -23  13   6      20478.93      18922.94       573.81 o
 -21  13   6         67.70        398.14        96.36 o
 -19  13   6      11629.19      13559.09       442.06 o
 -17  13   6       6690.87       4771.28       220.45 o
 -15  13   6          1.02       1918.44       136.40 o
 -13  13   6      16736.28      17492.29       559.00 o
 -11  13   6       1794.62       1389.03       169.50 o
  -9  13   6      10358.89      10801.74       347.59 o
  -7  13   6      57948.37      59600.59      2824.75 o
  -5  13   6       4948.07       3685.77       169.73 o
  -3  13   6      12463.36      12456.97       373.13 o
  -1  13   6      49237.29      50748.95      1897.36 o
   1  13   6      84741.17      74677.55      2157.96 o
   3  13   6          0.43        344.37        69.10 o
   5  13   6       3934.64       3917.77       167.03 o
   7  13   6         79.86        547.90        79.26 o
   9  13   6      14979.70      11797.79       355.80 o
  11  13   6       9545.68      12473.92       531.92 o
  13  13   6        395.09        412.85        71.09 o
  15  13   6      22356.68      20888.78       571.88 o
  17  13   6      13862.35      12494.83       375.45 o
  19  13   6       2320.93       2647.69       127.79 o
  21  13   6       7868.31       8572.77       418.64 o
  23  13   6       1286.32       1266.28       241.81 o
  25  13   6        222.41        607.64       143.22 o
 -24  14   6       9373.87       7991.88       330.62 o
 -22  14   6      10674.57      11857.77       425.87 o
 -20  14   6       8537.71       8337.33       331.69 o
 -18  14   6       6321.17       6578.42       284.82 o
 -16  14   6       2336.66       2364.03       174.12 o
 -14  14   6       8558.16       7045.03       285.76 o
 -12  14   6       1624.20       1696.57       124.73 o
 -10  14   6         70.23         14.93        35.07 o
  -8  14   6        220.33        224.06        45.45 o
  -6  14   6      14893.22      17057.49       591.74 o
  -4  14   6        252.81        476.16       128.68 o
  -2  14   6      21293.56      24305.89       725.08 o
   0  14   6      74602.07      66725.18      3101.71 o
   2  14   6      20908.01      17825.86       565.29 o
   4  14   6      32594.58      32698.16       978.93 o
   6  14   6      21937.66      23041.36       715.87 o
   8  14   6      61065.20      54315.20      2019.70 o
  10  14   6       3717.75       3347.95       181.28 o
  12  14   6       4384.82       5041.20       246.74 o
  14  14   6      10259.79      11090.76       404.80 o
  16  14   6      11644.72       9363.26       305.47 o
  18  14   6       7386.90       7236.14       296.80 o
  20  14   6        761.67        337.88        65.75 o
  22  14   6      12248.42      12658.42       545.28 o
 -21  15   6       1939.66       1988.46       153.29 o
 -19  15   6       3230.04       3376.37       205.86 o
 -17  15   6       1803.62       1747.31       140.43 o
 -15  15   6       9377.65       9613.21       377.55 o
 -13  15   6      11503.17      11478.91       428.43 o
 -11  15   6        260.30        459.87        97.55 o
  -9  15   6        698.77        446.19        66.99 o
  -7  15   6        604.47       1347.51       112.01 o
  -5  15   6       9112.22       8090.38       319.61 o
  -3  15   6        122.14        230.79        66.65 o
  -1  15   6       2891.15       4154.41       201.29 o
   1  15   6      17177.26      17414.87       601.08 o
   3  15   6       3954.99       4404.19       216.92 o
   5  15   6       5425.62       5535.99       254.79 o
   7  15   6       5800.39       4951.84       227.66 o
   9  15   6       1496.68       1388.45       127.11 o
  11  15   6        441.58        473.19        85.13 o
  13  15   6      15083.09      13024.90       456.12 o
  15  15   6       1919.40       2030.49       148.77 o
  17  15   6       1424.41        978.99       101.43 o
  19  15   6          9.22        -92.18        92.18 o
 -18  16   6       2374.15       3017.16       196.99 o
 -16  16   6         48.86         85.90        81.43 o
 -14  16   6      10123.39       9627.48       375.52 o
 -12  16   6       1849.58       2202.34       267.56 o
 -10  16   6        125.12        182.15        68.18 o
  -8  16   6       4384.70       3973.13       199.05 o
  -6  16   6      19108.30      17456.92       607.17 o
  -4  16   6        536.09        663.17        82.78 o
  -2  16   6       2122.80       1483.24       110.75 o
   0  16   6      23593.46      25154.04       998.66 o
   2  16   6       1098.90       1008.81        91.75 o
   4  16   6       9048.61       8808.64       347.38 o
   6  16   6       8241.80       8405.51       338.97 o
   8  16   6      11630.09      12498.29       464.46 o
  10  16   6        546.29        501.60        87.65 o
  12  16   6        125.76        253.00        81.57 o
  14  16   6       2445.43       2310.26       152.85 o
 -11  17   6        463.26        716.60        84.22 o
  -9  17   6        494.95        168.19       103.79 o
  -7  17   6        613.10        963.40        90.12 o
  -5  17   6      16369.54      16146.39       569.93 o
  -3  17   6       1329.00       1112.33       122.80 o
  -1  17   6      12246.84      12865.37       463.18 o
   1  17   6       5586.64       4400.97       278.70 o
   3  17   6        403.24        511.18        77.12 o
   5  17   6        249.66         97.01        73.09 o
   7  17   6      13647.29      12655.95       470.03 o
   9  17   6       1811.94       2589.08       475.93 o
 -41   1   7       1734.56        503.37       181.36 o
 -39   1   7       1166.45        600.20       174.53 o
 -37   1   7       1212.64       2095.05       682.17 o
 -35   1   7       1124.54       1378.36       194.36 o
 -33   1   7       1011.03        761.51       223.69 o
 -31   1   7      13454.57       9861.59       377.90 o
 -29   1   7        870.31        471.87        53.95 o
 -27   1   7       4122.25       5994.62      1819.65 o
 -25   1   7      23102.69      19070.70       352.69 o
 -23   1   7       3648.85       2849.63        85.25 o
 -21   1   7      22412.62      24344.24       421.10 o
 -19   1   7      38990.57      43949.18       923.12 o
 -17   1   7      39483.16      29996.92       513.30 o
 -15   1   7        314.39       3388.28        89.12 o
 -11   1   7      39033.07      31626.56      1111.70 o
  -9   1   7      27031.63      22391.16       480.51 o
  -7   1   7       2672.04      21977.66       383.32 o
  -3   1   7       1646.93      12977.12       199.69 o
   1   1   7       3451.56       3271.59       112.79 o
  11   1   7      10985.51      12532.39       333.36 o
  13   1   7        257.13       3923.33       189.40 o
  21   1   7         28.81        -58.27        58.27 o
  23   1   7      78001.80      76906.79      2030.71 o
  25   1   7       7923.83       7076.27       228.45 o
  27   1   7      63857.36      57665.13      1888.12 o
  29   1   7        612.40       1570.20       226.86 o
  31   1   7      15108.49      14743.96       792.05 o
  33   1   7        703.29        639.69       171.67 o
  35   1   7      11159.98      10026.23       592.40 o
  37   1   7       5404.60       5821.64       443.55 o
 -40   2   7          0.02       -155.49       155.49 o
 -38   2   7        368.75        -72.02       222.10 o
 -36   2   7       6008.55       6528.72       449.95 o
 -34   2   7       2967.77       2463.53       265.85 o
 -32   2   7        805.56        176.87       123.57 o
 -30   2   7       1620.56       2603.07       378.40 o
 -28   2   7      53646.36      56224.85       994.14 o
 -26   2   7        326.04        477.55        44.33 o
 -24   2   7       1884.24       1002.78        84.56 o
 -22   2   7      24649.96      22131.17       388.20 o
 -20   2   7      31475.88      35625.62       609.37 o
 -12   2   7      11141.34      33761.84       574.55 o
 -10   2   7       8826.61      11709.74       182.62 o
  -4   2   7         32.98       1956.51        64.74 o
   2   2   7       2115.60       7890.60       157.90 o
   4   2   7      50493.23      70852.35      2011.80 o
   6   2   7      99191.65     107285.07      6697.98 o
   8   2   7     112998.61     100900.65      4541.42 o
  14   2   7      49758.58      57218.23      1510.17 o
  18   2   7       3653.98       3315.86       139.29 o
  20   2   7       8865.32       8824.49       297.75 o
  24   2   7      30117.11      32519.60       715.96 o
  26   2   7       1155.98       1309.79        92.66 o
  28   2   7       1276.70       3590.05       350.35 o
  30   2   7       9811.65       8667.70       419.61 o
  32   2   7       1308.89       1630.80       154.35 o
  34   2   7         74.93        271.28       148.59 o
  36   2   7       6890.54       7086.86       480.44 o
 -41   3   7        257.13        -76.65       154.18 o
 -39   3   7       2466.15       1587.08       207.22 o
 -37   3   7        279.72        -31.46       150.75 o
 -35   3   7        146.47        -46.65       143.80 o
 -33   3   7       2629.55       2136.68       380.22 o
 -31   3   7        410.41        255.94        96.25 o
 -29   3   7         90.98         83.19        56.62 o
 -27   3   7       1386.39       1417.45        59.65 o
 -25   3   7      77037.39      80151.01      1608.07 o
 -23   3   7          0.80        -33.66        33.66 o
 -21   3   7      41383.05      43907.04       807.55 o
 -19   3   7       8606.40       3763.17       110.50 o
 -17   3   7      87483.08      87306.71      3937.94 o
 -15   3   7      44837.88      38243.45       655.45 o
 -13   3   7       6910.99      17573.09       355.34 o
  -5   3   7     105091.07      84119.77      5241.62 o
   1   3   7     100423.51      95136.06      5974.56 o
   3   3   7      13851.19      18991.60       391.09 o
   5   3   7      66162.93      63004.98      1796.73 o
   7   3   7       5667.01       5352.79       182.41 o
  13   3   7     114587.95      99398.34      4501.89 o
  15   3   7      22939.08      28562.59       818.29 o
  17   3   7      47047.80      45833.31      1051.08 o
  19   3   7      52061.94      51573.16      1370.87 o
  21   3   7      31589.13      40448.17       997.46 o
  23   3   7      13231.72      15752.30       556.61 o
  25   3   7      27661.74      28111.36       740.84 o
  27   3   7         10.61       -113.74       113.74 o
  29   3   7      40914.64      37439.37      1240.73 o
  31   3   7      12185.84      10994.66       502.77 o
  33   3   7      28671.76      27854.70      1089.89 o
  35   3   7        508.98        708.53       126.65 o
  37   3   7       1782.41       1647.93       161.47 o
 -40   4   7        552.48        330.71       168.16 o
 -38   4   7         32.02       -264.66       288.73 o
 -36   4   7        610.46        648.40       144.27 o
 -34   4   7      10689.69      13380.41       502.60 o
 -32   4   7       9635.70       9658.15       449.72 o
 -30   4   7      12101.30      11138.41       394.86 o
 -28   4   7      13470.63      11621.57       235.67 o
 -26   4   7        776.38        578.24        47.49 o
 -24   4   7      31955.19      33453.55       579.48 o
 -22   4   7      45205.42      39579.99       678.15 o
 -20   4   7       5282.73       5999.84       128.61 o
 -18   4   7        196.22        692.63        36.46 o
 -14   4   7      93602.88      81744.41      1854.58 o
 -12   4   7      25741.93      22680.68       427.09 o
 -10   4   7      24621.61      32642.92       588.62 o
  -8   4   7      81254.03      80003.16      2259.79 o
  -6   4   7      47299.64      47838.53      1249.21 o
  -2   4   7      31081.64      22779.89       346.96 o
   0   4   7      17719.91      22457.71       445.39 o
   2   4   7     109590.81      96918.52      3513.48 o
   4   4   7        315.17       3736.54       148.67 o
   6   4   7        985.29       1854.96        86.21 o
   8   4   7      85705.73      94379.05      2694.66 o
  10   4   7      35813.76      24743.04       551.54 o
  12   4   7       4100.88       3738.76       147.11 o
  14   4   7       1817.72       5691.90       365.86 o
  16   4   7        390.80        427.08        47.79 o
  18   4   7      46787.04      45901.59       991.91 o
  20   4   7       1817.90       2154.30       101.41 o
  22   4   7      12950.29      13980.94       383.84 o
  24   4   7          3.35        -56.76        56.76 o
  26   4   7      15288.21      14104.98       457.89 o
  28   4   7       2697.60       2458.63       196.47 o
  30   4   7        631.99       1094.28       121.46 o
  32   4   7       2700.16       3422.03       254.79 o
  34   4   7        427.05        423.62       125.36 o
  36   4   7       2041.91       1776.45       173.36 o
 -39   5   7       2476.03       2502.14       232.40 o
 -37   5   7       3404.12       2822.15       234.72 o
 -35   5   7        433.54       1040.92       128.39 o
 -33   5   7        935.46       1219.19       128.21 o
 -31   5   7      13326.19      15045.09       704.78 o
 -29   5   7       7147.12       5259.99       201.15 o
 -27   5   7       4640.03       4292.22       120.15 o
 -25   5   7       6193.48       6090.74       147.23 o
 -23   5   7       4020.67       4235.28       182.14 o
 -21   5   7      10952.14       9739.34       204.24 o
 -19   5   7      65318.21      69110.63      1556.81 o
 -17   5   7       5061.91       4365.33       100.82 o
 -15   5   7       4178.50       3870.98       116.03 o
 -13   5   7     172228.56     175006.77      7729.97 o
 -11   5   7     123362.98     133904.36      6290.26 o
  -9   5   7       5927.89       7242.08       151.81 o
  -7   5   7      99593.80      91356.55      3321.08 o
  -5   5   7      62668.04      56199.12      1466.96 o
  -3   5   7        342.76       4524.14       102.94 o
   1   5   7     121853.27     122965.51      7735.52 o
   3   5   7      22293.69      31694.22       657.62 o
   5   5   7      12897.30      17088.97       336.13 o
   7   5   7     129265.31     145107.94      6462.60 o
   9   5   7      66583.57      73904.09      2363.70 o
  11   5   7      46650.25      51188.24      1364.82 o
  13   5   7     138291.44     138338.88      4407.50 o
  15   5   7      84156.05      91456.87      2939.85 o
  17   5   7      36696.29      39061.22       975.47 o
  19   5   7       2330.84       3491.98       233.63 o
  21   5   7      35873.95      46836.42      1150.92 o
  23   5   7     153020.11     151911.23      4331.57 o
  25   5   7         57.93       2271.20       284.65 o
  27   5   7      19437.14      19354.82       605.46 o
  29   5   7       5470.09       5497.52       274.32 o
  31   5   7       3500.74       3139.48       195.77 o
  33   5   7       8016.25       7583.66       631.84 o
  35   5   7        164.88        149.65       131.75 o
 -38   6   7       2150.84       2546.03       229.62 o
 -36   6   7        682.84        508.92       120.65 o
 -34   6   7       1450.43       1364.98       138.64 o
 -32   6   7        228.44        285.35        96.94 o
 -30   6   7      17352.15      21793.32       679.85 o
 -28   6   7       3352.33       1997.64       161.33 o
 -26   6   7       9366.25       9102.04       195.91 o
 -24   6   7        623.42        321.32        42.85 o
 -22   6   7      63662.02      61744.43      1250.86 o
 -20   6   7        294.14        341.71        35.63 o
 -18   6   7      11926.92      14466.51       288.56 o
 -16   6   7       1084.68       1449.29        83.15 o
 -14   6   7     245124.98     249795.62     15648.71 o
 -12   6   7       3305.84       1870.19        65.09 o
 -10   6   7     159081.05     136236.02      4276.67 o
  -8   6   7     154443.45     162052.39     10092.97 o
  -6   6   7      13509.19      18237.74       285.38 o
  -4   6   7          5.92        339.41        33.22 o
  -2   6   7      60670.75      70827.44      1505.30 o
   0   6   7      10068.86      15787.21       266.15 o
   4   6   7     130774.90     113273.48      3194.50 o
   6   6   7       3199.35       5032.68       126.38 o
   8   6   7      10465.40       7931.08       174.04 o
  10   6   7       5998.81       7106.60       247.56 o
  12   6   7       8271.22       5509.04       185.26 o
  14   6   7        574.06       4259.33       210.47 o
  16   6   7       2668.11       1791.19       113.95 o
  18   6   7       4743.37       8249.62       634.59 o
  20   6   7     106145.18     108530.55      3124.85 o
  22   6   7      42437.71      40296.78      1466.97 o
  24   6   7      30141.03      32094.59       880.24 o
  26   6   7          5.34         87.48        56.24 o
  28   6   7        587.54        555.48        79.34 o
  30   6   7       6215.08       4813.70       242.87 o
  32   6   7      11269.58      11925.13       465.34 o
  34   6   7        802.72        762.20       121.27 o
 -37   7   7        428.23        -75.99       108.36 o
 -35   7   7         61.66       -288.04       341.09 o
 -33   7   7        280.87        -53.10       104.13 o
 -31   7   7      14992.67      14217.65       484.12 o
 -29   7   7       2585.56       1836.18       147.95 o
 -27   7   7       5041.67       7434.11       326.84 o
 -25   7   7      36147.85      36380.56       754.21 o
 -23   7   7      11902.65      13165.64       345.83 o
 -21   7   7      40663.70      38621.99       942.13 o
 -19   7   7         82.77       1639.22        84.74 o
 -17   7   7      49756.67      55019.00      1020.07 o
 -15   7   7      54339.82      47384.34       891.99 o
 -13   7   7       3183.28       2513.11        95.59 o
 -11   7   7          4.95       1114.98        44.36 o
  -9   7   7        126.56        562.98        36.30 o
  -7   7   7       1621.09       4696.97        94.69 o
  -5   7   7       6032.72       9274.48       174.13 o
  -3   7   7      11575.65      14368.04       246.71 o
  -1   7   7      15257.11      14872.47       270.22 o
   1   7   7       8679.79      19859.71       372.50 o
   3   7   7      27406.37      24005.23       491.38 o
   5   7   7      45831.06      37490.86       807.74 o
   7   7   7      14073.54      16886.17       346.54 o
  11   7   7      45889.46      53312.76      1304.21 o
  13   7   7     141690.44     141180.86      4510.80 o
  15   7   7     187388.53     193682.84      8607.03 o
  17   7   7      28459.32      29339.16       704.83 o
  19   7   7      84990.70      86570.61      2266.90 o
  21   7   7         28.29        245.03        88.93 o
  23   7   7      38307.11      36046.18      1081.10 o
  25   7   7      19082.75      20428.36       659.72 o
  27   7   7      35535.29      37642.20      1011.97 o
  29   7   7        183.41        165.24        53.88 o
  31   7   7       8054.55       5935.04       273.59 o
  33   7   7        328.33         22.70        73.37 o
 -36   8   7       4966.39       4908.42       282.80 o
 -34   8   7        125.66       -134.42       141.18 o
 -32   8   7        248.12        -92.57        92.57 o
 -30   8   7          2.57         33.88        97.16 o
 -28   8   7      91062.30     103985.38      2702.57 o
 -26   8   7      45426.64      47582.07      1100.11 o
 -24   8   7      22551.56      21253.33       463.89 o
 -22   8   7       2602.70       5307.06       163.31 o
 -20   8   7        610.23       1230.51        80.66 o
 -18   8   7      64166.42      64339.90      1551.52 o
 -16   8   7      29038.00      26824.15       483.86 o
 -14   8   7          6.74        -23.34        23.34 o
 -12   8   7       4981.20       5306.80       118.95 o
  -8   8   7     184063.45     189540.48      5929.94 o
  -6   8   7       8999.07      10054.41       171.12 o
  -4   8   7       4640.85       4469.55       132.48 o
  -2   8   7      96098.39      92114.07      2211.47 o
   0   8   7      18201.98      17486.19       297.21 o
   2   8   7        447.91        141.84        37.08 o
   6   8   7     125328.58     116979.48      3576.61 o
   8   8   7      42664.22      45309.27       990.48 o
  10   8   7      44972.32      43233.52      1307.00 o
  12   8   7     121890.61     121457.45      3893.41 o
  14   8   7      11839.10      13622.26       508.13 o
  16   8   7        744.87        416.05        89.83 o
  18   8   7       7310.53      10016.33       333.30 o
  20   8   7      16070.94      16858.85       445.61 o
  22   8   7      23144.34      24790.06       784.27 o
  24   8   7       6538.70       6662.88       317.94 o
  26   8   7      12321.02      12642.37       465.36 o
  28   8   7          8.09        151.33       126.09 o
  30   8   7       4513.82       5218.63       305.49 o
  32   8   7       1126.31       1298.54       106.26 o
 -35   9   7        440.41        203.14       113.86 o
 -33   9   7       3998.46       2140.04       164.51 o
 -31   9   7       2694.69       3286.80       192.34 o
 -29   9   7      12300.50      14547.56       461.37 o
 -27   9   7      16909.28      17021.32       478.62 o
 -25   9   7      13520.16      16625.11       477.15 o
 -23   9   7      39031.21      37367.39       829.41 o
 -21   9   7      10535.92      10888.61       336.63 o
 -19   9   7       5623.67       6875.82       193.91 o
 -17   9   7        382.65       5285.27       142.57 o
 -15   9   7      42421.32      32596.93       603.26 o
 -13   9   7      66392.48      53936.10      1068.48 o
 -11   9   7       5295.72       5903.24       127.52 o
  -9   9   7        209.03        968.59        47.98 o
  -7   9   7     108798.12      94777.41      1909.71 o
  -5   9   7      18093.51      16547.84       265.75 o
  -3   9   7       1885.24       1664.12        59.74 o
  -1   9   7      25572.29      30392.01       536.27 o
   1   9   7      98593.92     102581.98      2456.27 o
   3   9   7      40534.80      43780.37       825.76 o
   5   9   7     182447.41     175687.69      7903.87 o
   7   9   7      66563.80      65423.77      1509.85 o
   9   9   7     141941.66     145343.25      4149.12 o
  11   9   7       1136.36       1112.81        98.40 o
  13   9   7      17585.05      13720.92       362.05 o
  15   9   7        426.15       3721.65       201.56 o
  17   9   7     157167.97     148118.33      4757.81 o
  19   9   7       7956.90       8925.65       523.53 o
  21   9   7       1027.33        475.34       107.73 o
  23   9   7       1555.30       2653.60       200.32 o
  25   9   7         23.63         -5.97       108.65 o
  27   9   7        647.02        674.40       146.98 o
  29   9   7      30407.97      31262.81      1087.58 o
  31   9   7        110.62         74.10       130.17 o
 -34  10   7       2246.51       2255.50       177.23 o
 -32  10   7       4598.51       5285.21       250.40 o
 -30  10   7        479.38        701.88       111.10 o
 -28  10   7      17342.80      19239.70       593.13 o
 -26  10   7        551.30        416.67        94.31 o
 -24  10   7      30274.66      35752.75       909.88 o
 -22  10   7      20369.49      21217.95       562.22 o
 -20  10   7       8040.57      11506.78       286.12 o
 -18  10   7       3192.06       3149.48       155.22 o
 -16  10   7      78353.08      81069.45      1445.72 o
 -14  10   7          2.14       3160.65       132.13 o
 -12  10   7     120677.00     123204.52      2977.14 o
 -10  10   7      11691.36      11067.49       207.94 o
  -8  10   7       8835.65      11623.29       224.15 o
  -6  10   7       3838.19       5330.12       138.85 o
  -4  10   7      54051.57      57709.58      1078.12 o
  -2  10   7     179327.70     157400.58      4065.69 o
   0  10   7      12960.88      15367.64       279.68 o
   2  10   7     112786.58     119701.17      2701.58 o
   4  10   7      45555.30      50534.61       952.78 o
   6  10   7     152129.62     136059.98      3791.23 o
   8  10   7       2401.82       6178.35       426.34 o
  10  10   7        786.36       1421.86       108.24 o
  12  10   7      19550.85      25234.08       615.52 o
  14  10   7      49219.75      47181.33      1282.69 o
  16  10   7         25.34        -88.45        88.45 o
  18  10   7      13460.16      12337.11       425.50 o
  20  10   7       1443.43        406.52       100.53 o
  22  10   7       7262.10       6908.64       330.05 o
  24  10   7       2832.54       2183.50       184.37 o
  26  10   7       8786.46       9118.01       395.35 o
  28  10   7        516.11        768.21       149.24 o
  30  10   7        194.82        387.75       151.45 o
 -31  11   7        102.76        287.68       103.09 o
 -29  11   7        533.20        284.47       103.97 o
 -27  11   7      31520.10      30581.82       855.65 o
 -25  11   7       8945.50       9111.20       311.76 o
 -23  11   7      18069.37      18436.92       518.25 o
 -21  11   7        101.99        306.16        88.06 o
 -19  11   7       2251.97       1169.58        94.25 o
 -17  11   7        566.63        732.69        66.80 o
 -15  11   7       4272.90       3953.32       127.45 o
 -13  11   7       2706.40       5371.88       209.70 o
 -11  11   7      14365.72      23240.20       603.19 o
  -9  11   7      20235.60      20454.49       400.25 o
  -7  11   7      33895.45      37124.63       608.85 o
  -5  11   7      59040.18      61187.26      1202.50 o
  -3  11   7        140.19       1217.88        54.02 o
  -1  11   7      81210.50      72727.52      1350.68 o
   1  11   7      43801.64      46959.79       850.64 o
   3  11   7      43773.88      49004.32       926.62 o
   5  11   7      15321.45      14647.26       300.79 o
   7  11   7      14652.47      14156.49       328.76 o
   9  11   7      62161.84      64096.26      1530.09 o
  11  11   7      19540.76      19114.88       464.53 o
  13  11   7       3931.54       5338.52       219.77 o
  15  11   7       3299.08       4781.53       179.89 o
  17  11   7        759.89        340.12       109.22 o
  19  11   7        329.81         11.24        99.30 o
  21  11   7       9542.33      10980.13       437.27 o
  23  11   7      16442.99      15582.24       560.63 o
  25  11   7        524.19       2383.48       258.72 o
  27  11   7       2949.76       1744.64       195.69 o
  29  11   7        774.32        566.96       153.56 o
 -30  12   7      35493.58      33983.46      1034.15 o
 -28  12   7       2450.35       1986.41       165.19 o
 -26  12   7       4293.41       3495.52       203.87 o
 -24  12   7       1052.59        635.89       101.75 o
 -22  12   7      17225.78      17284.04       531.22 o
 -20  12   7      17740.69      17139.22       524.53 o
 -18  12   7        118.16        -79.05        82.12 o
 -16  12   7      22256.40      23755.63       683.21 o
 -14  12   7      10842.17       8747.61       310.37 o
 -12  12   7          0.56        327.74        40.42 o
 -10  12   7       2223.18       2473.03       141.50 o
  -8  12   7      37257.75      37892.55       644.13 o
  -6  12   7       1658.74       3067.65       133.60 o
  -4  12   7      76700.23      77493.88      1511.97 o
  -2  12   7     112164.49     110795.98      2245.54 o
   0  12   7       8821.66       9921.08       224.09 o
   2  12   7       2390.74       3386.29       109.05 o
   4  12   7       1533.52       1198.25        79.29 o
   6  12   7       5978.86       8127.38       312.29 o
   8  12   7       3285.30       2581.54       159.65 o
  10  12   7         13.21        -55.93        55.93 o
  12  12   7       3169.53       3470.93       149.18 o
  14  12   7       3913.76       6318.33       280.43 o
  16  12   7       5230.35       3985.46       190.41 o
  18  12   7      21773.22      21651.50       665.49 o
  20  12   7       5103.93       3966.54       275.81 o
  22  12   7       4285.39       4678.41       275.37 o
  24  12   7       4366.81       5518.58       309.50 o
  26  12   7      12832.82      13970.63       725.04 o
 -27  13   7       1078.94        802.38       119.54 o
 -25  13   7        132.16        253.20        95.43 o
 -23  13   7        843.43        550.87       100.36 o
 -21  13   7       6062.16       4891.91       232.25 o
 -19  13   7        922.87        917.90       104.37 o
 -17  13   7       6840.02       6434.12       278.83 o
 -15  13   7          7.55        203.00        80.55 o
 -13  13   7       1948.35        842.86        90.54 o
 -11  13   7       7644.75       8323.74       240.38 o
  -9  13   7      12052.42      10907.92       302.17 o
  -7  13   7       3946.67       2700.33       196.29 o
  -5  13   7      12914.16      15222.77       532.79 o
  -3  13   7        307.97       1137.07       147.26 o
  -1  13   7      50007.02      49670.63      1443.00 o
   1  13   7        706.79       1928.75       143.13 o
   3  13   7       8646.12       8943.53       286.74 o
   5  13   7       2267.52       1324.15       124.54 o
   7  13   7       1922.67       2601.55       147.65 o
   9  13   7        531.14        576.85        76.46 o
  11  13   7       1944.49       2430.74       145.28 o
  13  13   7      22337.66      23304.90       770.02 o
  15  13   7      12129.31       9899.29       315.80 o
  17  13   7          5.47         -0.35        48.71 o
  19  13   7        781.48        727.55        68.08 o
  21  13   7       3919.02       5062.10       314.55 o
  23  13   7      25848.70      26382.21       954.55 o
 -24  14   7        562.30        219.30        96.47 o
 -22  14   7       9117.23      10302.46       385.60 o
 -20  14   7        933.83        595.79       102.55 o
 -18  14   7       3011.69       4381.40       224.93 o
 -16  14   7       7190.95       7776.20       307.99 o
 -14  14   7      12905.91      12904.87       439.39 o
 -12  14   7       8045.04       8246.78       328.05 o
 -10  14   7      22651.15      23962.88       641.21 o
  -8  14   7      23820.39      23843.77       800.13 o
  -6  14   7       4324.17       4406.62       214.30 o
  -4  14   7       5376.12       5604.52       246.32 o
  -2  14   7      54238.62      53632.50      2018.58 o
   0  14   7         79.47       1007.48       174.51 o
   2  14   7       3971.33       3103.80       178.25 o
   4  14   7       7744.71       6232.79       256.32 o
   6  14   7       3875.54       3521.29       218.55 o
   8  14   7        206.12        579.30        87.68 o
  10  14   7         90.74        116.58        73.42 o
  12  14   7      14263.05      12794.53       420.06 o
  14  14   7       2190.87       6463.02       282.37 o
  16  14   7       5705.55       6676.39       240.26 o
  18  14   7         36.53        376.82        73.05 o
  20  14   7       4648.25       6948.55       241.64 o
  22  14   7       8600.25       7881.34       757.94 o
 -21  15   7       4309.50       5121.17       292.55 o
 -19  15   7        163.45        253.12        92.71 o
 -17  15   7      12870.49      13491.82       465.18 o
 -15  15   7       7309.33       7002.31       299.93 o
 -13  15   7       5399.02       4561.61       238.60 o
 -11  15   7        391.44        226.59        41.86 o
  -9  15   7       6281.36       4909.02       187.62 o
  -7  15   7      10249.31       9435.50       360.61 o
  -5  15   7       2049.09       2259.52       170.36 o
  -3  15   7       3778.78       3469.20       185.02 o
  -1  15   7      10935.50      11436.62       326.63 o
   1  15   7      17256.87      14987.30       528.74 o
   3  15   7       9127.80       9867.79       378.28 o
   5  15   7       5101.71       6177.49       258.03 o
   7  15   7        439.14        469.60        82.85 o
   9  15   7      18898.53      17857.17       581.23 o
  11  15   7       2587.92       2558.90       177.84 o
  13  15   7      24339.13      27052.84       838.25 o
  15  15   7       4031.42       3150.44       179.73 o
  17  15   7        823.04        462.69        77.02 o
 -18  16   7         65.71        493.73       103.90 o
 -16  16   7       3567.34       4189.63       228.77 o
 -14  16   7        659.36       1132.54       137.34 o
 -12  16   7          6.55         38.89        71.54 o
 -10  16   7      35291.59      29802.30       873.50 o
  -8  16   7       5501.12       5824.31       257.41 o
  -6  16   7       1826.91       1481.95       118.43 o
  -4  16   7       1490.32       1767.04       213.83 o
  -2  16   7       3673.89       3654.35       212.96 o
   0  16   7       4979.02       6690.32       273.38 o
   2  16   7       7570.95       7324.75       300.41 o
   4  16   7      12362.92      10748.87       426.63 o
   6  16   7      16740.37      18968.19       660.68 o
   8  16   7      17236.33      15008.51       542.32 o
  10  16   7       1684.50       1624.61       128.52 o
  12  16   7       5906.14       6791.84       285.99 o
  14  16   7       6315.17       5901.24       364.92 o
 -11  17   7        549.72        413.73       131.92 o
  -9  17   7        582.32        667.28        79.28 o
  -7  17   7       2137.29       2440.89       360.69 o
  -5  17   7       2712.39       2536.26       226.69 o
  -3  17   7         90.37         60.04        61.91 o
  -1  17   7       7746.59       5746.93       245.44 o
   1  17   7        248.22          3.01       101.23 o
   3  17   7       5145.74       4927.43       231.24 o
   5  17   7       4224.66       4772.06       232.82 o
   7  17   7       2412.03       1410.02       117.56 o
 -40   0   8        657.31       -222.10       222.10 o
 -38   0   8         57.72        234.79       234.79 o
 -36   0   8        137.43        285.56       234.79 o
 -34   0   8      29055.00      33483.55      2249.58 o
 -32   0   8       2760.23       1335.79       266.52 o
 -30   0   8      25479.18      24624.46       733.50 o
 -28   0   8      17914.52      19798.44       498.16 o
 -26   0   8      68029.47      81419.31      2108.13 o
 -24   0   8        126.63        637.81        55.50 o
 -22   0   8        727.89        111.46        41.62 o
 -20   0   8       6930.39       7940.13       215.34 o
 -10   0   8       4023.00      13164.04       390.84 o
  10   0   8      15019.35      39480.74      1277.45 o
  12   0   8          0.50       1645.49       128.23 o
  18   0   8      40447.52      48484.49      1832.48 o
  20   0   8      97191.48      90227.89      4130.42 o
  22   0   8       9460.92      13401.63       567.70 o
  26   0   8       7305.69       7892.98       672.05 o
  28   0   8      13673.72      12767.73      1015.33 o
  30   0   8        918.96       1503.95       291.91 o
  32   0   8      16327.17      17009.89      1250.12 o
  34   0   8       4793.69       3772.57       523.53 o
  36   0   8          3.55        -50.77       225.28 o
 -41   1   8        282.78       -159.46       159.46 o
 -39   1   8        789.49        553.94       176.00 o
 -37   1   8       2427.98       1835.03       266.52 o
 -35   1   8       5140.21       6676.36       812.26 o
 -33   1   8      25717.88      30113.90      1436.05 o
 -31   1   8       2820.22       2880.97       140.38 o
 -29   1   8       4722.54       3340.30       133.64 o
 -27   1   8       1432.49       2825.33       107.91 o
 -25   1   8       4161.80       3913.27       155.24 o
 -23   1   8      47474.19      47394.39       839.45 o
 -21   1   8       2159.74       3483.93       143.14 o
 -17   1   8      33806.43      41517.64       706.16 o
 -13   1   8      39710.52      47254.19      1349.73 o
 -11   1   8      17905.67      29627.30       457.79 o
  -5   1   8       7553.82       4602.31        80.90 o
  -1   1   8      62291.41      72878.21      4553.10 o
   1   1   8      60734.66      37735.44       759.19 o
   3   1   8      31253.06       8638.73       168.56 o
   5   1   8      13690.91        368.22        27.55 o
   7   1   8       2088.64       9764.32       377.57 o
   9   1   8          1.92       6426.38       278.94 o
  11   1   8        531.03         90.52        51.38 o
  13   1   8      30469.98      33346.02       828.21 o
  15   1   8       1590.32       4830.12       166.79 o
  17   1   8     112860.52     112076.23      4167.02 o
  19   1   8      12940.85      13082.16       388.58 o
  21   1   8     109496.02     101173.91      4631.86 o
  23   1   8       3922.92       3379.56       244.90 o
  25   1   8        209.97        331.87        66.89 o
  27   1   8      16309.64      14769.76       550.18 o
  29   1   8      12579.81      14066.23       769.57 o
  31   1   8       6924.27       6306.94       464.71 o
  33   1   8        308.20        424.95       163.40 o
  35   1   8      10963.25      10600.64       621.97 o
  37   1   8       2225.18       1743.64       222.55 o
 -40   2   8        465.85        223.33       165.89 o
 -38   2   8       1335.17        703.49       175.32 o
 -36   2   8       1304.26       1516.71       203.24 o
 -34   2   8      13139.65      13076.62       701.54 o
 -32   2   8        288.77        229.54        91.87 o
 -30   2   8         71.53          7.53        72.99 o
 -28   2   8      44159.29      43924.21       783.02 o
 -26   2   8       8309.59      10055.67       275.44 o
 -24   2   8        497.98        564.81        66.63 o
 -22   2   8      18518.32      19298.77       352.14 o
 -18   2   8      32992.03      37823.54       623.00 o
 -16   2   8        483.01       2545.26        81.22 o
 -14   2   8      76781.77      87822.54      5650.92 o
 -10   2   8      34715.91      25774.97       400.66 o
  -8   2   8      28307.94      18355.76       271.30 o
  -4   2   8      27831.28      32574.23       599.01 o
  -2   2   8      51219.70      54848.84      1850.97 o
   6   2   8       8978.73       9901.82       367.90 o
  12   2   8        987.19       1615.61       150.96 o
  14   2   8        151.23         33.97        46.90 o
  16   2   8      20156.05      27757.31       698.83 o
  18   2   8        955.71       3063.50       200.07 o
  20   2   8       9184.78      10757.22       433.44 o
  22   2   8      10486.45      12662.15       382.49 o
  24   2   8        356.73        583.34        65.35 o
  26   2   8      16952.89      13521.89       446.85 o
  28   2   8         29.65        162.58       100.73 o
  30   2   8       2958.22       3715.65       269.54 o
  32   2   8        450.86        829.84       121.31 o
  34   2   8       6627.98       6815.48       467.06 o
  36   2   8          5.54         57.16       154.61 o
 -41   3   8       3079.53       2055.49       226.57 o
 -39   3   8         55.82         17.53       303.01 o
 -37   3   8         85.93         48.52       154.18 o
 -35   3   8       5410.59       6234.20       428.43 o
 -33   3   8          3.23       -107.81       108.17 o
 -31   3   8       3410.63       2893.66       143.32 o
 -29   3   8       4690.62       3852.32       132.80 o
 -27   3   8       3792.30       4258.30       114.55 o
 -25   3   8         74.22       2439.15       171.54 o
 -23   3   8       2469.81       2000.92        70.30 o
 -21   3   8       6103.44       7854.44       156.80 o
 -19   3   8      51250.45      55549.92      1249.10 o
 -17   3   8     119244.45     145169.42      9099.86 o
 -15   3   8      76138.42      66249.09      1477.29 o
 -13   3   8      36186.01      41723.68       771.15 o
 -11   3   8      36677.34      33333.18       516.19 o
  -7   3   8      60686.27      55993.62      2043.08 o
  -5   3   8       1575.54        -19.07        19.07 o
  -3   3   8       1504.80       2762.12        63.05 o
   3   3   8       5370.76       6042.39       139.05 o
   9   3   8      99618.98      90672.73      4039.22 o
  11   3   8      19534.38      16013.95       392.89 o
  13   3   8        118.93       1080.72        84.13 o
  15   3   8       1414.93       4195.00       162.69 o
  17   3   8          3.47       3292.54       125.22 o
  19   3   8       6768.84       8938.41       266.65 o
  21   3   8      24700.54      23768.87       613.56 o
  23   3   8      13434.90      16363.34       440.27 o
  25   3   8       5572.04       6594.69       234.17 o
  27   3   8       5387.21       4647.40       385.41 o
  29   3   8       8298.65       6997.17       322.60 o
  31   3   8        511.26        239.55       121.87 o
  33   3   8          7.46       -104.77       113.74 o
  35   3   8        459.77        411.96       124.81 o
  37   3   8       3900.71       4191.71       376.82 o
 -40   4   8        439.20        619.14       304.60 o
 -38   4   8         44.13        113.94       135.24 o
 -36   4   8         29.44        734.45       145.92 o
 -34   4   8       6977.84       6336.91       310.90 o
 -32   4   8      13351.25      10176.36       409.78 o
 -30   4   8       1276.07       3326.65       195.25 o
 -28   4   8      58809.73      55897.79       993.79 o
 -26   4   8       9604.00      10473.40       283.29 o
 -24   4   8       7707.76       6674.93       145.14 o
 -22   4   8         11.02       3713.70       142.90 o
 -16   4   8     122547.08     137421.09     10305.56 o
 -14   4   8        748.15      12556.63       255.87 o
 -10   4   8      41758.45      37293.75       665.74 o
  -8   4   8      82462.68      90437.85      3276.52 o
  -6   4   8      10222.62      11318.19       171.75 o
  -4   4   8      58097.49      85122.96      3776.91 o
   2   4   8       7782.14       7743.46       163.70 o
   4   4   8     197333.47     182536.59     11365.31 o
   6   4   8        602.29       1264.43        63.71 o
   8   4   8      42120.20      68878.69      1816.46 o
  10   4   8      30629.45      25841.84       612.66 o
  12   4   8      40876.44      54525.64      2087.37 o
  14   4   8         73.71        227.16        39.19 o
  16   4   8      50620.61      64664.34      2023.91 o
  18   4   8       7445.23       6364.66       187.19 o
  20   4   8       2236.87       9353.17       420.72 o
  22   4   8      38720.01      43057.28      1327.20 o
  24   4   8      51603.66      51324.06      1258.66 o
  26   4   8        647.43        851.44       110.83 o
  28   4   8       1520.48       1729.70       137.68 o
  30   4   8       8649.09       8390.28       362.60 o
  32   4   8       1625.62       1137.71       145.65 o
  34   4   8       1134.55        664.12       136.22 o
  36   4   8          8.10        149.02       121.79 o
 -39   5   8         20.98       -105.97       358.54 o
 -37   5   8         95.78       -181.65       181.65 o
 -35   5   8       1594.17       1340.07       138.87 o
 -33   5   8       4269.83       4196.69       287.60 o
 -31   5   8       6345.87       7996.40       398.13 o
 -29   5   8        658.22        312.72        86.06 o
 -27   5   8       1111.99       1013.01        57.42 o
 -25   5   8       9147.56       8636.58       185.96 o
 -23   5   8      36224.00      37180.75       641.91 o
 -21   5   8       1802.48       2081.33        71.90 o
 -19   5   8       1524.33       4127.37       177.19 o
 -17   5   8      34493.34      32235.34       538.41 o
 -15   5   8         28.85         37.95        29.29 o
 -13   5   8       3192.93       4223.34       136.47 o
 -11   5   8     141059.36     162254.41      5850.22 o
  -9   5   8      56735.00      72815.02      1892.24 o
  -7   5   8      12436.13      14856.04       234.98 o
  -5   5   8        605.02       1114.42        41.17 o
  -3   5   8      25378.91      25599.97       446.53 o
  -1   5   8         58.32        682.57        32.92 o
   5   5   8      32745.19      18762.12       369.75 o
   7   5   8      12690.96      11629.52       377.63 o
   9   5   8     127602.17     138650.77      6257.60 o
  11   5   8      11383.06      16231.47       403.38 o
  13   5   8      47498.38      43609.15      1080.46 o
  15   5   8       1784.18        767.92        55.25 o
  17   5   8     182726.48     169693.91      6266.45 o
  19   5   8         81.45        559.21        51.76 o
  21   5   8      59133.24      55919.96      1372.40 o
  23   5   8         76.44        521.28        62.15 o
  25   5   8       5105.07       5449.59       314.77 o
  27   5   8      38125.14      36482.73      1079.11 o
  29   5   8       3982.31       4465.82       242.85 o
  31   5   8      11056.50      10659.18       424.68 o
  33   5   8        433.05        320.21       119.01 o
  35   5   8       7979.31       7504.08       400.73 o
 -38   6   8          0.14       -132.39       132.39 o
 -36   6   8        120.35         73.29       105.14 o
 -34   6   8       4689.52       3992.28       243.28 o
 -32   6   8       4888.40       4545.02       329.52 o
 -30   6   8       6683.05       7065.38       426.37 o
 -28   6   8       1862.24       2564.96       139.75 o
 -26   6   8      78148.92      73061.83      1407.99 o
 -24   6   8         67.01        -43.32        43.32 o
 -22   6   8          0.50       1393.06       118.04 o
 -20   6   8       6665.72       8246.12       289.87 o
 -18   6   8       9158.69       9397.85       191.61 o
 -16   6   8       3341.17       9894.36       434.56 o
 -14   6   8     157183.22     138233.11     12241.03 o
 -12   6   8     135365.30     126630.59      3565.59 o
 -10   6   8       6793.25       8401.64       170.22 o
  -8   6   8      43357.29      46820.79      1073.53 o
  -6   6   8      72856.88      70599.83      1836.48 o
  -4   6   8      40933.36      48144.29       849.97 o
   0   6   8      14618.85      11104.27       202.85 o
   2   6   8      91696.60      91606.69      2203.80 o
   4   6   8       2942.98       3219.77        98.02 o
   6   6   8     117213.52     116543.36      3310.30 o
   8   6   8      97578.95      90633.52      2607.00 o
  10   6   8     123642.25     129117.70      4118.74 o
  12   6   8      61935.96      70837.36      3251.20 o
  14   6   8      97182.02      93681.31      2701.04 o
  16   6   8      72703.33      65510.89      1741.47 o
  18   6   8       8327.19      12003.69       364.46 o
  20   6   8      93752.46      87017.23      2294.28 o
  22   6   8      19785.61      24509.68       762.72 o
  24   6   8      46647.11      48798.88      1420.92 o
  26   6   8         67.28        767.85        70.37 o
  28   6   8      28389.81      27132.86       928.18 o
  30   6   8        346.82       1143.85       104.68 o
  32   6   8       2315.37       2868.90       182.27 o
  34   6   8        583.71        359.34       110.13 o
 -37   7   8       2456.36       1565.18       148.05 o
 -35   7   8       5743.03       4982.62       280.30 o
 -33   7   8          2.24       -106.96       106.96 o
 -31   7   8        361.71        148.20        97.15 o
 -29   7   8      47657.09      46116.07      1236.76 o
 -27   7   8      17608.11      14846.27       412.79 o
 -25   7   8        897.24       1097.66       103.33 o
 -23   7   8      10926.92      12717.65       277.64 o
 -21   7   8         40.28        332.17        45.31 o
 -19   7   8      49119.54      45116.41       877.77 o
 -17   7   8       4246.05       5215.65       116.72 o
 -15   7   8        499.62        146.58        34.75 o
 -13   7   8         17.90        836.12        39.30 o
 -11   7   8      50834.20      44835.95       777.61 o
  -9   7   8      16619.25      17273.56       294.43 o
  -7   7   8      18550.81      18986.90       299.58 o
  -5   7   8      40882.34      45418.86       728.15 o
  -3   7   8        369.10       4029.91       106.47 o
  -1   7   8      38038.15      52999.27       980.17 o
   3   7   8       5858.93       4788.40       162.95 o
   5   7   8      35893.11      29807.30       574.36 o
   7   7   8     111851.07     116642.45      3051.03 o
   9   7   8        256.26        785.95        65.83 o
  11   7   8       8436.47      10133.08       439.45 o
  13   7   8        142.17        675.55        86.78 o
  15   7   8        940.98        741.81        76.72 o
  17   7   8      14909.28      17436.70       490.07 o
  19   7   8       3871.49       4760.73       223.27 o
  21   7   8        596.91        -49.14        85.98 o
  23   7   8      23937.58      22739.65       723.33 o
  25   7   8      28198.38      29897.84       916.84 o
  27   7   8        156.93        310.23       102.10 o
  29   7   8       1042.79       1734.96       147.80 o
  31   7   8       7966.67       6764.42       298.87 o
  33   7   8       1295.58       1654.29       149.30 o
 -36   8   8        461.17        402.87       119.62 o
 -34   8   8         88.58       -152.61       152.61 o
 -32   8   8      12103.04      13240.95       482.33 o
 -30   8   8          1.29        409.43       107.50 o
 -28   8   8       1078.06       2253.24       213.05 o
 -26   8   8        122.10       1690.79       219.77 o
 -24   8   8      41444.07      40531.22       839.80 o
 -22   8   8      11696.71      11836.86       349.48 o
 -20   8   8      41050.70      39662.36       779.27 o
 -18   8   8       4870.78       4779.70       173.79 o
 -16   8   8      50025.23      61175.71      1048.17 o
 -14   8   8     124473.97     125810.55      3602.74 o
 -12   8   8      13284.19       9726.83       206.50 o
 -10   8   8      14885.66      14822.22       259.80 o
  -8   8   8     279884.81     305070.59     18942.18 o
  -6   8   8     119986.83     118511.89      3053.07 o
  -4   8   8      23527.40      30432.48       514.93 o
  -2   8   8      16191.53      13728.70       244.04 o
   0   8   8       5448.77      10273.43       213.81 o
   2   8   8      52192.62      47723.51       978.20 o
   6   8   8      26523.77      30437.52       586.48 o
   8   8   8     191042.05     175563.12      6433.27 o
  10   8   8       4042.62       5368.50       176.32 o
  12   8   8      45116.38      49038.63      1455.12 o
  14   8   8      16822.16      16804.94       474.84 o
  16   8   8      13238.43      12685.75       413.12 o
  18   8   8       1109.95       1014.90       108.20 o
  20   8   8      19068.05      17328.98       500.00 o
  22   8   8       2442.83       2502.03       166.21 o
  24   8   8      30803.67      29698.67       919.34 o
  26   8   8      26450.12      23885.57       871.51 o
  28   8   8        902.33        543.53       140.55 o
  30   8   8       1763.78       2473.09       255.41 o
  32   8   8       4177.94       3082.75       386.05 o
 -35   9   8        443.16         76.75       229.16 o
 -33   9   8        273.43        317.73       201.61 o
 -31   9   8        592.98        293.45        98.10 o
 -29   9   8         59.71        178.43        95.61 o
 -27   9   8       1812.46       1299.73       108.91 o
 -25   9   8      64739.82      65499.20      1598.85 o
 -23   9   8        940.45        251.97        87.40 o
 -21   9   8        363.65        771.00        84.74 o
 -19   9   8       2381.77       4095.85       143.72 o
 -17   9   8      17177.59      17144.13       385.79 o
 -15   9   8       2250.60       4682.27       114.18 o
 -13   9   8      72014.71      65553.48      1531.76 o
 -11   9   8       9803.39       9541.14       182.14 o
  -9   9   8          3.83       1734.25        62.53 o
  -7   9   8       6394.84       8253.61       175.27 o
  -5   9   8      10382.85      14777.58       259.10 o
  -3   9   8       5312.63       5998.65       127.48 o
  -1   9   8      26523.93      27031.99       531.43 o
   1   9   8       1007.11       2153.35       103.20 o
   3   9   8     100935.91     101573.45      2286.97 o
   5   9   8      14515.16      18288.85       354.92 o
   7   9   8       7591.48       7878.01       243.15 o
   9   9   8        989.20       1344.18        94.42 o
  11   9   8       4592.09       3199.72       212.87 o
  13   9   8       4403.00       3696.16       223.49 o
  15   9   8       4974.82       5454.84       251.08 o
  17   9   8      58174.88      61265.25      1641.07 o
  19   9   8         56.66         98.26        89.22 o
  21   9   8      10476.09       8761.10       345.71 o
  23   9   8        202.39       -101.50       101.50 o
  25   9   8       1607.45       1525.85       157.41 o
  27   9   8       3122.36       2849.51       228.38 o
  29   9   8       1108.19       1376.94       227.15 o
  31   9   8       4190.12       2638.36       277.01 o
 -34  10   8        265.52         15.42       138.64 o
 -32  10   8        169.54        -62.16        91.86 o
 -30  10   8        878.75       1268.32       198.64 o
 -28  10   8      11248.69       9522.44       321.28 o
 -26  10   8      25349.38      24309.37       646.30 o
 -24  10   8      40934.16      38279.32       968.88 o
 -22  10   8       3286.51       5867.62       551.86 o
 -20  10   8      52818.63      53432.75      1099.71 o
 -18  10   8       1630.65       2171.25       184.20 o
 -16  10   8      66206.72      68863.53      1234.72 o
 -14  10   8        649.69       1923.53        82.54 o
 -12  10   8      27020.07      25450.22       429.30 o
 -10  10   8      47890.62      44314.66       719.43 o
  -8  10   8      53640.63      57437.93      1075.07 o
  -6  10   8      51811.61      52358.70       904.31 o
  -4  10   8        259.66        180.82        35.03 o
  -2  10   8         94.75         25.02        33.05 o
   0  10   8        256.18        360.91        43.85 o
   2  10   8        419.93        835.08        64.03 o
   4  10   8      41315.51      46957.45      1194.87 o
   6  10   8      30349.64      32406.33       629.00 o
   8  10   8       1817.48       2189.72       133.50 o
  10  10   8        346.16        774.30        66.94 o
  12  10   8      18905.31      23169.03       574.35 o
  14  10   8        375.06       1218.11        85.72 o
  16  10   8        162.41       1465.51       129.12 o
  18  10   8       6380.16       4780.81       247.25 o
  20  10   8       1564.77        995.13       120.35 o
  22  10   8       4763.22       5028.76       273.91 o
  24  10   8         96.67        333.43       115.79 o
  26  10   8        100.39        -11.29       127.95 o
  28  10   8       7371.09       8098.77       423.47 o
  30  10   8        703.87        363.09       142.49 o
 -31  11   8      15195.96      13688.35       484.39 o
 -29  11   8       7048.45       6902.60       306.57 o
 -27  11   8       2394.78       1586.02       128.35 o
 -25  11   8         69.88        204.46        95.04 o
 -23  11   8      32999.92      30340.47       790.67 o
 -21  11   8      44578.42      44848.31      1124.68 o
 -19  11   8       3006.96       3160.43       174.75 o
 -17  11   8        660.56       2229.15       143.31 o
 -15  11   8        113.92       1350.31        80.39 o
 -13  11   8      43798.57      40047.59       682.01 o
 -11  11   8      16832.22      16213.24       351.34 o
  -9  11   8         25.74        188.00        41.88 o
  -7  11   8      11357.68      12179.70       229.25 o
  -5  11   8     134748.48     139528.67      2948.17 o
  -3  11   8      18735.62      17737.40       310.52 o
  -1  11   8      35926.37      36539.73       645.09 o
   1  11   8       7509.22       6089.06       151.40 o
   3  11   8      31129.24      37435.33       737.71 o
   5  11   8       1710.59       3125.43       116.54 o
   7  11   8         50.64        388.63        67.26 o
   9  11   8         89.09       2187.10       112.81 o
  11  11   8      54814.94      51487.88      1404.51 o
  13  11   8       6130.69       7683.12       244.00 o
  15  11   8        605.24         71.77        66.14 o
  17  11   8       1064.68       2441.32       173.98 o
  19  11   8       2402.52       2128.84       163.17 o
  21  11   8        787.78        225.29       112.49 o
  23  11   8       1542.88        728.40       138.84 o
  25  11   8        872.99       1500.42       184.32 o
  27  11   8        384.16        209.59       142.56 o
 -30  12   8       8987.16      10286.03       401.13 o
 -28  12   8       3228.90       3219.52       209.03 o
 -26  12   8       4775.62       4569.39       226.79 o
 -24  12   8         85.48       -100.39       100.39 o
 -22  12   8      16431.62      19291.21       577.75 o
 -20  12   8       7473.36       7096.77       283.31 o
 -18  12   8       5630.66       6621.25       267.73 o
 -16  12   8       3161.02       3575.11       187.47 o
 -14  12   8       1992.77       4572.55       536.13 o
 -12  12   8       3477.64       5338.83       352.17 o
 -10  12   8     106903.23     119311.02      4505.94 o
  -8  12   8       1193.44       1932.15        86.24 o
  -6  12   8       8861.64      12990.89       342.94 o
  -4  12   8      11984.49      11815.69       225.18 o
  -2  12   8      67514.20      69091.44      1239.13 o
   0  12   8       9482.37       7996.88       185.96 o
   2  12   8       3639.16       5608.70       230.76 o
   4  12   8      16471.06      21886.75       518.46 o
   6  12   8      52933.58      50769.73      1187.09 o
   8  12   8      12572.88      11789.07       337.45 o
  10  12   8       6194.33       4837.28       190.10 o
  12  12   8      15234.91      16791.49       443.93 o
  14  12   8       8007.30       8583.00       266.21 o
  16  12   8      11642.24      13340.85       567.54 o
  18  12   8       6399.92       6635.17       309.49 o
  20  12   8      13890.56      13622.96       592.25 o
  22  12   8       2773.51       2816.23       218.45 o
  24  12   8         13.64        926.19       136.17 o
  26  12   8         24.14        272.13       123.89 o
 -27  13   8      14733.12      15382.15       537.67 o
 -25  13   8        212.96        -80.36        89.68 o
 -23  13   8      14272.11      12672.97       456.67 o
 -21  13   8       9806.12       9366.90       348.12 o
 -19  13   8       5128.47       5124.93       242.28 o
 -17  13   8        124.48        -86.01        86.01 o
 -15  13   8        577.56        567.38        87.87 o
 -13  13   8        428.43        327.19        49.62 o
 -11  13   8      12812.41      17428.86       710.59 o
  -9  13   8      14293.93      16576.94       484.74 o
  -7  13   8       6603.86       7839.09       312.85 o
  -5  13   8      53573.74      53896.64      2021.02 o
  -3  13   8      22245.72      27468.84       770.90 o
  -1  13   8      35973.14      36388.28      1116.97 o
   1  13   8       2909.55       3229.73       159.71 o
   3  13   8        189.56        590.48        76.95 o
   5  13   8       1371.86       1108.59        88.97 o
   7  13   8        790.23       1379.01       121.92 o
   9  13   8          0.75        -60.58        60.58 o
  11  13   8       3988.36       2754.15       179.69 o
  13  13   8       5954.43       5274.74       231.94 o
  15  13   8      27513.45      25391.78       675.01 o
  17  13   8       1931.76       2673.72       126.15 o
  19  13   8      18532.18      20305.74       722.71 o
  21  13   8        384.76        444.05       136.93 o
  23  13   8       4895.73       5928.34       382.80 o
 -24  14   8        258.41        147.65        95.63 o
 -22  14   8         81.88        181.47        94.53 o
 -20  14   8       3052.30       2964.32       192.17 o
 -18  14   8      32589.07      33453.89      1007.16 o
 -16  14   8      16935.79      17533.79       569.23 o
 -14  14   8          4.60        -23.10        72.25 o
 -12  14   8       1425.25       1199.15        75.92 o
 -10  14   8       2791.27       4070.56       171.51 o
  -8  14   8       3006.13       2987.52       177.99 o
  -6  14   8         83.05        284.76        70.31 o
  -4  14   8      18118.45      17151.14       594.13 o
  -2  14   8      84671.44      86796.25      3222.03 o
   0  14   8       3190.82       3975.42       201.43 o
   2  14   8      19709.79      17675.72       564.39 o
   4  14   8      14885.09      12949.27       436.64 o
   6  14   8       8912.56      11258.95       600.16 o
   8  14   8       8854.71      11049.66       424.69 o
  10  14   8       6652.98       8872.20       318.68 o
  12  14   8      21159.15      23417.90       685.49 o
  14  14   8       1889.69       1631.66       107.58 o
  16  14   8         56.85         58.39        52.71 o
  18  14   8       3506.90       1841.99       181.17 o
  20  14   8       9074.02       8462.60       423.16 o
 -21  15   8       1848.13       3293.21       201.03 o
 -19  15   8       9623.31       8974.90       349.59 o
 -17  15   8       2200.26       2743.11       208.38 o
 -15  15   8        849.23        479.13        86.98 o
 -13  15   8       1021.07        957.33        98.52 o
 -11  15   8       4756.31       3839.95       164.56 o
  -9  15   8       2007.99       1299.21       111.43 o
  -7  15   8       1163.24        598.45        83.03 o
  -5  15   8         63.59        200.94        69.65 o
  -3  15   8       1102.08       1235.21       228.32 o
  -1  15   8       2012.93       2708.38       148.30 o
   1  15   8       5014.12       4685.65       224.10 o
   3  15   8       3261.25       3739.45       221.14 o
   5  15   8       5541.35       6500.37       279.80 o
   7  15   8        347.51        171.36        75.29 o
   9  15   8        364.93        472.74        85.75 o
  11  15   8      17264.26      17302.05       567.40 o
  13  15   8          4.63        233.58        73.90 o
  15  15   8       8707.32       7006.05       289.00 o
  17  15   8       2497.28       1511.03       135.64 o
 -16  16   8      17925.84      19619.54       681.86 o
 -14  16   8        103.92        186.27        77.88 o
 -12  16   8       1793.31       2106.61       289.38 o
 -10  16   8       1887.41       1785.42       182.46 o
  -8  16   8      15960.09      16220.63       570.92 o
  -6  16   8        371.34        545.21        79.90 o
  -4  16   8       5136.85       4343.06       212.23 o
  -2  16   8      29883.49      31420.45      1039.97 o
   0  16   8      12717.95      13514.50       483.14 o
   2  16   8      14131.94      15250.00       542.07 o
   4  16   8       8034.07       8779.18       349.76 o
   6  16   8      18295.30      16222.68       578.53 o
   8  16   8        653.69        691.52        92.89 o
  10  16   8        206.53        300.95        81.90 o
  12  16   8       5891.45       7025.71       307.88 o
  -9  17   8        753.21       1072.71        95.83 o
  -7  17   8       5530.39       4878.98       234.02 o
  -5  17   8        185.55        165.94        69.68 o
  -3  17   8        131.14        259.87        65.52 o
  -1  17   8          1.25         43.46        98.39 o
   1  17   8       2728.90       1815.26       125.99 o
   3  17   8         10.50         14.54        66.75 o
   5  17   8      13175.88      11049.19       420.79 o
 -41   1   9        206.57       -164.89       164.89 o
 -39   1   9        426.56        573.98       179.11 o
 -37   1   9       2899.09       2860.78       429.93 o
 -35   1   9       4925.84       5695.70       510.84 o
 -33   1   9      11334.23       9767.61       567.15 o
 -31   1   9       4626.33       4621.74       285.64 o
 -29   1   9      21240.08      23340.58       455.31 o
 -27   1   9       1169.16        991.38        54.97 o
 -25   1   9      33900.13      30639.37       530.80 o
 -23   1   9      45443.23      49666.06       844.02 o
 -21   1   9       9091.45       8152.19       202.04 o
 -15   1   9      38809.60      45981.58      2985.69 o
 -13   1   9      78933.15      67068.32      1908.05 o
  -9   1   9       1924.85       2926.20        61.11 o
  -7   1   9       2720.25       2397.73        70.00 o
  -5   1   9       5891.51       3723.72        72.00 o
  -1   1   9      57149.28      75126.84      3847.13 o
   1   1   9       2336.32       9915.58       190.17 o
   3   1   9       3232.34       1805.83        53.07 o
   7   1   9     147330.09      98118.58      6177.62 o
  11   1   9      46648.99      38318.13      1451.36 o
  13   1   9     105824.49      97899.02      3641.76 o
  15   1   9      28334.29      34151.08       850.05 o
  19   1   9      33131.36      35917.88       997.87 o
  21   1   9      73403.22      68298.91      1801.40 o
  23   1   9      82224.88      83327.51      2415.04 o
  25   1   9      49208.09      45005.70      1330.94 o
  27   1   9         20.37        233.27       135.53 o
  29   1   9      45811.29      49643.46      2333.16 o
  31   1   9      12719.12      12349.65       698.87 o
  33   1   9       4991.23       4893.91       406.58 o
  35   1   9       3404.25       2722.94       298.84 o
  37   1   9       1939.57       2100.86       245.90 o
 -40   2   9       7802.54       7698.23       504.54 o
 -38   2   9        779.74        705.43       176.87 o
 -36   2   9       1100.20        487.30       167.82 o
 -34   2   9      21114.93      22629.66      1110.51 o
 -32   2   9       6604.48       4506.00       287.66 o
 -30   2   9      18965.26      17999.42       706.64 o
 -28   2   9      27559.41      27932.26       509.25 o
 -26   2   9       2549.52       2014.56       197.91 o
 -24   2   9       3504.68       3664.49       100.23 o
 -22   2   9       5443.57       3913.79       160.98 o
 -20   2   9        867.67        905.06        60.62 o
 -18   2   9        385.54        227.98        40.41 o
 -16   2   9      26089.80      32304.52       517.39 o
 -12   2   9      18824.04      21183.46       401.82 o
  -6   2   9      19972.43      18676.39       278.35 o
  -2   2   9      38309.64      37998.93       802.35 o
   0   2   9      71712.29      71862.52      2661.71 o
   2   2   9      10170.58       6768.54       129.78 o
   4   2   9      61696.46      51976.70      1359.69 o
  10   2   9      72867.65      78450.56      3556.74 o
  12   2   9        262.10        780.38        61.31 o
  14   2   9      28319.86      26546.63       669.58 o
  16   2   9      80918.95      70650.40      1865.86 o
  18   2   9       1991.87       4786.64       208.84 o
  20   2   9       4388.56       9348.80       614.10 o
  22   2   9      37757.85      36489.88      1151.64 o
  24   2   9        389.41        342.89        76.01 o
  26   2   9     114179.77     119442.38      8463.69 o
  28   2   9       1581.05       1956.19       285.34 o
  30   2   9       6565.71       6078.71       336.06 o
  32   2   9       1650.23       1416.13       142.12 o
  34   2   9       2730.22       3386.68       322.49 o
  36   2   9          2.51        129.49       161.25 o
 -41   3   9       1183.70       1752.05       219.46 o
 -39   3   9       3466.28       3245.08       308.34 o
 -37   3   9         19.77         81.93       154.37 o
 -35   3   9       2228.30       2940.43       520.35 o
 -33   3   9       1802.65       2253.92       476.74 o
 -31   3   9      20590.54      20963.07       581.93 o
 -29   3   9      18796.80      18257.93       376.21 o
 -27   3   9       7279.59       5180.47       127.57 o
 -25   3   9        453.67        -37.62        37.62 o
 -23   3   9       7598.90       3675.26       111.95 o
 -21   3   9      70512.29      66048.48      1206.72 o
 -19   3   9     140399.94     139223.42      8734.98 o
 -17   3   9       2362.24       8205.10       586.99 o
 -13   3   9      24576.60      41001.11      1244.90 o
  -5   3   9       7943.79      27239.26       411.49 o
  -1   3   9        596.65       2247.64        56.28 o
   1   3   9      66913.95      79323.02      2239.42 o
   5   3   9      38780.03      43678.79      1074.08 o
   7   3   9     129535.58     132977.62      6356.89 o
   9   3   9        655.30       1771.02        81.09 o
  13   3   9      97942.52     109595.90      4012.04 o
  15   3   9      92950.58      88966.30      3314.48 o
  17   3   9      14777.82      12950.03       358.14 o
  19   3   9     158767.44     159025.11      7153.07 o
  21   3   9      22692.73      21857.91       711.87 o
  23   3   9      20412.85      26986.90       743.64 o
  25   3   9       1439.97       1691.19       119.64 o
  27   3   9       5012.00       6747.04       454.76 o
  29   3   9      12493.94      11525.37       449.83 o
  31   3   9      13193.90      11092.04       507.83 o
  33   3   9      10797.31      11881.85       529.45 o
  35   3   9       5364.03       4128.94       273.71 o
 -40   4   9        921.79        951.21       184.49 o
 -38   4   9       4871.86       5006.13       337.37 o
 -36   4   9          2.82         36.46       180.60 o
 -34   4   9         24.58        -84.26       108.84 o
 -32   4   9         84.02         98.22        97.44 o
 -30   4   9       1405.34        908.28        91.17 o
 -28   4   9      11594.67      12855.25       247.14 o
 -26   4   9      31271.01      31319.56       546.96 o
 -24   4   9       2692.48       1989.59        81.36 o
 -22   4   9      18061.95      15828.48       287.72 o
 -20   4   9       7365.52       7878.97       217.74 o
 -16   4   9      35484.74      34777.52       579.11 o
 -14   4   9      66730.09      65677.43      2318.26 o
 -12   4   9      98743.01      91045.81      3310.06 o
 -10   4   9      66185.28      48201.20      1418.46 o
  -6   4   9      43832.95      40280.77       603.06 o
  -4   4   9       1591.43       1492.02        42.16 o
  -2   4   9       6229.77       9926.39       172.00 o
   2   4   9      77474.02      66254.61      1591.84 o
   4   4   9      27745.55      40649.96       942.48 o
   6   4   9      18977.64      17564.88       537.58 o
   8   4   9        504.02       3744.74       111.96 o
  12   4   9      53674.41      55649.49      1949.75 o
  14   4   9       3706.29       4065.46       141.22 o
  16   4   9      17411.41      21669.74       573.16 o
  18   4   9        444.97        457.81        55.81 o
  20   4   9        683.53       1279.96       103.15 o
  22   4   9      51720.92      50553.36      1167.28 o
  24   4   9        386.04        659.48        81.60 o
  26   4   9      11829.44      11390.64       443.77 o
  28   4   9       3245.01       3080.11       199.02 o
  30   4   9       4503.05       4257.46       252.94 o
  32   4   9        225.79        571.96       130.34 o
  34   4   9       1142.86       1305.40       164.84 o
  36   4   9       4835.32       5075.47       323.45 o
 -39   5   9        512.42        294.42       240.22 o
 -37   5   9       1339.84       1276.24       160.01 o
 -35   5   9        411.17        168.49       110.41 o
 -33   5   9        913.21        889.68       122.08 o
 -31   5   9       8074.87       7187.93       300.79 o
 -29   5   9       2258.29       1161.55       103.62 o
 -27   5   9      89063.02      91908.17      1684.14 o
 -25   5   9       9403.87       8018.88       168.42 o
 -23   5   9       2931.32       4383.93       180.41 o
 -21   5   9      33325.07      33705.96       606.34 o
 -19   5   9       5181.77       6824.43       166.70 o
 -17   5   9      23839.59      21866.84       363.88 o
 -15   5   9      87096.26      91891.17      6032.81 o
 -13   5   9      41624.64      50127.27       928.87 o
 -11   5   9      20117.08      23567.48       375.43 o
  -9   5   9      18309.93      19407.20       330.08 o
  -7   5   9     150316.83     137763.53      6090.02 o
  -5   5   9     150869.91     115636.85      5244.80 o
  -3   5   9      18157.70      30355.32       621.40 o
  -1   5   9      64907.80      78629.03      1752.28 o
   1   5   9      14921.84       9884.51       266.07 o
   5   5   9        438.41        738.83       150.53 o
   9   5   9      68522.41      66393.13      1926.91 o
  11   5   9     173383.81     188955.38     11901.53 o
  13   5   9      39062.94      40127.57      1488.49 o
  15   5   9       3003.62       3603.99       130.60 o
  17   5   9      13903.45      15105.90       363.16 o
  19   5   9        216.64        258.84        47.21 o
  21   5   9      58151.20      60388.97      1728.04 o
  23   5   9        510.76       3015.03       136.64 o
  25   5   9      33246.15      33391.20      1166.00 o
  27   5   9      14734.67      12322.11       470.38 o
  29   5   9       3646.32       3990.20       220.86 o
  31   5   9       3096.23       2982.89       197.99 o
  33   5   9       6743.79       6385.87       367.04 o
  35   5   9       4786.02       3488.57       251.93 o
 -38   6   9         36.16       -120.12       120.12 o
 -36   6   9       6814.73       5388.10       292.44 o
 -34   6   9         91.71         13.06       105.55 o
 -32   6   9       7175.14       6392.34       284.21 o
 -30   6   9      34910.10      32500.84       968.92 o
 -28   6   9       6573.20       6948.34       263.46 o
 -26   6   9      19874.67      20216.01       399.59 o
 -24   6   9      21892.07      21360.04       417.01 o
 -22   6   9       3307.78       1266.22        78.14 o
 -20   6   9        210.47        688.95        43.53 o
 -18   6   9      47109.08      49342.83       950.93 o
 -16   6   9      79943.29      73965.52      1492.49 o
 -14   6   9       2263.90       3183.68        87.97 o
 -12   6   9       1252.92       2449.08        80.86 o
  -8   6   9       4432.60       6810.66       175.61 o
  -6   6   9     141424.55     156564.77      5631.03 o
  -4   6   9       3099.83       5225.57       180.32 o
  -2   6   9       4127.49       4856.61       123.47 o
   0   6   9        713.39        653.99        45.69 o
   4   6   9       1589.17       2257.02       102.87 o
   6   6   9      94572.62     107107.10      2788.58 o
   8   6   9      17721.31      20350.08       469.80 o
  10   6   9       3687.41       4186.25       145.50 o
  12   6   9       2251.35       4002.00       213.16 o
  14   6   9       8182.82      14023.54       470.17 o
  16   6   9       1547.68       2148.52       181.22 o
  18   6   9      38882.32      41444.90      1041.39 o
  20   6   9       3933.36       3702.15       222.35 o
  22   6   9      15762.87      18363.48       957.18 o
  24   6   9       5824.29       5913.22       202.27 o
  26   6   9      27212.16      27866.37       835.06 o
  28   6   9        119.98        160.48       146.55 o
  30   6   9       3414.67       3579.51       195.19 o
  32   6   9         40.28        116.15        80.82 o
  34   6   9       1155.12       1163.57       140.38 o
 -37   7   9        473.22       -109.56       109.56 o
 -35   7   9        320.06       -101.71       101.71 o
 -33   7   9      10915.50      10452.64       387.38 o
 -31   7   9         93.64        443.97       130.70 o
 -29   7   9        491.06       1380.83       114.64 o
 -27   7   9       1817.72       1872.26       184.70 o
 -25   7   9      22546.74      22936.76       467.52 o
 -23   7   9      96118.95     101187.56      2133.30 o
 -21   7   9      11185.33      11857.95       267.65 o
 -19   7   9      18244.53      21022.10       583.17 o
 -17   7   9      30606.33      30324.15       529.13 o
 -15   7   9      72045.20      76323.87      1733.29 o
 -13   7   9       5780.42       7729.51       199.15 o
 -11   7   9      22096.81      31475.36       530.87 o
  -9   7   9     139878.16     145817.03      4562.49 o
  -7   7   9      49781.50      52966.97      1123.42 o
  -5   7   9      74097.44      68828.74      1462.75 o
  -3   7   9      11978.82      14782.62       303.81 o
  -1   7   9     171527.02     194358.78     12098.25 o
   1   7   9       5545.24       6661.33       278.23 o
   3   7   9     145114.48     141778.92      6311.08 o
   5   7   9      97135.34      90396.91      2052.11 o
   7   7   9     301402.84     282292.41     17571.49 o
   9   7   9       3752.82       6855.69       381.51 o
  11   7   9      48008.01      65596.88      1746.44 o
  13   7   9      24385.61      25502.64       749.56 o
  15   7   9       1568.14       2636.29       176.14 o
  17   7   9      83166.46      90253.72      2380.12 o
  19   7   9      24391.17      24027.90      1036.79 o
  21   7   9      30796.73      28150.43       798.03 o
  23   7   9       7803.46       9375.38       379.50 o
  25   7   9      25187.93      27463.28       956.54 o
  27   7   9      18997.07      16058.87       524.22 o
  29   7   9      22133.43      21209.50       657.60 o
  31   7   9       7542.26       7836.68       329.32 o
  33   7   9      16332.49      14934.94       553.79 o
 -36   8   9        287.13        156.13       142.16 o
 -34   8   9        786.50        244.29       174.03 o
 -32   8   9        610.72        578.98       109.58 o
 -30   8   9       1348.37       1850.08       177.92 o
 -28   8   9       2901.05       3582.42       203.40 o
 -26   8   9        817.68        247.58        88.98 o
 -24   8   9      39844.34      39751.20       823.54 o
 -22   8   9       4513.61       5672.98       157.41 o
 -20   8   9       9644.71       8511.87       205.35 o
 -18   8   9      15267.26      16532.28       400.21 o
 -16   8   9      11848.46      12516.36       227.25 o
 -14   8   9      19099.43      23070.29       439.89 o
 -12   8   9     269024.28     239319.50     11684.73 o
 -10   8   9       2727.32       4096.86       102.74 o
  -8   8   9       4520.68       3833.80        87.64 o
  -4   8   9      78321.94      66492.43      1287.00 o
  -2   8   9      24022.48      28211.52       480.35 o
   0   8   9      35654.25      36099.64       770.83 o
   2   8   9     105813.50     107873.40      3816.97 o
   4   8   9     146687.59     159601.58      5778.22 o
   6   8   9      32452.68      31985.31       676.28 o
   8   8   9       7597.63      10271.78       347.40 o
  10   8   9      68664.95      66187.05      1930.54 o
  12   8   9      15797.62      13523.41       353.82 o
  14   8   9       2173.04       3286.77       196.05 o
  16   8   9     101402.41     102510.61      2976.02 o
  18   8   9       1345.41       2025.66       147.93 o
  20   8   9      22072.20      21778.13       646.12 o
  22   8   9      23763.99      24965.68       790.43 o
  24   8   9       6257.29       8270.14       436.43 o
  26   8   9       8088.50       8777.43       418.94 o
  28   8   9       2759.37       2210.18       204.00 o
  30   8   9       9138.35       9261.30       532.61 o
  32   8   9         79.36        -46.50       259.21 o
 -35   9   9       1163.59        312.41       139.22 o
 -33   9   9       1697.23       1468.58       272.09 o
 -31   9   9        131.19       -105.48       105.48 o
 -29   9   9      12812.54      10162.39       355.38 o
 -27   9   9      11649.17      10968.16       479.24 o
 -25   9   9       6140.21       5586.17       233.85 o
 -23   9   9       1747.32       1490.93       109.16 o
 -21   9   9      13457.84      12988.52       290.06 o
 -19   9   9       5967.04       6059.58       171.28 o
 -17   9   9        468.12       1888.72       137.05 o
 -15   9   9      43048.89      49405.32       978.01 o
 -13   9   9       3975.79       4101.50       207.36 o
 -11   9   9      42683.25      38801.43       771.32 o
  -9   9   9       4486.60       4067.49       104.32 o
  -7   9   9       2294.33       2023.53        65.07 o
  -5   9   9      13096.11      14469.57       254.38 o
  -3   9   9      58508.38      56536.07      1052.08 o
  -1   9   9     146215.42     139377.23      3599.75 o
   1   9   9      46869.50      47844.69       897.72 o
   3   9   9       1532.15       2070.18        79.87 o
   5   9   9      60806.11      58943.63      1212.12 o
   7   9   9      67399.65      66467.19      1643.00 o
   9   9   9      13964.15      15179.95       373.85 o
  11   9   9      24552.73      25930.23       679.37 o
  13   9   9       4736.08       5500.02       235.46 o
  15   9   9     182294.78     171136.95      5477.92 o
  17   9   9      19641.14      21100.17       634.49 o
  19   9   9       1021.22       3073.77       186.69 o
  21   9   9      10122.91       8103.15       335.28 o
  23   9   9       4305.92       3792.54       236.92 o
  25   9   9       2216.59        799.37       152.86 o
  27   9   9       1616.33       1345.53       159.08 o
  29   9   9       2216.97       1377.75       165.28 o
  31   9   9       4817.89       4087.26       354.94 o
 -34  10   9        200.41         10.97       101.73 o
 -32  10   9       1784.84        782.95       111.95 o
 -30  10   9      20967.32      22017.20       645.35 o
 -28  10   9       1017.84       1875.84       126.34 o
 -26  10   9       2812.38       3386.95       270.25 o
 -24  10   9         36.19        231.87        87.96 o
 -22  10   9       1911.02       1565.61       110.88 o
 -20  10   9      81996.91      80475.10      1726.76 o
 -18  10   9      40513.54      36782.72       653.63 o
 -16  10   9       9003.22       9671.57       192.14 o
 -14  10   9       3740.61       3870.11       163.03 o
 -12  10   9     132455.47     135700.38      3270.55 o
 -10  10   9       3094.66       3126.31       140.26 o
  -8  10   9        116.27        681.00        46.20 o
  -6  10   9       2376.46       2340.35        88.64 o
  -4  10   9     194769.41     209903.03      9289.21 o
  -2  10   9      34708.14      36563.77       619.35 o
   0  10   9         50.51        478.27        46.53 o
   2  10   9       5996.96       7023.29       224.16 o
   4  10   9      95995.60     100760.43      2432.51 o
   6  10   9      37183.43      38039.50       802.61 o
   8  10   9      12135.26      13989.71       432.97 o
  10  10   9      20718.54      19052.91       518.37 o
  12  10   9      13416.92      18879.98       507.31 o
  14  10   9        615.40       1044.05       132.53 o
  16  10   9      33003.97      33049.82      1043.71 o
  18  10   9       5167.88       6496.13       291.33 o
  20  10   9       4403.77       4249.86       403.73 o
  22  10   9       2594.93       1754.20       155.97 o
  24  10   9        425.24        689.92       139.67 o
  26  10   9         59.90        -36.19       129.26 o
  28  10   9       1357.38       1001.43       209.86 o
 -31  11   9        262.99       1218.68       133.10 o
 -29  11   9      11428.10      10467.20       402.41 o
 -27  11   9       1490.67       2454.35       178.77 o
 -25  11   9       7144.91       6302.02       264.67 o
 -23  11   9      36658.92      38826.85      1060.82 o
 -21  11   9       3111.79       2359.02       144.71 o
 -19  11   9       5481.53       6830.39       251.12 o
 -17  11   9      10033.06      11823.17       360.14 o
 -15  11   9      19516.16      19803.71       436.47 o
 -13  11   9      13162.34      11696.30       237.71 o
 -11  11   9       2095.82       2031.66        96.82 o
  -9  11   9      25383.06      29885.54       560.61 o
  -7  11   9      65929.00      73607.60      1259.12 o
  -5  11   9      14461.24      15448.10       347.52 o
  -3  11   9      86631.80      83778.34      1551.43 o
  -1  11   9      89120.98      84034.38      1839.45 o
   1  11   9      77846.87      72484.82      1294.38 o
   3  11   9      49514.60      47021.12       936.15 o
   5  11   9       6861.15       9726.04       269.75 o
   7  11   9      46343.36      42442.43       853.99 o
   9  11   9         11.18        755.05       109.77 o
  11  11   9       3379.42       2579.66       188.14 o
  13  11   9       3836.09       3133.06       130.88 o
  15  11   9      13115.97      11976.43       337.54 o
  17  11   9       5759.50       5488.36       278.21 o
  19  11   9       8813.75       9058.46       355.82 o
  21  11   9      31006.82      33226.30      1185.38 o
  23  11   9       2576.37       2325.88       230.34 o
  25  11   9       4476.44       6355.56       508.06 o
  27  11   9       4959.75       5128.48       353.55 o
 -30  12   9         64.59        232.76       111.80 o
 -28  12   9       1402.11       1128.15       128.04 o
 -26  12   9       6260.71       6277.69       298.45 o
 -24  12   9        110.59         24.95        91.12 o
 -22  12   9        873.87        957.02       105.25 o
 -20  12   9         67.16        -79.98        79.98 o
 -18  12   9      34280.10      35462.28       977.32 o
 -16  12   9       9606.86       8682.96       309.51 o
 -14  12   9         52.33        396.77        48.21 o
 -12  12   9      10704.31      10385.91       282.24 o
 -10  12   9      15584.61      16926.59       422.68 o
  -8  12   9      23288.88      23587.26       510.08 o
  -6  12   9       9157.91       9639.10       231.18 o
  -4  12   9     167621.12     159438.89      4135.06 o
  -2  12   9      12963.90      13063.20       258.68 o
   0  12   9      13596.54      14872.57       333.30 o
   2  12   9        801.99        798.74        69.96 o
   4  12   9       1025.39       3309.54       127.34 o
   6  12   9         26.48        166.08        62.20 o
   8  12   9        105.95        -53.95        53.95 o
  10  12   9        884.70         69.55        56.31 o
  12  12   9        270.26        174.62        55.54 o
  14  12   9      15313.25      13538.83       377.95 o
  16  12   9      19884.01      16092.22       429.71 o
  18  12   9        438.79       1065.54       126.53 o
  20  12   9      17426.40      14438.44       536.70 o
  22  12   9       7506.47       5974.49       405.19 o
  24  12   9       1121.27       1442.91       155.28 o
  26  12   9          1.42        520.43       150.54 o
 -27  13   9        654.96       1088.85       135.75 o
 -25  13   9         93.67        300.51        97.12 o
 -23  13   9        193.96        407.24        99.14 o
 -21  13   9      13627.43      13920.71       473.88 o
 -19  13   9       1634.40       1229.65       113.22 o
 -17  13   9       2260.29       2568.89       180.42 o
 -15  13   9       1208.02        575.79        86.67 o
 -13  13   9       8247.99       8887.21       256.19 o
 -11  13   9         43.67        209.44        50.03 o
  -9  13   9        937.72       1070.45        78.03 o
  -7  13   9      49102.43      49041.07      1587.24 o
  -5  13   9       2105.03       3308.45       184.88 o
  -3  13   9        115.87        298.65        52.82 o
  -1  13   9          2.77        116.71        43.71 o
   1  13   9      11368.32      12589.22       396.09 o
   3  13   9      10919.33       9398.08       319.69 o
   5  13   9       6016.24       5207.91       203.63 o
   7  13   9       3970.20       3580.57       161.02 o
   9  13   9        560.57       1220.05       117.96 o
  11  13   9        786.40       1178.15        94.60 o
  13  13   9      31689.48      29433.46       768.41 o
  15  13   9       1911.90       2440.13       127.95 o
  17  13   9      11733.63      11838.81       356.45 o
  19  13   9       1554.44       1476.11       164.67 o
  21  13   9      34954.98      34194.03      1435.83 o
  23  13   9        168.50        254.90       131.93 o
 -24  14   9       4149.37       4210.02       234.61 o
 -22  14   9        449.21       1113.48       116.80 o
 -20  14   9       1407.12       1661.25       141.96 o
 -18  14   9       4291.78       4648.47       229.41 o
 -16  14   9       2124.54       1344.67       110.75 o
 -14  14   9        893.83       1561.84        95.74 o
 -12  14   9       6992.42       6466.80       233.85 o
 -10  14   9       4659.09       5049.54       197.15 o
  -8  14   9      20858.54      21256.01       720.40 o
  -6  14   9      18891.91      22925.57       772.32 o
  -4  14   9      41028.27      42973.25      1630.58 o
  -2  14   9        829.85       1103.44        76.20 o
   0  14   9        622.65        517.26        77.90 o
   2  14   9      30865.92      27690.06       840.90 o
   4  14   9        328.89        556.51        79.25 o
   6  14   9       3805.39       2820.18       167.30 o
   8  14   9      10873.24      11200.42       396.85 o
  10  14   9      21362.08      20450.01       610.89 o
  12  14   9        891.01       1484.68       136.41 o
  14  14   9         11.61        591.97        74.34 o
  16  14   9       3668.43       3551.19       158.90 o
  18  14   9      14651.76      21955.22       696.06 o
  20  14   9      10117.58      11431.28       524.18 o
 -21  15   9      10895.46      11132.91       495.05 o
 -19  15   9        293.54        848.13       103.96 o
 -17  15   9       1031.21       1302.03       115.10 o
 -15  15   9       3238.86       2272.68       156.89 o
 -13  15   9       1046.36       1364.80       235.53 o
 -11  15   9      12004.17      12739.84       404.15 o
  -9  15   9      17720.81      17513.28       608.99 o
  -7  15   9      37985.58      35393.66      1291.93 o
  -5  15   9       7562.99       8294.06       326.46 o
  -3  15   9         44.63        463.93        72.02 o
  -1  15   9       3655.79       3600.13       188.04 o
   1  15   9        572.41        639.63       109.67 o
   3  15   9        104.22        446.65        83.38 o
   5  15   9       3022.54       3716.44       198.33 o
   7  15   9      26586.08      24487.02       762.99 o
   9  15   9       2053.20       1188.03       103.92 o
  11  15   9       4530.37       4669.95       327.50 o
  13  15   9      21489.60      19118.35       624.89 o
  15  15   9       1448.63       2661.98       202.44 o
  17  15   9      29414.48      26160.69       830.75 o
 -16  16   9      10492.72      10018.31       392.53 o
 -14  16   9        832.57        459.47        88.50 o
 -12  16   9      32102.19      31345.52       918.09 o
 -10  16   9       7162.88       6490.09       277.61 o
  -8  16   9       3352.25       4438.41       220.88 o
  -6  16   9       9723.74       9960.36       378.90 o
  -4  16   9        108.92        233.18        68.17 o
  -2  16   9       1575.18       1513.37       121.82 o
   0  16   9      10788.00       8510.16       334.37 o
   2  16   9      39033.72      34196.48      1130.75 o
   4  16   9      11878.56      11501.39       432.06 o
   6  16   9       8415.20       7933.09       327.86 o
   8  16   9       4676.94       4732.01       225.30 o
  10  16   9      20816.78      19915.66       741.92 o
  12  16   9      10570.58      11157.96       540.45 o
  -9  17   9       2377.46       2895.77       174.98 o
  -7  17   9       7919.94       6692.72       294.93 o
  -5  17   9       2179.43       2006.04       144.03 o
  -3  17   9       4195.35       3696.34       189.86 o
  -1  17   9      17502.46      17151.47       716.67 o
   1  17   9       5863.14       5683.65       253.54 o
   3  17   9       3735.46       3295.59       188.55 o
   5  17   9       2324.85       2631.70       305.45 o
 -40   0  10       1369.76        799.57       263.35 o
 -38   0  10       6056.17       7856.09       717.07 o
 -36   0  10        805.44        520.35       247.49 o
 -34   0  10       3435.11       1281.85       269.70 o
 -32   0  10       8460.60       7042.71       858.27 o
 -30   0  10       5934.32       7122.60       280.79 o
 -28   0  10      23437.73      28291.88      1004.98 o
 -26   0  10      72887.87      71842.68      1867.48 o
 -24   0  10       3647.50       3805.06       163.00 o
 -22   0  10        228.97        203.80        51.88 o
 -20   0  10      18923.55      21136.88       522.49 o
 -18   0  10        584.96       2552.93       144.86 o
 -12   0  10       7372.63      22652.24       517.35 o
  -8   0  10      80616.95      55395.09      2446.58 o
  -4   0  10      37911.19      27940.88       633.58 o
   2   0  10        310.55      10426.28       369.97 o
  12   0  10      16028.29       6684.34       455.22 o
  14   0  10      24835.45      28395.39       933.98 o
  16   0  10      50266.95      44923.90      1700.58 o
  18   0  10      68522.59      62205.96      2344.18 o
  20   0  10      21511.71      29003.83      1130.83 o
  22   0  10      27047.83      31673.85      1583.69 o
  24   0  10      16964.07      16020.62       674.93 o
  26   0  10       5623.99       4841.71       426.28 o
  28   0  10      71138.74      83688.26      5457.38 o
  30   0  10       9454.73       9502.82       834.47 o
  32   0  10      26894.78      24548.68      1729.23 o
  34   0  10       9549.63       8271.74       767.84 o
  36   0  10       1610.43       1887.87       336.33 o
 -41   1  10       2951.76       2289.92       245.60 o
 -39   1  10        375.12        125.11       168.05 o
 -37   1  10         26.99         17.90       164.89 o
 -35   1  10        616.62        694.07       174.31 o
 -33   1  10       3861.99       2436.11       252.32 o
 -31   1  10        285.81        -91.97        91.97 o
 -29   1  10      15593.31      15016.84       290.93 o
 -27   1  10        117.09        626.42        44.53 o
 -25   1  10      42514.93      41780.68       716.98 o
 -23   1  10      26487.29      29278.94       507.42 o
 -21   1  10      36716.73      35457.10       608.35 o
 -17   1  10      57123.20      56231.99      1070.29 o
 -15   1  10      48317.28      48307.26       964.65 o
 -13   1  10      37480.34      34399.85       533.34 o
 -11   1  10      38954.17      36251.52       579.31 o
  -9   1  10      14119.49      20545.33       320.65 o
  -7   1  10      22338.74      20954.15       327.81 o
  -1   1  10      20708.60      39028.23       746.14 o
   1   1  10      61989.07      72132.35     14920.54 o
   3   1  10        452.92       1954.36       102.78 o
   5   1  10       1294.15       5442.31       194.64 o
   9   1  10      18374.90       4159.27       152.17 o
  11   1  10         16.32       6558.38       312.73 o
  13   1  10      27135.94      24212.86       613.34 o
  15   1  10       1356.62       2166.35       110.40 o
  17   1  10       9518.55       6758.63       217.50 o
  19   1  10      93857.49      97317.10      3149.58 o
  21   1  10      73436.29      68185.80      1666.00 o
  23   1  10      12276.15      13179.95       367.51 o
  25   1  10       9766.16      11032.09       349.09 o
  27   1  10      35160.00      32725.89      1585.06 o
  29   1  10        446.33       1059.72       200.04 o
  31   1  10      12295.62      11872.29       683.17 o
  33   1  10        698.74        254.47       167.15 o
  35   1  10      14065.84      13548.69       760.57 o
 -40   2  10       7599.04       6432.84       456.25 o
 -38   2  10        168.43        214.00       166.13 o
 -36   2  10       1241.55       1363.84       220.52 o
 -34   2  10       5353.85       3203.01       337.67 o
 -32   2  10       1406.51       1117.73       193.15 o
 -30   2  10        523.45        784.55        80.88 o
 -28   2  10      19226.58      21231.62       395.35 o
 -26   2  10       3201.30       2961.23        98.45 o
 -24   2  10       3387.62       3597.89       104.32 o
 -22   2  10          0.13        784.50        42.39 o
 -20   2  10      22679.21      19757.47       336.45 o
 -18   2  10         21.89       3930.15       408.83 o
 -14   2  10      29004.97      40906.13       631.68 o
 -10   2  10       2131.77       5930.67       101.37 o
  -6   2  10      55767.03      50051.70      1112.71 o
  -4   2  10      57207.08      51017.82      2210.15 o
  -2   2  10      47687.16      50873.41      1211.23 o
   0   2  10     134055.97     121883.56      7599.08 o
   2   2  10       2215.97       2154.92        56.14 o
   4   2  10      25999.65      33095.87       716.53 o
   8   2  10      14940.35      33182.83       993.56 o
  10   2  10        112.99       8751.77       316.24 o
  12   2  10      19125.81      26320.24       615.75 o
  14   2  10      31216.88      23587.96       655.18 o
  16   2  10        542.51       5241.36       183.24 o
  18   2  10       1689.51       4194.05       171.18 o
  20   2  10      12136.57      13627.31       378.31 o
  22   2  10       7123.85       7169.08       237.00 o
  24   2  10        433.50       1094.38       100.22 o
  26   2  10       9970.83       9754.64       440.69 o
  28   2  10         82.39        435.78       128.67 o
  30   2  10        305.84        737.94       127.13 o
  32   2  10        611.90        372.41       110.24 o
  34   2  10         32.51         77.76       165.22 o
  36   2  10       1384.74       1459.03       211.58 o
 -39   3  10        722.32        796.74       185.39 o
 -37   3  10        117.32        -54.47       168.16 o
 -35   3  10       5773.20       6563.66       625.06 o
 -33   3  10       1210.80        840.68       142.44 o
 -31   3  10       2253.46       1174.86        96.25 o
 -29   3  10        834.89       1506.60        88.96 o
 -27   3  10       6601.19       7371.34       218.99 o
 -25   3  10       8206.09       6926.33       149.27 o
 -23   3  10       3560.96       3012.09       105.19 o
 -21   3  10      52850.47      53166.84       906.08 o
 -17   3  10      39233.56      46113.86       845.34 o
 -15   3  10       9443.69      10051.58       178.58 o
 -13   3  10      75140.80      64829.09      1562.31 o
  -9   3  10      86158.09      84179.60      3737.63 o
  -7   3  10       1051.66       2391.37        64.77 o
  -5   3  10      36280.23      33803.05       557.26 o
  -3   3  10      55885.65      67407.48      1598.05 o
  -1   3  10      43594.86      49358.90      1189.02 o
   1   3  10        107.81        387.57        26.67 o
   3   3  10      82442.96      95536.11      3038.16 o
   5   3  10      32353.94      40669.29       878.05 o
   9   3  10       1149.84        270.91        42.99 o
  11   3  10      48435.96      51247.91      1358.94 o
  13   3  10      29719.01      34125.07       850.92 o
  15   3  10       3941.29       4801.76       156.92 o
  17   3  10       6408.81       5483.62       174.55 o
  19   3  10      17713.47      16364.98       542.75 o
  21   3  10      12425.45      11416.25       468.02 o
  23   3  10       9521.80       8995.66       279.49 o
  25   3  10        865.77       3084.95       204.53 o
  27   3  10       5403.16       4970.02       364.08 o
  29   3  10       2034.38       2036.77       224.30 o
  31   3  10       1974.13       1543.94       162.01 o
  33   3  10        107.91       -114.05       115.75 o
  35   3  10         66.13        -44.80       116.46 o
 -40   4  10      11243.79       9107.08       554.98 o
 -38   4  10       4809.13       5303.90       403.96 o
 -36   4  10       6843.73       7174.97       392.24 o
 -34   4  10         74.48        836.73       130.77 o
 -32   4  10      13149.23      14140.50       964.45 o
 -30   4  10      10496.56      10100.98       350.01 o
 -28   4  10      44094.74      41000.98       709.58 o
 -26   4  10       5372.07       4556.17       134.01 o
 -24   4  10      14227.00      15537.05       283.82 o
 -22   4  10      98948.66      96836.16      1932.58 o
 -20   4  10      29477.53      26814.93       468.05 o
 -18   4  10      12798.21      17537.23       416.42 o
 -16   4  10       9768.62      13443.56       270.45 o
 -12   4  10     192538.84     172119.98     10797.36 o
 -10   4  10      14289.04       9877.48       198.43 o
  -6   4  10        613.76       3833.63        88.82 o
  -4   4  10        439.37       2492.98       151.54 o
  -2   4  10      76224.20      63087.22      1785.70 o
   0   4  10       8548.98      13903.03       301.50 o
   2   4  10        327.60       4221.89       144.41 o
   6   4  10      60514.12      78720.86      2258.09 o
   8   4  10     160925.55     156262.94      6922.29 o
  12   4  10      77237.09      82884.42      3740.30 o
  14   4  10      26964.69      26929.25       734.89 o
  16   4  10      30438.38      32859.10      1649.16 o
  18   4  10      18177.76      21763.57       525.57 o
  20   4  10      13981.07      18954.12       494.98 o
  22   4  10      11099.88      14672.62       503.02 o
  24   4  10      15219.27      22293.16      1578.50 o
  26   4  10       1949.96       1897.08       154.06 o
  28   4  10      15260.83      14436.61       540.57 o
  30   4  10         29.29        -56.90       114.70 o
  32   4  10         75.57        -19.28       116.92 o
  34   4  10        840.75        853.35       146.71 o
 -39   5  10       2489.58       2061.68       215.29 o
 -37   5  10       3849.11       3189.10       239.60 o
 -35   5  10        627.80        -32.88       107.76 o
 -33   5  10       4015.43       4691.99       269.76 o
 -31   5  10        125.09        478.39       101.30 o
 -29   5  10      51716.08      51800.06      1262.64 o
 -27   5  10      19280.58      17780.86       327.53 o
 -25   5  10      18379.17      18320.90       345.94 o
 -23   5  10       2536.05       4092.95       109.80 o
 -21   5  10       4063.71       6857.26       151.05 o
 -19   5  10      65020.50      65518.55      1322.62 o
 -17   5  10     180806.70     164783.70      7409.42 o
 -15   5  10       6709.35       7709.33       148.31 o
 -13   5  10       6132.47       5302.24       133.21 o
 -11   5  10      41655.40      53132.16      2145.23 o
  -9   5  10     189935.17     156164.11      6902.19 o
  -7   5  10     152150.05     174377.05      7693.00 o
  -3   5  10       2088.95       3206.87        94.31 o
   1   5  10       3248.86       8440.26       205.97 o
   3   5  10      22291.05      24502.35       517.95 o
   5   5  10      54079.28      58280.10      1329.38 o
   7   5  10      20364.18      27404.00       577.98 o
   9   5  10      53317.96      48398.11      1293.21 o
  11   5  10        618.55        452.93        54.49 o
  13   5  10       8047.39       9278.14       255.48 o
  15   5  10      20451.57      25344.46       654.16 o
  17   5  10      10887.88      10300.08       359.85 o
  19   5  10      35891.69      36532.48       805.80 o
  21   5  10      89769.48      89080.73      2337.17 o
  23   5  10          2.62        321.12        60.23 o
  25   5  10        214.28       2206.68       216.86 o
  27   5  10      11824.33      10651.59       420.32 o
  29   5  10       1164.41       1625.10       139.47 o
  31   5  10       9928.96       8855.96       465.82 o
  33   5  10       2853.37       2423.93       218.50 o
 -38   6  10        905.18        583.68       127.19 o
 -36   6  10        215.17       -105.46       105.46 o
 -34   6  10       7929.52       5364.84       290.10 o
 -32   6  10       1431.17        842.30       112.39 o
 -30   6  10       5578.91       5470.48       261.98 o
 -28   6  10       1155.34       1482.08       159.68 o
 -26   6  10      15269.99      16818.52       336.52 o
 -24   6  10      11104.74      11269.17       373.99 o
 -22   6  10     113768.02     115528.47      2968.93 o
 -20   6  10       2150.89       1863.71       110.70 o
 -18   6  10      40385.00      42016.94       751.31 o
 -16   6  10      82537.02      74098.05      2420.75 o
 -14   6  10      12033.99      14843.35       319.78 o
 -12   6  10      79525.13      83572.54      2169.75 o
 -10   6  10     237512.48     216718.20     13576.81 o
  -8   6  10        129.83       1163.75        45.21 o
  -6   6  10      34202.70      41564.04       713.44 o
  -4   6  10        331.03        205.56        32.58 o
   0   6  10       3128.37       4985.42       114.20 o
   4   6  10      37339.82      36884.92       864.25 o
   8   6  10      23663.19      20314.49       535.18 o
  10   6  10      33501.61      37999.12      1763.55 o
  12   6  10      16617.30      19279.78       680.20 o
  14   6  10       2579.85       2660.28       150.90 o
  16   6  10       5673.25       8790.52       329.27 o
  18   6  10         86.19        436.00        87.28 o
  20   6  10      25805.52      29999.05       835.32 o
  22   6  10      24830.57      22535.81       552.64 o
  24   6  10      19693.33      24210.59       765.06 o
  26   6  10        968.53       1572.22       111.23 o
  28   6  10      25283.16      22913.74       796.90 o
  30   6  10       7143.96       7170.37       345.77 o
  32   6  10      19921.28      20317.44      1069.77 o
  34   6  10       2164.18       2082.23       202.10 o
 -37   7  10       1243.22        501.63       123.67 o
 -35   7  10         23.16       -103.33       103.33 o
 -33   7  10       2821.12       2764.19       178.33 o
 -31   7  10       2424.75       3913.84       214.93 o
 -29   7  10      26947.99      28663.00       795.63 o
 -27   7  10        268.83        262.64        89.36 o
 -25   7  10      62701.14      68230.30      1556.47 o
 -23   7  10       8271.26       7685.98       191.92 o
 -21   7  10      11083.48      10639.97       226.24 o
 -19   7  10       7598.88       9077.37       208.63 o
 -17   7  10      30138.78      35228.56       614.02 o
 -15   7  10      71754.97      67000.30      1360.73 o
 -13   7  10     248457.62     242889.67     15148.98 o
 -11   7  10        120.05        875.73        36.86 o
  -9   7  10       3817.83       4392.21       163.58 o
  -7   7  10       5133.43       4518.35        98.48 o
  -5   7  10       1611.82       2913.05        78.30 o
  -3   7  10      54499.93      57341.34      1060.84 o
  -1   7  10      78885.67      74516.32      1583.46 o
   1   7  10      37668.23      40990.26       768.95 o
   3   7  10        930.46       2544.10       114.24 o
   5   7  10     130000.62     136238.20      4963.10 o
   7   7  10      12342.53      15480.28       351.27 o
   9   7  10       5195.65       4899.15       253.17 o
  11   7  10      15136.83      16649.68       396.85 o
  13   7  10      14139.04      12463.94       373.48 o
  15   7  10       1059.46       1186.71       141.56 o
  17   7  10      56633.15      51911.74      1295.62 o
  19   7  10        881.46        723.71       100.88 o
  21   7  10         65.06        -43.78        92.51 o
  23   7  10      14759.53      14838.37       517.13 o
  25   7  10       4213.92       3259.85       309.13 o
  27   7  10      18881.24      20249.20       736.17 o
  29   7  10        504.70         23.20        57.96 o
  31   7  10       1920.30       3070.53       233.32 o
  33   7  10         24.32        129.46        66.26 o
 -36   8  10       2188.69       2025.48       268.37 o
 -34   8  10       1039.29        -54.06       121.82 o
 -32   8  10        131.20        -99.78        99.78 o
 -30   8  10         11.87        -68.75        94.65 o
 -28   8  10      28953.02      30305.69      1185.51 o
 -26   8  10      38205.48      36817.68       924.81 o
 -24   8  10        279.12       1154.76        91.13 o
 -22   8  10         99.48        134.73        50.90 o
 -20   8  10       3645.28       4898.51       124.33 o
 -18   8  10        840.17       1154.40        73.69 o
 -16   8  10      73831.88      69597.95      1233.78 o
 -14   8  10       4493.47       4226.73       117.10 o
 -12   8  10       7853.94      11627.85       277.72 o
 -10   8  10       1277.98       2994.87        94.32 o
  -8   8  10      14476.46      14743.44       240.64 o
  -6   8  10       1242.28       6387.80       153.71 o
  -4   8  10      10267.95      15002.91       261.05 o
  -2   8  10     108650.77     106780.59      2393.99 o
   0   8  10       1614.33       2320.25        81.15 o
   2   8  10      28172.47      30009.01       552.44 o
   4   8  10          6.27        146.29        41.25 o
   6   8  10     181741.09     178334.25      5067.98 o
   8   8  10      66759.54      65067.89      2236.76 o
  10   8  10        465.92       5938.81       226.28 o
  12   8  10       4393.11       7945.85       269.27 o
  14   8  10     106874.55      94880.15      2759.04 o
  16   8  10       6135.17       5967.25       249.87 o
  18   8  10       7540.71       7104.82       274.91 o
  20   8  10      11073.26      10837.28       693.64 o
  22   8  10      21437.01      21228.49      1039.13 o
  24   8  10      18574.54      17434.24       674.07 o
  26   8  10       3525.50       1667.98       169.80 o
  28   8  10       2453.66       1780.36       172.27 o
  30   8  10       1194.63        982.36       204.24 o
  32   8  10       3282.93       2598.13       363.09 o
 -35   9  10        434.47        178.49       131.21 o
 -33   9  10        131.46       -123.31       163.22 o
 -31   9  10       7627.49       7454.06       320.58 o
 -29   9  10       2024.57       1874.23       180.21 o
 -27   9  10      12866.25      15465.97       716.02 o
 -25   9  10       1519.75        887.34       103.19 o
 -23   9  10      16853.83      17123.22       473.91 o
 -21   9  10      88482.78      88290.84      1885.47 o
 -19   9  10        880.38       1411.01       134.51 o
 -17   9  10       1804.33       6054.40       245.12 o
 -15   9  10     103779.20      98882.59      1822.08 o
 -13   9  10      56733.75      65851.34      1128.08 o
 -11   9  10       6594.01       8678.63       238.17 o
  -9   9  10       9523.63       8159.12       166.56 o
  -7   9  10       4412.73       3770.24        95.66 o
  -5   9  10      51190.44      55443.21       920.16 o
  -3   9  10      14702.46      11689.81       214.55 o
  -1   9  10       6731.97       8482.02       164.57 o
   1   9  10      65514.66      62618.17      1728.42 o
   3   9  10      40752.42      45042.96       816.56 o
   5   9  10        263.15        -16.16        39.29 o
   7   9  10       6635.87       6923.07       196.97 o
   9   9  10      10222.51       8294.65       271.93 o
  11   9  10      22263.75      22052.08       546.16 o
  13   9  10       2030.55       3022.58       197.61 o
  15   9  10       2445.40       1467.14       206.11 o
  17   9  10       3893.14       6384.09       284.16 o
  19   9  10      62178.04      66432.00      1774.57 o
  21   9  10       5161.95       6038.52       562.50 o
  23   9  10        137.23         51.45       113.12 o
  25   9  10         64.48         23.91       124.53 o
  27   9  10       7807.10       6548.09       370.16 o
  29   9  10          1.12        -99.78       129.65 o
 -34  10  10       1076.11        274.63       116.45 o
 -32  10  10         61.68         71.53       100.48 o
 -30  10  10       3577.47       2550.99       222.54 o
 -28  10  10       4396.79       5111.41       227.59 o
 -26  10  10      24875.06      25461.78       888.55 o
 -24  10  10      10196.75      13172.86       392.75 o
 -22  10  10       2702.67       2906.60       160.89 o
 -20  10  10       4980.69       5021.15       214.26 o
 -18  10  10      26277.05      24578.20       451.59 o
 -16  10  10      88872.91      82971.12      1897.33 o
 -14  10  10      37668.87      38808.73       637.37 o
 -12  10  10      41442.04      43198.91       705.07 o
 -10  10  10      50532.12      54677.98       881.54 o
  -8  10  10      21118.92      24542.67       386.67 o
  -6  10  10       1098.00       1460.81        60.85 o
  -4  10  10        564.83        744.44        51.30 o
  -2  10  10      46532.27      53588.33       926.08 o
   0  10  10       2164.91       4087.28       147.76 o
   2  10  10       7577.77       5327.45       144.36 o
   4  10  10      23948.91      24365.77       546.34 o
   6  10  10        438.99       2431.61       113.17 o
   8  10  10       4403.00       4540.32       156.31 o
  10  10  10       2684.48       3252.52       135.31 o
  12  10  10      11567.96      12808.41       352.18 o
  14  10  10      29814.71      25022.39       709.71 o
  16  10  10       4741.65       2469.94       164.66 o
  18  10  10      10287.53       8119.07       329.79 o
  20  10  10       4389.85       4282.14       315.89 o
  22  10  10       1323.96       2000.57       168.33 o
  24  10  10       8762.08       8913.66       574.83 o
  26  10  10        401.96        375.40       146.31 o
  28  10  10       2110.69       1565.96       177.71 o
 -31  11  10       3038.84       2175.40       169.57 o
 -29  11  10         56.42         95.12       100.79 o
 -27  11  10      11158.15      10647.50       370.72 o
 -25  11  10       2571.40       2017.45       167.36 o
 -23  11  10      17224.60      14668.89       463.73 o
 -21  11  10       1856.62       2406.83       287.10 o
 -19  11  10      52699.16      50862.82      1262.18 o
 -17  11  10      19966.72      21524.23       494.23 o
 -15  11  10      55325.54      57320.98      1311.23 o
 -13  11  10       5400.52       8668.47       224.34 o
 -11  11  10        122.68        130.09        43.23 o
  -9  11  10      32810.37      34206.46       668.86 o
  -7  11  10     106739.02     102572.57      2081.60 o
  -5  11  10      23724.43      27848.37       466.15 o
  -3  11  10       8095.37      10047.51       197.38 o
  -1  11  10      15338.94      14049.23       282.73 o
   1  11  10         66.06        198.92        47.09 o
   3  11  10      20029.64      19654.77       386.27 o
   5  11  10      14358.96      13839.60       374.63 o
   7  11  10      37188.53      41734.80      1262.46 o
   9  11  10      52028.54      54754.82      1487.84 o
  11  11  10       7410.98       8234.30       316.06 o
  13  11  10       6191.28       5426.25       279.87 o
  15  11  10        182.07        860.23       121.57 o
  17  11  10      53382.11      51530.56      1402.50 o
  19  11  10       4123.90       4197.06       253.99 o
  21  11  10       6721.59       7680.51       565.74 o
  23  11  10        236.65        693.93       183.30 o
  25  11  10        826.23        798.25       166.50 o
  27  11  10       1258.85       1241.14       168.78 o
 -30  12  10       5850.39       4330.86       245.33 o
 -28  12  10       4049.70       3391.02       220.12 o
 -26  12  10       4273.43       4453.22       223.55 o
 -24  12  10          3.77        117.56        91.13 o
 -22  12  10      12372.53      10826.29       371.32 o
 -20  12  10       3384.02       2647.46       159.73 o
 -18  12  10       3327.42       4029.02       199.30 o
 -16  12  10       1837.79       1239.01        76.00 o
 -14  12  10       4297.97       5355.74       267.14 o
 -12  12  10      18973.62      18139.11       449.83 o
 -10  12  10        250.28       1185.02        96.08 o
  -8  12  10      31553.77      34132.70       863.49 o
  -6  12  10      29974.89      30626.89       870.13 o
  -4  12  10      13143.13      12549.04       269.71 o
  -2  12  10      10631.62      13087.01       302.07 o
   0  12  10       2553.84       3624.87       181.91 o
   2  12  10      12665.28      12416.58       286.57 o
   4  12  10       8436.22      11509.93       358.43 o
   6  12  10          6.35        298.80        79.95 o
   8  12  10      33344.05      29719.03       725.64 o
  10  12  10      12276.60      10531.74       311.14 o
  12  12  10       4643.97       6435.94       220.65 o
  14  12  10          9.36        203.36        52.82 o
  16  12  10        828.21        536.36        72.75 o
  18  12  10       4952.66       5226.02       266.32 o
  20  12  10      12124.22      11159.11       518.08 o
  22  12  10       4953.55       7058.29       351.94 o
  24  12  10        127.23       2572.43       206.70 o
 -27  13  10         18.54        -66.98        92.89 o
 -25  13  10      23271.12      22955.74       676.49 o
 -23  13  10      25599.84      22891.05       717.31 o
 -21  13  10       1425.85       1664.42       128.71 o
 -19  13  10      10060.31       8614.90       334.51 o
 -17  13  10      11251.46       9831.95       358.28 o
 -15  13  10      15549.39      14458.91       386.12 o
 -13  13  10       2133.63       1994.18       116.09 o
 -11  13  10       6776.42       7244.46       255.76 o
  -9  13  10       2846.62       3055.57       170.51 o
  -7  13  10      99673.60      99180.93      4552.21 o
  -5  13  10        903.71       2059.41       147.01 o
  -3  13  10       1900.53       2322.75       119.90 o
  -1  13  10      12034.87      12924.24       429.92 o
   1  13  10      11899.46      12523.18       495.93 o
   3  13  10       5463.49       5853.31       234.27 o
   5  13  10      40049.84      42930.67      1446.70 o
   7  13  10       2675.49       6303.50       250.84 o
   9  13  10         13.75        270.05        64.87 o
  11  13  10       2023.18       1913.97       117.81 o
  13  13  10       2697.04       2490.70       158.03 o
  15  13  10       3542.78       5344.31       218.74 o
  17  13  10      11508.46       9543.32       407.32 o
  19  13  10       2915.08       4028.98       274.39 o
  21  13  10       8574.27       9004.44       442.28 o
  23  13  10       1255.40       1573.76       479.11 o
 -24  14  10       1086.05        948.18       117.01 o
 -22  14  10       1754.48       1215.34       134.54 o
 -20  14  10       9692.74       9734.12       365.22 o
 -18  14  10        450.68        475.68        89.77 o
 -16  14  10       1016.71        398.05       100.75 o
 -14  14  10      10769.43       8927.63       301.38 o
 -12  14  10      12542.44      13188.07       414.86 o
 -10  14  10      10463.71      10075.03       330.19 o
  -8  14  10      15146.21      13839.53       495.04 o
  -6  14  10       2468.57       2407.93       161.20 o
  -4  14  10      49445.45      52337.13      1974.96 o
  -2  14  10       4646.50       3870.07       145.68 o
   0  14  10       9786.10      11658.28       400.86 o
   2  14  10       3659.95       3930.61       189.82 o
   4  14  10       1954.11       1465.40       160.82 o
   6  14  10       5417.87       6130.17       258.84 o
   8  14  10       2946.12       2562.19       154.71 o
  10  14  10       3896.98       4259.40       214.77 o
  12  14  10       3085.63       4286.31       326.36 o
  14  14  10       3707.87       4291.86       179.44 o
  16  14  10         77.77        510.73        79.93 o
  18  14  10       1415.68       1677.37       127.54 o
  20  14  10        409.76       1342.23       219.82 o
 -21  15  10      12181.26      10873.41       402.44 o
 -19  15  10        267.90        485.66        95.13 o
 -17  15  10         81.38         31.35        81.47 o
 -15  15  10       5147.33       5644.72       261.11 o
 -13  15  10      13446.86      12711.23       405.22 o
 -11  15  10        709.92        995.12        76.80 o
  -9  15  10       2619.38       2427.19       164.30 o
  -7  15  10       4494.10       6301.03       271.51 o
  -5  15  10       5822.61       5741.16       252.76 o
  -3  15  10       1654.84       2064.38       113.74 o
  -1  15  10       8956.23      10124.44       382.72 o
   1  15  10       1999.75       1824.25       136.79 o
   3  15  10       3630.29       2332.39       164.95 o
   5  15  10       6774.04       6005.86       258.59 o
   7  15  10         40.63        467.99        81.80 o
   9  15  10       6269.78       7428.74       297.76 o
  11  15  10       2200.11       2173.74       214.52 o
  13  15  10       9288.12       9341.22       355.14 o
  15  15  10       5198.59       3649.88       188.74 o
 -16  16  10       1081.19        689.96        98.05 o
 -14  16  10       3061.58       1990.67       198.30 o
 -12  16  10       7695.08       8457.35       289.83 o
 -10  16  10        608.14        380.81        81.03 o
  -8  16  10       6780.87       6680.03       428.20 o
  -6  16  10        938.98       2031.84       142.32 o
  -4  16  10      24329.59      25095.78       843.12 o
  -2  16  10       7039.51       6746.92       280.21 o
   0  16  10       3212.36       3736.81       212.19 o
   2  16  10       5445.65       5974.24       265.85 o
   4  16  10       6029.40       5896.98       267.38 o
   6  16  10       1317.31       2080.51       155.14 o
   8  16  10       2890.15       3503.33       190.99 o
  10  16  10         64.61        472.42        88.40 o
  -7  17  10       1914.01       2402.60       215.70 o
  -5  17  10       7383.88       6740.39       283.36 o
  -3  17  10       1561.39       1988.59       195.55 o
  -1  17  10       5514.37       5482.65       242.54 o
   1  17  10        522.60       1503.85       122.04 o
   3  17  10       4636.17       4749.27       274.25 o
 -41   1  11       2407.05       2211.17       594.92 o
 -39   1  11          7.71         76.17       203.07 o
 -37   1  11       3640.67       4050.05       367.43 o
 -35   1  11       1805.10       2425.94       240.24 o
 -33   1  11       5741.45       4272.53       290.05 o
 -31   1  11        966.56        860.89       101.20 o
 -29   1  11      24384.70      23299.47       488.49 o
 -27   1  11       2956.09       1895.65        67.74 o
 -25   1  11       4796.13       8151.38       450.24 o
 -23   1  11      23312.30      22308.02       422.15 o
 -17   1  11      10261.84      23108.19      1538.85 o
 -15   1  11      77858.08      97610.89      3534.72 o
 -11   1  11       7037.45      14372.95       231.29 o
  -7   1  11       7986.49       8859.25       147.44 o
  -5   1  11      57258.24      45888.23      1024.49 o
  -3   1  11      25773.47      33110.70       586.82 o
   1   1  11      88130.48      98385.46      3293.25 o
   5   1  11      84898.73      89528.39      2508.45 o
  13   1  11         22.22        839.80        62.58 o
  15   1  11      70631.02      59211.10      1567.85 o
  17   1  11        765.38       5263.98       261.33 o
  19   1  11      55654.00      61266.73      1505.11 o
  21   1  11     127115.95     116541.03      3361.66 o
  23   1  11       2247.58       3679.08       181.13 o
  25   1  11       2229.56       1327.19       109.22 o
  27   1  11       3642.25       3047.22       330.83 o
  29   1  11      61782.32      64252.36      2993.36 o
  31   1  11        324.05        263.54       167.55 o
  33   1  11      23556.48      22475.26      1140.86 o
  35   1  11        795.09        430.80       188.38 o
 -40   2  11        198.45        406.52       176.87 o
 -38   2  11        466.08        139.69       166.08 o
 -36   2  11        529.54        135.66       163.13 o
 -34   2  11       4255.92       4147.39       290.44 o
 -32   2  11       3812.28       3886.57       607.96 o
 -30   2  11         13.09        -23.76        84.17 o
 -28   2  11       1993.97       2760.31       170.88 o
 -26   2  11      40658.34      39307.74       673.74 o
 -24   2  11     111651.91     115703.44      3666.27 o
 -22   2  11      26564.03      30714.90       531.58 o
 -20   2  11      16285.69      20683.87       507.68 o
 -16   2  11      38041.43      28942.36       467.44 o
 -14   2  11      30515.63      48575.09       747.13 o
  -6   2  11       9717.64       9939.79       160.19 o
  -2   2  11      16063.71      22905.67       384.05 o
   2   2  11     127042.24     149928.77      9398.11 o
  10   2  11      16463.03      19205.54       460.66 o
  12   2  11      88696.13      80889.90      3673.15 o
  14   2  11        361.41       3056.34       133.80 o
  16   2  11         21.28        621.26        67.80 o
  18   2  11      71406.65      64271.75      1578.62 o
  20   2  11       8366.71       8561.78       265.58 o
  22   2  11        541.50        394.80        80.30 o
  24   2  11      73819.17      85323.95      2740.46 o
  26   2  11      35626.52      37054.56      1520.91 o
  28   2  11        893.35        619.13       186.78 o
  30   2  11      18730.03      18774.73       765.48 o
  32   2  11      11705.95      10261.45       464.26 o
  34   2  11       8412.33       8688.20       562.44 o
 -39   3  11       3609.07       4778.31       394.05 o
 -37   3  11       6993.82       7463.35       484.65 o
 -35   3  11       2352.64       1869.64       174.28 o
 -33   3  11       1302.48        534.97       131.53 o
 -31   3  11       2690.42       3131.99       208.88 o
 -27   3  11     163108.50     163994.12      6000.95 o
 -25   3  11       1001.90        378.59        41.93 o
 -23   3  11      47462.12      49275.77       842.92 o
 -21   3  11       4636.16       2856.31        82.05 o
 -19   3  11      34113.40      34403.14       571.63 o
 -17   3  11       9049.94      12774.66       217.53 o
 -11   3  11      99526.84     140223.20      6190.92 o
  -9   3  11      48353.45      77025.89      2483.25 o
  -1   3  11      40614.64      41000.83       753.40 o
   3   3  11      72408.33      70054.72      2004.92 o
   5   3  11      58971.72      53681.14      1423.18 o
   9   3  11        828.58       2634.85       131.17 o
  11   3  11      63447.39      56805.28      1387.58 o
  13   3  11      20606.57      26143.46       617.77 o
  15   3  11     159695.69     167130.44      7507.79 o
  17   3  11      15126.31      13824.21       408.79 o
  19   3  11      83889.10      85964.75      2490.51 o
  21   3  11      39875.90      40310.25      1093.40 o
  23   3  11     146749.30     149960.19      5542.76 o
  25   3  11       5442.88       4110.04       433.49 o
  27   3  11       1227.74       5187.34       320.12 o
  29   3  11          6.23       -121.71       121.71 o
  31   3  11        286.72        339.51       126.61 o
  33   3  11        802.75        345.27       127.13 o
  35   3  11       5231.31       4932.17       314.17 o
 -40   4  11       2086.37       2218.47       280.42 o
 -38   4  11       4069.29       4172.79       366.44 o
 -36   4  11        774.64        615.08       125.80 o
 -34   4  11       3349.54       3856.49       241.19 o
 -32   4  11        197.43        -50.44        75.23 o
 -30   4  11       6923.42       8493.07       284.43 o
 -28   4  11        926.39       1157.76        66.67 o
 -26   4  11        284.41        177.42        44.29 o
 -24   4  11       3013.04       3041.69        95.09 o
 -22   4  11        936.14        241.51        49.11 o
 -20   4  11      13917.40      18867.72       349.70 o
 -18   4  11       1848.15       1124.20        42.12 o
 -16   4  11       1407.45        561.82        33.84 o
 -14   4  11      57696.58      63147.70      1264.86 o
 -12   4  11      13980.59      10643.99       197.72 o
 -10   4  11      57546.62      67055.01      1425.65 o
  -8   4  11       5685.53       3512.30        85.90 o
  -6   4  11      47266.68      54571.64      1000.08 o
  -4   4  11       3499.48       4083.77       130.73 o
  -2   4  11       1154.58       2482.66        73.81 o
   0   4  11      43474.83      54313.91       958.02 o
   2   4  11      10941.36       9446.96       205.29 o
   4   4  11       7568.66       8312.78       191.48 o
   6   4  11       6025.05       6750.63       194.18 o
   8   4  11     108260.84     118635.90      5290.11 o
  10   4  11       2738.17       4898.01       188.32 o
  12   4  11       7991.95       7457.39       212.62 o
  14   4  11       6299.74       6460.90       213.08 o
  16   4  11      17804.88      21805.89       568.21 o
  18   4  11       6967.57       6840.92       208.95 o
  20   4  11        273.64        292.58        59.01 o
  22   4  11      21707.56      20621.03       587.94 o
  24   4  11       2439.22       1372.47       106.19 o
  26   4  11       6544.00       7893.70       403.47 o
  28   4  11       1520.53       1140.99       123.85 o
  30   4  11       4065.31       3345.53       247.86 o
  32   4  11       9462.39       8535.87       434.50 o
  34   4  11       2219.58       2255.48       218.55 o
 -39   5  11         76.50        173.42       138.07 o
 -37   5  11          0.16       -107.62       107.62 o
 -35   5  11        384.31       -106.36       106.36 o
 -33   5  11       1646.61       1767.23       118.34 o
 -31   5  11       7472.76       9267.94       303.51 o
 -29   5  11       1950.81       3448.79       164.01 o
 -27   5  11      23890.76      23758.27       461.92 o
 -25   5  11         45.60         77.76        43.38 o
 -23   5  11      48872.48      52659.82       936.05 o
 -21   5  11      14775.66      11914.93       244.46 o
 -19   5  11       6606.88       7844.73       180.94 o
 -17   5  11      49386.30      52490.56       894.91 o
 -15   5  11     125015.05     112668.98      3407.54 o
 -13   5  11     111059.55     101284.55      2615.95 o
 -11   5  11     131433.97     150017.47      4685.81 o
  -9   5  11     187537.73     188780.86     11831.72 o
  -5   5  11     124887.85     110393.45      3099.59 o
  -3   5  11      66927.34      64256.29      1291.24 o
  -1   5  11       7897.42       9469.98       184.34 o
   3   5  11      63808.53      62210.03      1512.42 o
   7   5  11     141410.61     128692.88      4722.88 o
   9   5  11      16762.89      17639.55       676.37 o
  11   5  11       3690.64       8467.37       404.55 o
  13   5  11      61718.24      64273.59      1876.82 o
  15   5  11     117278.73     104093.78      2993.41 o
  17   5  11       2588.00       3858.17       157.83 o
  19   5  11      10463.13      10307.91       287.95 o
  21   5  11        863.71        620.81        68.21 o
  23   5  11      19754.80      19526.88       511.71 o
  25   5  11      29606.38      28375.10       855.05 o
  27   5  11       1082.96       2415.21       169.65 o
  29   5  11      12993.83      14571.27       568.80 o
  31   5  11        410.91        418.06       122.70 o
  33   5  11       8415.83       7879.39       425.98 o
 -38   6  11       1602.28        778.43       131.75 o
 -36   6  11         27.48       -102.22       102.22 o
 -34   6  11         98.06       -100.99       100.99 o
 -32   6  11       3270.18       3390.87       197.31 o
 -30   6  11       6364.46       6243.26       322.41 o
 -28   6  11       2108.39       1966.71       105.25 o
 -26   6  11      37826.80      39563.67       861.80 o
 -24   6  11      12966.18       9044.93       210.30 o
 -22   6  11          7.19        248.68        44.99 o
 -20   6  11      21232.50      19716.08       383.11 o
 -18   6  11       8967.58       8779.18       244.77 o
 -16   6  11       6562.59       6548.14       140.23 o
 -14   6  11      98749.39      99950.61      2586.96 o
 -12   6  11      81902.02      82884.61      1872.24 o
 -10   6  11       6115.99       5405.45       109.55 o
  -8   6  11     103189.57     101687.87      3193.40 o
  -6   6  11      23955.64      21195.69       391.91 o
  -4   6  11      19185.40      21123.19       449.78 o
  -2   6  11        831.17        312.71        34.20 o
   0   6  11      76846.51      80539.36      1616.50 o
   2   6  11      11854.04      15602.19       479.85 o
   4   6  11          7.67        618.10        59.05 o
   6   6  11      45563.51      56927.38      1402.67 o
   8   6  11      10425.74      15614.93       443.86 o
  10   6  11      60789.20      64453.08      1884.36 o
  12   6  11       2846.60       6573.95       246.12 o
  14   6  11       1409.44        818.79        82.06 o
  16   6  11       2072.43       2561.37       173.75 o
  18   6  11      26061.27      24038.20       677.75 o
  20   6  11        344.25       1273.57       164.38 o
  22   6  11      19975.34      23242.34       655.39 o
  24   6  11      50522.29      53765.46      1774.04 o
  26   6  11      15769.66      17448.44       959.41 o
  28   6  11       1358.76       1029.53       137.83 o
  30   6  11        948.16        213.85        80.70 o
  32   6  11       2845.90       1537.31       180.28 o
 -37   7  11          4.56       -114.55       114.55 o
 -35   7  11         80.61         90.14       111.21 o
 -33   7  11         25.94        -93.90        93.90 o
 -31   7  11       2680.77       2789.85       182.15 o
 -29   7  11       1350.30       1494.25       116.76 o
 -27   7  11        261.93       2982.11       279.70 o
 -25   7  11      34485.86      36124.66       838.19 o
 -23   7  11      13819.12      15439.54       324.67 o
 -21   7  11       6069.60       5387.64       141.39 o
 -19   7  11      26143.44      28971.11       528.82 o
 -17   7  11        407.88       1891.57       107.32 o
 -15   7  11      16516.25      23418.62       472.80 o
 -13   7  11     127334.65     129176.32      3091.89 o
 -11   7  11       2243.39       1186.21        45.27 o
  -9   7  11        208.81        366.12        35.09 o
  -7   7  11      46884.49      42648.43       777.86 o
  -5   7  11      23806.35      19678.06       342.36 o
  -3   7  11      34941.05      34618.69       581.97 o
  -1   7  11      11581.73      13455.03       243.14 o
   1   7  11      94772.59      95601.84      2154.34 o
   3   7  11      20838.55      26074.22       503.69 o
   5   7  11     107024.39     129096.00      3676.72 o
   7   7  11       2735.30       3421.07       115.88 o
   9   7  11     101824.03      92651.68      2681.14 o
  11   7  11      82757.33      87555.77      4412.88 o
  13   7  11       2491.11       2329.02       178.39 o
  15   7  11      36882.07      30934.54       803.06 o
  17   7  11      15790.03      14999.66       760.44 o
  19   7  11      18155.20      19489.25       545.32 o
  21   7  11      88623.57      89862.59      2891.36 o
  23   7  11        331.13        -97.04        97.04 o
  25   7  11      21755.96      17271.78       655.10 o
  27   7  11       7976.40       8626.47       495.50 o
  29   7  11      39028.89      36887.76      1260.56 o
  31   7  11        629.89        211.45        57.81 o
 -36   8  11        328.49        147.33       119.93 o
 -34   8  11       1005.17        527.17       111.75 o
 -32   8  11       8783.01       7389.96       371.58 o
 -30   8  11       1034.38        651.70       108.34 o
 -28   8  11       1810.55       1735.05       146.55 o
 -26   8  11      11989.02      10090.14       319.13 o
 -24   8  11       2657.46       3312.38       184.60 o
 -22   8  11       4392.28       3558.68       106.41 o
 -20   8  11      12539.27      11679.32       236.04 o
 -18   8  11       6537.71       5952.39       158.53 o
 -16   8  11       5226.49       8625.95       179.39 o
 -14   8  11       4422.05       4202.11       151.57 o
 -12   8  11       1622.48       3318.91       170.59 o
 -10   8  11       5938.08       5413.61       126.65 o
  -8   8  11     117230.73     103403.76      2476.88 o
  -6   8  11       4111.45       4832.11       180.39 o
  -4   8  11       8587.00       9872.36       217.39 o
  -2   8  11      39054.02      33559.71       780.45 o
   0   8  11      47604.45      48418.71       990.80 o
   2   8  11      34163.93      35075.40       699.43 o
   4   8  11       6273.97       5080.32       148.54 o
   6   8  11      35046.64      30603.72       619.85 o
   8   8  11      28268.29      30323.04       775.04 o
  10   8  11       3163.43       5257.62       243.15 o
  12   8  11       2388.95       4723.55       174.09 o
  14   8  11      23889.87      27376.00       724.56 o
  16   8  11      36237.50      39131.80      1000.34 o
  18   8  11      13084.11      13464.58       415.42 o
  20   8  11          1.92        229.85       101.00 o
  22   8  11      44308.20      48192.01      1584.44 o
  24   8  11       1563.47       1409.75       170.84 o
  26   8  11      16324.87      20798.83       837.77 o
  28   8  11       3455.76       2826.80       274.06 o
  30   8  11       3200.30       4363.64       345.55 o
 -35   9  11       1797.90       3043.10       299.05 o
 -33   9  11          7.88       -100.09       100.09 o
 -31   9  11        909.05       1014.38       158.23 o
 -29   9  11        436.69        232.05        89.69 o
 -27   9  11        781.95        595.35        94.77 o
 -25   9  11      12680.77      11410.94       350.33 o
 -23   9  11       6274.94       7208.78       313.29 o
 -21   9  11       8777.08       8535.95       262.35 o
 -19   9  11         24.52        -59.63        59.63 o
 -17   9  11      14011.01      14793.73       267.54 o
 -15   9  11       9101.95      12565.00       331.68 o
 -13   9  11      18437.21      24243.15       410.50 o
 -11   9  11     192748.00     169468.36      5314.40 o
  -9   9  11       5214.75       5407.04       151.25 o
  -7   9  11     142620.64     130366.27      3356.03 o
  -5   9  11     186927.52     179011.50      4594.84 o
  -3   9  11      79470.23      84524.73      1556.66 o
  -1   9  11      54253.08      51539.01       924.46 o
   1   9  11      37368.79      32170.98       592.81 o
   3   9  11       1190.44       2044.32        83.54 o
   5   9  11      38656.39      46014.40       958.38 o
   7   9  11       1267.68       1823.89       113.13 o
   9   9  11      46345.97      43609.30      1092.49 o
  11   9  11      67635.91      71616.39      2097.20 o
  13   9  11        174.48        330.30        94.17 o
  15   9  11      50238.31      55773.39      1502.62 o
  17   9  11      14799.47      15113.68       489.85 o
  19   9  11      88607.74      93414.35      2838.59 o
  21   9  11      31167.33      27468.50      1002.88 o
  23   9  11       1391.05       3144.69       218.92 o
  25   9  11         14.07         85.76       129.90 o
  27   9  11      12520.12      13709.55       570.57 o
  29   9  11        441.51        535.72       211.04 o
 -34  10  11         94.70        190.70       117.69 o
 -32  10  11        548.33        461.90       110.59 o
 -30  10  11        456.53        679.39       159.95 o
 -28  10  11       9991.37       9685.15       322.58 o
 -26  10  11       3210.83       2602.60       203.60 o
 -24  10  11      12721.20      15086.29       641.01 o
 -22  10  11      48527.57      52519.61      1298.37 o
 -20  10  11       8500.51       8644.42       233.30 o
 -18  10  11      17654.80      15144.87       385.93 o
 -16  10  11       3329.79       5744.29       168.39 o
 -14  10  11      87200.85      84525.38      1567.18 o
 -12  10  11       6916.59       8302.13       186.28 o
 -10  10  11       7903.72       8836.29       186.48 o
  -8  10  11       3461.53       3466.66       133.69 o
  -6  10  11      33636.32      36186.12       593.48 o
  -4  10  11      43892.64      40481.51       951.08 o
  -2  10  11        504.92       1134.60        62.22 o
   0  10  11        623.23        881.40        54.99 o
   2  10  11       2241.88       2690.79        98.41 o
   4  10  11          4.08        147.14        44.68 o
   6  10  11      13976.68      12452.39       392.91 o
   8  10  11      28988.31      26253.39       971.41 o
  10  10  11      61054.74      58733.26      1587.15 o
  12  10  11       2583.73       7128.54       691.91 o
  14  10  11      20242.39      19318.35       539.98 o
  16  10  11       7561.04       7905.88       558.36 o
  18  10  11       6263.46       7227.39       308.35 o
  20  10  11        529.97        523.34       116.58 o
  22  10  11       6674.37       6409.98       328.12 o
  24  10  11       7683.91       8143.39       421.84 o
  26  10  11        911.55        446.50       140.76 o
  28  10  11        454.59        633.99       154.04 o
 -31  11  11        261.96        406.88       117.79 o
 -29  11  11       3661.67       4874.86       533.49 o
 -27  11  11        557.73         65.70        91.89 o
 -25  11  11      11851.61      12923.64       460.62 o
 -23  11  11       3096.64       2899.04       179.99 o
 -21  11  11         83.23        759.20       104.19 o
 -19  11  11         65.40        -48.22        48.22 o
 -17  11  11      14472.69      14153.39       363.96 o
 -15  11  11       1462.62       1821.91       121.91 o
 -13  11  11       2574.47       4535.17       145.72 o
 -11  11  11        135.59        802.20        61.96 o
  -9  11  11      35848.29      41913.18       789.80 o
  -7  11  11       1387.20       1879.77        72.77 o
  -5  11  11      57833.53      61069.73      1053.81 o
  -3  11  11      55492.88      58875.20      1021.13 o
  -1  11  11      23250.07      26966.54       508.78 o
   1  11  11      46574.50      46673.59       814.80 o
   3  11  11      25778.56      23839.95       564.54 o
   5  11  11      25807.60      24065.65       487.19 o
   7  11  11      39985.46      37763.50       865.91 o
   9  11  11       7772.28       7891.96       285.72 o
  11  11  11      20007.57      23004.29       625.25 o
  13  11  11      11388.56       9575.18       357.32 o
  15  11  11         93.16        -98.31        98.31 o
  17  11  11         48.02        -27.24        95.77 o
  19  11  11      26883.78      30899.77       971.41 o
  21  11  11       2135.57       1248.46       175.60 o
  23  11  11      24927.18      26734.73       865.16 o
  25  11  11      13406.37      12919.11       751.79 o
 -30  12  11         98.80        355.67       109.50 o
 -28  12  11       2810.89       2878.20       240.23 o
 -26  12  11       9679.41       7576.47       299.74 o
 -24  12  11      15192.09      17108.41       524.33 o
 -22  12  11       6060.62       5493.15       245.42 o
 -20  12  11        782.36        174.31        87.68 o
 -18  12  11       2160.16       1620.81        77.44 o
 -16  12  11       3199.69       2988.17       120.69 o
 -14  12  11      64666.34      63787.09      1834.88 o
 -12  12  11      15135.38      15202.56       441.48 o
 -10  12  11      35796.51      35467.05       948.78 o
  -8  12  11      33990.53      34052.34       921.44 o
  -6  12  11      15232.67      15311.49       358.11 o
  -4  12  11       5439.65       4418.72       154.33 o
  -2  12  11      37453.07      38364.44       838.82 o
   0  12  11      32197.25      30589.79       690.88 o
   2  12  11       3076.77       4848.95       192.38 o
   4  12  11       3689.74       4237.46       206.23 o
   6  12  11         43.49       1322.71        91.63 o
   8  12  11        110.38        857.56        82.21 o
  10  12  11       5994.33       4371.97       171.95 o
  12  12  11      12418.57       8756.82       276.35 o
  14  12  11       5970.16       4392.84       203.72 o
  16  12  11       8293.61      10444.28       499.32 o
  18  12  11       9763.53       7817.49       558.38 o
  20  12  11       3291.43       2410.20       219.29 o
  22  12  11         34.60         27.61       107.99 o
  24  12  11       1337.47       1116.05       147.93 o
 -27  13  11        216.11        127.45        98.32 o
 -25  13  11      10284.12       9646.72       367.81 o
 -23  13  11      10054.06      10807.94       394.74 o
 -21  13  11       6295.10       7662.09       372.45 o
 -19  13  11      13957.22      14048.56       474.02 o
 -17  13  11      21671.38      21912.65       559.76 o
 -15  13  11      21256.54      20516.04       577.79 o
 -13  13  11        318.07        235.43        63.08 o
 -11  13  11       9916.62      11355.02       367.60 o
  -9  13  11      29127.66      25292.85       847.95 o
  -7  13  11       7435.76       6557.04       277.44 o
  -5  13  11      17002.42      18119.61       599.87 o
  -3  13  11       9899.79       7597.63       229.11 o
  -1  13  11        124.82       1057.23        93.22 o
   1  13  11       3459.11       2441.92       143.37 o
   3  13  11      13329.43      13999.65       724.03 o
   5  13  11      23410.31      22312.76       692.69 o
   7  13  11        820.57        695.60        76.94 o
   9  13  11       6573.03       7407.27       257.24 o
  11  13  11      27211.21      28740.90       753.77 o
  13  13  11       2366.77       1501.20       109.94 o
  15  13  11      30278.68      29255.75       766.72 o
  17  13  11       6632.30       5735.45       322.85 o
  19  13  11       7474.88       7098.66       404.19 o
  21  13  11         94.33        -97.17       116.83 o
 -24  14  11        534.69        555.47       107.89 o
 -22  14  11       5449.48       5348.69       254.09 o
 -20  14  11        347.93        199.77        88.98 o
 -18  14  11         29.06        870.23       101.38 o
 -16  14  11        360.52        226.82        46.25 o
 -14  14  11        112.02         73.25        58.22 o
 -12  14  11        667.36       1810.17       118.82 o
 -10  14  11      11269.85      10953.59       480.63 o
  -8  14  11       7495.03       7044.94       292.26 o
  -6  14  11      11852.71      11379.17       419.56 o
  -4  14  11      13885.18      15353.72       472.12 o
  -2  14  11       3493.66       4309.97       151.27 o
   0  14  11      46293.15      44124.39      1530.99 o
   2  14  11       3303.80       3571.81       185.34 o
   4  14  11       1329.78       1785.75       130.98 o
   6  14  11      23519.00      22642.96       708.91 o
   8  14  11       4404.98       4750.55       208.30 o
  10  14  11         49.83        185.94        69.92 o
  12  14  11       1032.16       2332.38       206.93 o
  14  14  11       8018.35       6440.68       236.21 o
  16  14  11       8529.96       9348.53       319.65 o
  18  14  11        886.93       1229.21       223.95 o
 -21  15  11       8167.33       7004.20       316.09 o
 -19  15  11        745.65        851.34       109.95 o
 -17  15  11      13729.51      12577.76       467.99 o
 -15  15  11       7158.96       8762.51       299.71 o
 -13  15  11       4992.34       4477.69       189.99 o
 -11  15  11       7307.09       7481.11       348.68 o
  -9  15  11      12910.02      12131.90       447.87 o
  -7  15  11       3362.00       4689.87       226.93 o
  -5  15  11      37045.68      36006.83      1184.24 o
  -3  15  11      10055.04       9859.12       323.16 o
  -1  15  11        423.17        464.65        79.87 o
   1  15  11        375.51        157.81        74.32 o
   3  15  11       2086.15       1498.66       115.87 o
   5  15  11      25463.38      26403.42       815.96 o
   7  15  11        772.41        340.16        79.35 o
   9  15  11        583.17        209.08        72.78 o
  11  15  11      44254.54      42230.32      1483.87 o
  13  15  11       8899.26       9171.85       542.66 o
  15  15  11      24648.72      23950.30       770.51 o
 -16  16  11        409.49       1237.96       126.22 o
 -14  16  11       4320.07       4782.08       197.58 o
 -12  16  11       1843.23       1914.22       158.91 o
 -10  16  11         84.00        241.67        75.56 o
  -8  16  11      36513.08      35442.46      1169.39 o
  -6  16  11       3363.92       4371.94       217.70 o
  -4  16  11       5043.78       4834.56       224.69 o
  -2  16  11       4049.66       3980.45       202.85 o
   0  16  11      14960.92      15733.26       559.00 o
   2  16  11       1109.52        787.67        93.36 o
   4  16  11       6954.40       6996.13       299.10 o
   6  16  11      21588.48      19348.56       676.73 o
   8  16  11      29242.53      29916.27       951.96 o
  10  16  11       7043.08       7711.13       313.53 o
  -5  17  11          1.06        404.02        81.54 o
  -3  17  11      20888.15      20008.59       820.12 o
  -1  17  11       3272.28       3716.04       225.59 o
 -40   0  12       2786.29       5257.49       599.68 o
 -38   0  12        169.57        596.50       257.00 o
 -36   0  12       2031.94        831.30       266.52 o
 -34   0  12       3919.44       3169.72       466.42 o
 -32   0  12       7780.73       8065.65       476.09 o
 -30   0  12       3531.77       1896.09       203.86 o
 -28   0  12       8369.26       8511.70       286.96 o
 -26   0  12       1095.85       2262.74       111.91 o
 -24   0  12      11183.92      12741.22       509.45 o
 -20   0  12      40298.06      46492.30      1747.76 o
 -18   0  12      62965.20      70675.26      3127.43 o
 -14   0  12      42009.02      34539.88       780.09 o
 -12   0  12       1440.73       2829.14       101.12 o
  -6   0  12       9832.86      27306.08       663.38 o
  -4   0  12      40987.64      40983.22      1160.56 o
  -2   0  12      66432.82      79388.98      4971.93 o
   0   0  12       1801.50       5609.20       184.46 o
   2   0  12        806.56       2476.63       108.86 o
   8   0  12       6610.83      24160.55       933.53 o
  12   0  12        332.12       4977.76       218.23 o
  14   0  12        527.13       4551.08       261.00 o
  16   0  12       1917.00       2550.08       208.14 o
  18   0  12       6279.83      11232.71       718.53 o
  20   0  12      17815.18      25321.42      1189.50 o
  22   0  12      18213.25      21673.31       878.57 o
  24   0  12        172.49        208.71       148.66 o
  26   0  12     114440.91     117127.39      7592.74 o
  28   0  12      58249.55      63283.38      4178.70 o
  30   0  12      29597.17      30735.83      2125.84 o
  32   0  12       1317.22       3068.19       415.65 o
  34   0  12      29888.52      25021.44      1783.17 o
 -41   1  12        357.98        984.19       203.83 o
 -39   1  12       5266.66       4977.89       801.16 o
 -37   1  12        200.91        127.12       172.36 o
 -35   1  12        260.92       -114.31       156.86 o
 -33   1  12        181.05       -119.62       119.62 o
 -31   1  12        788.13       1592.98        95.12 o
 -29   1  12       8799.81       7610.30       204.45 o
 -27   1  12         47.56        408.46        43.26 o
 -25   1  12      20479.26      22810.91       403.64 o
 -23   1  12        814.11       1542.09        66.94 o
 -19   1  12      81304.54      70480.43      1993.65 o
 -17   1  12      32722.06      35918.00       615.38 o
 -11   1  12        770.90       1056.63        74.90 o
  -9   1  12       3136.09       5867.28       105.94 o
  -3   1  12       6716.60       6542.80       156.18 o
  -1   1  12        505.16       9449.27       165.63 o
   1   1  12      43649.35      38858.13       791.27 o
   5   1  12        362.58       6302.70       279.73 o
   7   1  12       1438.82      11598.30       473.25 o
   9   1  12        179.98       2857.07       101.33 o
  11   1  12      79555.37      56345.61      1631.17 o
  13   1  12       4128.32       2212.42       110.63 o
  15   1  12        122.38        162.88        56.62 o
  17   1  12         27.79        -60.68        60.68 o
  19   1  12       9009.15      10044.77       381.16 o
  21   1  12      18580.05      20722.00       544.33 o
  23   1  12      11008.39       9485.68       291.41 o
  25   1  12      23281.13      24333.71       834.97 o
  27   1  12       1217.62       1063.23       215.65 o
  29   1  12        968.71       1783.84       242.80 o
  31   1  12      14846.11      15154.09       827.14 o
  33   1  12       4415.22       3543.16       659.96 o
  35   1  12       6390.79       5390.92       459.25 o
 -40   2  12        139.20        277.80       329.98 o
 -38   2  12       4899.54       4704.28       392.12 o
 -36   2  12      13599.95      11220.96       629.48 o
 -34   2  12        491.56        434.60       196.71 o
 -32   2  12         42.73       -116.35       116.35 o
 -30   2  12        431.09        110.25        86.98 o
 -28   2  12      65623.41      68329.70      1160.67 o
 -26   2  12       2145.18       2104.93        72.10 o
 -24   2  12       1092.25       1538.77        59.84 o
 -22   2  12      37575.75      38031.32       654.01 o
 -20   2  12      11416.46      15259.37       274.41 o
 -18   2  12      16017.74      13519.27       238.76 o
 -16   2  12      57459.48      61944.62      1184.45 o
 -12   2  12       3331.34       6597.46       204.27 o
 -10   2  12      19192.31      20674.88       321.03 o
  -8   2  12       7878.21      11739.90       188.39 o
  -4   2  12      28342.97      28993.67       497.71 o
  -2   2  12      31916.72      37826.29       762.64 o
   0   2  12      62271.23      70464.14      1822.30 o
   2   2  12       1700.83       2047.01        88.07 o
   4   2  12       6091.66       6211.64       399.67 o
   6   2  12         51.47       6040.69       177.78 o
   8   2  12       5655.01      15386.99      1038.58 o
  10   2  12      24819.45      20254.85       739.85 o
  12   2  12        278.36        396.56        48.56 o
  14   2  12       1912.64       9942.97       340.99 o
  16   2  12       2908.69       1341.64        89.96 o
  18   2  12      21728.55      23453.23       607.45 o
  20   2  12      21374.99      18608.65       676.28 o
  22   2  12       3370.87       4180.49       185.48 o
  24   2  12      32272.74      34492.88      1427.49 o
  26   2  12       5895.79       6763.70       321.58 o
  28   2  12       9141.47      11386.03       518.59 o
  30   2  12        885.58        400.34       115.93 o
  32   2  12       2630.20       2228.74       320.41 o
  34   2  12          0.23       -143.29       157.29 o
 -39   3  12        352.10         75.13       162.91 o
 -37   3  12       3839.87       3590.34       348.34 o
 -35   3  12         78.43       -119.17       119.17 o
 -33   3  12      12504.15      12861.22       556.37 o
 -31   3  12        619.77        903.25       119.69 o
 -29   3  12        593.31       1127.24        81.81 o
 -27   3  12       6428.40       7393.46       171.41 o
 -25   3  12      19128.89      21883.30       404.68 o
 -23   3  12       4679.41       6104.36       129.62 o
 -21   3  12       3945.65       5563.73       119.48 o
 -19   3  12      53274.23      50145.33       824.76 o
 -17   3  12      25145.63      25757.61       433.12 o
 -15   3  12       7336.87       9732.00       173.78 o
 -13   3  12      58919.09      76655.09      1609.91 o
 -11   3  12     101266.81      97769.57      6168.11 o
  -9   3  12      12075.62      14125.22       248.75 o
  -7   3  12      12693.33      12080.43       200.42 o
  -5   3  12          4.21        565.55        33.51 o
  -3   3  12     145189.88     138185.89      8604.89 o
  -1   3  12      11532.22      11199.93       203.54 o
   1   3  12       1301.02       2595.03       104.95 o
   3   3  12     147016.39     158003.80      9858.18 o
   5   3  12       9254.48       8902.53       340.25 o
   7   3  12       1803.00       4335.42       134.41 o
   9   3  12       3299.61       1482.82        88.40 o
  11   3  12       8810.48      16776.41       544.26 o
  13   3  12      15726.80      21588.67       519.15 o
  15   3  12      24047.97      26480.83       628.80 o
  17   3  12         67.86        286.83        55.20 o
  19   3  12       3895.89       5976.84       308.15 o
  21   3  12       2477.14       2342.31       137.93 o
  23   3  12      50188.02      47709.01      1569.46 o
  25   3  12       1383.40        703.54       116.70 o
  27   3  12        445.36        515.42       108.17 o
  29   3  12       3108.51       3623.44       317.84 o
  31   3  12       1961.57       1014.74       149.45 o
  33   3  12        170.28         -2.76       124.90 o
 -40   4  12       1638.83       1141.69       194.04 o
 -38   4  12          3.38        129.33       169.75 o
 -36   4  12       9352.60       6225.95       312.86 o
 -34   4  12       8734.03       9701.99       438.73 o
 -32   4  12        165.01         96.00        97.91 o
 -30   4  12       8476.98       8875.89       296.93 o
 -28   4  12      32760.95      35374.05       729.14 o
 -26   4  12         37.66         -5.72        53.43 o
 -24   4  12       8178.36       6723.12       148.31 o
 -22   4  12         76.92        165.02        39.74 o
 -20   4  12      13496.44      15990.86       277.46 o
 -18   4  12       3603.49       4245.15       141.08 o
 -16   4  12     116860.88     119872.63      4523.21 o
 -14   4  12      63480.03      72944.10      1465.93 o
 -12   4  12       2270.63       8713.17       215.52 o
  -6   4  12         32.65        125.56        30.38 o
  -4   4  12        266.26       7723.40       166.60 o
  -2   4  12          2.79        364.01        36.60 o
   0   4  12      20664.09      24582.22       542.02 o
   2   4  12      42345.97      46280.30      1064.68 o
   4   4  12      75566.18      89638.97      3417.80 o
   6   4  12      55511.62      53411.07      1413.08 o
   8   4  12       6069.17       8528.27       240.75 o
  10   4  12       4730.44       6205.87       187.59 o
  12   4  12      21084.38      19157.04       505.45 o
  14   4  12      27489.21      30340.29       835.88 o
  16   4  12      22238.92      23545.16       610.56 o
  18   4  12       8796.81      10375.07       417.26 o
  20   4  12      50173.61      59617.89      1360.99 o
  22   4  12      13055.45      19966.86      1009.92 o
  24   4  12       1428.06       3986.95       367.75 o
  26   4  12      35276.30      37307.43      1634.94 o
  28   4  12      33823.85      33811.64      1487.02 o
  30   4  12        482.87        449.52       133.08 o
  32   4  12       1234.58        510.30       140.62 o
  34   4  12       4447.71       3847.12       285.24 o
 -39   5  12       1836.83        718.19       155.50 o
 -37   5  12        754.74        724.95       127.14 o
 -35   5  12       2853.89       2114.62       160.76 o
 -33   5  12       1359.36       1252.59       122.40 o
 -31   5  12       1637.33       1044.83        92.38 o
 -29   5  12       9003.10      11892.22       339.79 o
 -27   5  12        715.43        442.66        68.01 o
 -25   5  12      20725.20      24268.81       449.60 o
 -23   5  12       2148.18       2477.39        95.54 o
 -21   5  12      89131.97      82023.09      1644.30 o
 -19   5  12      33951.01      31775.94       624.09 o
 -17   5  12       1164.47       1069.36        42.46 o
 -15   5  12         76.03       3160.23        80.39 o
 -11   5  12      73892.95      79797.36      1909.31 o
  -9   5  12      25232.08      34136.84       600.44 o
  -1   5  12       2938.99       8711.76       217.60 o
   1   5  12      91297.15     113935.07      3605.74 o
   3   5  12      22662.96      28449.99      1020.28 o
   5   5  12      26300.17      33060.15      1465.31 o
   7   5  12     118457.71     138583.11      5065.94 o
   9   5  12        225.10        131.44        35.90 o
  11   5  12        284.85        786.33        58.84 o
  13   5  12       9413.35      14160.51       365.40 o
  15   5  12        821.91       1550.72        94.36 o
  17   5  12       9143.23       8085.61       249.29 o
  19   5  12      19958.39      23519.26       573.41 o
  21   5  12      15499.56      16432.81       446.89 o
  23   5  12      12939.69      13305.02       420.01 o
  25   5  12      21104.46      22368.94       784.02 o
  27   5  12       6263.03       6599.81       335.69 o
  29   5  12       2948.89       4276.01       519.34 o
  31   5  12       7838.36       7785.22       554.66 o
  33   5  12       2224.45       2073.70       212.79 o
 -38   6  12        338.10         82.82       122.15 o
 -36   6  12        255.63       -108.77       108.77 o
 -34   6  12       3503.14       2838.24       232.65 o
 -32   6  12       1322.57       1188.72        94.56 o
 -30   6  12       5913.91       4535.42       198.65 o
 -28   6  12       1253.42       1106.66        99.04 o
 -26   6  12        163.40        372.24        69.61 o
 -24   6  12      38485.39      40849.25       798.63 o
 -22   6  12      15276.30      15774.55       329.35 o
 -20   6  12      13866.76      15086.46       302.37 o
 -18   6  12       6226.95       5769.18       136.79 o
 -16   6  12       3403.68       4945.67       113.51 o
 -14   6  12        949.15        824.67        46.66 o
 -12   6  12      13483.85      15687.70       275.48 o
 -10   6  12       3061.47       1480.42        54.18 o
  -8   6  12       7378.04       7210.54       135.70 o
  -6   6  12     107404.41      90884.60      2163.46 o
  -4   6  12      22730.83      24964.50       446.04 o
  -2   6  12      74140.56      69149.01      1551.76 o
   2   6  12      78211.49      92226.82      3495.42 o
   6   6  12      14961.19      17806.10       686.35 o
   8   6  12      36576.46      38980.49      1172.52 o
  10   6  12        608.30       1467.15        96.66 o
  12   6  12       1157.77       1413.62       109.29 o
  14   6  12       1354.10       4937.80       172.21 o
  16   6  12        261.19        357.94        46.80 o
  18   6  12       6006.22       5970.20       197.51 o
  20   6  12       4214.94       2898.70       175.36 o
  22   6  12       1475.02       2610.92       186.32 o
  24   6  12       4180.76       6144.81       307.59 o
  26   6  12      14514.82      15959.43       509.97 o
  28   6  12       3665.15       6220.06       490.94 o
  30   6  12      21852.21      19200.99       881.59 o
  32   6  12       1890.20       2420.66       224.30 o
 -37   7  12          1.10       -115.20       115.20 o
 -35   7  12        123.59         53.57       111.75 o
 -33   7  12         45.30        -72.50        97.92 o
 -31   7  12      18708.61      18029.21       582.39 o
 -29   7  12       7342.58       8103.45       296.40 o
 -27   7  12      22370.61      21360.22       554.58 o
 -25   7  12      21007.96      20954.44       544.99 o
 -23   7  12         74.81        -45.09        45.09 o
 -21   7  12      18785.14      20010.54       391.51 o
 -19   7  12       2240.36       2004.40        86.99 o
 -17   7  12      35355.89      36933.18       621.30 o
 -15   7  12        140.99        232.66        50.42 o
 -13   7  12      78776.16      82451.27      1579.70 o
 -11   7  12      48556.27      48933.64       811.55 o
  -9   7  12     234868.25     236631.25     14703.19 o
  -7   7  12      71522.37      79425.38      1518.75 o
  -5   7  12        761.09       1488.66        59.76 o
  -3   7  12       1245.28       1626.78        66.72 o
  -1   7  12     130613.20     126030.34      3224.82 o
   1   7  12      45324.93      47113.73       968.73 o
   3   7  12     145197.14     124610.15      5572.95 o
   5   7  12        331.89        538.52        52.28 o
   7   7  12        685.69       1016.85        61.44 o
   9   7  12       8685.27       9020.45       258.43 o
  11   7  12        894.37       1658.56        86.13 o
  13   7  12        198.91        738.31        57.26 o
  15   7  12       8906.72      12093.44       444.76 o
  17   7  12      62990.20      63462.17      1567.00 o
  19   7  12         47.06        358.17       101.32 o
  21   7  12       3974.52       5095.27       270.71 o
  23   7  12       9259.58       9524.57       432.92 o
  25   7  12       7993.98       6583.11       346.17 o
  27   7  12       7777.40       6611.85       433.33 o
  29   7  12       1709.03       1709.43       139.70 o
  31   7  12       1771.97       1818.66       218.98 o
 -36   8  12       4581.14       3705.39       246.31 o
 -34   8  12         57.02         10.26       103.57 o
 -32   8  12       5999.31       6117.56       340.84 o
 -30   8  12       4738.07       5666.85       350.93 o
 -28   8  12       8377.55       9226.57       325.24 o
 -26   8  12      15089.36      15660.82       465.29 o
 -24   8  12      20808.77      18520.95       428.14 o
 -22   8  12       7532.21       5903.90       175.18 o
 -20   8  12          2.49        -42.26        42.26 o
 -18   8  12      11758.00       9385.52       280.57 o
 -16   8  12         42.57        566.43        48.90 o
 -14   8  12        426.43       1630.53        94.52 o
 -12   8  12     119646.39     115235.44      2448.73 o
 -10   8  12     111574.16     107298.64      2266.72 o
  -8   8  12      22170.85      22434.78       364.89 o
  -6   8  12      15956.79      19273.49       356.23 o
  -4   8  12     130492.88     139679.92      3334.33 o
  -2   8  12      15861.78      16256.95       323.73 o
   0   8  12      22590.22      22527.54       618.89 o
   2   8  12      12083.67      11216.21       244.51 o
   4   8  12     149018.48     157478.72      5781.31 o
   6   8  12       1980.23       4092.19       140.58 o
   8   8  12       2622.08       2799.17       125.11 o
  10   8  12      17702.27      22377.39       923.51 o
  12   8  12       1568.44       1563.58        85.86 o
  14   8  12        284.03       4924.72       219.08 o
  16   8  12       2254.67       2304.70       176.60 o
  18   8  12       5600.31       6863.50       296.79 o
  20   8  12        358.53       2062.04       164.96 o
  22   8  12        210.86        381.46       115.02 o
  24   8  12      27237.22      24800.45       888.70 o
  26   8  12      23235.74      23047.40       835.78 o
  28   8  12        128.03         68.59       182.76 o
  30   8  12       1353.98       1205.96       209.66 o
 -35   9  12       2146.17       3423.10       264.25 o
 -33   9  12         95.20         -5.30       104.63 o
 -31   9  12         16.42         -6.72       116.17 o
 -29   9  12         10.00          4.41        88.07 o
 -27   9  12       9769.63       9911.54       333.24 o
 -25   9  12       4059.20       6586.89       259.99 o
 -23   9  12      95391.70     106717.55      3188.01 o
 -21   9  12       7245.65       5939.18       252.97 o
 -19   9  12        308.83        912.34        66.63 o
 -17   9  12      69546.17      66406.66      1098.55 o
 -15   9  12      65574.33      71858.49      1186.15 o
 -13   9  12       1251.48        957.45        54.71 o
 -11   9  12      10738.86      12618.10       216.61 o
  -9   9  12       9258.38       8419.70       162.43 o
  -7   9  12     104486.37     103097.86      1978.88 o
  -5   9  12      45951.93      45591.21       823.40 o
  -3   9  12       7805.07      12905.00       234.27 o
  -1   9  12      12500.09      14638.21       294.17 o
   1   9  12      69889.41      75175.84      1448.96 o
   3   9  12       2950.03       2186.32       109.78 o
   5   9  12       7728.95       6889.38       184.26 o
   7   9  12       4012.54       4867.65       179.89 o
   9   9  12      26049.54      29183.29       703.31 o
  11   9  12      11126.07      14485.94       421.09 o
  13   9  12        676.95       1919.34       124.07 o
  15   9  12       4549.80       5933.12       371.06 o
  17   9  12      50882.87      48687.74      1325.11 o
  19   9  12      12535.86       9865.16       614.84 o
  21   9  12         12.50         33.55       106.11 o
  23   9  12      28197.07      24606.83       894.52 o
  25   9  12        122.48         17.27       131.25 o
  27   9  12         38.83       -126.85       126.85 o
  29   9  12       1564.52       1407.39       241.13 o
 -32  10  12       3920.99       3010.17       210.50 o
 -30  10  12        453.23        341.17       106.71 o
 -28  10  12       3144.03       1763.85       186.79 o
 -26  10  12       5868.41       6324.87       252.89 o
 -24  10  12      17805.51      16506.49       465.96 o
 -22  10  12       2775.14       2573.32       119.43 o
 -20  10  12       5468.04       5820.03       181.13 o
 -18  10  12      18780.51      18057.77       424.79 o
 -16  10  12      17836.54      18622.89       360.71 o
 -14  10  12       3003.47       2815.95       114.08 o
 -12  10  12      15649.45      18355.43       324.12 o
 -10  10  12       5150.67       4297.37       104.08 o
  -8  10  12      23622.85      23085.25       367.12 o
  -6  10  12      49110.85      51605.60      1155.24 o
  -4  10  12      76073.73      76386.83      1478.50 o
  -2  10  12      28855.91      29678.05       493.42 o
   0  10  12       2589.54       4319.08       157.49 o
   2  10  12       3820.56       4211.13       128.61 o
   4  10  12       5905.79      10602.89       393.47 o
   6  10  12        100.83        368.75        56.96 o
   8  10  12       4225.45       4957.20       179.09 o
  10  10  12        129.18       1474.56       194.95 o
  12  10  12      12164.75      10441.14       305.94 o
  14  10  12       8541.53       5560.34       275.66 o
  16  10  12       3937.40       3263.82       214.03 o
  18  10  12       1535.89       3067.77       241.70 o
  20  10  12       3018.17       4502.77       254.84 o
  22  10  12       4522.86       2885.37       206.53 o
  24  10  12       2013.42       1668.54       188.31 o
  26  10  12        169.93        177.40       138.18 o
 -31  11  12        893.67        912.43       126.20 o
 -29  11  12        437.06        400.50       110.91 o
 -27  11  12         38.79        109.91        93.85 o
 -25  11  12        919.89       1425.48       119.05 o
 -23  11  12      31689.18      32554.79       901.53 o
 -21  11  12       2494.64       3446.80       193.85 o
 -19  11  12      15155.33      16210.42       407.74 o
 -17  11  12      18364.40      15526.59       393.49 o
 -15  11  12      28739.87      31360.03       735.40 o
 -13  11  12       3695.69       4894.20       153.23 o
 -11  11  12      39033.17      37604.15       716.19 o
  -9  11  12       1225.37       1017.06        51.48 o
  -7  11  12      32241.48      33285.36       553.01 o
  -5  11  12      76311.84      82661.63      1606.01 o
  -3  11  12      79246.08      79032.27      1466.84 o
  -1  11  12      41956.09      43076.11       788.19 o
   1  11  12       5135.59       8680.27       194.91 o
   3  11  12      89952.59      84392.05      2278.63 o
   5  11  12      83671.73      85091.76      2514.72 o
   7  11  12       2564.87       1619.64       115.54 o
   9  11  12       8782.33       9096.87       275.78 o
  11  11  12      35953.83      36648.55      1189.39 o
  13  11  12       7826.20       7156.11       239.12 o
  15  11  12       2543.96       2713.08       235.59 o
  17  11  12       1295.77       1917.55       154.33 o
  19  11  12       9724.79       9154.93       655.95 o
  21  11  12       9226.10       9219.08       401.13 o
  23  11  12        972.68        649.14       145.47 o
  25  11  12       1368.02        815.31       161.98 o
 -30  12  12       1260.70       1540.77       224.94 o
 -28  12  12       5490.13       4337.30       222.58 o
 -26  12  12      10331.13       9576.24       348.72 o
 -24  12  12       1109.24        751.05       105.70 o
 -22  12  12        486.85        337.75        91.47 o
 -20  12  12      15348.67      15463.05       480.30 o
 -18  12  12      18947.39      20038.02       516.31 o
 -16  12  12      22414.54      21730.58       606.85 o
 -14  12  12       7255.28       7560.27       256.98 o
 -12  12  12      34275.79      31544.37       852.17 o
 -10  12  12      45462.42      46362.98      1225.89 o
  -8  12  12          2.09        -41.20        41.20 o
  -6  12  12       8530.29       7538.31       221.95 o
  -4  12  12       1408.68       3196.76       129.06 o
  -2  12  12        223.86        557.10        68.63 o
   0  12  12         17.65         91.72        61.57 o
   2  12  12       5179.11       5269.96       203.27 o
   4  12  12        537.93       1765.75       107.89 o
   6  12  12      17848.54      20226.13       547.15 o
   8  12  12       2441.61       4037.41       270.43 o
  10  12  12      12546.79      12312.00       352.04 o
  12  12  12       3410.01       1734.68       108.90 o
  14  12  12       2773.11       2107.44       114.03 o
  16  12  12         10.48        -93.25        93.25 o
  18  12  12        755.93       2071.72       175.60 o
  20  12  12        164.63        809.53       140.09 o
  22  12  12       2612.43       2947.59       232.88 o
 -27  13  12        128.20        517.48       106.50 o
 -25  13  12      10052.54       8436.38       335.92 o
 -23  13  12        246.46        212.46        97.10 o
 -21  13  12       6522.51       7896.94       315.32 o
 -19  13  12      27180.65      27375.80       836.82 o
 -17  13  12      29371.99      30400.26       827.47 o
 -15  13  12       2816.90       2476.55       154.35 o
 -13  13  12         87.21        239.14        64.82 o
 -11  13  12       2180.61       4086.67       179.90 o
  -9  13  12      32552.35      36127.76      1184.71 o
  -7  13  12          1.34        -50.37        50.37 o
  -5  13  12      20075.42      20434.52       567.84 o
  -3  13  12      66385.42      64672.84      2085.71 o
  -1  13  12        205.49        126.29        67.09 o
   1  13  12        246.73        378.29        71.85 o
   3  13  12      42403.46      39821.16      1086.91 o
   5  13  12       1855.07       1193.05       103.49 o
   7  13  12        485.81       1095.37       119.54 o
   9  13  12       7188.66       6512.31       256.19 o
  11  13  12      23386.78      23447.17       671.98 o
  13  13  12       2196.42       2328.22       139.27 o
  15  13  12       2031.28       1530.27       106.20 o
  17  13  12       2926.52       3057.53       507.10 o
  19  13  12       4794.18       5042.44       301.64 o
  21  13  12        217.85        226.84       121.28 o
 -24  14  12      18903.35      17516.20       738.15 o
 -22  14  12       2005.75       1868.06       145.56 o
 -20  14  12        123.72        108.44        87.89 o
 -18  14  12       2078.41       1448.65       152.16 o
 -16  14  12       4413.15       4761.83       197.73 o
 -14  14  12       1734.39        934.36        81.67 o
 -12  14  12       4309.77       3756.07       172.71 o
 -10  14  12       9199.59      11407.88       423.87 o
  -8  14  12        336.45        827.99        90.54 o
  -6  14  12       7890.92       6896.25       243.43 o
  -4  14  12       2164.10       1825.79       140.38 o
  -2  14  12          0.06        220.29        74.72 o
   0  14  12       1059.52        893.29        99.48 o
   2  14  12       2064.88       1513.30       110.96 o
   4  14  12       3960.04       3556.01       182.06 o
   6  14  12       1153.45        898.22        94.53 o
   8  14  12      13499.14      11852.27       396.53 o
  10  14  12      13676.74      13476.56       441.69 o
  12  14  12       1982.50       1943.98       126.76 o
  14  14  12       6841.57       8506.58       319.39 o
  16  14  12        350.82        558.88        59.49 o
  18  14  12       2665.05       3129.98       319.66 o
 -19  15  12        346.62        606.49       108.67 o
 -17  15  12      28169.29      29579.82       871.75 o
 -15  15  12         44.17         75.42        59.48 o
 -13  15  12        177.10        199.54        65.32 o
 -11  15  12       6507.40       6718.65       289.62 o
  -9  15  12      22031.40      22713.75       772.10 o
  -7  15  12       3166.82       2906.96       174.55 o
  -5  15  12       4989.50       5162.36       198.77 o
  -3  15  12       5458.04       7009.39       220.31 o
  -1  15  12        249.25         96.26        72.35 o
   1  15  12       1663.26       1296.02       106.88 o
   3  15  12      20581.50      18578.07       741.90 o
   5  15  12       2682.22       2617.02       230.10 o
   7  15  12       4084.63       2853.64       170.62 o
   9  15  12        131.09        448.15        82.44 o
  11  15  12       2251.90       4436.34       227.24 o
  13  15  12        333.35        593.79        79.89 o
 -14  16  12      10015.72       8876.67       306.75 o
 -12  16  12        730.38        610.82        89.10 o
 -10  16  12       6346.04       7067.53       300.49 o
  -8  16  12       7378.17       7571.49       312.35 o
  -6  16  12       1993.66       2997.71       199.67 o
  -4  16  12         61.85         28.54        56.48 o
  -2  16  12       1200.29       2643.17       166.68 o
   0  16  12        310.43       1009.88       110.37 o
   2  16  12        129.50         85.19        73.67 o
   4  16  12       2461.62       3484.27       199.03 o
   6  16  12        238.69        226.72        79.78 o
   8  16  12         65.19         99.67        81.36 o
 -41   1  13       3249.34       3696.30       378.67 o
 -39   1  13       1268.00       2528.43       596.50 o
 -37   1  13       2002.63       2371.08       243.36 o
 -35   1  13      16884.00      15741.17       815.84 o
 -33   1  13         20.02       -148.88       148.88 o
 -31   1  13      10412.61      12475.71       472.77 o
 -29   1  13        298.45        -53.10        53.10 o
 -27   1  13       7784.80       6665.68       147.15 o
 -25   1  13      10322.47       9260.13       227.83 o
 -23   1  13      20188.47      20641.73       365.82 o
 -21   1  13     111669.77     121531.62      4451.31 o
 -19   1  13      21471.64      21461.02       377.00 o
 -17   1  13      36382.60      40891.02       695.33 o
 -15   1  13     134744.03     118809.02      7618.12 o
 -13   1  13      20105.40      27675.69       463.14 o
  -7   1  13       4041.14       5839.83       114.22 o
  -5   1  13      86648.97      98235.98      6126.86 o
  -3   1  13      92148.34      91183.24      4022.99 o
   3   1  13      20892.96      25282.18       553.98 o
   5   1  13      24401.38      23915.02       624.37 o
  11   1  13       9796.15       6239.82       210.23 o
  15   1  13       7411.10       9859.42       290.48 o
  17   1  13      91143.46      85370.57      2476.96 o
  19   1  13       6980.37       7902.74       349.13 o
  21   1  13       2018.49       6569.80       224.80 o
  23   1  13      26118.10      28553.82       864.44 o
  25   1  13      22749.65      22164.16       882.31 o
  27   1  13       8343.17       7121.60       519.30 o
  29   1  13       1244.60        764.98       196.63 o
  31   1  13      21669.11      21900.72      1122.53 o
  33   1  13      10494.04       9384.79       606.51 o
 -40   2  13        199.05        752.09       223.69 o
 -38   2  13      15031.42      14559.37       777.40 o
 -36   2  13       1305.66        347.60       179.27 o
 -34   2  13        608.65         78.85       128.65 o
 -32   2  13         39.09        352.27       148.10 o
 -30   2  13      13829.80      16417.38       516.45 o
 -28   2  13         27.28        -42.25        42.25 o
 -26   2  13       1581.96       1598.03        62.45 o
 -24   2  13        377.99        577.12        46.09 o
 -22   2  13      11131.23       9001.13       178.31 o
 -20   2  13      17593.57      17529.34       312.70 o
 -18   2  13       1330.85       1782.36        61.91 o
 -16   2  13       1199.86       1704.84        54.57 o
 -14   2  13      13500.24      14431.21       244.30 o
 -12   2  13      16276.80      25830.28       419.20 o
 -10   2  13     112677.41      99051.77      8203.52 o
  -6   2  13        377.85       7954.23       165.69 o
  -4   2  13        601.65       3610.93        89.00 o
   0   2  13      55887.55      54942.99      1238.38 o
   2   2  13        351.87        530.09        36.52 o
   4   2  13     100561.36     114257.67      3595.63 o
   8   2  13      50213.14      47271.43      1377.13 o
  10   2  13       1593.49       6225.39       185.43 o
  12   2  13       1189.02       4958.88       158.38 o
  14   2  13        980.72        301.93        58.79 o
  16   2  13       1100.88        390.89        68.36 o
  18   2  13       9175.29       9130.37       287.49 o
  20   2  13       4736.63       4267.71       220.40 o
  22   2  13       3708.93       4941.31       419.66 o
  24   2  13        246.42       3212.93       220.65 o
  26   2  13       1582.32       1631.89       172.11 o
  28   2  13      37892.38      38609.66      1480.90 o
  30   2  13       8283.97       7260.74       372.21 o
  32   2  13      10373.18       8516.29       412.76 o
  34   2  13        161.85        224.52       180.67 o
 -39   3  13        131.83        203.00       164.86 o
 -37   3  13       6068.34       5402.00       408.84 o
 -35   3  13       2669.36        977.36       148.21 o
 -33   3  13       2640.78       3193.94       260.73 o
 -31   3  13       3063.74       5173.09       347.23 o
 -29   3  13      23275.38      22649.98       704.28 o
 -27   3  13      28366.06      27544.94       486.55 o
 -25   3  13       5350.27       6792.66       150.80 o
 -23   3  13      29945.55      27063.21       457.18 o
 -21   3  13       3615.25       6162.33       137.84 o
 -19   3  13      12345.99      12298.81       228.37 o
 -17   3  13       2727.32       2894.07        80.07 o
 -15   3  13      43008.63      50121.43       798.71 o
 -13   3  13      33520.71      31304.75       504.40 o
  -9   3  13      76707.92      75691.70      1813.74 o
  -7   3  13      25892.18      36277.58       669.00 o
   1   3  13       2181.75       6886.95       193.47 o
   7   3  13      78749.31      78089.42      2890.59 o
   9   3  13        351.71       1932.72        84.24 o
  11   3  13      15968.20      16476.97       379.56 o
  13   3  13      43892.94      34762.24       871.39 o
  15   3  13       1895.49       1984.34       140.76 o
  17   3  13       2654.09       2749.85       119.35 o
  19   3  13      43624.39      46062.62      1245.26 o
  21   3  13      52504.63      49737.18      1342.72 o
  23   3  13      63030.44      62575.85      2488.14 o
  25   3  13      19702.33      21519.56       758.54 o
  27   3  13      61177.58      66332.35      2533.04 o
  29   3  13       1529.74       2385.76       199.40 o
  31   3  13        243.72       1286.29       161.35 o
  33   3  13       8729.13       7434.42       396.78 o
 -40   4  13        207.01        -50.56       160.96 o
 -38   4  13         30.54       -149.35       149.35 o
 -36   4  13        567.15        330.84       127.97 o
 -34   4  13      15463.01      15836.82       578.42 o
 -32   4  13        991.05       1023.10       113.69 o
 -30   4  13       1068.31       1774.08       144.93 o
 -28   4  13         64.84         74.55        59.30 o
 -26   4  13       4953.77       6381.45       161.17 o
 -24   4  13      22993.03      22477.36       417.58 o
 -22   4  13     103914.84     103999.34      2196.97 o
 -20   4  13        626.30       1724.54       310.50 o
 -18   4  13      13647.12      12607.41       233.86 o
 -16   4  13       1144.46       1250.52        95.87 o
 -14   4  13     124641.46     124311.66      4498.32 o
 -12   4  13      99155.91     107006.61      3028.66 o
 -10   4  13       2352.80       2682.37        98.19 o
  -8   4  13      21661.79      16390.97       285.00 o
  -6   4  13      97400.28      94278.00      4246.73 o
  -2   4  13      16436.32      14132.48       369.96 o
   0   4  13      42658.29      34577.80       649.09 o
   2   4  13       1889.99        960.14        67.50 o
   4   4  13     107867.94      94058.33      6023.74 o
   6   4  13      70319.94      62549.72      2342.05 o
   8   4  13       1805.94       3111.92       130.79 o
  10   4  13      69274.88      66576.22      1935.62 o
  12   4  13       1034.62        853.17        75.49 o
  14   4  13       5433.71       6068.39       270.46 o
  16   4  13        314.10        -51.96        51.96 o
  18   4  13       1159.88       1582.52       104.14 o
  20   4  13       2468.27       5016.86       200.07 o
  22   4  13       1549.11       1521.92       138.87 o
  24   4  13         24.71        230.35        94.67 o
  26   4  13       6438.38       7907.58       348.11 o
  28   4  13       1210.13       1378.61       200.80 o
  30   4  13        594.09        906.89       155.05 o
  32   4  13       8275.80       6144.04       374.20 o
 -39   5  13        847.80        907.75       164.88 o
 -37   5  13       3365.74       2768.07       245.01 o
 -35   5  13        859.22        730.52       129.16 o
 -33   5  13       1495.43        586.57       108.33 o
 -31   5  13       2714.22       2786.96       245.15 o
 -29   5  13      15884.13      14489.85       401.17 o
 -27   5  13        358.41        -65.25        65.25 o
 -25   5  13      43222.60      44583.63       909.00 o
 -23   5  13      19876.79      19225.11       393.58 o
 -21   5  13         40.94       3198.85       124.08 o
 -19   5  13      78441.91      80161.21      1612.52 o
 -17   5  13      13821.24      20681.32       432.13 o
 -15   5  13     104803.30     103135.09      2683.59 o
 -13   5  13      16996.11      18028.83       294.11 o
 -11   5  13       3890.20       5570.40       152.17 o
  -3   5  13        484.72       2731.37       113.28 o
  -1   5  13      82755.30      86963.25      1831.63 o
   1   5  13     155909.72     150571.16      6681.29 o
   3   5  13      50059.06      54305.33      1335.52 o
   7   5  13       8599.31      11878.75       312.80 o
   9   5  13      21582.30      20216.64       568.64 o
  11   5  13       1320.04       1623.19        84.50 o
  13   5  13      73770.08      73941.10      2149.20 o
  15   5  13        320.72       1280.67       125.17 o
  17   5  13      39431.88      36406.16       918.02 o
  19   5  13      37956.75      36280.31       919.16 o
  21   5  13       4569.99       4988.09       201.83 o
  23   5  13       2132.66       1929.40       148.52 o
  25   5  13      18588.31      19244.94       688.30 o
  27   5  13      23252.73      24604.03       856.16 o
  29   5  13      10305.87       9143.46       466.12 o
  31   5  13       1044.43       1478.61       169.59 o
 -38   6  13       1100.90        806.90       133.47 o
 -36   6  13        151.61         97.46       113.74 o
 -34   6  13       3423.29       4252.82       202.65 o
 -32   6  13      14515.22      13556.90       502.68 o
 -30   6  13        131.01        -68.48        68.48 o
 -28   6  13      35743.83      36284.12       902.59 o
 -26   6  13       7372.97       8830.09       271.73 o
 -24   6  13        234.40        -49.28        49.28 o
 -22   6  13      12798.47      12155.90       264.19 o
 -20   6  13       8971.19      10554.65       224.53 o
 -18   6  13      32244.13      31313.15       508.72 o
 -16   6  13      19995.31      19063.59       320.63 o
 -14   6  13      93335.73      97714.50      2198.73 o
 -12   6  13      87374.23      96619.52      1938.98 o
 -10   6  13      13634.23      11164.42       243.69 o
  -8   6  13     205683.64     213764.22     13389.61 o
  -6   6  13     138417.44     145788.95      5257.61 o
  -4   6  13      20480.23      20914.27       361.43 o
  -2   6  13      69247.42      72723.85      1396.45 o
   0   6  13       3151.59       4352.83        98.98 o
   2   6  13      15847.09      12094.16       266.43 o
   4   6  13      38637.08      34154.80       709.43 o
   6   6  13     147538.31     142611.92      6546.71 o
   8   6  13      60204.64      51658.96      1809.89 o
  10   6  13       2106.35       1731.04        90.96 o
  12   6  13      26574.72      24915.74       603.24 o
  14   6  13        624.35       2015.52       106.73 o
  16   6  13      11770.60      12856.38       393.80 o
  18   6  13       1542.39        942.20        72.54 o
  20   6  13      22958.04      23873.66       669.18 o
  22   6  13       2288.70       2527.04       148.75 o
  24   6  13       1905.55       2479.96       129.86 o
  26   6  13       5142.21       4228.64       277.86 o
  28   6  13      15363.60      14724.22       544.64 o
  30   6  13       1175.87       1066.77       101.30 o
  32   6  13        199.81         18.70       101.83 o
 -37   7  13          6.70         59.54       122.13 o
 -35   7  13         22.83        316.51       118.63 o
 -33   7  13       2669.86       1380.21       131.68 o
 -31   7  13        962.78       1099.91       115.82 o
 -29   7  13        563.13        330.11        65.35 o
 -27   7  13       2008.64        980.28        84.78 o
 -25   7  13      10604.54      11523.39       421.38 o
 -23   7  13       8135.23       6859.37       170.17 o
 -21   7  13       3567.55       5978.29       303.78 o
 -19   7  13      81571.27      79345.54      1400.19 o
 -17   7  13      11058.01      17888.17       433.90 o
 -15   7  13     216846.84     193960.05      7447.42 o
 -13   7  13       1117.22       5795.73       160.10 o
 -11   7  13     158654.61     158530.19      4453.17 o
  -9   7  13     103282.55      98869.89      3205.64 o
  -7   7  13      60867.15      70241.16      1289.62 o
  -5   7  13       7708.03      14625.95       295.56 o
  -3   7  13      35736.11      39604.56       685.83 o
  -1   7  13       3256.13       4976.39       115.04 o
   1   7  13       3615.57       3755.10       116.15 o
   3   7  13      21395.22      19852.46       415.01 o
   5   7  13       3641.83       2008.26        86.07 o
   7   7  13      14645.88      14523.86       349.66 o
   9   7  13     107461.58     114123.70      3671.03 o
  11   7  13      18884.40      20441.18       509.07 o
  13   7  13      50466.92      49628.40      1237.64 o
  15   7  13      10670.29       9789.03       284.21 o
  17   7  13      15587.77      20184.47       603.53 o
  19   7  13      55800.10      52872.27      1422.44 o
  21   7  13       2255.73       2680.82       209.01 o
  23   7  13      22911.38      22848.45       824.34 o
  25   7  13        468.24        107.07       118.28 o
  27   7  13      10269.74       8721.03       314.77 o
  29   7  13       3435.97       2076.82       169.48 o
  31   7  13       9921.33       8849.24       360.37 o
 -36   8  13       3454.44       4017.75       268.86 o
 -34   8  13        688.90        607.81       121.05 o
 -32   8  13      13003.11      12966.21       457.91 o
 -30   8  13       4926.40       3750.23       221.71 o
 -28   8  13      14998.15      12266.12       320.39 o
 -26   8  13       5619.36       5629.19       235.55 o
 -24   8  13       9082.69       7067.61       225.01 o
 -22   8  13      18525.30      18872.45       466.16 o
 -20   8  13      10685.63      11630.10       234.10 o
 -18   8  13      40789.48      42347.46       865.89 o
 -16   8  13      27684.33      25829.66       508.08 o
 -14   8  13      28477.18      31667.40       518.01 o
 -12   8  13         61.96        250.66        38.66 o
 -10   8  13       1106.03       3565.24        93.95 o
  -8   8  13      48833.80      55878.51      1018.76 o
  -6   8  13       5154.05       5623.23       167.16 o
  -4   8  13      36358.44      31693.13       612.46 o
  -2   8  13       4910.19       6748.56       207.53 o
   0   8  13      55209.62      58134.82      1187.80 o
   2   8  13      81044.32      81257.21      2256.98 o
   4   8  13      29879.85      34357.06       722.56 o
   6   8  13      21446.17      18387.49       457.99 o
   8   8  13      20332.80      20028.04       534.90 o
  10   8  13         39.42       1904.12       106.36 o
  12   8  13       7453.04       8957.39       304.28 o
  14   8  13      13655.90      13339.56       341.81 o
  16   8  13       7900.82       8716.43       530.13 o
  18   8  13       5581.90       4825.98       252.72 o
  20   8  13       5828.73       5358.72       278.60 o
  22   8  13        139.01        -59.11       121.27 o
  24   8  13      13707.08      15670.19       658.10 o
  26   8  13       3347.31       3813.08       306.17 o
  28   8  13       1160.03       1473.23       226.71 o
  30   8  13        750.69        967.27       205.90 o
 -35   9  13        659.48        412.70       114.00 o
 -33   9  13        161.18         33.97       108.06 o
 -31   9  13        916.82        689.68       170.82 o
 -29   9  13       7743.38       6499.98       251.82 o
 -27   9  13        486.14        878.83       102.13 o
 -25   9  13      30973.88      30335.78       768.66 o
 -23   9  13       7418.34       7078.85       210.54 o
 -21   9  13       1927.14       2319.30       106.91 o
 -19   9  13       1346.46       1608.90        83.46 o
 -17   9  13      16440.33      15862.28       366.72 o
 -15   9  13       6190.31       7181.03       258.66 o
 -13   9  13       2472.67       3284.69       116.19 o
 -11   9  13      27436.16      36184.74       677.17 o
  -9   9  13      53434.99      53897.40       896.53 o
  -7   9  13        309.45       3941.61       140.89 o
  -5   9  13        924.94        542.32        45.64 o
  -3   9  13       7542.66       9289.49       358.91 o
  -1   9  13     152332.02     144647.06      3739.84 o
   1   9  13      56663.41      60219.01      1232.64 o
   3   9  13      27180.45      25741.86       620.10 o
   5   9  13         30.36        147.03        45.85 o
   7   9  13      55764.57      59297.20      2054.98 o
   9   9  13      22516.46      23862.12       655.69 o
  11   9  13       9039.33       8307.23       255.44 o
  13   9  13      46578.61      43668.56      1194.11 o
  15   9  13      27868.16      24596.43       724.02 o
  17   9  13      27719.52      29950.00       859.25 o
  19   9  13      23058.71      22234.80       730.76 o
  21   9  13      22220.96      24547.24      1567.58 o
  23   9  13      11817.37       9422.15       451.36 o
  25   9  13         10.74        146.02       132.97 o
  27   9  13       1824.19       1843.22       191.84 o
 -32  10  13         20.75         90.94       112.97 o
 -30  10  13        997.41        209.91       107.86 o
 -28  10  13        782.74        728.92       109.71 o
 -26  10  13      28390.63      28099.60       785.33 o
 -24  10  13       5818.08       5835.23       251.00 o
 -22  10  13       4892.82       4756.33       159.22 o
 -20  10  13      13088.05      10415.84       272.95 o
 -18  10  13       5761.41       6014.45       250.09 o
 -16  10  13       8224.95       8188.56       213.00 o
 -14  10  13       7255.83       8137.57       245.66 o
 -12  10  13      18224.74      16132.06       290.90 o
 -10  10  13       2685.34       2670.19        78.13 o
  -8  10  13      57713.74      64095.77       994.28 o
  -6  10  13       4179.54       3999.17       111.46 o
  -4  10  13      11074.25      10346.96       226.78 o
  -2  10  13      33945.97      36013.66       623.54 o
   0  10  13       9887.97      11429.16       252.67 o
   2  10  13      16147.35      15232.83       312.91 o
   4  10  13       2100.46       3379.65       120.64 o
   6  10  13        229.87        395.55        59.61 o
   8  10  13     154901.42     145833.86      5397.39 o
  10  10  13       2932.63       6584.35       410.53 o
  12  10  13      14363.35      12550.48       361.72 o
  14  10  13        676.35        517.77        62.02 o
  16  10  13      20426.12      23202.32       891.11 o
  18  10  13       5081.42       5159.45       285.43 o
  20  10  13        336.31        995.04       136.98 o
  22  10  13          3.73       -125.25       125.25 o
  24  10  13         40.96       -126.35       126.35 o
  26  10  13       6578.57       5238.51       335.13 o
 -31  11  13        407.30        315.57       108.93 o
 -29  11  13          5.64       -101.06       101.06 o
 -27  11  13        229.44        155.19        94.50 o
 -25  11  13       6353.75       5648.59       251.17 o
 -23  11  13        193.25        214.75        90.89 o
 -21  11  13      14392.98      15978.85       405.10 o
 -19  11  13       1363.09       1851.07       101.44 o
 -17  11  13      11247.32      12767.63       366.60 o
 -15  11  13          7.64        -61.81        61.81 o
 -13  11  13      81397.44      88001.38      2122.07 o
 -11  11  13      25874.42      23997.27       485.58 o
  -9  11  13      13119.96      13448.22       260.56 o
  -7  11  13      59820.36      67693.43      1320.14 o
  -5  11  13      67522.77      66548.55      1299.24 o
  -3  11  13       1075.76       1504.94        97.63 o
  -1  11  13      65284.26      61619.68      1210.75 o
   1  11  13      15866.83      18656.16       385.44 o
   3  11  13      10936.16      14302.51       411.33 o
   5  11  13      92970.99      88171.17      3063.98 o
   7  11  13         67.93        518.91        64.42 o
   9  11  13      26685.58      29666.50       721.80 o
  11  11  13        568.51        454.65        82.56 o
  13  11  13      30878.96      34384.91       830.16 o
  15  11  13        424.18        465.60        90.53 o
  17  11  13      31974.58      29594.43       986.37 o
  19  11  13       9368.11      10881.34       695.20 o
  21  11  13      41384.32      41577.47      1270.08 o
  23  11  13      10147.48      10169.25       492.17 o
  25  11  13       4339.09       4294.91       518.42 o
 -28  12  13       3402.70       2874.55       174.84 o
 -26  12  13      11229.61      10232.43       422.87 o
 -24  12  13       2249.38       1804.83       130.05 o
 -22  12  13      14170.39      14358.18       482.10 o
 -20  12  13      23501.66      23066.25       588.24 o
 -18  12  13      14929.52      14835.94       618.67 o
 -16  12  13      18509.64      18211.68       519.47 o
 -14  12  13       4003.95       2838.04       166.96 o
 -12  12  13      25249.52      22179.03       616.13 o
 -10  12  13      11628.19      13036.91       410.62 o
  -8  12  13       5694.07       6242.27       216.20 o
  -6  12  13      16001.15      16461.63       413.38 o
  -4  12  13        948.87       1342.06        79.84 o
  -2  12  13      21843.44      18814.77       545.42 o
   0  12  13      14106.79      12643.10       396.88 o
   2  12  13          2.74        551.99        70.74 o
   4  12  13       4440.62       4844.69       188.71 o
   6  12  13       1585.28       2383.00       156.67 o
   8  12  13      20951.35      19819.51       511.45 o
  10  12  13        295.27        493.85        68.04 o
  12  12  13       3662.59       3720.06       158.48 o
  14  12  13       7209.00       7161.56       240.26 o
  16  12  13         57.34        -87.95       104.65 o
  18  12  13       1605.65       1676.65       201.62 o
  20  12  13         23.06        -29.15       106.47 o
  22  12  13       3008.98       2693.63       207.45 o
 -27  13  13       2915.47       2804.65       321.62 o
 -25  13  13        371.30        445.58       105.18 o
 -23  13  13         84.96        241.46        91.92 o
 -21  13  13        251.36       1017.62       133.17 o
 -19  13  13      16405.69      16288.30       474.03 o
 -17  13  13       4814.88       4985.22       256.92 o
 -15  13  13       6757.19       6853.00       252.88 o
 -13  13  13        835.92       1259.52       107.84 o
 -11  13  13       2306.72       2471.27       140.24 o
  -9  13  13       2500.55       3132.85       181.29 o
  -7  13  13       1001.38       1446.69       100.57 o
  -5  13  13      26019.66      25237.58       691.73 o
  -3  13  13        110.73         15.24        47.55 o
  -1  13  13        206.91        148.19        67.62 o
   1  13  13      10344.42      10638.39       385.44 o
   3  13  13      31171.81      29820.12      1002.07 o
   5  13  13      16122.49      16912.42       515.50 o
   7  13  13       3489.81       5090.11       232.00 o
   9  13  13      39895.75      38764.00       990.03 o
  11  13  13       1662.91       2300.05       130.91 o
  13  13  13      22419.54      22179.63       601.40 o
  15  13  13       2202.50       3392.02       228.75 o
  17  13  13       5202.50       4979.60       297.57 o
  19  13  13       2764.62       1734.12       175.26 o
 -22  14  13        340.70        280.49       104.90 o
 -20  14  13       3063.63       2226.89       152.57 o
 -18  14  13      18392.99      18670.44       570.99 o
 -16  14  13       2344.82       3554.68       172.23 o
 -14  14  13          5.04        -19.74        63.08 o
 -12  14  13       1735.45       2317.42       193.43 o
 -10  14  13       7203.90       6572.36       282.45 o
  -8  14  13        359.46        803.21        88.58 o
  -6  14  13      32471.65      32220.08       940.96 o
  -4  14  13      19493.72      19395.22       585.91 o
  -2  14  13      18130.15      18614.53       594.18 o
   0  14  13      13754.65      14637.97       644.24 o
   2  14  13       8202.31       8341.39       418.49 o
   4  14  13      26416.30      25975.68       802.82 o
   6  14  13        160.85        905.25        94.98 o
   8  14  13         19.42        520.81        89.63 o
  10  14  13       4086.72       5426.54       260.85 o
  12  14  13       1563.86       1100.47       105.44 o
  14  14  13       1271.08        890.17        87.31 o
  16  14  13        297.03        287.55        54.01 o
 -19  15  13      14878.41      15875.35       702.46 o
 -17  15  13      16948.52      14381.03       454.71 o
 -15  15  13         31.65        164.48        67.34 o
 -13  15  13        416.03        422.09        70.92 o
 -11  15  13          1.01        338.04        81.57 o
  -9  15  13       1619.75       2005.87       147.32 o
  -7  15  13      32478.19      33585.45      1108.76 o
  -5  15  13      25964.93      25210.96       745.90 o
  -3  15  13        389.55        392.20        77.59 o
  -1  15  13        817.27        587.42        86.61 o
   1  15  13       2938.96       3352.37       188.88 o
   3  15  13      11195.90       9445.61       423.25 o
   5  15  13       2145.14       1535.26       122.76 o
   7  15  13       8872.46       6517.66       309.62 o
   9  15  13      35865.43      35229.98      1067.09 o
  11  15  13      13817.68      11722.28       422.42 o
  13  15  13       4443.57       3153.39       175.29 o
 -14  16  13      27543.65      26766.24       881.19 o
 -12  16  13       1830.50       1837.31       210.94 o
 -10  16  13      24263.03      23853.27       808.71 o
  -8  16  13       2375.14       1349.18       109.41 o
  -6  16  13       3319.42       3328.12       189.99 o
  -4  16  13       1083.60        514.06        78.26 o
  -2  16  13        661.34        582.48        85.01 o
   0  16  13        661.56        727.77        92.71 o
   2  16  13       9759.35       9871.76       386.00 o
   4  16  13      11255.91      10507.62       406.77 o
   6  16  13      14406.56      13965.33       481.73 o
 -40   0  14       4611.02       4889.43       593.33 o
 -38   0  14      11073.42      12523.41       974.08 o
 -36   0  14      55866.22      57759.36      3782.09 o
 -34   0  14       5204.22       4248.51       520.35 o
 -32   0  14      26788.75      25521.72      1212.09 o
 -30   0  14        490.03        658.91       126.62 o
 -28   0  14      20420.12      23378.31       784.61 o
 -26   0  14          2.47        591.18        67.60 o
 -22   0  14      66701.01      56642.43      1364.94 o
 -20   0  14       9344.48       8343.71       235.22 o
 -18   0  14       2712.93       4266.29       231.20 o
 -14   0  14      19583.71      25545.67       586.47 o
 -12   0  14      25415.05      29628.71       720.83 o
 -10   0  14       7310.63       5918.79       161.90 o
  -8   0  14      73653.76      61829.82      6082.44 o
  -4   0  14      49339.57      44145.42      1153.54 o
  -2   0  14      83880.38      95497.77      5974.56 o
   4   0  14     124362.30     128276.95      8052.81 o
   6   0  14      72554.01      59061.13      4081.27 o
  10   0  14     108346.67      86315.35      3189.81 o
  12   0  14       5562.04      40186.05      1517.29 o
  14   0  14       7566.29       7351.05       429.29 o
  16   0  14      45470.73      42978.39      1404.05 o
  18   0  14       5485.74       4017.53       309.22 o
  20   0  14      21524.14      20693.83       842.47 o
  22   0  14      15103.32      14893.46      1045.48 o
  24   0  14       5831.62       6256.95       688.52 o
  26   0  14      14898.33      17409.67      1310.41 o
  28   0  14       4151.03       3071.36       425.17 o
  30   0  14      25033.84      25827.36      1837.11 o
  32   0  14        178.44        222.10       269.70 o
 -39   1  14      13992.69      14788.23       786.88 o
 -37   1  14         15.03         88.72       172.92 o
 -35   1  14       4869.82       4477.71       384.94 o
 -33   1  14      16289.61      13391.23       669.72 o
 -31   1  14        438.39        395.50        98.81 o
 -29   1  14       1443.74       2021.56       107.58 o
 -27   1  14       4621.84       3805.55       226.63 o
 -25   1  14      12893.74      11596.11       223.24 o
 -23   1  14       1296.00       1030.60        53.44 o
 -21   1  14      31082.03      33400.27       577.54 o
 -19   1  14       9167.58       9654.52       184.92 o
 -17   1  14      25977.31      28160.71       487.32 o
 -15   1  14      45712.50      48580.96       799.33 o
 -13   1  14      14363.77      10638.64       180.88 o
 -11   1  14       2761.71       2137.94        66.45 o
  -9   1  14      82916.24      76477.88      2764.71 o
  -7   1  14      15621.49      12063.58       206.30 o
  -5   1  14      49035.70      46993.61      1220.07 o
  -1   1  14       6324.32       8428.30       266.49 o
   1   1  14     100400.38      99176.94      4375.34 o
   3   1  14      17061.67      17590.18       699.46 o
   7   1  14       4099.41      11327.12       433.26 o
   9   1  14      38821.92      56000.16      1364.52 o
  11   1  14      84920.72     111362.24      7021.61 o
  13   1  14      27018.47      37468.19       936.45 o
  15   1  14      33619.85      22951.11       595.06 o
  17   1  14        554.00        313.23        70.62 o
  19   1  14      63537.25      63500.37      1562.85 o
  21   1  14       2620.21       3509.33       164.81 o
  23   1  14      31474.84      32002.62      1273.84 o
  25   1  14       3232.20       2958.96       196.61 o
  27   1  14      23997.61      23113.20      1174.37 o
  29   1  14       1445.19       2329.19       272.86 o
  31   1  14        668.23        507.02       200.34 o
  33   1  14       9266.72       8425.28       579.80 o
 -40   2  14        349.24        400.17       185.57 o
 -38   2  14        673.70        322.80       175.33 o
 -36   2  14       1089.81        955.26       190.17 o
 -34   2  14       3300.77       3050.32       316.07 o
 -32   2  14      12598.42      12962.04       560.83 o
 -30   2  14      26363.20      24895.17       672.18 o
 -28   2  14        323.42        120.09        55.27 o
 -26   2  14       5486.74       4260.31       129.89 o
 -24   2  14      74261.05      76666.77      1300.64 o
 -22   2  14      21744.58      20330.71       362.31 o
 -20   2  14       8812.45       6448.68       150.10 o
 -18   2  14      27224.51      29611.84       512.27 o
 -16   2  14      95703.57     104083.62      6682.11 o
 -14   2  14     114248.88     117504.96      7389.67 o
 -12   2  14      79430.03      83453.59      3749.77 o
 -10   2  14       9608.55       3770.60        85.69 o
  -8   2  14      13987.10      15259.02       257.25 o
  -6   2  14       6326.76       6719.23       180.76 o
  -2   2  14      50120.94      44936.63      1429.07 o
   0   2  14       5926.64       5044.80       179.52 o
   2   2  14        692.07       1159.95        67.23 o
   4   2  14      20135.06      30193.64       819.64 o
   6   2  14      36111.72      34157.29       913.50 o
   8   2  14       5355.80       6327.00       509.21 o
  10   2  14        865.20       5385.34       203.42 o
  12   2  14        720.25       7143.05       429.91 o
  14   2  14      16646.21      18065.45       481.88 o
  16   2  14       3369.68       1631.51       154.37 o
  18   2  14        890.02       1841.72       159.87 o
  20   2  14       7725.90      10287.50       310.65 o
  22   2  14        315.29       4076.37       284.53 o
  24   2  14      10753.89       7860.39       349.32 o
  26   2  14       6593.96       8087.92       465.97 o
  28   2  14       7719.44       7651.00       397.27 o
  30   2  14       1665.32       1144.46       140.11 o
  32   2  14       2694.09       2665.70       279.00 o
 -39   3  14       1369.15        967.44       191.99 o
 -37   3  14         31.72       -150.66       150.66 o
 -35   3  14         88.77        -46.69       127.64 o
 -33   3  14       5173.62       4888.52       306.29 o
 -31   3  14        564.09        642.16       120.60 o
 -29   3  14      12632.29      12144.08       371.49 o
 -27   3  14      39855.74      41674.54       746.04 o
 -25   3  14          3.17         96.44        41.44 o
 -23   3  14      14204.34      14809.41       272.91 o
 -21   3  14      64908.31      61318.49      1127.01 o
 -19   3  14      36772.94      41868.91       718.54 o
 -17   3  14       2040.54       1163.11        52.38 o
 -15   3  14      14648.07      14513.50       253.89 o
 -13   3  14      82534.88      76982.49      2185.42 o
 -11   3  14        100.53       2682.72        80.08 o
  -9   3  14      33467.12      31736.15       511.64 o
  -7   3  14       1567.96       4026.58       111.99 o
  -5   3  14       1271.14       2984.55       111.50 o
  -1   3  14        285.00       2382.33        78.58 o
   1   3  14      63957.01      61019.40      1474.96 o
   3   3  14     144285.62     148612.02      9290.23 o
   5   3  14      15339.85      14449.60       407.84 o
   7   3  14       1593.17       3975.59       321.05 o
   9   3  14      46771.66      40933.86      1012.36 o
  11   3  14      50376.09      40275.16      1000.46 o
  13   3  14      35641.51      31188.33       733.15 o
  15   3  14        409.04        316.89        56.23 o
  17   3  14       1253.28       1025.46        84.69 o
  19   3  14       2899.44       2741.27       151.60 o
  21   3  14      17240.89      19815.53       867.39 o
  23   3  14       2799.61       4452.70       438.28 o
  25   3  14       1735.28       2165.48       191.88 o
  27   3  14       1097.33       1505.57       176.80 o
  29   3  14         80.90        388.36       136.55 o
  31   3  14          0.91         97.30       130.89 o
  33   3  14       1705.30       1500.35       171.11 o
 -38   4  14       6739.46       4770.98       394.90 o
 -36   4  14       5081.27       3530.04       277.38 o
 -34   4  14         68.30        380.15       125.94 o
 -32   4  14       9112.58       6366.88       276.11 o
 -30   4  14      67583.94      70342.43      2254.77 o
 -28   4  14      18599.79      20022.27       487.50 o
 -26   4  14      84962.46      79873.45      1410.86 o
 -24   4  14       4168.54       5740.39       126.97 o
 -22   4  14       2936.34       2432.25        92.66 o
 -20   4  14        351.69        165.34        41.61 o
 -18   4  14      56124.95      56784.95      1003.49 o
 -16   4  14      38362.40      37817.84       650.51 o
 -14   4  14       4211.64       3908.06        95.18 o
 -12   4  14          6.06        374.08        34.08 o
  -8   4  14      34442.80      45226.01       722.55 o
  -4   4  14      78147.50      84818.99      3241.63 o
  -2   4  14      51170.15      50281.29      1104.73 o
   0   4  14     159418.56     179351.02     11184.45 o
   2   4  14      40222.02      46851.32      1583.56 o
   4   4  14       1068.75       8138.65       218.64 o
   6   4  14      18273.71      24519.41      1066.82 o
   8   4  14     129513.01     145169.81      5310.55 o
  10   4  14      56145.38      62152.21      1813.02 o
  12   4  14       7657.59      10131.98       352.58 o
  14   4  14      11017.89       7081.12       236.73 o
  16   4  14       8139.14       9747.35       390.99 o
  18   4  14      13837.48      16502.06       811.17 o
  20   4  14      17006.21      17883.36       732.71 o
  22   4  14       1978.58       3353.19       204.99 o
  24   4  14       2409.82       3919.60       271.72 o
  26   4  14       5467.99       9810.78      1000.20 o
  28   4  14       2088.42       1628.12       190.60 o
  30   4  14      18505.18      19679.48       827.54 o
  32   4  14       2174.60       1504.87       179.88 o
 -39   5  14       9376.95      11623.25       639.20 o
 -37   5  14        465.74        361.01       123.17 o
 -35   5  14       4679.81       5131.18       370.95 o
 -33   5  14       7810.11       5692.85       286.26 o
 -31   5  14       9600.98       9483.93       352.36 o
 -29   5  14        444.28        667.38       138.75 o
 -27   5  14      10291.56       9481.49       288.01 o
 -25   5  14       3028.49       2020.86        99.32 o
 -23   5  14        137.68        639.97        55.20 o
 -21   5  14      40760.07      33285.76       596.78 o
 -19   5  14        895.34       2150.16        79.02 o
 -17   5  14        265.63        308.74        37.16 o
 -15   5  14        116.20        310.93        34.61 o
 -13   5  14       1103.48       1594.98        57.55 o
 -11   5  14      16629.94      16149.86       274.80 o
  -9   5  14      37577.25      35110.68       567.18 o
  -7   5  14          3.02        367.05        36.49 o
  -5   5  14      17505.90      21234.76       364.12 o
  -3   5  14      66985.59      68182.52      1370.63 o
  -1   5  14      25920.53      36715.96       913.91 o
   1   5  14     114243.95     106839.45      6823.87 o
   3   5  14        662.04       4243.91       219.04 o
   5   5  14      48989.04      52773.84      1350.05 o
   7   5  14      20861.29      17066.08       397.59 o
   9   5  14       1285.95       6265.31       216.16 o
  11   5  14      11113.63      10575.41       333.82 o
  13   5  14       2260.28       1789.42        99.46 o
  15   5  14       3156.56       2620.16       121.81 o
  17   5  14       2345.81       2289.66       157.41 o
  19   5  14        546.08       1302.89        91.60 o
  21   5  14       1728.90       1906.53       111.55 o
  23   5  14      21397.96      22609.88       697.72 o
  25   5  14        686.63        705.20        93.46 o
  27   5  14       2392.88       3641.43       255.70 o
  29   5  14          3.22        137.07       129.31 o
  31   5  14       1962.21       2172.54       223.84 o
 -38   6  14       5074.87       5929.26       320.85 o
 -36   6  14       1793.87       2241.88       191.22 o
 -34   6  14        982.25        699.62       117.17 o
 -32   6  14        101.40        -73.18       100.70 o
 -30   6  14      11002.40       9915.50       395.68 o
 -28   6  14      15357.79      15258.87       461.87 o
 -26   6  14      12688.62      11083.79       322.12 o
 -24   6  14       2134.94       1225.24        70.93 o
 -22   6  14       2560.17       1260.98        66.76 o
 -20   6  14       7709.40       7260.98       200.53 o
 -18   6  14      90839.21      88376.22      1860.36 o
 -16   6  14      85241.33      94240.02      2087.07 o
 -14   6  14       4903.43       4702.20       115.39 o
 -12   6  14         56.36         75.13        31.48 o
 -10   6  14      10332.23      10438.01       184.30 o
  -8   6  14       1085.13       1728.17        80.32 o
  -6   6  14       2580.24       2542.54        74.20 o
  -4   6  14         16.40        444.85        37.89 o
  -2   6  14        115.06        565.51        38.73 o
   0   6  14      11336.74      17108.54       301.97 o
   2   6  14          5.00       1052.24        83.79 o
   4   6  14      26442.41      32723.30      1206.52 o
   6   6  14      25660.03      30421.83       706.98 o
   8   6  14        675.16       2956.31       109.95 o
  10   6  14        190.87        262.93        50.82 o
  12   6  14       1792.38       8436.48       302.91 o
  14   6  14       5194.66       7880.71       308.06 o
  16   6  14         38.46       1977.97       101.62 o
  18   6  14       2328.38       4728.60       377.79 o
  20   6  14       2072.21       2377.86       126.73 o
  22   6  14      11458.03      11062.68       346.20 o
  24   6  14      12582.31      10255.58       361.63 o
  26   6  14       6256.72       8153.27       537.70 o
  28   6  14          3.75       1020.40       115.96 o
  30   6  14       6292.17       5245.44       336.85 o
 -37   7  14        396.85        222.11       126.37 o
 -35   7  14       2318.84       3599.03       252.33 o
 -33   7  14        612.73        565.71        85.27 o
 -31   7  14        239.52        165.34       100.85 o
 -29   7  14       3905.72       3733.39       203.17 o
 -27   7  14       9457.03       8380.96       268.66 o
 -25   7  14        876.50       1504.14       112.73 o
 -23   7  14      49431.16      46136.00       992.68 o
 -21   7  14      11254.22      11234.10       240.78 o
 -19   7  14       1634.22       1464.72        67.27 o
 -17   7  14      20299.34      22074.66       359.51 o
 -15   7  14      34515.58      27227.66       609.75 o
 -13   7  14      77510.32      68540.47      1446.85 o
 -11   7  14      52657.60      49462.57       795.24 o
  -9   7  14      15206.79      15509.08       261.20 o
  -7   7  14        173.71        830.88        43.46 o
  -5   7  14      52616.71      52386.04       975.20 o
  -3   7  14       4208.72       2491.98        80.75 o
  -1   7  14      10851.12       9988.50       193.13 o
   1   7  14      10360.39      13254.82       292.98 o
   3   7  14      34845.10      34780.21       820.04 o
   5   7  14       2438.92       3897.19       211.43 o
   7   7  14     152186.72     150212.16      5525.43 o
   9   7  14       8615.86       7225.52       221.90 o
  11   7  14      23736.08      23241.85       573.02 o
  13   7  14       6692.94       7422.30       230.88 o
  15   7  14      50862.62      50155.81      1256.68 o
  17   7  14       2442.17       2322.45       135.06 o
  19   7  14       8677.20      11052.08       361.47 o
  21   7  14      37286.78      36652.05       993.85 o
  23   7  14        144.77        350.12        44.65 o
  25   7  14       2122.88       3391.78       153.75 o
  27   7  14         82.78        361.92        75.54 o
  29   7  14       1918.60       2589.47       243.71 o
 -36   8  14       8115.64       7782.62       476.60 o
 -34   8  14         16.32        144.69       111.09 o
 -32   8  14       1788.64       1634.05       204.02 o
 -30   8  14       4105.65       3840.56       253.08 o
 -28   8  14       1876.16       1435.65       103.17 o
 -26   8  14      13632.79      16700.93       476.43 o
 -24   8  14      31282.14      31871.38       746.65 o
 -22   8  14       1256.78       1821.05       103.53 o
 -20   8  14        909.06       1193.96        87.38 o
 -18   8  14      11969.92      11087.51       218.94 o
 -16   8  14       1486.22       1477.33       109.36 o
 -14   8  14      39201.94      39353.15       619.18 o
 -12   8  14      16599.24      18942.82       315.88 o
 -10   8  14      33713.98      29904.26       597.06 o
  -8   8  14        285.44        462.50        40.36 o
  -6   8  14       3438.49       5146.06       160.67 o
  -4   8  14      11108.31      11433.96       219.56 o
  -2   8  14      27802.85      29763.89       740.37 o
   0   8  14       4696.77       5051.75       168.22 o
   2   8  14      11944.26      13425.83       317.19 o
   4   8  14      23243.32      21970.83       577.15 o
   6   8  14      45571.97      49528.23      1463.77 o
   8   8  14       4586.77       7239.04       271.93 o
  10   8  14      20018.46      22947.88       607.23 o
  12   8  14      43199.18      50760.55      1367.21 o
  14   8  14       5909.79       8116.68       248.63 o
  16   8  14         63.82        604.16        66.17 o
  18   8  14       3965.04       8418.41       362.91 o
  20   8  14       7225.30       6496.32       309.55 o
  22   8  14       9306.84      11608.83       725.65 o
  24   8  14      19236.95      22050.87       808.91 o
  26   8  14        528.47        601.44       197.01 o
  28   8  14      10659.24       9669.21       550.07 o
 -33   9  14       1532.08       1230.06       147.08 o
 -31   9  14        810.48        450.85       111.22 o
 -29   9  14        225.20        111.00        90.83 o
 -27   9  14       3494.01       3906.64       332.85 o
 -25   9  14      13845.45      12776.76       320.19 o
 -23   9  14         11.12         38.38        65.34 o
 -21   9  14       1323.97        900.01        80.03 o
 -19   9  14      15991.40      17484.89       483.28 o
[truncated: 349,267 more chars]
