# Supplementary material for: Analysis of rapidly synthesized guest-filled porous complexes with synchrotron radiation: practical guidelines for the crystalline sponge method
Source: Acta Crystallogr A Found Adv. 2015 Jan 1;71(Pt 1):46–58. doi: 10.1107/S2053273314019573 (PMC4283468; doi:10.1107/S2053273314019573)
Supplement: Supplementary file 4 [file a-71-00046-menthylacetate2_asup4.hkl]

#
# h,k,l, Fc-squared, Fo-squared, sigma(Fo-squared), status flag
#
data_menthylacetate2_a
_shelx_title ' MenthylAcetate2 in P2(1)'
_shelx_refln_list_code          4
_shelx_F_calc_maximum     1121.92
_exptl_crystal_F_000     14018.50
_reflns_d_resolution_high  0.8394

loop_
 _space_group_symop_operation_xyz
 'x, y, z'
 '-x, y+1/2, -z'

_cell_length_a    34.9656
_cell_length_b    14.8683
_cell_length_c    66.9904
_cell_angle_alpha  90.000
_cell_angle_beta  104.191
_cell_angle_gamma  90.000

_shelx_F_squared_multiplier     1.000

loop_
 _refln_index_h
 _refln_index_k
 _refln_index_l
 _refln_F_squared_calc
 _refln_F_squared_meas
 _refln_F_squared_sigma
 _refln_observed_status
  28 -10   0        969.72        928.47      1835.09 o
  29 -10   0       1986.29       -513.39      1955.25 o
  30 -10   0       8855.62       9251.93      2424.95 o
  31 -10   0       3954.54       3200.49      2053.56 o
   9  -9   0      11116.49      10752.03      1206.68 o
  10  -9   0      18996.11      23793.68      2213.48 o
  11  -9   0     325810.72     346522.28     23065.62 o
  12  -9   0       1502.57        889.17       780.59 o
  13  -9   0       6610.85       6881.60      1441.86 o
  14  -9   0       2276.70       1190.63      1136.01 o
  15  -9   0     278888.56     313571.78     34353.40 o
  16  -9   0       7771.69       7471.46      1583.86 o
  17  -9   0       5740.58       6313.60      1562.01 o
  18  -9   0      37388.76      38274.83      4817.12 o
  19  -9   0      20887.28      22742.06      3167.72 o
  20  -9   0      45723.98      44304.43      5559.90 o
  21  -9   0     144625.47     177064.78     19716.34 o
  22  -9   0      10300.29       9972.86      2162.79 o
  23  -9   0      48159.90      57641.63      7034.53 o
  24  -9   0       2964.86       5079.28      1966.17 o
  25  -9   0      30323.98      40972.85      5352.36 o
  26  -9   0       2822.34       1889.71      1682.17 o
  27  -9   0      13054.15       9918.25      2315.71 o
  28  -9   0       2440.15       2796.33      2053.56 o
  29  -9   0      21089.89      13195.20      2632.49 o
  30  -9   0      18241.44      22250.52      3670.19 o
  31  -9   0      11181.21       5669.13      2108.17 o
  32  -9   0       1762.77       1321.70      1802.32 o
  34  -9   0       3204.46       3659.27      2097.25 o
   8  -8   0       3550.84       4841.19       772.79 o
   9  -8   0      66690.21      59173.57      4855.87 o
  10  -8   0      88743.38      92845.94      6288.32 o
  11  -8   0      23984.12      24137.97      1916.56 o
  12  -8   0      54415.12      48042.44      3413.70 o
  13  -8   0       2032.44       2472.45       747.54 o
  14  -8   0     145453.66     142561.33      9614.25 o
  15  -8   0      16240.86      21724.68      1813.26 o
  16  -8   0      35328.75      36601.84      2810.88 o
  17  -8   0      22332.87      20934.21      2125.60 o
  18  -8   0      29172.38      26082.48      3107.64 o
  19  -8   0         40.07       1263.80      1012.63 o
  20  -8   0      62537.61      72258.07      7864.69 o
  21  -8   0      33650.36      34032.63      5854.82 o
  22  -8   0      55319.26      58624.71      7045.45 o
  23  -8   0      13708.72      12408.73      2272.02 o
  24  -8   0       5889.04       5199.43      1736.79 o
  25  -8   0       1008.26       2741.72      1551.09 o
  26  -8   0      38759.73      44402.73      5734.67 o
  27  -8   0         81.78        458.77      1583.86 o
  28  -8   0      15628.31      13195.20      2523.25 o
  29  -8   0       7754.39       8574.70      2206.48 o
  30  -8   0      13270.46      16920.01      2971.11 o
  31  -8   0       1264.57       3615.57      1824.17 o
  32  -8   0        619.55        589.85      1813.25 o
  33  -8   0        240.91       -841.08      1835.09 o
  35  -8   0       6417.04       2250.18      1900.63 o
   7  -7   0      96417.22      90624.10      7245.60 o
   8  -7   0     152598.25     166709.30     13212.42 o
   9  -7   0     241096.55     245541.47     16360.38 o
  10  -7   0      42896.45      43246.07      3087.47 o
  11  -7   0      40876.46      39096.07      2852.73 o
  12  -7   0       3048.84       3322.29       828.64 o
  13  -7   0      97223.30      90345.39      7234.62 o
  14  -7   0      17363.29      17413.40      1573.53 o
  15  -7   0     218935.00     232489.62     15480.84 o
  16  -7   0      35969.59      39783.98      2991.17 o
  17  -7   0      20540.24      27125.90      2183.40 o
  18  -7   0      13663.33      13642.31      2587.67 o
  19  -7   0      34078.53      36532.86      2895.26 o
  20  -7   0       5895.65       4742.36       967.36 o
  21  -7   0      20352.32      18681.53      2067.23 o
  22  -7   0      64557.13      61194.64      5288.84 o
  23  -7   0      28684.64      35872.65      3381.75 o
  24  -7   0      72215.48      78880.06      6655.03 o
  25  -7   0       5018.62       4979.08      1306.61 o
  26  -7   0      10164.29      10244.69      2332.10 o
  27  -7   0       2683.41       1274.14      1236.36 o
  28  -7   0        322.22       -214.88      1270.24 o
  29  -7   0       2857.37       2018.70      1284.27 o
  30  -7   0       3450.66       4025.39      1938.86 o
  31  -7   0        324.75        812.68      1231.19 o
  32  -7   0        634.86      -1704.02      1704.02 o
  33  -7   0       2330.61       2029.95      1413.21 o
  34  -7   0       2039.23       3615.57      2184.64 o
  35  -7   0       4947.07       5020.20      1586.11 o
  37  -7   0       1946.24       2792.30      1524.50 o
   7  -6   0      31568.13      41199.73      2927.90 o
   8  -6   0     793126.00     834356.25    102579.60 o
   9  -6   0      55442.47      56475.49      3914.62 o
  10  -6   0     119525.83     120123.99      8038.58 o
  11  -6   0      52000.85      55951.95      3916.75 o
  12  -6   0     106643.47     105124.67      7127.75 o
  13  -6   0      13318.86      13714.70      1788.22 o
  14  -6   0     193500.05     189560.89     12537.58 o
  15  -6   0      80779.75      81790.94      5617.38 o
  16  -6   0      23627.77      19852.65      1677.61 o
  17  -6   0       9308.44      14083.45      3244.84 o
  18  -6   0      33255.77      35116.32      2740.65 o
  19  -6   0       5351.78       4071.21      1147.54 o
  20  -6   0      30134.75      30712.51      4363.16 o
  21  -6   0      32477.18      28423.89      2278.42 o
  22  -6   0      18030.79      26585.97      2781.08 o
  23  -6   0       1702.94       2654.45       937.49 o
  24  -6   0       2906.38       2302.47       980.45 o
  25  -6   0        410.25       2277.76      1021.57 o
  26  -6   0       8632.64       7292.56      1382.81 o
  27  -6   0        201.67       1205.90      1177.65 o
  28  -6   0      12261.48      16036.63      1965.91 o
  29  -6   0      14914.06      18574.88      2485.02 o
  30  -6   0        817.37        785.34      1270.99 o
  31  -6   0       4108.07       4048.86      1381.05 o
  32  -6   0       4557.71       6230.77      1668.83 o
  33  -6   0       2721.30       4371.37      1698.55 o
  34  -6   0       1471.12       1212.47      1682.17 o
  35  -6   0       1627.65       2317.65      1556.55 o
  36  -6   0        617.19       1649.40      1813.25 o
  37  -6   0       1204.15        677.24      2282.94 o
   5  -5   0      40193.98      42416.69      3469.95 o
   6  -5   0     101009.79     102576.09      7843.12 o
   7  -5   0      20369.64      20360.75      1660.64 o
   8  -5   0      37227.45      44903.97      3174.75 o
   9  -5   0        464.85       -148.04       582.37 o
  10  -5   0     172189.09     175936.38     11759.48 o
  11  -5   0      15710.43      15657.73      1332.09 o
  12  -5   0      73660.91      74030.66      5110.36 o
  13  -5   0       7061.84       8462.17       961.21 o
  14  -5   0      23300.88      26039.24      2603.32 o
  15  -5   0     228778.66     265782.88     17695.28 o
  16  -5   0       7258.57       6053.86      1081.91 o
  17  -5   0     300860.00     315317.25     20959.89 o
  18  -5   0      73207.13      70128.89      4896.87 o
  19  -5   0      60945.81      76538.68      5311.89 o
  20  -5   0      28092.65      32574.91      2540.49 o
  21  -5   0      43065.41      48814.37      3617.26 o
  22  -5   0      40893.65      44528.83      3355.85 o
  23  -5   0       7762.59       3806.39       942.07 o
  24  -5   0      21476.52      25803.51      2737.51 o
  25  -5   0       2728.51       2196.90       910.32 o
  26  -5   0      12351.89      14621.24      2248.80 o
  27  -5   0      42891.41      37066.75      3716.21 o
  28  -5   0       8142.79      11468.48      2512.63 o
  29  -5   0       6964.21       5573.73      1519.71 o
  30  -5   0       1687.68        518.43      1234.38 o
  31  -5   0       9696.45      10468.70      4079.81 o
  32  -5   0       1169.77       2141.27      1270.60 o
  33  -5   0      15386.43      14436.87      1955.43 o
  34  -5   0        712.78       2304.79      1791.40 o
  35  -5   0      26312.43      21983.56      2453.85 o
  37  -5   0       1708.76       1094.91      1423.04 o
   4  -4   0      89281.12      89821.32     10355.18 o
   5  -4   0     346048.81     350224.38     29128.19 o
   7  -4   0       1871.22       1120.10       601.17 o
   8  -4   0      35336.23      30883.88      2306.20 o
   9  -4   0     103468.48      96210.55      6507.76 o
  10  -4   0       8638.59       9187.49       960.05 o
  11  -4   0       8966.44       8599.46       957.76 o
  13  -4   0       2318.15       1494.35       665.45 o
  14  -4   0      18779.41      18663.86      1527.22 o
  15  -4   0      72916.55      71114.52      4887.89 o
  16  -4   0     159737.00     170958.75     11853.55 o
  17  -4   0       8655.62       7148.64      1260.41 o
  18  -4   0        900.64        978.71       718.19 o
  19  -4   0      31737.51      36538.37      2804.22 o
  20  -4   0     163057.72     175762.73     14027.13 o
  21  -4   0      40851.12      42766.88      3657.92 o
  22  -4   0      22254.73      20112.17      1742.25 o
  23  -4   0        860.32       2197.48       882.34 o
  24  -4   0      66496.54      65291.44      6214.28 o
  25  -4   0        942.10       1678.34       905.39 o
  26  -4   0      12959.25      15246.43      2917.59 o
  27  -4   0       4670.83       5486.22      1075.60 o
  28  -4   0       1367.30        108.73       959.43 o
  29  -4   0       1720.43       1820.16       997.74 o
  30  -4   0      20200.57      25025.73      2289.49 o
  31  -4   0       8169.87       6474.25      1278.83 o
  32  -4   0       3249.66       4898.78      1217.00 o
  33  -4   0       3514.58       4190.07      1183.37 o
  34  -4   0        875.08       1350.58      2588.79 o
  35  -4   0        194.15       1769.89      1633.02 o
  36  -4   0      23359.18      21496.82      3320.65 o
  37  -4   0        511.08       3888.65      1977.10 o
  38  -4   0       2459.67       3711.79      3293.34 o
  39  -4   0       1212.67       1057.14      2561.49 o
   4  -3   0       5249.80       5799.71       689.17 o
   6  -3   0      57640.34      52371.32      3623.74 o
   7  -3   0     349277.47     318410.72     39290.68 o
   8  -3   0      35301.15      51420.71      3592.04 o
   9  -3   0     299004.12     377661.03     24901.41 o
  10  -3   0     362741.91     337415.34     22396.55 o
  11  -3   0      82159.94      89699.88      6050.78 o
  12  -3   0      97769.00      82497.76      5611.51 o
  13  -3   0      43457.17      54257.39      3825.14 o
  14  -3   0      53303.09      48930.92      3474.25 o
  15  -3   0      88606.22     110488.77      7461.65 o
  16  -3   0      18658.38      21205.63      2248.52 o
  17  -3   0       5220.36       5113.19      1060.47 o
  18  -3   0      37453.26      36534.39      2776.82 o
  19  -3   0      22309.04      24442.25      1922.62 o
  20  -3   0      34335.79      38053.62      2866.78 o
  21  -3   0      11735.75       9678.73      1090.20 o
  22  -3   0       9895.82      10470.04      1015.40 o
  23  -3   0      21416.18      22040.42      4067.29 o
  24  -3   0       5727.62       5619.30       971.55 o
  25  -3   0       5359.19       4682.85       923.65 o
  26  -3   0       4933.91       3659.35       913.77 o
  27  -3   0      32580.07      35453.31      2806.72 o
  28  -3   0       8916.41       8466.02      1181.84 o
  29  -3   0      42147.66      44423.09      3848.71 o
  30  -3   0      16419.27      16202.09      3316.82 o
  31  -3   0       6215.14       5520.07      1525.08 o
  32  -3   0       7015.93       5777.65      1182.12 o
  33  -3   0      34864.07      36132.61      6837.89 o
  34  -3   0      10549.59       9974.32      1702.89 o
  35  -3   0       5587.76       6803.58      1374.48 o
  36  -3   0       3184.91       1884.62      1295.28 o
  37  -3   0        282.87       1618.27      1682.17 o
  38  -3   0       1046.11        397.84      1319.29 o
  39  -3   0      11431.74       7657.15      2282.94 o
   2  -2   0      35056.94      42901.70      4161.73 o
   3  -2   0      15365.53      15028.54      1126.03 o
   4  -2   0      18036.14      36408.20      2517.00 o
   5  -2   0      83798.29      75862.34      5108.69 o
   7  -2   0      15740.06      18468.32      1463.71 o
   8  -2   0      49812.32      64190.56      4401.68 o
   9  -2   0       9686.82      12493.18      1419.31 o
  10  -2   0       7274.00       4611.37       730.82 o
  11  -2   0      34703.58      26241.01      2027.80 o
  12  -2   0     762279.62     704119.19     86609.91 o
  13  -2   0      17252.81      15671.52      1316.89 o
  14  -2   0     250369.36     252461.02     16750.74 o
  15  -2   0      63300.14      57273.09      4011.58 o
  16  -2   0      86865.09      89020.46      6005.37 o
  17  -2   0      76790.81      77362.04      4043.78 o
  18  -2   0     196207.55     222746.88     11281.29 o
  19  -2   0      16413.52      16975.09      1413.51 o
  20  -2   0     184963.41     158926.80     10394.69 o
  21  -2   0      23311.26      27465.78      1627.84 o
  22  -2   0      45402.61      40509.37      2268.83 o
  23  -2   0       3032.27       2734.07       587.19 o
  24  -2   0      60563.91      57625.86      4128.01 o
  25  -2   0       9810.83       9104.31      1118.19 o
  26  -2   0       8477.01       8285.23      1086.05 o
  27  -2   0      36449.00      44004.78      4432.03 o
  28  -2   0      16475.23      23087.68      2967.61 o
  29  -2   0      11983.72       9786.06      1477.57 o
  30  -2   0      37511.09      43085.04      3365.78 o
  31  -2   0       9288.46       8981.71      1290.78 o
  32  -2   0       2069.81       1121.29       982.11 o
  33  -2   0      14051.46      11892.08      1455.61 o
  34  -2   0      17606.91      24673.11      2275.96 o
  35  -2   0        763.03       1131.91      1034.21 o
  36  -2   0      25227.28      17077.96      2845.49 o
  37  -2   0       1090.32       1266.04      1323.42 o
  38  -2   0        415.15        491.54      1638.48 o
  39  -2   0       1795.80       2473.06      1138.40 o
  40  -2   0       6733.63       3379.23      1487.12 o
   4  -1   0      75877.21      37517.86      3753.02 o
   5  -1   0       2123.93       4978.63       823.33 o
   6  -1   0      21023.72      18813.91      1516.31 o
   8  -1   0       3714.27       3806.78       524.71 o
   9  -1   0     194186.41     139590.02      6516.55 o
  10  -1   0     182305.61     213591.78     10048.82 o
  11  -1   0     120801.59     128068.25      6008.40 o
  12  -1   0       4847.92       5072.55       513.90 o
  13  -1   0     110881.70     132093.00      6234.03 o
  14  -1   0      80117.70      76650.99      3681.65 o
  15  -1   0     165187.58     168507.33      7895.93 o
  16  -1   0     133424.47     127539.14      6001.76 o
  17  -1   0     121330.62     124522.51      5864.61 o
  18  -1   0       1309.61       1261.72       481.25 o
  19  -1   0       8631.15      10386.52      1029.11 o
  20  -1   0      10025.48      10643.48       761.59 o
  21  -1   0      29462.63      34730.50      1842.00 o
  22  -1   0       3742.27       4276.96       587.19 o
  23  -1   0      49580.41      47556.23      2429.63 o
  24  -1   0       1127.79        551.33       550.16 o
  25  -1   0       1317.10        602.40       636.34 o
  26  -1   0        546.52       1219.55       771.39 o
  27  -1   0      29206.84      26999.33      2971.76 o
  28  -1   0       5406.29       2632.22       983.57 o
  29  -1   0       7013.61       8581.00      1286.22 o
  30  -1   0      25071.82      21187.26      2426.17 o
  31  -1   0       4255.02       4519.67      1036.82 o
  32  -1   0         80.43       -986.08       986.08 o
  33  -1   0      12579.43      11526.82      2848.20 o
  34  -1   0       5532.75       6247.94      1134.31 o
  35  -1   0        610.75       -408.55       962.70 o
  36  -1   0        192.44       1223.40      1496.48 o
  37  -1   0       9867.02      10522.73      1572.04 o
  38  -1   0       1555.19       2124.40      1095.54 o
  39  -1   0        900.25       1388.79      1343.55 o
  40  -1   0        267.65        769.33      1272.92 o
   3   0   0      36315.30       3573.80       346.84 o
   5   0   0      72278.82      68328.44      3223.67 o
   7   0   0       7650.10      23485.23      1234.91 o
   9   0   0       2902.11       -389.28       389.28 o
  10   0   0       1661.32       2318.14       435.97 o
  11   0   0     140915.36     136983.59      6445.11 o
  12   0   0     313367.22     347299.34     17476.25 o
  13   0   0        853.17        260.36       523.51 o
  14   0   0     504050.81     603855.25     74288.55 o
  15   0   0     247896.98     212646.48      9937.76 o
  16   0   0     271126.44     216068.48     10134.08 o
  17   0   0      42811.95      43888.01      2434.97 o
  18   0   0     139722.45     138555.52      8364.74 o
  19   0   0      26224.67      30938.53      1649.89 o
  20   0   0      71684.44      76963.95      3743.85 o
  21   0   0       2559.08       3775.46       767.98 o
  22   0   0     154581.88     167270.38      7918.85 o
  23   0   0       3632.99       2736.05       559.27 o
  24   0   0       4919.25       4436.43       598.33 o
  25   0   0      19356.31      21604.31      1653.94 o
  26   0   0      30182.78      29012.15      1954.13 o
  27   0   0      18594.02      18264.48      1390.43 o
  28   0   0       7138.79       7806.78      1404.96 o
  29   0   0       7213.01       8541.05      1578.03 o
  30   0   0      95286.78      94001.33      6483.41 o
  31   0   0       2004.86       1908.54      1439.92 o
  32   0   0        294.85       -361.21       846.96 o
  33   0   0      14078.67      14230.92      2476.31 o
  34   0   0       4649.55       2885.54      1107.51 o
  35   0   0       2672.78       2057.16      1067.62 o
  36   0   0      12746.52       9560.80      1496.48 o
  37   0   0       5887.06       5741.87      1230.26 o
  38   0   0       9082.13       9834.35      1840.56 o
  39   0   0        948.29       2507.89      1008.30 o
  40   0   0       1537.86       1263.37      1004.23 o
   2   1   0      12008.82        111.15       188.64 o
   4   1   0      76053.58      34151.82      1842.57 o
   5   1   0       2479.17       5863.54       400.58 o
   6   1   0      21046.66      23758.23      1174.53 o
   8   1   0       3473.07       4055.44       448.36 o
   9   1   0     196095.06     137577.56      5257.54 o
  10   1   0     181108.05     215083.73      9343.39 o
  11   1   0     122389.65     121945.78      4949.53 o
  12   1   0       4849.34       5821.98       403.09 o
  13   1   0     110916.09     116135.85      4478.12 o
  14   1   0      79784.16      80281.19      3127.72 o
  15   1   0     165571.31     157763.23      6035.34 o
  16   1   0     134260.55     125361.32      4847.58 o
  17   1   0     120408.35     119113.96      4556.94 o
  18   1   0       1202.90        678.02       366.42 o
  19   1   0       9606.93      12236.06       922.74 o
  20   1   0      10174.80       9519.88       759.14 o
  21   1   0      29696.71      37017.42      1654.08 o
  22   1   0       3825.38       2500.24       405.54 o
  23   1   0      49657.96      46240.26      2167.44 o
  24   1   0       1265.13       1175.28       503.14 o
  25   1   0       1247.57        -85.30       533.06 o
  26   1   0        513.58        313.87       555.47 o
  27   1   0      29495.76      27893.25      1883.20 o
  28   1   0       5630.76       6161.89       787.85 o
  29   1   0       7282.16       6227.88       843.47 o
  30   1   0      25427.76      26281.31      2595.66 o
  31   1   0       3757.15       3478.12       857.83 o
  32   1   0        107.03       -719.80       789.13 o
  33   1   0      12574.02       9264.50      1166.83 o
  34   1   0       5598.18       4492.70       957.91 o
  35   1   0        709.06       1067.81       905.64 o
  36   1   0        166.43        -84.38       922.20 o
  37   1   0       9688.03      12482.18      2009.87 o
  38   1   0       1467.64        934.43       882.70 o
  39   1   0        848.30        195.46      1549.65 o
  40   1   0        260.08      -1080.05      1244.13 o
   1   2   0      38474.27      29113.58      2626.11 o
   2   2   0      32056.51      33879.76      2429.46 o
   3   2   0      14501.01      13031.82       774.68 o
   4   2   0      18653.84      32242.25      1974.99 o
   5   2   0      82602.70      71977.55      4350.42 o
   7   2   0      15984.97      17351.64      1197.27 o
   8   2   0      46635.88      58614.00      3179.77 o
   9   2   0      10018.38      11314.28       641.60 o
  10   2   0       6711.19       4648.14       724.03 o
  11   2   0      35649.89      26197.35      1279.92 o
  12   2   0     767056.38     630217.75     52547.23 o
  13   2   0      17161.10      17689.46       936.07 o
  14   2   0     250386.53     250215.36     10893.75 o
  15   2   0      62163.89      54006.78      2518.43 o
  16   2   0      86059.05      82516.80      3672.60 o
  17   2   0      77633.66      74978.40      3373.43 o
  18   2   0     194340.75     201522.69      8930.85 o
  19   2   0      16182.77      16269.02       930.66 o
  20   2   0     183652.59     185039.30      8147.46 o
  21   2   0      23622.68      25263.02      1509.04 o
  22   2   0      44523.98      39313.78      1628.38 o
  23   2   0       2785.98       2637.54       343.67 o
  24   2   0      60912.97      59370.08      2682.07 o
  25   2   0      10166.91       9293.91       607.89 o
  26   2   0       8900.79       8566.23       733.39 o
  27   2   0      36355.21      39421.77      2159.10 o
  28   2   0      16972.93      17843.67      2212.01 o
  29   2   0      12451.29      14303.98      1120.24 o
  30   2   0      36857.41      35423.15      2249.91 o
  31   2   0       9194.92       8196.11       851.88 o
  32   2   0       2185.65       3853.34      1030.84 o
  33   2   0      14062.79      17877.96      2168.25 o
  34   2   0      17414.60      16036.21      4980.97 o
  35   2   0        815.05        740.56      1143.17 o
  36   2   0      24862.12      26615.46      4822.59 o
  37   2   0       1044.26       1505.58      1174.93 o
  38   2   0        420.71      -1278.01      1430.94 o
  39   2   0       1782.77       2272.02      1627.55 o
  40   2   0       6889.27       6182.52      1889.71 o
   1   3   0      49416.46      87248.08      5389.18 o
   2   3   0       9906.19       7015.49       705.66 o
   4   3   0       4757.10       5594.06       941.65 o
   6   3   0      57159.82      44086.99      2752.26 o
   7   3   0     347644.59     392852.22     44741.35 o
   8   3   0      35071.61      45215.78      2800.07 o
   9   3   0     297447.41     350560.38     23819.06 o
  10   3   0     361209.88     376683.66     40497.69 o
  11   3   0      82964.48      83001.40      5026.05 o
  12   3   0      96993.34      82116.33      5010.03 o
  13   3   0      42838.34      54753.20      2947.70 o
  14   3   0      52975.84      50795.71      2328.37 o
  15   3   0      90930.58     101984.80      4534.59 o
  16   3   0      19010.11      19757.14      1025.82 o
  17   3   0       5652.91       6623.21       520.26 o
  18   3   0      37361.46      34530.57      1683.29 o
  19   3   0      22678.91      27573.87      1396.57 o
  20   3   0      33890.47      30905.12      1548.89 o
  21   3   0      11877.42      13386.01       837.07 o
  22   3   0       9652.54      11232.87       750.51 o
  23   3   0      21446.54      20197.00      1352.33 o
  24   3   0       5872.66       3726.09       658.00 o
  25   3   0       5368.11       5562.62       888.33 o
  26   3   0       5009.98       4966.03       773.02 o
  27   3   0      33106.38      33913.11      2283.64 o
  28   3   0       8458.34       8628.57      1362.20 o
  29   3   0      41791.80      38523.80      3656.35 o
  30   3   0      16668.20      13908.48      2003.82 o
  31   3   0       6527.07       7231.56      1120.11 o
  32   3   0       7038.16       8801.97      1424.83 o
  33   3   0      34277.09      29364.12      2434.37 o
  34   3   0      10779.43      10885.99      1749.70 o
  35   3   0       5742.41       5527.13      1725.86 o
  36   3   0       3251.52       2643.41      1441.86 o
  37   3   0        289.23       1190.63      1540.17 o
  38   3   0       1041.26       2064.48      1452.78 o
  39   3   0      11100.74      11831.75      1807.18 o
   0   4   0      85095.20      78387.73      6905.13 o
   1   4   0      35070.47      28612.59      1868.67 o
   2   4   0      83385.04      89478.05      4883.60 o
   3   4   0      16699.12      18930.40      1514.40 o
   4   4   0      91808.72      92188.88      6463.18 o
   5   4   0     344970.75     331663.12     22794.38 o
   7   4   0       1998.95       1263.71       438.30 o
   8   4   0      35198.12      28544.30      1821.62 o
   9   4   0     102910.11      89466.97      5476.36 o
  10   4   0       7738.90       9361.70      1239.23 o
  11   4   0       8609.08       8057.80      1563.00 o
  13   4   0       2537.48       1916.73       554.89 o
  14   4   0      19203.06      23427.05      1611.25 o
  15   4   0      73812.78      66010.70      4062.68 o
  16   4   0     160671.94     175917.33     10543.82 o
  17   4   0       8621.14       8469.86      1040.57 o
  18   4   0       1063.45       1173.62       575.97 o
  19   4   0      32329.36      35813.36      1712.55 o
  20   4   0     162371.77     173759.64      7657.73 o
  21   4   0      40712.91      38838.18      1905.29 o
  22   4   0      22664.58      24501.31      1278.67 o
  23   4   0        888.36        739.80       559.78 o
  24   4   0      66402.88      60251.80      3038.60 o
  25   4   0        992.33       1509.46       475.55 o
  26   4   0      12972.47      11525.25      1258.48 o
  27   4   0       4765.89       5707.27       807.98 o
  28   4   0       1280.16        890.94       680.35 o
  29   4   0       1747.61       1654.05       746.48 o
  30   4   0      20111.49      21180.06      2065.38 o
  31   4   0       8008.90       7810.67      1115.06 o
  32   4   0       3183.17       2612.41       894.95 o
  33   4   0       3543.51       5098.42      1033.72 o
  34   4   0        826.30       1653.39      1065.08 o
  35   4   0        190.22        838.46      1101.70 o
  36   4   0      23390.76      27870.57      4365.28 o
  37   4   0        507.31        861.50      3042.11 o
  38   4   0       2655.93       2064.48      1452.78 o
  39   4   0       1382.55       1929.69      1117.40 o
   1   5   0      20326.66      27203.49      1790.99 o
   2   5   0      15520.01      15550.53      1078.85 o
   3   5   0     103291.31      94420.48      5103.17 o
   4   5   0      60336.65      47869.79      3452.50 o
   5   5   0      40921.41      38909.30      2857.44 o
   6   5   0     100074.30      95207.01      5589.33 o
   7   5   0      20511.20      16802.02      1159.76 o
   8   5   0      37110.51      41544.59      2179.75 o
   9   5   0        285.73       1107.13       362.41 o
  10   5   0     169757.09     166960.47     10091.98 o
  11   5   0      15899.49      14679.00      1097.19 o
  12   5   0      73753.72      66898.03      4165.05 o
  13   5   0       7630.57       7807.14       748.54 o
  14   5   0      23790.46      21744.46      2217.27 o
  15   5   0     229474.36     223976.42     13434.24 o
  16   5   0       7618.51       8477.15       895.52 o
  17   5   0     300223.06     274695.28     16542.89 o
  18   5   0      73456.46      68829.45      4360.75 o
  19   5   0      59698.46      66186.35      4088.13 o
  20   5   0      27828.22      26773.23      3727.29 o
  21   5   0      43181.45      44393.00      3478.29 o
  22   5   0      40260.74      38517.35      3050.12 o
  23   5   0       7244.55       8104.00      1165.81 o
  24   5   0      21656.27      21933.82      2026.24 o
  25   5   0       2538.66       3366.31       951.24 o
  26   5   0      12376.97      11364.87      2403.24 o
  27   5   0      42979.32      43720.56      4143.20 o
  28   5   0       8247.20       8518.97       736.15 o
  29   5   0       6961.13       6432.58      1240.69 o
  30   5   0       1592.40       1943.03       687.10 o
  31   5   0       9599.23      10260.21      1043.68 o
  32   5   0       1145.19        965.39       723.33 o
  33   5   0      15127.64      15778.76      2490.49 o
  34   5   0        751.91       -450.80       883.11 o
  35   5   0      27221.32      30805.83      2759.41 o
  36   5   0       2170.19       2796.33      1212.47 o
  37   5   0       1628.09       2749.67      1081.72 o
  38   5   0        713.53       2148.97      1649.40 o
   1   6   0       7731.82       7742.99       665.45 o
   2   6   0      15012.64      12679.50       938.23 o
   3   6   0      89789.70      81425.24      5050.20 o
   4   6   0     312323.16     310827.75     18601.49 o
   5   6   0     126119.52     116792.37      8174.49 o
   6   6   0     777529.06     704466.88     58822.21 o
   7   6   0      31339.19      35154.05      2206.55 o
   8   6   0     797193.81     821750.94    101017.59 o
   9   6   0      55812.43      55143.67      2981.86 o
  10   6   0     120167.12     105092.76      7374.85 o
  11   6   0      51330.21      46149.96      2981.84 o
  12   6   0     106793.12      91718.19      5543.72 o
  13   6   0      13468.63      13585.23      1086.94 o
  14   6   0     193730.69     176025.80     10653.14 o
  15   6   0      81102.52      79259.28      4893.55 o
  16   6   0      23759.81      20933.33      1844.65 o
  17   6   0       9137.54       9170.09       895.52 o
  18   6   0      32837.46      27861.71      1941.54 o
  19   6   0       5502.26       6071.05       778.93 o
  20   6   0      29893.45      31074.77      4275.81 o
  21   6   0      32604.79      33340.27      2603.01 o
  22   6   0      17668.26      12027.36      1735.35 o
  23   6   0       1772.14        998.13       841.16 o
  24   6   0       3026.09       3742.21       958.23 o
  25   6   0        440.05       1086.71      1407.06 o
  26   6   0       9048.08       9484.53      1379.69 o
  27   6   0        237.37        211.23       908.78 o
  28   6   0      12126.51      12691.50      3773.96 o
  29   6   0      14600.91      11300.31      2523.26 o
  30   6   0        915.28       1401.67      1600.25 o
  31   6   0       4156.63       6351.20      1471.08 o
  32   6   0       4761.91       3660.69      1561.85 o
  33   6   0       2744.66       1430.94      1605.71 o
  35   6   0       1567.67       1223.40      1747.71 o
  36   6   0        594.27       -939.39      1649.40 o
   1   7   0      47950.83      44562.09      2839.96 o
   2   7   0      40285.45      39857.90      2562.37 o
   3   7   0     145315.05     145513.50      8991.01 o
   4   7   0      16735.06      16978.06      1189.62 o
   5   7   0     270174.97     300920.66     18075.32 o
   6   7   0      65521.08      58794.83      4229.00 o
   7   7   0      96519.45      86044.12      6064.75 o
   8   7   0     150767.84     156671.33      9201.13 o
   9   7   0     240609.53     222377.20     13034.33 o
  10   7   0      43825.05      45599.23      2437.48 o
  11   7   0      39687.92      36940.02      2079.94 o
  12   7   0       3049.15       3926.26       522.38 o
  13   7   0      97587.47      82380.68      5049.74 o
  14   7   0      17097.94      13056.28      1042.86 o
  15   7   0     219144.53     202095.22     12327.50 o
  16   7   0      36129.89      35564.78      2387.05 o
  17   7   0      19944.67      16597.06      1296.08 o
  18   7   0      13375.82      11733.32      1753.73 o
  19   7   0      34583.97      35592.76      2399.24 o
  20   7   0       6149.63       5941.83       808.81 o
  21   7   0      19788.06      20917.82      1685.41 o
  22   7   0      64164.33      65088.99      4833.96 o
  23   7   0      29467.52      27122.86      2332.24 o
  24   7   0      71913.56      77141.23      5766.13 o
  25   7   0       4849.00       3795.87       976.40 o
  26   7   0      10943.62       9131.46      1250.87 o
  27   7   0       2772.21       1754.39       998.80 o
  28   7   0        309.06        340.41      1676.71 o
  29   7   0       3050.63       2044.49      1436.40 o
  30   7   0       3452.81       1878.79      1966.17 o
  31   7   0        355.13       1641.08      1280.56 o
  32   7   0        649.01        -35.28      1149.79 o
  33   7   0       2445.26       3945.25      3489.96 o
  36   7   0        704.07       2097.25      1714.94 o
  37   7   0       2031.31       2315.71      1846.02 o
   0   8   0     185230.14     178962.77     15617.63 o
   1   8   0      82956.69      73150.44      4569.94 o
   2   8   0     112767.12     133187.36      8184.10 o
   3   8   0      21583.02      25440.96      1696.83 o
   4   8   0      72279.38      73403.59      4607.54 o
   5   8   0     101074.20      96743.68      5975.62 o
   6   8   0     178935.98     178360.41      9606.53 o
   7   8   0     104640.33      96452.06      6775.85 o
   8   8   0       3497.40       4904.06      1186.79 o
   9   8   0      66303.72      61271.85      4401.35 o
  10   8   0      87891.86      89507.80      5330.56 o
  11   8   0      24234.28      22558.73      1522.80 o
  12   8   0      54034.02      43542.17      2411.01 o
  13   8   0       2123.08       1749.71       330.55 o
  14   8   0     144952.77     125134.86      9027.18 o
  15   8   0      16001.93      17012.66      1512.54 o
  16   8   0      35300.34      33421.66      2193.73 o
  17   8   0      22149.09      24297.75      1710.98 o
  18   8   0      28902.61      26166.87      1835.95 o
  19   8   0         46.97        726.93       511.29 o
  20   8   0      63562.80      59931.35      3809.64 o
  21   8   0      34189.68      33426.55      2765.40 o
  22   8   0      56391.66      65603.28      4839.61 o
  23   8   0      13763.70      11704.77      1610.56 o
  24   8   0       6001.95       8356.24      1172.05 o
  25   8   0        954.67        472.18       896.69 o
  26   8   0      39212.45      40195.68      4325.74 o
  27   8   0         76.11       -174.48       922.90 o
  28   8   0      16012.96      14752.60      4467.58 o
  29   8   0       7746.12       7758.14      1495.59 o
  30   8   0      13327.45      14986.61      3124.03 o
  31   8   0       1228.51        982.98      1171.97 o
  32   8   0        563.85       1365.85      1818.71 o
  34   8   0       2464.61       1088.68      2719.87 o
  35   8   0       6547.45       7506.09      1632.74 o
   1   9   0      31195.12      34930.26      2263.65 o
   2   9   0      18062.44      17753.64      1283.37 o
   3   9   0       7271.85       6648.41       627.05 o
   4   9   0       3450.33       5124.73      1130.44 o
   5   9   0      70633.87      65940.88      4142.59 o
   6   9   0      39192.76      33633.54      2212.81 o
   7   9   0      94752.63      78525.73      5561.88 o
   8   9   0        913.44       1203.41       561.26 o
   9   9   0      10631.38       9800.38      1228.63 o
  10   9   0      19132.22      21375.29      1763.75 o
  11   9   0     326942.91     334468.44     28046.12 o
  12   9   0       1554.92       2146.28       584.69 o
  13   9   0       6496.10       4314.66      1638.48 o
  14   9   0       2261.31       3826.89       476.76 o
  15   9   0     278944.88     283935.41     20068.49 o
  16   9   0       7783.61       6692.31      1016.13 o
  17   9   0       5783.90       6037.41       917.30 o
  18   9   0      37737.80      37369.12      2871.30 o
  19   9   0      20236.84      21997.11      2176.69 o
  20   9   0      46467.16      47973.66      3135.22 o
  21   9   0     143447.27     143316.08      8789.76 o
  22   9   0      10869.61      13061.57      2625.51 o
  23   9   0      47957.51      48387.95      3780.28 o
  24   9   0       2966.87       4925.26      1079.02 o
  25   9   0      30116.91      36119.75      2923.88 o
  26   9   0       2899.90        279.76       908.06 o
  27   9   0      13052.98      12980.72      3456.08 o
  28   9   0       2323.12       2418.25      1081.51 o
  29   9   0      21114.82      23035.15      2643.56 o
  30   9   0      18727.79      17629.80      2172.41 o
  31   9   0      10789.84      12565.12      1827.61 o
  33   9   0       2132.86       2198.83      1260.33 o
  34   9   0       3156.18       4620.51      1693.09 o
   0  10   0      15701.48      20054.12      2011.79 o
   1  10   0      51448.27      46984.13      2999.60 o
   2  10   0       8237.95       6744.44       637.86 o
   3  10   0      43151.48      42950.28      2758.53 o
   4  10   0       4493.74       5288.08       569.52 o
   5  10   0      15676.36      13516.21      1028.92 o
   6  10   0      26858.92      29234.10      1972.36 o
   7  10   0      15356.42      16723.78      1327.52 o
   8  10   0      11775.40       9474.37      1185.27 o
   9  10   0      28183.95      31549.80      2914.71 o
  10  10   0      12330.33      13675.82      2523.25 o
  11  10   0      13778.83      19093.72      3167.72 o
  12  10   0      44337.52      41235.01      5789.29 o
  13  10   0      30663.90      24052.85      3702.96 o
  14  10   0      15236.67      15434.46      2905.57 o
  15  10   0      15466.48      15226.91      2774.49 o
  16  10   0       8097.35       8674.23       806.35 o
  17  10   0       7954.67       7714.69      1936.80 o
  18  10   0       9513.08       8307.80       861.83 o
  19  10   0      18585.53      21809.22      1836.29 o
  20  10   0      33995.63      33563.19      2667.36 o
  21  10   0       8569.49       7230.60       880.39 o
  22  10   0      25686.56      28039.75      2933.68 o
  23  10   0       6883.17       8793.02      1153.05 o
  24  10   0      31380.80      34365.50      2843.26 o
  25  10   0       3447.69       4273.89      1233.93 o
  26  10   0      32578.54      34149.51      2863.68 o
  27  10   0       1229.79        812.72      1139.52 o
  28  10   0        950.08        917.55      2261.10 o
  29  10   0       1921.82       2545.10      1376.32 o
  30  10   0       8774.49       9055.32      1824.17 o
  31  10   0       3925.27       4034.69      1297.26 o
  32  10   0       3550.24        513.39      2206.48 o
  33  10   0       1082.28       2424.95      1496.48 o
   1  11   0      14787.86      18129.75      1307.23 o
   2  11   0      18673.18      14740.80      1111.77 o
   3  11   0     173927.70     163419.28     10121.59 o
   4  11   0       4911.81       6280.75       729.31 o
   5  11   0      61939.61      52946.23      3906.36 o
   6  11   0      25809.88      23046.44      1804.75 o
   7  11   0      76450.20      74466.57      5419.46 o
   8  11   0      27455.71      27941.50      4150.81 o
   9  11   0      30272.48      28564.12      4270.96 o
  10  11   0      28631.38      28924.58      4347.43 o
  11  11   0      88776.67      90007.02     11556.72 o
  12  11   0      22567.65      24118.38      3713.88 o
  13  11   0      30001.12      27701.19      4205.42 o
  14  11   0      10881.43      17171.24      3167.72 o
  15  11   0     181186.11     183367.44     23036.99 o
  16  11   0       8161.41      11469.34      2654.33 o
  17  11   0       6987.72       7646.23      2293.87 o
  18  11   0      42922.64      24369.62      4019.73 o
  19  11   0       1797.87        978.44       454.61 o
  20  11   0       1742.48       2736.65       551.31 o
  21  11   0     122973.30     138259.56     11442.75 o
  22  11   0       1480.88       2358.21       834.35 o
  23  11   0       4752.23       7023.61      1376.32 o
  24  11   0       4646.44       7167.60      1660.32 o
  26  11   0       6979.46       8012.86      1403.49 o
  27  11   0      19893.08      11018.38      2005.96 o
  28  11   0       6093.38       6329.79      1175.70 o
  29  11   0       4992.60       4718.81      1496.48 o
   0  12   0      25515.82      25307.12      2517.66 o
   1  12   0       4473.60       5085.73       727.71 o
   2  12   0       6540.32       7396.79       853.04 o
   3  12   0       4752.92       6358.15       960.13 o
   4  12   0      68425.77      66108.68      4834.04 o
   5  12   0       6462.12       6905.19      1254.25 o
   6  12   0       3507.14       3830.29       622.17 o
   7  12   0      10825.30      11244.15       998.54 o
   8  12   0         28.24       1507.40      1310.78 o
   9  12   0      12048.05      14691.68      2599.72 o
  10  12   0     157763.09     142296.28     17914.02 o
  11  12   0      21639.09      20251.58      3266.03 o
  12  12   0      46642.21      41988.71      5942.21 o
  13  12   0       7963.56       8028.54      2097.25 o
  14  12   0      44839.00      49132.47      6881.60 o
  15  12   0       2720.34       4227.27      1835.09 o
  16  12   0       7821.00       8520.08      2370.33 o
  17  12   0      11145.72      10082.10      2435.87 o
  18  12   0      19228.42      23026.07      3997.88 o
  19  12   0      22184.84      29317.82      4937.28 o
  20  12   0      25068.47      20470.04      3692.04 o
  21  12   0      13950.04      10661.63      2583.33 o
  22  12   0      15942.26      10278.71      2665.26 o
  23  12   0       7472.53       4729.74      2228.33 o
  24  12   0       5116.75       4852.96      1056.42 o
  25  12   0        835.27        305.85      2020.79 o
  26  12   0       6848.53       3309.72      2304.79 o
  27  12   0       6229.65       3211.42      2337.56 o
  28  12   0       1153.29       2556.02      2457.72 o
   1  13   0     129945.95     119748.70     11043.34 o
   2  13   0      21705.92      21416.84      2220.52 o
   3  13   0     107912.58     110017.09      7897.48 o
   4  13   0      17160.39      16383.23      1560.58 o
   5  13   0       1588.13        567.25       530.70 o
   6  13   0      16379.94      16184.30      1424.67 o
   7  13   0      13423.44      15417.62      2140.94 o
   8  13   0       3416.20       5494.36      1769.56 o
   9  13   0      17028.36      12965.82      2490.49 o
  10  13   0       7956.03       7973.92      2064.48 o
  11  13   0        696.27       1802.32      1605.71 o
  12  13   0      13343.07      15281.53      2861.87 o
  13  13   0      32287.17      43856.57      6248.06 o
  14  13   0      33049.45      30672.29      4675.12 o
  15  13   0      39174.98      25035.93      3976.04 o
  16  13   0       6474.52       8443.62      2490.49 o
  17  13   0      20738.17      22053.90      3790.34 o
  18  13   0       1274.20       -393.23      1933.40 o
  19  13   0       8379.30       6433.75      2250.18 o
  20  13   0        597.02      -1693.09      1693.09 o
  24  13   0       3792.63       1015.86      2020.79 o
  25  13   0        754.16       -720.93      2042.64 o
  26  13   0       3362.30       1791.40      2217.41 o
  27  13   0       5094.51       3364.34      2534.18 o
   0  14   0       6901.08       7930.23      1682.17 o
   1  14   0       2005.16       2094.57       870.40 o
   2  14   0       9767.17      12659.68      1524.59 o
   3  14   0      21622.38      20140.64      2168.92 o
   4  14   0       7261.74       6474.37      1060.56 o
   5  14   0       6519.16       5812.21       999.35 o
   6  14   0        174.30       -325.92       556.54 o
   7  14   0       9044.63       8066.76      1370.86 o
   8  14   0      18843.70      17460.58      1834.54 o
   9  14   0      10699.54      13151.51      2588.79 o
  10  14   0      13303.97       9306.55      2282.94 o
  11  14   0      10458.09       6805.14      2206.48 o
  12  14   0      22411.45      19213.88      3495.42 o
  13  14   0        859.38        884.78      1780.48 o
  14  14   0       4778.58         10.92      1682.17 o
  15  14   0       8926.42       7853.77      2217.41 o
  17  14   0        842.26        906.62      1791.40 o
  19  14   0       4273.16       2698.03      1988.02 o
  21  14   0       7131.95       8279.77      2566.95 o
  22  14   0       2353.54       1540.17      2075.40 o
  23  14   0        545.41        742.78      1867.86 o
   1  15   0      43695.71      47490.89      4444.67 o
   2  15   0        358.39        745.37       845.09 o
   3  15   0      12618.73      14334.86      1694.92 o
   4  15   0      11830.47      14974.81      1727.16 o
   5  15   0      14066.03      14749.75      1710.76 o
   6  15   0      12337.41      12998.81      1545.63 o
   7  15   0       7899.78       6968.99      1234.32 o
   8  15   0      10008.79       9907.33      1430.94 o
   9  15   0      56613.81      52485.89      7143.76 o
  10  15   0      11706.82       8345.31      2151.87 o
  11  15   0      25800.62      20295.27      3408.03 o
  12  15   0       5728.72       6542.98      2206.48 o
  13  15   0        508.85       1168.78      1714.94 o
  14  15   0        886.62        174.77      1714.94 o
  15  15   0       8883.18       7537.00      2468.64 o
  17  15   0        780.92      -1693.09      1693.09 o
  21  15   0       6558.34       4773.43      2228.33 o
   0  16   0      32321.19      39028.53      5406.97 o
   1  16   0       1921.13       2688.86      1551.09 o
   2  16   0       3712.55       4105.12      1021.60 o
   3  16   0      13666.79      12786.11      1609.52 o
   4  16   0       3870.33       5431.82      1029.36 o
   5  16   0         22.83       1150.46      1682.17 o
   6  16   0      13883.41      10781.18      1758.63 o
   7  16   0       3944.11       3099.12       827.41 o
   8  16   0      26992.38      23340.09      2361.81 o
  10  16   0       2726.10       3495.42      1813.25 o
  11  16   0      12108.99       9262.86      2435.87 o
  12  16   0      15630.48      21190.97      3735.73 o
  13  16   0      15145.03      15762.15      3167.72 o
  17  16   0        155.11       -436.93      1846.02 o
   1  17   0       6520.37       7484.75      1239.23 o
   2  17   0         37.79       -906.62      1267.09 o
   3  17   0        283.36         87.58       863.30 o
   4  17   0        321.08       -836.15       836.15 o
   5  17   0      10633.06      12386.89      2009.87 o
   6  17   0       7024.38       8640.24      1529.25 o
   7  17   0       1250.05         33.64      1092.32 o
   8  17   0        246.18       1124.04      1212.47 o
   9  17   0       1353.02       2501.41      1671.25 o
  11  17   0        711.81       1354.47      1682.17 o
 -33 -10   1       7004.26       6073.29      2217.41 o
 -32 -10   1        823.88       1594.78      2042.64 o
 -30 -10   1      18928.87      12976.74      2687.10 o
 -29 -10   1        671.89        -32.77      2009.87 o
 -28 -10   1       4155.58       1900.63      1933.40 o
  29 -10   1      18631.18      13501.05      2698.03 o
  30 -10   1       5045.68       5505.28      2261.10 o
  31 -10   1       1461.25       1791.40      1955.25 o
  32 -10   1       5152.93       7722.69      2435.87 o
 -34  -9   1       6571.83       8356.23      2315.71 o
 -33  -9   1       6870.44        775.55      1922.48 o
 -31  -9   1       5622.96        753.70      1780.48 o
 -30  -9   1       1602.07       2151.87      1900.63 o
 -29  -9   1       3808.09       3724.80      2097.25 o
 -28  -9   1       2901.99       1878.79      1835.09 o
 -27  -9   1       6901.88       9590.55      2468.64 o
 -26  -9   1      13350.85      14309.37      2588.79 o
 -25  -9   1      31288.29      37062.36      4871.74 o
 -24  -9   1       3458.48       4052.50      1813.25 o
 -23  -9   1      37485.18      47220.91      5974.98 o
 -22  -9   1      35617.73      44457.35      5680.05 o
 -21  -9   1         88.65        710.01      1485.55 o
 -20  -9   1      43511.94      53829.44      6532.06 o
 -19  -9   1      79734.38      85779.74      9819.94 o
 -18  -9   1      13397.90      15281.53      2392.18 o
 -17  -9   1       4353.18       5177.59      1463.71 o
 -16  -9   1      21494.74      27253.34      3571.88 o
 -15  -9   1      15174.84      14309.37      2195.56 o
 -14  -9   1      30736.93      26335.79      3473.57 o
 -13  -9   1      15673.80      18383.71      2512.33 o
 -12  -9   1      13265.33      13883.02      2698.03 o
 -11  -9   1      10355.12      13972.96      1283.43 o
 -10  -9   1      38136.99      36965.59      3566.42 o
  -9  -9   1      12455.34      13315.00      1447.32 o
   9  -9   1      42159.11      44419.64      3707.38 o
  10  -9   1      55721.85      68188.91      6209.83 o
  11  -9   1      72636.73      76273.95      5226.19 o
  12  -9   1      23823.36      30608.96      2802.64 o
  13  -9   1       4979.72       6914.37      1485.55 o
  14  -9   1      16640.62      19334.03      2676.18 o
  15  -9   1      37289.67      37925.29      4675.12 o
  16  -9   1      10575.91      10125.79      1824.17 o
  17  -9   1       7424.73       6368.21      1594.78 o
  18  -9   1       2523.44       1835.09      1332.63 o
  19  -9   1       6216.57       3965.11      1474.63 o
  20  -9   1      27825.68      33610.63      4336.50 o
  21  -9   1      34852.66      49613.09      6138.83 o
  22  -9   1      25595.73      26914.72      3713.88 o
  23  -9   1      25718.78      25287.16      3604.65 o
  24  -9   1      51787.39      49460.16      6258.98 o
  25  -9   1       6803.23       6695.91      1977.10 o
  26  -9   1       2287.43        240.31      1693.09 o
  27  -9   1       1996.75       3145.88      1944.33 o
  28  -9   1        809.20       -294.93      1802.32 o
  29  -9   1       2766.65       5057.43      2195.56 o
  30  -9   1       6690.39       9251.93      2337.56 o
  31  -9   1       6899.15       3692.04      2239.25 o
  32  -9   1       8989.59       6805.14      2293.87 o
  33  -9   1        727.91       3276.95      1977.10 o
  34  -9   1      10229.31       5876.67      2337.56 o
 -34  -8   1       2577.83       3397.11      1889.71 o
 -33  -8   1       2653.59       2872.80      1835.09 o
 -32  -8   1       1299.10        600.77      1758.63 o
 -31  -8   1       6584.55       9066.24      2424.95 o
 -30  -8   1       1518.02       2304.79      1682.17 o
 -29  -8   1       1519.58      -1441.86      1638.48 o
 -28  -8   1      20727.38      23757.92      3757.57 o
 -27  -8   1       6300.59       4391.12      1780.48 o
 -26  -8   1       2913.80       3986.96      1791.40 o
 -25  -8   1      28169.33      43583.50      5614.52 o
 -24  -8   1      22656.27      18940.80      2894.64 o
 -23  -8   1      18151.42      14538.75      2424.95 o
 -22  -8   1       5965.06       6945.70      2796.33 o
 -21  -8   1     136318.80     137501.05     11076.25 o
 -20  -8   1      27307.32      31244.06      5532.59 o
 -19  -8   1        683.19       1471.85      1119.63 o
 -18  -8   1       2911.51       2412.54      1036.58 o
 -17  -8   1     100064.31     100738.06      8206.08 o
 -16  -8   1       8623.67       5907.10       933.97 o
 -15  -8   1      21578.49      18300.99      1957.01 o
 -14  -8   1        497.12       1755.11       716.07 o
 -13  -8   1      38066.22      35413.97      2673.40 o
 -12  -8   1      22095.75      23375.65      2760.00 o
 -11  -8   1      53777.48      60785.92      4417.67 o
 -10  -8   1       4841.90       4830.84       763.41 o
  -9  -8   1      16417.36      18494.75      1751.57 o
  -8  -8   1      48597.67      46533.29      3839.76 o
   8  -8   1      93789.71      90536.16      7268.79 o
   9  -8   1      53239.69      57387.19      4706.69 o
  10  -8   1      62874.04      62362.08      4322.58 o
  11  -8   1      10777.97       9397.36      1015.86 o
  12  -8   1      10957.34      10465.83      1555.41 o
  13  -8   1      19630.40      18499.80      1813.49 o
  14  -8   1      80357.59      84912.41      5829.42 o
  15  -8   1      12910.36      12699.70      1292.03 o
  16  -8   1        428.75        962.14       884.88 o
  17  -8   1       3089.57       3849.74      1026.05 o
  18  -8   1       6882.32       6382.21      1480.09 o
  19  -8   1     108129.28     120003.77      9730.38 o
  20  -8   1      35954.73      39168.08      3624.72 o
  21  -8   1      11578.99      12492.66      4817.12 o
  22  -8   1      47160.87      54888.98      6641.29 o
  23  -8   1      28862.68      39028.53      4991.89 o
  24  -8   1      20779.61      23452.07      3429.88 o
  25  -8   1       8072.23       4402.04      1736.79 o
  26  -8   1       2553.83       1682.17      1627.55 o
  27  -8   1        236.40       -513.39      1682.17 o
  28  -8   1       1817.88       1900.63      1714.94 o
  29  -8   1       8240.21       7875.61      2206.48 o
  30  -8   1       1205.53        338.62      1714.94 o
  31  -8   1      10762.93      16668.78      3014.80 o
  32  -8   1       8457.13       6728.68      2031.71 o
  33  -8   1      13526.13      13828.75      2698.03 o
  34  -8   1        776.73       2610.64      2009.87 o
  35  -8   1       2117.91      -1616.63      1791.40 o
 -37  -7   1       3548.54       4675.12      2173.71 o
 -36  -7   1         77.81       -582.92      1393.53 o
 -35  -7   1       5949.07       2217.41      1922.48 o
 -34  -7   1        968.72       1042.47      1326.61 o
 -33  -7   1       4117.50       -120.15      1736.79 o
 -32  -7   1      13353.57      15105.60      2065.86 o
 -31  -7   1       1638.69       -152.92      1660.32 o
 -30  -7   1       1138.87       -141.51      1211.46 o
 -29  -7   1       1892.78       2991.62      1405.92 o
 -28  -7   1      20736.53      16998.19      4658.74 o
 -27  -7   1       3017.68       3759.98      1600.25 o
 -26  -7   1      38012.80      36514.53      3472.62 o
 -25  -7   1       4553.83       3351.98      1189.46 o
 -24  -7   1      50571.11      52946.70      4715.94 o
 -23  -7   1      53582.30      59228.89      5126.54 o
 -22  -7   1       6570.73       7038.21      3539.11 o
 -21  -7   1       5440.84       5638.96      1246.95 o
 -20  -7   1      19159.71      17245.07      2414.37 o
 -19  -7   1      40980.78      40618.68      3116.56 o
 -18  -7   1        933.09       -772.43       772.43 o
 -17  -7   1      48188.19      45581.11      3375.46 o
 -16  -7   1       1368.50       1427.78       736.27 o
 -15  -7   1      10261.68      11624.94      1805.44 o
 -14  -7   1     194339.09     203104.50     16121.99 o
 -13  -7   1      32565.07      35005.91      2627.73 o
 -12  -7   1      47336.66      48540.07      3474.94 o
 -11  -7   1       9576.27      13299.96      2032.43 o
 -10  -7   1     393369.16     410128.06     26996.81 o
  -9  -7   1      12043.47      10925.38      1053.85 o
  -8  -7   1     301252.00     337114.09     26400.15 o
  -7  -7   1     101954.90      96547.31      7720.19 o
   7  -7   1       7956.19       9908.99      1071.49 o
   8  -7   1      24855.23      22847.63      2098.12 o
   9  -7   1      77915.76      70062.65      4791.26 o
  10  -7   1      76436.38      82572.49      5642.01 o
  11  -7   1      30508.83      32015.24      3671.26 o
  12  -7   1     129597.74     133058.39      8973.20 o
  13  -7   1       8000.30       7618.80       938.80 o
  14  -7   1      92856.31     101794.28      6953.37 o
  15  -7   1       4161.92       5366.80       879.21 o
  16  -7   1     112911.22     112697.66      7616.51 o
  17  -7   1       4262.52       4318.12       886.77 o
  18  -7   1      55560.54      59319.18      4270.10 o
  19  -7   1      25256.60      33806.54      2857.66 o
  20  -7   1      59805.86      60329.26      4605.87 o
  21  -7   1       7124.27       3832.00      1578.40 o
  22  -7   1      93099.95     101525.95      8369.02 o
  23  -7   1       2485.93       3765.72      2255.64 o
  24  -7   1      30715.15      33285.87      3193.11 o
  25  -7   1      29251.80      18482.02      2872.80 o
  26  -7   1      35136.97      33347.71      3435.34 o
  27  -7   1       7830.43       7679.65      3408.03 o
  28  -7   1       4978.20       5699.39      1444.18 o
  29  -7   1       3777.84       3209.01      1420.76 o
  30  -7   1       6773.58       3825.82      1380.16 o
  31  -7   1        768.63       4268.33      1511.43 o
  32  -7   1       2773.16       3130.90      1393.75 o
  33  -7   1        263.82        852.01      1649.40 o
  34  -7   1        663.69       -272.32      1326.31 o
  35  -7   1       1111.10       5101.13      2108.17 o
  36  -7   1       4910.55       3539.11      2250.18 o
 -37  -6   1        113.21       -436.93      1988.02 o
 -36  -6   1        614.44       1895.34      1480.81 o
 -35  -6   1      13345.71      19891.11      3298.80 o
 -34  -6   1       4548.23       2632.49      2151.87 o
 -33  -6   1       3500.98       6455.01      1570.91 o
 -32  -6   1        259.93       -785.25      1387.24 o
 -31  -6   1       2200.82        826.17      1333.18 o
 -30  -6   1       4001.49       2670.38      1988.02 o
 -29  -6   1       7708.66      10659.07      2927.41 o
 -28  -6   1      22044.55      14656.62      3162.26 o
 -27  -6   1       3650.77       5025.55      1414.88 o
 -26  -6   1       3560.89       2434.11      1145.89 o
 -25  -6   1       8872.90      12721.05      2236.29 o
 -24  -6   1      43533.44      51222.39      5017.09 o
 -23  -6   1      10153.79       9521.60      1228.49 o
 -22  -6   1      21510.88      27986.91      2856.12 o
 -21  -6   1      32140.08      37091.73      2904.56 o
 -20  -6   1       5929.32       8088.43      2096.98 o
 -19  -6   1      26356.93      29264.12      5144.31 o
 -18  -6   1       1851.52       1160.14       770.83 o
 -17  -6   1       7130.37       8087.26      2498.35 o
 -16  -6   1       8930.82       7970.06      1389.38 o
 -15  -6   1     139565.80     149080.77      9976.16 o
 -14  -6   1      21652.50      26193.59      2229.67 o
 -13  -6   1       2172.69       2891.58       737.06 o
 -12  -6   1      75378.91      73721.68      5068.16 o
 -11  -6   1      18753.19      28670.87      3364.44 o
 -10  -6   1      18059.67      21543.90      1899.27 o
  -9  -6   1     277264.28     316622.06     20817.04 o
  -8  -6   1     192753.94     224210.30     14932.21 o
  -7  -6   1      26372.10      24829.35      1905.96 o
  -6  -6   1      57366.34      59503.50      4820.00 o
   6  -6   1      28076.66      35512.96      2991.01 o
   7  -6   1     506762.00     511174.81     33775.23 o
   8  -6   1      10236.07      11147.56      1286.13 o
   9  -6   1      36667.05      42281.79      3019.81 o
  10  -6   1      25788.29      23967.47      1871.76 o
  11  -6   1      89751.45      86569.27      5910.60 o
  12  -6   1      40006.02      36440.06      2707.54 o
  13  -6   1      14254.23      16380.96      3539.20 o
  14  -6   1      23762.45      18942.34      1596.78 o
  15  -6   1      39967.52      38382.79      2878.65 o
  16  -6   1       6020.50       5250.85       890.89 o
  17  -6   1      59258.32      60832.82      4307.20 o
  18  -6   1      23015.17      22524.86      1872.51 o
  19  -6   1       2946.59       1828.88       821.43 o
  20  -6   1      18200.31      19764.61      2014.85 o
  21  -6   1       9416.03       8018.17      1128.73 o
  22  -6   1      21392.01      20881.44      1879.01 o
  23  -6   1      49217.39      47095.82      3586.11 o
  24  -6   1       2390.90       4451.38      1033.59 o
  25  -6   1       8829.44      12488.60      1705.66 o
  26  -6   1       7521.08       8881.38      2856.41 o
  27  -6   1       9639.76      10110.40      1586.23 o
  28  -6   1      13911.90      17529.70      2141.53 o
  29  -6   1       1077.92        212.43      1136.89 o
  30  -6   1       1724.16        885.25      1256.47 o
  31  -6   1        724.01        568.52      1643.94 o
  32  -6   1        248.59       1131.00      1436.40 o
  33  -6   1       3400.00       3257.56      1474.32 o
  34  -6   1        770.41       -860.26      1840.56 o
  36  -6   1        702.09       1151.51      1475.69 o
  37  -6   1       2907.22       2184.64      1889.71 o
 -37  -5   1       2487.97       2599.72      1955.25 o
 -36  -5   1       1040.54       3785.69      3479.03 o
 -35  -5   1        126.95        262.16      1846.02 o
 -34  -5   1       1417.27       1660.65      1309.18 o
 -33  -5   1        729.82       3156.61      1359.57 o
 -32  -5   1         20.73        109.23      1649.40 o
 -31  -5   1      16814.39      11995.34      1741.44 o
 -30  -5   1       8433.97       6278.19      2293.87 o
 -29  -5   1       1421.32       1562.24      1016.83 o
 -28  -5   1      10598.17      11343.90      1451.66 o
 -27  -5   1      21589.31      15032.83      1552.81 o
 -26  -5   1      25614.63      34126.34      2774.96 o
 -25  -5   1      18738.60      17443.39      2301.49 o
 -24  -5   1      69897.62      74328.72      5251.71 o
 -23  -5   1      11602.80      15283.06      1538.43 o
 -22  -5   1      25032.56      27118.29      2199.08 o
 -21  -5   1      38135.04      40165.32      3804.53 o
 -20  -5   1      30283.58      32848.42      3856.21 o
 -19  -5   1      53385.93      54190.60      3880.98 o
 -18  -5   1      47726.14      59571.36      4241.83 o
 -17  -5   1      12111.93      13137.32      1270.90 o
 -16  -5   1      37625.21      37423.22      2839.53 o
 -15  -5   1       3629.55       5136.81       850.18 o
 -14  -5   1      94565.15     106794.62      7217.11 o
 -13  -5   1      40623.84      34323.89      2597.63 o
 -12  -5   1      28615.58      27041.30      2787.25 o
 -11  -5   1      59666.34      60197.23      4202.31 o
 -10  -5   1     235925.17     231142.31     15315.47 o
  -9  -5   1      33896.79      31257.04      2333.61 o
  -8  -5   1     261486.25     286684.34     19007.17 o
  -7  -5   1      67234.66      74667.70      5063.47 o
  -6  -5   1     117675.95     119784.45      8024.78 o
  -5  -5   1       3296.19       2075.40      1026.78 o
   5  -5   1      77168.17      86591.41      6913.74 o
   6  -5   1      38828.96      46402.86      3256.43 o
   7  -5   1      61902.89      72740.79      4961.65 o
   8  -5   1     204546.62     208188.02     13842.21 o
   9  -5   1      51609.71      57206.38      3986.77 o
  10  -5   1     226362.08     254890.89     16741.62 o
  11  -5   1      28942.71      34245.44      2551.67 o
  12  -5   1     706588.69     668426.25     69203.83 o
  13  -5   1      41752.51      43473.21      3164.38 o
  14  -5   1     115526.28     115238.09      7819.08 o
  15  -5   1      37030.13      42593.84      3137.42 o
  16  -5   1     146132.09     159138.72     10718.57 o
  17  -5   1      25760.31      27781.14      2202.75 o
  18  -5   1      18218.63      24069.04      2794.79 o
  19  -5   1      63853.27      64031.32      4499.01 o
  20  -5   1      40595.72      47408.76      4039.07 o
  21  -5   1       2895.69        942.31       826.12 o
  22  -5   1      27922.73      27871.49      2258.26 o
  23  -5   1       9353.49       9275.99      1192.97 o
  24  -5   1       4969.07       6744.11      1119.73 o
  25  -5   1      25777.30      23626.42      2051.08 o
  26  -5   1      15459.43      15716.08      2783.72 o
  27  -5   1       1824.35       1748.68       963.89 o
  28  -5   1      39029.82      39489.82      6769.27 o
  29  -5   1       8696.45       7673.68      1279.40 o
  30  -5   1        712.55        914.09      1225.41 o
  31  -5   1        366.12       1498.41      1254.17 o
  32  -5   1      20355.80      15699.49      1991.73 o
  33  -5   1       1421.31        316.77      1714.94 o
  34  -5   1        327.89        -89.70      1312.99 o
  35  -5   1       3417.22       7351.30      2239.25 o
  36  -5   1       2574.45       4178.23      1482.92 o
  37  -5   1        893.84       -338.62      1856.94 o
  38  -5   1       5060.11       4339.82      1483.20 o
 -39  -4   1       9162.68      10912.26      2566.95 o
 -38  -4   1       3422.84       3298.80      1955.25 o
 -37  -4   1      11395.77       9681.56      1825.67 o
 -36  -4   1        312.84       2293.87      1802.32 o
 -35  -4   1       3613.64       3375.26      1900.63 o
 -34  -4   1       1096.15       1606.64      1259.61 o
 -33  -4   1       2021.84       1379.85      1297.79 o
 -32  -4   1       5675.02       5759.08      1728.17 o
 -31  -4   1       1594.70        153.55       999.25 o
 -30  -4   1       3012.87       2913.26      1183.56 o
 -29  -4   1      19010.41      13717.50      2378.47 o
 -28  -4   1       5941.11       6578.55      1147.81 o
 -27  -4   1        950.67       2271.01      1042.96 o
 -26  -4   1       6570.48       5982.93      1393.57 o
 -25  -4   1       3335.99       2645.24       897.86 o
 -24  -4   1      27302.25      32257.75      2584.19 o
 -23  -4   1       7507.39       6195.28      1416.47 o
 -22  -4   1      27760.14      30585.74      2390.22 o
 -21  -4   1      18202.10      23330.94      3974.98 o
 -20  -4   1      27940.54      30054.48      2382.55 o
 -19  -4   1      26501.96      28356.65      3166.80 o
 -18  -4   1      12980.03      12778.46      1438.82 o
 -17  -4   1       4147.79       4209.82       783.48 o
 -16  -4   1         18.09        471.45       721.31 o
 -15  -4   1      20597.30      22766.64      1816.03 o
 -14  -4   1      11689.88      13548.03      1281.13 o
 -13  -4   1      13940.22      14215.38      1628.71 o
 -12  -4   1       7201.68       6894.25       869.32 o
 -11  -4   1     124502.61     118560.59      7917.37 o
 -10  -4   1      32417.96      33514.98      2471.64 o
  -9  -4   1      54143.45      63134.07      4358.11 o
  -8  -4   1      16781.42      20389.48      2226.08 o
  -7  -4   1       5540.87      14394.97      1887.62 o
  -6  -4   1      51653.78      53267.69      3668.11 o
  -4  -4   1      11600.13      12823.81      1856.94 o
   4  -4   1      81876.30      92014.98      7334.80 o
   5  -4   1     354015.88     420848.94     27899.35 o
   6  -4   1      26759.11      25224.48      1913.19 o
   7  -4   1      41152.58      36835.78      2658.26 o
   8  -4   1      34503.48      40987.47      2936.72 o
   9  -4   1      32405.29      35794.57      2616.97 o
  10  -4   1      44902.42      39161.68      2837.33 o
  11  -4   1      90609.06      87617.00      5910.74 o
  12  -4   1      89804.75      92190.51      6236.67 o
  13  -4   1       7854.73       5466.86      1226.76 o
  14  -4   1      68241.23      64011.80      4456.32 o
  15  -4   1      42001.18      41963.37      3060.76 o
  16  -4   1      25348.95      21484.87      2484.26 o
  17  -4   1     195544.16     177300.41     15464.63 o
  18  -4   1      11235.55      13061.88      1374.32 o
  19  -4   1     164786.75     155316.41     10317.73 o
  20  -4   1      24528.29      29136.63      5333.10 o
  21  -4   1      25423.18      23360.33      1912.67 o
  22  -4   1        831.27        875.07       814.21 o
  23  -4   1       1179.85        425.66       911.50 o
  24  -4   1      11986.15      13121.74      2077.01 o
  25  -4   1      23739.23      21378.60      2564.78 o
  26  -4   1      35884.98      35294.77      4396.98 o
  27  -4   1       8998.19       7888.16      1167.63 o
  28  -4   1       5971.07       5617.88      1102.77 o
  29  -4   1       5879.40       6448.30      1859.73 o
  30  -4   1      11551.53      11857.11      2483.22 o
  31  -4   1       1492.83       1883.10      1088.18 o
  32  -4   1       1116.14         24.97       995.27 o
  33  -4   1       1422.84       2008.18      1142.19 o
  34  -4   1       2408.58       3021.85      1300.18 o
  35  -4   1       5917.53       8416.90      1614.06 o
  36  -4   1       6532.15      10202.25      2381.25 o
  37  -4   1       2127.93       1899.00      1824.17 o
  38  -4   1        283.26      -1103.24      1878.79 o
  39  -4   1        103.00       1771.82      1428.27 o
 -39  -3   1       3468.52       2370.33      1955.25 o
 -38  -3   1      16868.62      15292.45      2818.18 o
 -37  -3   1       1186.10       1260.57      1121.32 o
 -36  -3   1       9784.88      11606.71      1847.48 o
 -35  -3   1       4512.86       6441.04      1524.09 o
 -34  -3   1        801.76       1558.67      1261.52 o
 -33  -3   1       4983.60       5191.95      1182.97 o
 -32  -3   1      11218.28      14456.20      1682.66 o
 -31  -3   1       8347.63       8424.94      1783.46 o
 -30  -3   1      20610.57      17927.81      1732.06 o
 -29  -3   1       5098.31       7648.49      1199.20 o
 -28  -3   1       5000.41       5096.93      1033.76 o
 -27  -3   1       1646.63       3482.91       973.29 o
 -26  -3   1       9933.39       8008.91      1856.82 o
 -25  -3   1       3667.01       5489.45      1221.53 o
 -24  -3   1      64263.36      68400.05      6961.55 o
 -23  -3   1       1682.30       1174.01       828.00 o
 -22  -3   1       7642.64       5566.95       748.29 o
 -21  -3   1      21526.22      23929.65      4896.21 o
 -20  -3   1      85808.31      86524.68      5964.61 o
 -19  -3   1      63919.04      70445.30      4907.02 o
 -18  -3   1       9699.85      10397.99      1833.34 o
 -17  -3   1      39641.93      35033.49      3822.64 o
 -16  -3   1     127050.16     104971.46      7115.41 o
 -15  -3   1      43578.91      45039.79      3256.84 o
 -14  -3   1     130488.29     103794.85      7031.06 o
 -13  -3   1     141622.75     160742.69     10652.80 o
 -12  -3   1     211841.36     227223.62     15083.84 o
 -11  -3   1      81118.75      88028.95      5984.12 o
 -10  -3   1     466416.66     500300.56     39355.95 o
  -9  -3   1      19897.18      22123.95      2203.72 o
  -8  -3   1     161778.36     196521.33     13049.00 o
  -7  -3   1      72005.98      73719.52      5249.89 o
  -5  -3   1     123950.10     128394.12      8611.16 o
  -4  -3   1      48691.79      72236.00      4881.97 o
  -3  -3   1       8469.24      27492.57      2501.14 o
   3  -3   1      31025.75      55453.73      3764.95 o
   4  -3   1      79557.58     104628.20      7026.83 o
   5  -3   1      65641.00      63378.98      4317.65 o
   6  -3   1     233182.83     333969.22     22069.48 o
   7  -3   1      34692.39      33405.12      2876.33 o
   8  -3   1      15450.59      15741.62      1268.91 o
   9  -3   1     115761.78     116932.29      7758.48 o
  10  -3   1     194872.05     194173.56     12802.39 o
  11  -3   1      31623.25      38079.99      2763.26 o
  12  -3   1     217304.98     246252.67     16328.11 o
  13  -3   1      11502.53      10512.18      1126.07 o
  14  -3   1      32587.91      30205.06      2279.59 o
  15  -3   1      34507.70      35818.66      2693.44 o
  16  -3   1      91128.34      92689.60      6290.00 o
  17  -3   1      19263.11      17404.34      1489.74 o
  18  -3   1      63392.93      65070.24      4533.93 o
  19  -3   1      24121.38      21335.88      3710.71 o
  20  -3   1       8122.13       7857.65      1000.43 o
  21  -3   1        233.92       1130.17       777.05 o
  22  -3   1     141137.70     153085.09     10910.25 o
  23  -3   1      28395.31      27842.44      2592.82 o
  24  -3   1       1868.15       1860.81       821.19 o
  25  -3   1       5201.72       6584.93      1010.11 o
  26  -3   1       8041.07       8423.63      1217.36 o
  27  -3   1      10393.23      13120.85      2073.06 o
  28  -3   1      12366.38      13138.06      2120.89 o
  29  -3   1      22958.54      19151.59      1750.70 o
  30  -3   1      10567.66       9317.45      1295.38 o
  31  -3   1       2289.86        968.92      2807.26 o
  32  -3   1      13552.74       8948.24      1889.26 o
  33  -3   1      11988.03      14674.75      2099.47 o
  34  -3   1       7981.27       8393.89      1555.19 o
  35  -3   1         48.38       1268.19      1348.66 o
  36  -3   1       4180.19       3182.29      3189.57 o
  37  -3   1        474.74        883.82      1134.46 o
  38  -3   1       2482.46       3735.73      1988.02 o
  39  -3   1       4579.21       6539.10      1598.61 o
 -40  -2   1       3146.88       5439.74      1977.10 o
 -39  -2   1       1732.86       1423.65      1422.17 o
 -38  -2   1       1839.60       5494.36      2479.56 o
 -37  -2   1       8620.66       7009.27      1884.25 o
 -36  -2   1       1980.29       4194.50      1758.63 o
 -35  -2   1       5580.54       4455.72      1402.80 o
 -34  -2   1       1826.81        212.85       976.38 o
 -33  -2   1       5940.58       5634.17      1444.88 o
 -32  -2   1        140.44       -733.36       899.72 o
 -31  -2   1       3014.57       5152.97      1116.12 o
 -30  -2   1       3096.00       4052.17      1052.15 o
 -29  -2   1       5885.56       4940.71      1021.07 o
 -28  -2   1       1726.42       3073.19       966.37 o
 -27  -2   1      11573.79      15031.49      1938.97 o
 -26  -2   1      10265.35       9429.57      1150.46 o
 -25  -2   1      13022.51      11119.00      1938.50 o
 -24  -2   1      14468.00      14203.69      2251.05 o
 -23  -2   1       2243.16       1446.01       523.87 o
 -22  -2   1       8708.60       9812.04       827.94 o
 -21  -2   1      10590.97      12528.67      1143.68 o
 -20  -2   1      18443.91      19766.60      1330.88 o
 -19  -2   1      35126.43      36144.26      2024.58 o
 -18  -2   1     114748.29     112433.51      5763.03 o
 -17  -2   1      87406.60     100361.23      5184.75 o
 -16  -2   1       2495.69       2493.30       570.53 o
 -15  -2   1     297465.88     326429.75     21550.04 o
 -14  -2   1       7368.48       7343.84      1288.13 o
 -13  -2   1     104442.31      95099.48      6434.57 o
 -12  -2   1      26055.30      29907.71      2929.93 o
 -11  -2   1      54974.74      49983.07      3520.13 o
 -10  -2   1      28323.02      28534.65      2167.48 o
  -9  -2   1      20464.84      30267.40      2260.16 o
  -8  -2   1     141366.45     142512.34      9482.04 o
  -7  -2   1      77081.68      40212.11      3814.67 o
  -6  -2   1      67300.67      67881.19      5385.03 o
  -5  -2   1      87870.27     191733.23     12741.56 o
  -4  -2   1      27824.47       9091.88      1134.51 o
  -3  -2   1      60279.23      19521.80      1414.74 o
  -2  -2   1      25768.64      20239.57      1804.72 o
   2  -2   1       3647.41      45375.46      3060.48 o
   3  -2   1      79646.72      98393.26      6554.99 o
   4  -2   1      34271.97      56908.80      3843.87 o
   5  -2   1      98578.74     174664.91     11629.63 o
   6  -2   1      37904.09      57846.54      5131.83 o
   8  -2   1      28025.53      47748.53      3326.06 o
   9  -2   1      27733.42      37597.45      3776.93 o
  10  -2   1      46814.50      43552.98      3082.69 o
  11  -2   1      83329.97      75003.84      5125.54 o
  12  -2   1      21510.42      23551.04      1821.44 o
  13  -2   1      44342.01      50401.40      3548.91 o
  14  -2   1      14457.01      13864.38      1865.92 o
  15  -2   1      52475.93      45749.59      3274.33 o
  16  -2   1      11507.68      10606.73      1062.79 o
  17  -2   1      68740.56      67940.73      3585.32 o
  18  -2   1      22249.96      29036.04      2522.60 o
  19  -2   1       1657.75       1651.25       672.68 o
  20  -2   1      46481.02      45574.72      2486.07 o
  21  -2   1      13247.57      12616.10       935.71 o
  22  -2   1      23857.17      26956.27      1483.84 o
  23  -2   1      32800.35      31732.30      1860.38 o
  24  -2   1       1037.46       1565.24       759.82 o
  25  -2   1      24856.81      22465.18      2769.39 o
  26  -2   1       6137.12       6662.97      1179.14 o
  27  -2   1      18348.87      21781.11      1899.31 o
  28  -2   1      30434.59      36513.38      2885.30 o
  29  -2   1      29352.62      29861.54      6193.96 o
  30  -2   1       2523.76       2616.47      1141.76 o
  31  -2   1       5177.62       4685.60      1128.23 o
  32  -2   1       3203.13        217.94      1313.18 o
  33  -2   1       2005.48       2028.18      1278.20 o
  34  -2   1       2997.86       3184.26      1081.50 o
  35  -2   1       5970.42       5113.79      1356.18 o
  36  -2   1       8856.76       9273.78      2162.79 o
  37  -2   1       1825.25       2479.08      1378.80 o
  38  -2   1        790.58        979.47      1108.44 o
  39  -2   1       2090.38       -696.62      1348.10 o
 -40  -1   1       1066.84        -92.19      1893.79 o
 -39  -1   1        552.75       -640.14      1094.25 o
 -38  -1   1       3398.64       4002.71      1314.31 o
 -37  -1   1        536.65        812.64      1193.21 o
 -36  -1   1       2723.69       5171.90      1309.37 o
 -35  -1   1       2243.21        461.32      1119.77 o
 -34  -1   1        569.33       -155.75       907.64 o
 -33  -1   1       4264.08       3350.23      1010.60 o
 -32  -1   1       7700.17       6391.90      1145.85 o
 -31  -1   1        983.61        478.03       882.90 o
 -30  -1   1        433.79       -507.88       843.43 o
 -29  -1   1       2079.39       2730.92       900.02 o
 -28  -1   1      27949.30      26887.50      5543.51 o
 -27  -1   1       5221.60       4133.08       894.27 o
 -26  -1   1      31626.62      34406.66      2665.82 o
 -25  -1   1        113.92       1573.77       642.84 o
 -24  -1   1      25255.10      22136.05      1568.00 o
 -23  -1   1      11754.93      11876.63      1753.37 o
 -22  -1   1       4386.48       3212.08       547.29 o
 -21  -1   1      20341.91      23104.21      2213.97 o
 -20  -1   1       7793.02       7102.71       634.66 o
 -19  -1   1      41664.41      45385.93      2309.99 o
 -18  -1   1     198020.05     185878.62      8799.39 o
 -17  -1   1      29468.42      32636.25      1704.13 o
 -16  -1   1      28031.85      36742.61      1899.14 o
 -15  -1   1      20184.80      22408.04      1336.86 o
 -14  -1   1      95932.24      96647.68      4545.40 o
 -13  -1   1      19042.64      17965.11      1261.96 o
 -12  -1   1       3943.33       2642.91       445.08 o
 -11  -1   1      28443.72      24012.88      1297.30 o
  -9  -1   1      46071.61      49792.37      2429.36 o
  -8  -1   1     176731.83     185083.48     12266.43 o
  -7  -1   1      10850.77      10631.80       920.01 o
  -6  -1   1      49070.62      23624.85      1750.16 o
  -5  -1   1      10412.56       7430.75       657.23 o
  -4  -1   1       8663.34      11190.06       881.79 o
  -3  -1   1      17975.03       3896.01       364.76 o
   3  -1   1       6509.99       1728.61       312.91 o
   4  -1   1      90374.09     181573.83     15096.00 o
   5  -1   1       6646.69       6889.23       691.71 o
   6  -1   1      23357.65      87542.73      6208.43 o
   7  -1   1      12468.56       7635.33       777.98 o
   8  -1   1      31435.03      29326.62      1915.71 o
   9  -1   1      24520.61      35892.79      1950.79 o
  10  -1   1     241096.89     233073.80     11771.85 o
  11  -1   1      19228.82      19908.46      1523.33 o
  12  -1   1      55346.57      52621.63      2582.95 o
  13  -1   1      25003.54      20438.91      1134.49 o
  14  -1   1      35600.30      32947.28      1720.89 o
  15  -1   1      26427.38      25309.21      1367.39 o
  16  -1   1     345375.00     359696.47     18593.00 o
  17  -1   1      57350.65      54532.70      2676.78 o
  18  -1   1       3576.36       3971.38       532.46 o
  19  -1   1      59046.28      61696.86      3037.82 o
  20  -1   1       2255.85       2181.91       561.77 o
  21  -1   1       7975.95       8920.64       717.74 o
  22  -1   1      28669.54      29011.69      1606.84 o
  23  -1   1      12869.25      13864.92      1352.33 o
  24  -1   1       6012.30       7868.57       780.89 o
  25  -1   1      14675.37      11953.38      1610.72 o
  26  -1   1       5178.74       5054.57       897.60 o
  27  -1   1       3912.75       2267.10      1133.99 o
  28  -1   1        606.07       1386.92       852.32 o
  29  -1   1        413.31        245.94       829.35 o
  30  -1   1        486.16       -713.59       816.08 o
  31  -1   1       1605.85        567.38      1416.19 o
  32  -1   1       3913.38       4563.18      1035.58 o
  33  -1   1       7684.00       7201.26      1679.33 o
  34  -1   1       4371.36       4202.20      1824.17 o
  35  -1   1       1357.05       1632.57      1172.84 o
  36  -1   1       1589.84       2634.70      1048.74 o
  37  -1   1       2550.72       2303.19      1028.05 o
  38  -1   1        815.21       1037.70      1616.63 o
  39  -1   1       1345.85       2829.10      1627.55 o
  40  -1   1        636.68        188.34      1054.47 o
 -40   0   1         13.67        288.64       995.90 o
 -39   0   1      10742.82       9746.45      2610.64 o
 -38   0   1         69.61       1270.75       961.85 o
 -37   0   1        980.29        194.64       983.97 o
 -36   0   1       3876.03       4920.45      1053.52 o
 -35   0   1       2375.21       3480.09      1152.11 o
 -34   0   1        451.75       1903.21       922.63 o
 -33   0   1        766.30        280.21      1002.42 o
 -32   0   1      10857.48      10367.48      1263.48 o
 -31   0   1      30568.66      30261.98      4236.37 o
 -30   0   1       3988.53       2283.92       841.64 o
 -29   0   1       7192.31       6485.44       979.66 o
 -28   0   1        210.28        676.79       786.81 o
 -27   0   1       2068.43        644.11       654.80 o
 -26   0   1      13310.74      10638.10      1396.58 o
 -25   0   1       3397.51       4178.67       674.56 o
 -24   0   1      10129.01       8420.38       861.99 o
 -23   0   1       2013.59       1214.88       505.08 o
 -22   0   1       1136.71        978.46       486.54 o
 -21   0   1          0.87        488.63       456.15 o
 -20   0   1      48611.65      47518.66      2409.29 o
 -19   0   1      17579.89      21006.87      1194.35 o
 -18   0   1     143431.66     137813.73      6462.35 o
 -17   0   1       6847.38       8566.58       671.43 o
 -16   0   1       5356.92       4049.11       505.11 o
 -15   0   1      27261.47      40849.32      2067.87 o
 -14   0   1      13660.91      12586.64       952.57 o
 -13   0   1        896.33       -169.43       410.73 o
 -12   0   1          4.70       -396.47       396.47 o
 -11   0   1      54505.07      49305.38      2409.28 o
 -10   0   1       2865.24       3236.18       554.45 o
  -9   0   1      26618.24      44048.49      2163.71 o
  -8   0   1      49575.61      62814.57      3001.91 o
  -7   0   1        171.56        178.85       307.20 o
  -6   0   1      13178.80      30975.02      1522.19 o
  -5   0   1     169530.94     168343.42      8731.65 o
  -4   0   1      24169.49       8364.88       402.52 o
  -3   0   1     382178.84      76922.37      5131.23 o
  -2   0   1      32650.31       1682.17       360.47 o
   2   0   1     133134.12        949.78       235.48 o
   3   0   1     193065.89       9887.52       573.62 o
   4   0   1       7704.62       6576.92       605.40 o
   5   0   1      51330.38      94500.97      4842.79 o
   6   0   1        342.40         94.31       284.05 o
   7   0   1      46837.18      27685.01      1397.80 o
   8   0   1      16137.69      17931.95       968.95 o
   9   0   1      47872.06      37569.31      1883.09 o
  10   0   1      19617.95      29425.34      1677.16 o
  11   0   1       1128.07       2152.90       434.39 o
  12   0   1      86543.60      78879.96      4090.44 o
  13   0   1      24207.72      18325.33      1032.72 o
  14   0   1      95780.66      91813.46      4371.22 o
  15   0   1       7184.21       5315.04       540.32 o
  16   0   1      15482.86      18501.74      1087.41 o
  17   0   1     210324.14     204685.14     10429.36 o
  18   0   1      12210.36      10211.20       725.05 o
  19   0   1     191167.70     173447.50      8953.71 o
  20   0   1         19.46        785.84       453.38 o
  21   0   1        190.95        -31.05       449.30 o
  22   0   1      10933.74       9355.27       753.04 o
  23   0   1      35064.68      35670.31      1904.83 o
  24   0   1        892.90        121.12       554.01 o
  25   0   1      75760.95      71919.75      3836.11 o
  26   0   1      12471.10      10503.03       980.46 o
  27   0   1      32357.87      27842.28      3113.84 o
  28   0   1      17219.53      17277.41      1536.96 o
  29   0   1      22033.03      23116.30      2145.33 o
  30   0   1      13791.59      12917.47      2081.77 o
  31   0   1      11461.15      13446.46      1902.64 o
  32   0   1       4201.89       3931.45       972.79 o
  33   0   1       2316.46       1195.58      1010.45 o
  34   0   1        141.92        603.63       866.34 o
  35   0   1        808.66        729.25       894.55 o
  36   0   1       6826.79       6476.09      1490.38 o
  37   0   1        671.59       2042.65      1071.04 o
  38   0   1         34.16       -205.27      1018.32 o
  39   0   1          0.88      -1013.04      1013.04 o
  40   0   1        151.99        118.50       948.21 o
 -40   1   1       1074.62       -377.71       944.78 o
 -39   1   1        509.42       -920.69       920.69 o
 -38   1   1       3457.14       3667.45      1114.17 o
 -37   1   1        500.87       1196.81       840.89 o
 -36   1   1       2711.10       3425.33      1062.93 o
 -35   1   1       2309.26       2473.83       994.16 o
 -34   1   1        635.83        388.99       821.31 o
 -33   1   1       4311.07       6081.67      1358.80 o
 -32   1   1       7710.05       6098.97       978.16 o
 -31   1   1        967.27       1030.77       795.78 o
 -30   1   1        412.82       1917.32       768.28 o
 -29   1   1       2149.40       2516.99       689.78 o
 -28   1   1      27537.15      28800.04      2787.47 o
 -27   1   1       5030.61       5750.76       779.49 o
 -26   1   1      32017.09      27636.26      2415.18 o
 -25   1   1        124.55        571.21       526.04 o
 -24   1   1      25687.55      24219.67      2387.13 o
 -23   1   1      11601.00      10340.96       647.70 o
 -22   1   1       4535.33       3540.92       436.94 o
 -21   1   1      20146.14      21527.59      1437.40 o
 -20   1   1       7902.05       9022.92       572.36 o
 -19   1   1      42016.05      42690.48      1861.65 o
 -18   1   1     196602.44     186714.05      7557.47 o
 -17   1   1      28869.66      29272.22      1352.61 o
 -16   1   1      28223.61      36125.57      1515.15 o
 -15   1   1      20264.26      21095.16       934.56 o
 -14   1   1      97110.43      94376.26      3841.93 o
 -13   1   1      18690.93      17055.75       788.41 o
 -12   1   1       3873.32       1968.76       314.44 o
 -11   1   1      28043.29      23018.37       988.29 o
  -9   1   1      46572.38      47439.38      2810.20 o
  -8   1   1     178210.17     181938.03      7976.18 o
  -7   1   1      10498.97      12467.81       806.25 o
  -6   1   1      48946.43      24638.61      1183.96 o
  -5   1   1      10467.52       7005.12       481.36 o
  -4   1   1       8265.70      12892.18      1150.17 o
  -3   1   1      18001.16       4027.08       528.76 o
  -2   1   1     100912.39      19873.08      1733.62 o
  -1   1   1      22239.01        611.70       338.62 o
   1   1   1      79209.46       1452.78       415.08 o
   2   1   1     270232.44      92100.32      5440.93 o
   3   1   1       6461.05       1258.10       252.52 o
   4   1   1      90472.72     162673.12     10828.26 o
   5   1   1       6689.37       6098.45       433.64 o
   6   1   1      22889.70      84633.95      3725.63 o
   7   1   1      12211.76       8040.97       530.69 o
   8   1   1      31661.12      30227.64      1524.02 o
   9   1   1      24198.60      35235.31      1431.60 o
  10   1   1     242461.75     222375.58      8470.79 o
  11   1   1      19572.74      16385.98      1150.04 o
  12   1   1      57078.67      50908.24      2029.06 o
  13   1   1      24936.16      19503.75      1059.26 o
  14   1   1      34719.06      34089.66      1404.43 o
  15   1   1      26156.47      24551.40      1135.62 o
  16   1   1     344917.44     365010.47     15545.09 o
  17   1   1      57248.32      52525.32      2105.35 o
  18   1   1       3256.14       3327.07       402.63 o
  19   1   1      60240.74      59445.21      2495.00 o
  20   1   1       2547.07       2807.92       402.14 o
  21   1   1       7902.83       8479.05       575.42 o
  22   1   1      28623.16      24531.29      1147.81 o
  23   1   1      12687.55      12728.53      1051.54 o
  24   1   1       5996.32       5939.65       635.79 o
  25   1   1      14869.21      11733.19       921.48 o
  26   1   1       4822.50       5085.84       693.19 o
  27   1   1       3980.95       3159.93       673.44 o
  28   1   1        754.38       1622.33       654.15 o
  29   1   1        395.73        159.05       657.67 o
  30   1   1        496.15         74.02       749.08 o
  31   1   1       1497.35       1397.84       804.45 o
  32   1   1       3750.60       2851.95       880.02 o
  33   1   1       7708.63       5167.54      1098.68 o
  34   1   1       4303.38       4112.40       951.66 o
  35   1   1       1299.62       1617.48       864.41 o
  36   1   1       1583.25       3165.44      1132.30 o
  37   1   1       2510.77       2560.69      1054.12 o
  38   1   1        793.96       -833.39       947.67 o
  39   1   1       1429.55        576.00       951.50 o
  40   1   1        585.18       -152.92      1660.32 o
 -40   2   1       3176.48       2818.71      1322.75 o
 -39   2   1       1754.04        404.26      1231.74 o
 -38   2   1       1694.52        240.31      1540.17 o
 -37   2   1       8597.47      10562.72      2228.33 o
 -36   2   1       1988.24       2482.76      1230.16 o
 -35   2   1       5522.64       4622.00      1332.65 o
 -34   2   1       1715.99       -393.23      1430.94 o
 -33   2   1       5763.35       8613.64      1497.47 o
 -32   2   1        178.46       1223.65       914.49 o
 -31   2   1       2887.06       3754.04      1079.60 o
 -30   2   1       3010.53       3558.63       598.45 o
 -29   2   1       6001.45       7314.04      1357.47 o
 -28   2   1       1933.60       2634.54       516.74 o
 -27   2   1      11269.36      14945.16      1053.48 o
 -26   2   1      10662.62      11139.85       930.83 o
 -25   2   1      12870.37      11662.84       714.95 o
 -24   2   1      14293.47      13160.62       926.38 o
 -23   2   1       2457.70       1512.35       285.39 o
 -22   2   1       8715.96       9628.57       700.13 o
 -21   2   1      10443.81      10715.23       726.06 o
 -20   2   1      17997.83      20134.62      1063.98 o
 -19   2   1      35653.10      35832.03      1763.48 o
 -18   2   1     114626.24     111786.88      5004.54 o
 -17   2   1      88017.05      88297.95      3963.18 o
 -16   2   1       2438.52       2698.23       425.30 o
 -15   2   1     300635.75     297075.69     13005.06 o
 -14   2   1       7277.16       7317.26       828.09 o
 -13   2   1     104357.34      91288.03      4051.91 o
 -12   2   1      26052.86      30017.41      1470.58 o
 -11   2   1      52678.26      47568.19      2210.72 o
 -10   2   1      28206.15      27932.59      1341.91 o
  -9   2   1      18501.30      25519.82      1238.67 o
  -8   2   1     139880.81     132640.91      8061.97 o
  -7   2   1      77439.59      35303.78      2278.22 o
  -6   2   1      67965.15      59393.88      3750.79 o
  -5   2   1      89681.84     127069.37     14549.68 o
  -4   2   1      28120.68       9877.16      1092.80 o
  -3   2   1      62901.66      16716.88      1094.35 o
  -2   2   1      24737.04      18337.56      1394.30 o
  -1   2   1      22436.60      22748.74      2120.19 o
   0   2   1      17856.27      12090.87       827.36 o
   1   2   1      34703.49      40737.60      3607.04 o
   2   2   1       3951.00      44084.11      3113.94 o
   3   2   1      78056.27      87556.45      4520.60 o
   4   2   1      33488.30      52619.52      3196.06 o
   5   2   1     101354.16     179209.81     14893.10 o
   6   2   1      37386.50      60829.27      3752.47 o
   7   2   1     537281.69     494940.22     60896.73 o
   8   2   1      27828.39      41261.28      2883.28 o
   9   2   1      28589.88      37077.34      1731.89 o
  10   2   1      47221.61      45151.53      2067.36 o
  11   2   1      84822.84      75238.09      3365.11 o
  12   2   1      21739.08      22448.51      1143.96 o
  13   2   1      43933.61      49514.67      2282.79 o
  14   2   1      14779.72      14784.11       830.32 o
  15   2   1      51929.30      43257.51      2040.17 o
  16   2   1      11496.06      12035.30       791.10 o
  17   2   1      66281.30      68612.24      3083.16 o
  18   2   1      22336.18      27307.80      1939.18 o
  19   2   1       1548.60       1472.11       436.36 o
  20   2   1      46515.29      44986.82      2134.30 o
  21   2   1      13117.95      13050.10       808.35 o
  22   2   1      23303.12      20541.53      1045.96 o
  23   2   1      32926.23      27142.85      1461.47 o
  24   2   1       1085.87       1337.58       327.68 o
  25   2   1      24400.96      22225.62      1208.77 o
  26   2   1       5990.94       4761.69       881.58 o
  27   2   1      18148.10      18330.61      1195.01 o
  28   2   1      30764.65      27613.31      2409.08 o
  29   2   1      29389.83      28812.55      1926.31 o
  30   2   1       2577.74       2748.29       569.58 o
  31   2   1       5165.24       5247.27       786.74 o
  32   2   1       3122.14       4116.86      1038.62 o
  33   2   1       2143.28       2729.38      1212.89 o
  34   2   1       2887.33       3443.13      1310.78 o
  35   2   1       6178.62       4959.12      1758.63 o
  36   2   1       8955.66      10032.69      2779.95 o
  37   2   1       1800.59       2900.45      2397.64 o
  38   2   1        781.78       1719.82      1725.86 o
  39   2   1       2020.40       4216.77      1359.51 o
 -39   3   1       3375.34       2702.08      1254.51 o
 -38   3   1      16671.67      12892.79      1815.94 o
 -37   3   1       1194.46       2009.87      1463.71 o
 -36   3   1       9720.24      12190.27      2282.94 o
 -35   3   1       4429.66       4871.74      1616.63 o
 -34   3   1        920.66       2410.02       952.06 o
 -33   3   1       5056.63       5999.84      1103.89 o
 -32   3   1      11279.53      13076.09      1387.91 o
 -31   3   1       7990.33       5227.13       997.54 o
 -30   3   1      20622.69      18321.94      1852.84 o
 -29   3   1       5094.43       5279.06       980.18 o
 -28   3   1       4899.28       7081.68      1666.49 o
 -27   3   1       1605.48       1920.82       756.78 o
 -26   3   1      10102.08       8630.85       923.00 o
 -25   3   1       3605.84       5521.30      1003.18 o
 -24   3   1      64257.20      67699.10      4123.95 o
 -23   3   1       1744.36       2543.83       508.39 o
 -22   3   1       7901.88       5624.38       552.58 o
 -21   3   1      21364.26      21281.68      1218.49 o
 -20   3   1      85136.70      83816.70      3766.14 o
 -19   3   1      64149.68      66998.93      3083.19 o
 -18   3   1      10225.99      10148.99       718.52 o
 -17   3   1      40354.24      36896.36      1763.23 o
 -16   3   1     126482.22     111521.12      4988.83 o
 -15   3   1      44015.04      42669.70      1982.37 o
 -14   3   1     131039.23      97497.10      4353.73 o
 -13   3   1     142855.30     147444.30      8982.60 o
 -12   3   1     213950.31     215519.38     12971.07 o
 -11   3   1      82692.01      83785.41      5084.73 o
 -10   3   1     472293.75     485692.00     40534.09 o
  -9   3   1      19679.64      13619.44      1800.51 o
  -8   3   1     162405.31     165731.95     10005.93 o
  -7   3   1      71142.53      69007.34      4167.97 o
  -6   3   1     330912.41     372010.78     45800.90 o
  -5   3   1     124079.75     111689.53     13981.67 o
  -4   3   1      48328.98      66187.72      3933.84 o
  -3   3   1       9198.02      27725.87      2075.08 o
  -2   3   1       8568.87      26348.96      1982.66 o
  -1   3   1       2562.18        814.75       304.32 o
   0   3   1     109018.25     101800.76      6280.83 o
   1   3   1      11607.53       6040.13       508.91 o
   3   3   1      28952.82      46823.96      3358.24 o
   4   3   1      80391.30      93654.66      4924.22 o
   5   3   1      65019.11      56211.79      3492.36 o
   6   3   1     234161.19     261839.75     21937.90 o
   7   3   1      34571.01      27718.82      1820.89 o
   8   3   1      15297.19      15985.45      1183.87 o
   9   3   1     116242.77     112360.31      6745.51 o
  10   3   1     192915.44     153937.89      9240.70 o
  11   3   1      30475.04      33029.49      2194.02 o
  12   3   1     217606.11     216716.70     11420.95 o
  13   3   1      11118.30      12275.59       721.66 o
  14   3   1      32531.03      26771.94      1324.08 o
  15   3   1      33703.63      34231.48      1648.02 o
  16   3   1      88466.97      85260.30      3818.07 o
  17   3   1      19269.87      18574.65      1233.64 o
  18   3   1      64346.10      63812.76      2909.08 o
  19   3   1      24720.11      23029.80      1189.80 o
  20   3   1       8373.35       8638.71       776.02 o
  21   3   1        227.28       -167.02       392.71 o
  22   3   1     141151.11     139095.42      6577.68 o
  23   3   1      29126.23      28281.41      1709.19 o
  24   3   1       1765.70       2490.85       621.23 o
  25   3   1       5179.02       5434.38       735.86 o
  26   3   1       7964.95       9126.29       947.93 o
  27   3   1      10698.79      11042.98      1075.78 o
  28   3   1      12337.54      13139.05      1219.17 o
  29   3   1      22473.33      24336.36      2024.58 o
  30   3   1      10433.43       9238.59      1178.59 o
  31   3   1       2222.04       2533.03       912.72 o
  32   3   1      14080.72      10968.26      1323.61 o
  33   3   1      12187.59      11906.80      2188.55 o
  34   3   1       8203.85       9487.40      1292.18 o
  35   3   1         74.29       -238.82      1572.94 o
  36   3   1       4186.06       3003.87      1627.55 o
  37   3   1        512.81        677.24      1365.40 o
  38   3   1       2504.96       2730.80      1562.01 o
 -39   4   1       9111.38       6385.16      1371.20 o
 -38   4   1       3769.01        808.32      1944.33 o
 -37   4   1      11263.71      11287.72      4735.20 o
 -36   4   1        301.64        238.48      2577.87 o
 -35   4   1       3896.15       3249.75      1191.92 o
 -34   4   1       1026.43       2033.81       927.48 o
 -33   4   1       1972.40       2631.14      1425.48 o
 -32   4   1       5635.18       5791.56      1934.07 o
 -31   4   1       1682.58       2650.18      1419.59 o
 -30   4   1       3050.55       4914.49       847.28 o
 -29   4   1      19015.84      19388.43      1514.76 o
 -28   4   1       6106.95       6359.27       857.69 o
 -27   4   1        933.98        946.89       691.15 o
 -26   4   1       6543.73       4702.19       702.79 o
 -25   4   1       3429.93       4648.28       566.98 o
 -24   4   1      27374.38      27993.39      2070.02 o
 -23   4   1       7511.40       7875.87       648.32 o
 -22   4   1      28165.13      25217.37      1305.09 o
 -21   4   1      18315.72      21577.01      1125.68 o
 -20   4   1      27549.73      28441.88      1505.08 o
 -19   4   1      26209.64      26266.54      2393.32 o
 -18   4   1      13168.87      12719.62      1494.64 o
 -17   4   1       4488.04       5754.05       823.86 o
 -16   4   1         20.63        598.66       522.97 o
 -15   4   1      20125.29      19650.16      1679.11 o
 -14   4   1      11290.64      11680.91      1217.15 o
 -13   4   1      13606.73      12807.36      1005.10 o
 -12   4   1       7292.73       6869.86       710.03 o
 -11   4   1     124680.45     106637.80      6344.21 o
 -10   4   1      32480.76      31846.00      2381.72 o
  -9   4   1      53211.20      52442.56      3304.61 o
  -8   4   1      17005.43      18814.88      1666.41 o
  -7   4   1       6227.65      12197.61      1158.82 o
  -6   4   1      51674.16      47428.01      2909.07 o
  -5   4   1     734801.62     704053.62     86533.44 o
  -4   4   1      12040.36      10954.82      1014.34 o
  -3   4   1      34773.72      20503.25      1626.68 o
  -2   4   1      34279.66      41269.86      2283.79 o
   0   4   1       3554.11       4365.62       487.29 o
   1   4   1      55467.60      72485.68      4496.15 o
   2   4   1      26186.95      26405.97      1754.58 o
   3   4   1      40934.84      54537.70      3050.73 o
   4   4   1      81711.53      79595.67      5611.64 o
   5   4   1     354159.75     369349.19     32054.00 o
   6   4   1      27406.27      27557.38      1389.34 o
   7   4   1      42136.96      33577.64      2167.90 o
   8   4   1      35671.68      37682.94      2349.37 o
   9   4   1      32915.81      31715.62      2101.03 o
  10   4   1      43210.47      36184.22      2378.36 o
  11   4   1      90019.05      88553.54      5270.50 o
  12   4   1      89229.05      95067.17      5799.61 o
  13   4   1       7406.44       3791.29       738.13 o
  14   4   1      68108.54      63743.99      3858.87 o
  15   4   1      42092.02      36972.30      2461.24 o
  16   4   1      25768.12      22880.36      2494.22 o
  17   4   1     196006.31     174483.02     10613.68 o
  18   4   1      11202.33      11990.77       924.58 o
  19   4   1     168036.94     154678.17      6865.66 o
  20   4   1      24311.18      23664.24      1259.82 o
  21   4   1      25480.06      25827.36      1538.13 o
  22   4   1        836.93        845.36       484.43 o
  23   4   1       1028.09        753.79       422.27 o
  24   4   1      11867.14      11074.64       870.94 o
  25   4   1      23698.43      21935.99      1541.48 o
  26   4   1      35988.01      33302.33      2863.86 o
  27   4   1       8791.27       8503.33      1256.57 o
  28   4   1       5913.87       5301.63      1070.53 o
  29   4   1       5512.29       5072.79       835.18 o
  30   4   1      11635.21      10396.21      1573.47 o
  31   4   1       1606.69       1645.88       849.08 o
  32   4   1       1095.16        454.69       832.08 o
  33   4   1       1315.10       2350.31      1081.40 o
  34   4   1       2602.09       2647.72      1072.17 o
  35   4   1       5827.28       4816.32      3145.88 o
  36   4   1       6207.82       5329.82      1266.84 o
  37   4   1       2290.85       3449.08      1589.32 o
  38   4   1        270.30        884.78      1387.24 o
  39   4   1        121.30       -393.23      1310.78 o
 -38   5   1       6431.75       7198.38      1562.01 o
 -37   5   1       2538.45       2949.26      1245.24 o
 -36   5   1       1121.41        447.85      1092.32 o
 -35   5   1        114.61        526.17       884.93 o
 -34   5   1       1562.84       1646.35       867.91 o
 -33   5   1        770.20       2688.26      1239.78 o
 -32   5   1         18.61       -475.33      1114.16 o
 -31   5   1      16618.93      19003.91      3467.44 o
 -30   5   1       8384.98       8268.97      1771.37 o
 -29   5   1       1363.38        902.29       616.85 o
 -28   5   1      10821.71      10399.75       843.74 o
 -27   5   1      21714.27      22550.28      3872.27 o
 -26   5   1      26134.24      32083.05      2697.80 o
 -25   5   1      18812.42      20082.42      1924.85 o
 -24   5   1      71114.34      65038.65      5540.10 o
 -23   5   1      11270.84      11343.47      1344.26 o
 -22   5   1      25558.97      24644.95      1830.83 o
 -21   5   1      38994.30      36445.89      2500.31 o
 -20   5   1      30459.21      30870.51      2121.70 o
 -19   5   1      54533.92      57578.87      3671.27 o
 -18   5   1      46711.87      57257.96      3544.89 o
 -17   5   1      11925.20      15979.61      1289.97 o
 -16   5   1      36688.09      30951.72      2106.28 o
 -15   5   1       3622.40       3134.36       577.63 o
 -14   5   1      95028.26      93254.65      5682.87 o
 -13   5   1      39972.27      33575.36      2184.40 o
 -12   5   1      28441.17      21805.94      1511.24 o
 -11   5   1      59326.25      55257.84      3488.84 o
 -10   5   1     234712.25     221009.36     13323.01 o
  -9   5   1      34056.26      28608.71      1866.08 o
  -8   5   1     263196.09     267505.88     13958.74 o
  -7   5   1      68133.44      74764.88      4453.38 o
  -6   5   1     117131.58     120738.98      7101.30 o
  -5   5   1       3061.79       1722.54       564.18 o
  -4   5   1      33510.95      40032.57      2923.50 o
  -3   5   1      57249.55      56007.66      3066.84 o
  -2   5   1      85347.65      72164.52      4483.66 o
  -1   5   1      71871.72      70022.30      4359.66 o
   0   5   1      26783.36      26342.46      1738.15 o
   1   5   1      28562.25      30127.43      2002.63 o
   2   5   1     150402.75     155282.36      9561.81 o
   3   5   1      21760.53      26521.47      1524.70 o
   4   5   1     170013.58     196311.06     11801.86 o
   5   5   1      78067.45      78069.62      5502.24 o
   6   5   1      39617.56      42226.47      2599.42 o
   7   5   1      62024.46      62545.72      3084.98 o
   8   5   1     205496.94     190576.16     11388.59 o
   9   5   1      51764.23      50177.17      3109.44 o
  10   5   1     223401.25     228038.33     13711.08 o
  11   5   1      28685.89      30825.67      2063.67 o
  12   5   1     708608.50     759295.38     63155.78 o
  13   5   1      41313.87      42619.07      2711.10 o
  14   5   1     116241.00     107553.71      6533.64 o
  15   5   1      36961.02      36115.33      2349.21 o
  16   5   1     146779.77     142315.11      8596.07 o
  17   5   1      24866.36      24118.76      1738.97 o
  18   5   1      16976.38      17504.56      1329.95 o
  19   5   1      62685.36      65485.14      4132.27 o
  20   5   1      39604.23      34308.32      3137.48 o
  21   5   1       2810.12       2721.56       681.63 o
  22   5   1      28668.21      19580.47      2392.95 o
  23   5   1       9110.84       7642.51      1150.91 o
  24   5   1       5047.49       4699.47      1005.34 o
  25   5   1      25275.49      28325.83      2462.62 o
  26   5   1      15421.73      16757.99      2538.14 o
  27   5   1       1803.58       1927.26       407.95 o
  28   5   1      39134.05      37797.90      2518.86 o
  29   5   1       8587.60       9221.31       955.51 o
  30   5   1        662.91       -346.55       614.72 o
  31   5   1        390.15        735.95       656.21 o
  32   5   1      20761.78      25491.02      3544.57 o
  33   5   1       1281.70       2023.26       802.17 o
  34   5   1        351.27       -178.97       771.36 o
  35   5   1       3493.79       3585.16       964.93 o
  36   5   1       2711.02       3129.21      1073.60 o
  37   5   1        954.33        237.69      1028.20 o
  38   5   1       5009.96       6247.47      1321.70 o
 -36   6   1        597.52        273.08      1780.48 o
 -33   6   1       3469.23       5055.47      2042.64 o
 -32   6   1        224.12       1076.93      2201.02 o
 -31   6   1       2183.63       2763.56      1671.25 o
 -30   6   1       4044.08       6320.71      1525.19 o
 -29   6   1       7611.00       8967.66      1538.13 o
 -28   6   1      21988.08      21149.90      5985.90 o
 -27   6   1       3604.53       2466.67      1116.92 o
 -26   6   1       3711.03       3685.68      1063.18 o
 -25   6   1       8832.97       6198.86      1085.43 o
 -24   6   1      43725.75      45811.30      3607.66 o
 -23   6   1       9748.38       7582.25      1133.81 o
 -22   6   1      22016.46      20850.90      3194.76 o
 -21   6   1      32020.32      34000.86      2345.22 o
 -20   6   1       6361.03       6886.56      1023.23 o
 -19   6   1      26132.55      26650.68      1875.01 o
 -18   6   1       1850.74       1003.91       514.57 o
 -17   6   1       7478.32       6931.36       740.56 o
 -16   6   1       8734.02       7409.02       757.35 o
 -15   6   1     139093.31     132481.98      7951.46 o
 -14   6   1      21747.57      23521.50      1592.49 o
 -13   6   1       2088.81       2428.88       464.41 o
 -12   6   1      74596.96      79399.70      4891.14 o
 -11   6   1      18753.30      24182.46      1861.27 o
 -10   6   1      18461.89      19023.84      1488.98 o
  -9   6   1     274697.25     291763.16     19333.45 o
  -8   6   1     193641.66     209836.30     12250.22 o
  -7   6   1      25814.41      21528.38      1428.19 o
  -6   6   1      57761.24      59037.55      4233.24 o
  -5   6   1     217902.33     214702.53     14782.24 o
  -4   6   1      34514.00      34413.26      1964.57 o
  -3   6   1     139413.12     124393.50      7655.59 o
  -2   6   1      33376.79      32464.16      2108.71 o
  -1   6   1      44415.61      54052.59      3413.41 o
   0   6   1      53255.52      49526.04      3133.58 o
   1   6   1       3295.52       3990.14       501.04 o
   2   6   1      38127.53      34193.00      2198.86 o
   3   6   1     349365.19     347580.16     30254.34 o
   4   6   1       4375.19       3114.21       363.88 o
   5   6   1     118179.03     114615.31      6208.25 o
   6   6   1      27669.34      31243.54      2390.66 o
   7   6   1     504007.62     491062.47     33637.46 o
   8   6   1      10223.33      10877.48       655.53 o
   9   6   1      36800.55      39653.87      2165.00 o
  10   6   1      26018.14      19125.07      1304.93 o
  11   6   1      88974.62      89989.26      5387.03 o
  12   6   1      40618.44      38884.20      2490.86 o
  13   6   1      14724.98      15349.25      1153.28 o
  14   6   1      23917.88      20330.24      1757.94 o
  15   6   1      40897.18      41159.05      2754.51 o
  16   6   1       5848.73       4528.00       640.60 o
  17   6   1      58308.02      56612.08      3626.62 o
  18   6   1      22689.35      23681.08      1707.14 o
  19   6   1       2938.35       2322.52       612.82 o
  20   6   1      17987.21      18569.52      1455.27 o
  21   6   1       9363.14       8810.76       946.08 o
  22   6   1      21488.72      22144.98      1932.95 o
  23   6   1      48799.47      41352.00      3335.96 o
  24   6   1       2528.26       2832.54       887.80 o
  25   6   1       8540.01       7542.93      1163.22 o
  26   6   1       7720.92       8241.28      1253.43 o
  27   6   1       9596.68       8918.49      1490.67 o
  28   6   1      13602.94      12321.35      2621.56 o
  29   6   1       1116.62        -10.92      2053.56 o
  30   6   1       1656.09       2247.14      1249.37 o
  31   6   1        709.31        971.18      1220.39 o
  32   6   1        214.89        183.74      1238.09 o
  33   6   1       3357.72       3233.26      1780.48 o
  34   6   1        735.60       1136.01      1693.09 o
  35   6   1       1043.66       1037.70      1693.09 o
  36   6   1        717.94        382.31      1725.86 o
 -37   7   1       3510.52       5232.20      1988.02 o
 -34   7   1       1019.00       1167.22      1258.35 o
 -33   7   1       4108.23       3517.26      1714.94 o
 -32   7   1      13414.71      13184.28      2687.10 o
 -31   7   1       1668.93        182.36      1146.29 o
 -30   7   1       1081.81        945.14      1184.14 o
 -29   7   1       1881.38       1483.98      1145.53 o
 -28   7   1      20952.43      24733.28      4483.97 o
 -27   7   1       3125.64       1910.16      1001.86 o
 -26   7   1      37780.10      23461.98      3211.41 o
 -25   7   1       4782.51       3801.83       996.75 o
 -24   7   1      50038.18      56441.82      5416.96 o
 -23   7   1      53852.13      49365.86      3743.52 o
 -22   7   1       6516.74       7673.02      1316.80 o
 -21   7   1       5296.51       5047.53       791.47 o
 -20   7   1      20024.48      18060.02      1400.02 o
 -19   7   1      40550.65      38569.92      2603.36 o
 -18   7   1        798.70        917.73       507.65 o
 -17   7   1      47850.72      43506.01      2818.57 o
 -16   7   1       1322.45       1792.34       546.82 o
 -15   7   1       9837.65       7289.06       880.71 o
 -14   7   1     195494.41     188980.42     11461.83 o
 -13   7   1      32838.41      33103.88      2524.79 o
 -12   7   1      48430.34      45581.12      3377.38 o
 -11   7   1       9677.08      11670.63       819.86 o
 -10   7   1     390777.53     408604.22     27055.04 o
  -9   7   1      12317.53      10247.16       808.08 o
  -8   7   1     299782.72     296255.72     17177.76 o
  -7   7   1     102641.96      92065.43      6480.99 o
  -6   7   1     122740.16     135577.64      9444.90 o
  -5   7   1      50731.88      46319.16      2593.35 o
  -4   7   1      32344.68      29763.41      1913.59 o
  -3   7   1      10677.66      10201.08       802.76 o
  -2   7   1      10106.24       6680.51       647.99 o
  -1   7   1       1685.50       1851.39       419.52 o
   0   7   1     153763.73     131283.84      8122.75 o
   1   7   1      54597.34      44024.16      2819.46 o
   2   7   1     205171.22     177458.00     10953.17 o
   3   7   1      17282.67      14949.82      1077.89 o
   4   7   1     163437.25     157407.22      9698.21 o
   5   7   1      86781.89      94800.24      5123.37 o
   6   7   1      72777.74      70322.13      3844.64 o
   7   7   1       7940.30       8359.66       920.91 o
   8   7   1      24413.73      22944.60      1484.46 o
   9   7   1      78183.91      68059.04      3329.07 o
  10   7   1      75610.92      81196.96      4716.21 o
  11   7   1      29769.21      26874.11      1907.72 o
  12   7   1     129995.00     125683.42      8966.39 o
  13   7   1       8046.37      10312.33       835.69 o
  14   7   1      93749.70      96655.81      5954.69 o
  15   7   1       4079.42       4661.91       589.74 o
  16   7   1     113493.91     106226.92      6430.21 o
  17   7   1       4259.60       4741.17       748.75 o
  18   7   1      54927.79      54970.49      4150.68 o
  19   7   1      25468.91      25039.04      1805.47 o
  20   7   1      60953.82      58234.47      3794.37 o
  21   7   1       7308.06       9289.09      1243.96 o
  22   7   1      93414.20      86148.91      7474.64 o
  23   7   1       2522.78       1641.53       847.76 o
  24   7   1      30924.07      30283.65      3464.35 o
  25   7   1      29521.58      24256.43      2578.13 o
  26   7   1      34980.19      38972.55      3202.01 o
  27   7   1       8020.50      10541.46      1446.36 o
  28   7   1       5158.91       3720.21      1212.46 o
  29   7   1       3943.59       3322.94      2381.25 o
  30   7   1       6446.90       4967.24      1693.09 o
  31   7   1        784.46       -568.01      1944.33 o
  32   7   1       2775.87       1616.63      1638.48 o
  33   7   1        320.89        494.93      1463.71 o
  34   7   1        640.51        697.60      1321.09 o
  35   7   1       1023.79       1190.63      1649.40 o
  36   7   1       4998.81       4183.58      1933.40 o
 -36   8   1        286.92       -884.78      1540.17 o
 -35   8   1        158.54      -2140.94      2140.94 o
 -34   8   1       2501.88       4926.35      1725.86 o
 -33   8   1       2702.73       1085.51      1263.32 o
 -31   8   1       6524.10      10106.82      1698.05 o
 -30   8   1       1561.23       2872.80      2446.79 o
 -29   8   1       1529.31       3409.32      1209.09 o
 -28   8   1      21042.61      23704.79      2205.59 o
 -27   8   1       6468.26       6598.62      1219.13 o
 -26   8   1       3070.61       3482.58       992.50 o
 -25   8   1      28548.28      35518.10      3260.43 o
 -24   8   1      22517.39      18698.52      1763.32 o
 -23   8   1      19076.88      19451.84      3495.78 o
 -22   8   1       5677.75       5449.05      1181.37 o
 -21   8   1     136981.11     137496.30      8472.04 o
 -20   8   1      26867.71      25137.07      1826.69 o
 -19   8   1        813.36        121.57       586.50 o
 -18   8   1       2734.29       3163.57       568.74 o
 -17   8   1      99624.84      95175.08      5906.22 o
 -16   8   1       8609.78       7793.92       910.07 o
 -15   8   1      21818.66      21103.05      1708.14 o
 -14   8   1        511.97        548.38       417.61 o
 -13   8   1      37632.90      36691.23      2020.73 o
 -12   8   1      22541.64      17571.46      1423.45 o
 -11   8   1      54881.00      58202.55      3537.07 o
 -10   8   1       4987.00       4924.33       931.79 o
  -9   8   1      16670.93      23554.65      2231.19 o
  -8   8   1      48670.86      44128.04      3253.45 o
  -7   8   1      84955.66      77362.52      5491.61 o
  -6   8   1      84536.88      86491.23      4713.21 o
  -5   8   1      58024.09      56195.28      3523.42 o
  -4   8   1      35828.61      30867.45      1988.08 o
  -3   8   1      19418.12      19037.03      1342.33 o
  -2   8   1      14814.67      13758.24      1009.89 o
  -1   8   1     141678.03     125049.40      7733.59 o
   0   8   1      29490.77      28734.79      1906.04 o
   1   8   1      45017.59      49102.36      3126.70 o
   2   8   1     128111.92     129298.04      7994.34 o
   3   8   1     241388.72     248219.75     15286.93 o
   4   8   1      30004.02      27963.80      1859.70 o
   5   8   1     253710.19     227224.78     13992.39 o
   6   8   1     119652.61     116639.98      6345.05 o
   7   8   1     228247.25     245403.62     17012.75 o
   8   8   1      93412.09      90860.65      6389.98 o
   9   8   1      53826.05      53064.45      3883.22 o
  10   8   1      62856.26      62596.02      3758.73 o
  11   8   1      10653.13       8846.66       773.29 o
  12   8   1      10939.73       8762.18      1031.33 o
  13   8   1      19767.63      17105.90      1054.11 o
  14   8   1      80738.45      79066.70      5821.62 o
  15   8   1      13055.20      11896.28      1136.75 o
  16   8   1        516.22        170.75       426.24 o
  17   8   1       3324.04       2656.63       532.89 o
  18   8   1       7227.11       5871.23       972.78 o
  19   8   1     107597.42     108953.96      6657.55 o
  20   8   1      36718.27      35095.75      2386.39 o
  21   8   1      11817.70      14038.24      1204.65 o
  22   8   1      47272.21      52525.79      4040.36 o
  23   8   1      29345.57      29908.78      3161.72 o
  24   8   1      20880.75      23822.82      2179.14 o
  25   8   1       8070.43       7182.41      1155.00 o
  26   8   1       2639.54       2791.10      1038.91 o
  27   8   1        220.68        708.35      1495.27 o
  28   8   1       1861.32       2768.82      1158.85 o
  29   8   1       8501.29      10415.53      1720.66 o
  30   8   1       1238.74       4260.04      2195.56 o
  32   8   1       8420.81      12341.51      1947.40 o
  33   8   1      13416.99      14062.97      2774.49 o
  34   8   1        741.04         98.31      1518.32 o
  35   8   1       2121.60       1780.48      2665.26 o
 -34   9   1       6558.73       7711.77      2785.41 o
 -33   9   1       6703.08       4052.50      1616.63 o
 -32   9   1       8639.53       8741.57      1614.08 o
 -31   9   1       5629.94       8694.85      2807.26 o
 -30   9   1       1654.67       1952.95      1227.99 o
 -29   9   1       3595.41       2918.67      1145.17 o
 -28   9   1       2766.71       2141.69      1984.85 o
 -27   9   1       7048.56       6685.37      1749.23 o
 -26   9   1      13180.95      13588.06      2945.45 o
 -25   9   1      31931.94      31631.57      2695.43 o
 -24   9   1       3480.77       3328.56      1308.62 o
 -23   9   1      36903.20      29000.14      3570.78 o
 -22   9   1      35514.41      35777.12      3158.18 o
 -21   9   1         73.24       1645.02       963.32 o
 -20   9   1      43566.69      45449.89      3042.69 o
 -19   9   1      78557.75      82693.14      6156.60 o
 -18   9   1      13507.56      16311.27      1451.77 o
 -17   9   1       4272.00       4898.99       645.79 o
 -16   9   1      21240.67      24200.52      2668.64 o
 -15   9   1      15428.92      11355.15      1024.10 o
 -14   9   1      30685.29      34375.25      5079.28 o
 -13   9   1      16081.89      12266.73      2326.64 o
 -12   9   1      12859.10      12802.22      1321.39 o
 -11   9   1      10303.61      13518.57      1558.62 o
 -10   9   1      38116.96      36566.73      3319.64 o
  -9   9   1      12443.47      13171.93      1245.27 o
  -8   9   1      73068.59      70301.11      5027.24 o
  -7   9   1      30470.37      32021.75      2884.96 o
  -6   9   1      61232.20      51673.43      3317.78 o
  -5   9   1       7172.15       7464.22       649.15 o
  -4   9   1      67636.97      61675.41      3879.51 o
  -3   9   1      23098.94      23352.13      1562.92 o
  -2   9   1      39257.09      35495.99      2305.46 o
  -1   9   1      37227.90      32958.19      2152.90 o
   0   9   1        458.84        363.64       400.83 o
   1   9   1      21004.07      17171.54      1232.53 o
   2   9   1     106850.75      99252.50      6175.59 o
   3   9   1       6899.69       8451.67       714.31 o
   4   9   1      77607.77      62203.02      3938.47 o
   5   9   1       2571.16       3081.57       436.66 o
   6   9   1      69313.65      61399.34      3900.30 o
   7   9   1      31337.85      29372.32      1724.63 o
   8   9   1      22948.73      24495.17      1970.98 o
   9   9   1      42024.64      45100.33      3312.10 o
  10   9   1      55898.68      55175.25      4037.40 o
  11   9   1      72060.11      72645.72      6326.49 o
  12   9   1      23620.05      28127.09      2976.57 o
  13   9   1       5244.69       6270.15       612.77 o
  14   9   1      16854.69      15221.92      1292.65 o
  15   9   1      36422.54      35397.93      2721.41 o
  16   9   1      10783.68      11413.73      1056.45 o
  17   9   1       7561.30       7669.33       842.90 o
  18   9   1       2199.19       2872.53       560.33 o
  19   9   1       6157.46       8350.53       842.86 o
  20   9   1      27684.43      34372.74      2316.28 o
  21   9   1      35047.20      41663.89      3247.75 o
  22   9   1      25374.86      27165.15      3324.02 o
  23   9   1      25980.76      25436.66      3749.45 o
  24   9   1      51841.34      52856.53      4082.23 o
  25   9   1       6716.14       7322.54      1316.57 o
  26   9   1       2258.47       2299.45       958.17 o
  27   9   1       1978.33       4080.76      1179.70 o
  28   9   1        822.61        302.16      1037.79 o
  29   9   1       2964.52       1097.14      1086.65 o
  30   9   1       6727.51       5942.21      2239.25 o
  31   9   1       6907.90       8123.45      1568.18 o
  32   9   1       8819.61       5756.52      2435.87 o
  33   9   1        690.38        699.08      2501.41 o
  34   9   1      10544.12       8708.89      3921.42 o
 -33  10   1       6937.37       6151.40      1486.34 o
 -32  10   1        847.23       -349.54      1267.09 o
 -31  10   1      29214.21      29809.36      4402.04 o
 -30  10   1      18815.36      13686.75      2883.72 o
 -29  10   1        654.71       2359.41      2064.48 o
 -28  10   1       4070.44       3419.08      1060.77 o
 -27  10   1      25973.53      27062.25      2910.96 o
 -26  10   1       1740.32       1179.70      1125.09 o
 -25  10   1      12118.31      13381.18      2183.21 o
 -24  10   1        752.62       2620.50       894.07 o
 -23  10   1      25893.05      20831.12      2363.74 o
 -22  10   1       7529.37       9264.75      1354.23 o
 -21  10   1      27239.50      25923.06      2156.98 o
 -20  10   1      39809.68      39749.27      3087.64 o
 -19  10   1       6840.60       6290.86       759.75 o
 -18  10   1       2011.20       1313.79       498.77 o
 -17  10   1      78511.34      79754.87      5768.33 o
 -16  10   1      10809.33      10824.87      2501.41 o
 -15  10   1      24733.88      31480.61      4817.12 o
 -14  10   1      25164.59      24981.32      3943.27 o
 -13  10   1      23767.17      22348.83      3550.03 o
 -12  10   1      13509.67      14582.45      2719.87 o
 -11  10   1      31068.69      32223.38      4718.81 o
 -10  10   1      34214.25      31087.37      4544.04 o
  -9  10   1       7325.26       6116.98       965.38 o
  -8  10   1        282.30        -53.93       660.85 o
  -7  10   1      55909.55      54194.93      4045.13 o
  -6  10   1      16245.11      17277.18      1258.15 o
  -5  10   1     108932.30     100527.45      6210.50 o
  -4  10   1      63967.95      66093.83      4162.36 o
  -3  10   1      48460.31      51689.49      3306.41 o
  -2  10   1      18870.69      15940.02      1175.42 o
  -1  10   1      27214.10      26522.13      1800.71 o
   0  10   1      47838.42      45802.27      2931.48 o
   1  10   1      23896.39      20539.86      1454.86 o
   2  10   1      21510.93      18713.07      1334.75 o
   3  10   1      89352.30      79331.37      4977.96 o
   4  10   1       2067.78       2127.56       486.31 o
   5  10   1      66855.59      62734.34      3972.17 o
   6  10   1      16237.79      14406.33      1061.78 o
   7  10   1      69377.73      64121.42      4689.28 o
   8  10   1      55123.58      50803.02      4483.28 o
   9  10   1      25658.11      27105.63      2613.19 o
  10  10   1      38662.23      34298.79      4882.66 o
  11  10   1      23447.48      28192.73      4172.66 o
  12  10   1       1708.15       -207.54      1310.78 o
  13  10   1       4433.79       5581.75      1802.32 o
  14  10   1       5591.81       4325.58      1747.71 o
  15  10   1      94841.33     111372.76     14254.75 o
  16  10   1       6145.35       6702.98       766.33 o
  17  10   1      30621.13      28284.02      2193.03 o
  18  10   1       8101.58      10226.24      1005.16 o
  19  10   1      10693.23      12929.92      1501.74 o
  20  10   1      23728.51      24339.08      2821.26 o
  21  10   1      13680.27      15030.05      2435.87 o
  22  10   1       4254.62       3932.46       863.06 o
  23  10   1      22847.71      24631.31      2224.71 o
  24  10   1      19820.74      20175.30      1945.98 o
  25  10   1       7172.44       5511.37      1278.15 o
  26  10   1       1775.47        748.34      1432.01 o
  27  10   1       3367.75       2623.01      1521.13 o
  28  10   1       4074.42       5505.28      2272.02 o
  29  10   1      18264.32      17476.59      2725.33 o
  30  10   1       4958.35       5898.52      2293.87 o
  31  10   1       1438.55        321.61      1072.17 o
  33  10   1        907.02        434.64      1174.42 o
 -31  11   1       4365.34       2934.84      1927.94 o
 -30  11   1       6418.09       5647.28      2435.87 o
 -29  11   1        223.57        941.86       932.88 o
 -28  11   1      18049.69      14800.91      3604.65 o
 -26  11   1      14848.49      12659.97      2108.17 o
 -25  11   1       5046.60       3331.57      1136.01 o
 -24  11   1        582.39       1310.78       994.01 o
 -23  11   1       6507.44       9972.86      1660.32 o
 -22  11   1      73597.08      70039.44      8782.24 o
 -21  11   1       3171.14       3591.00       631.84 o
 -20  11   1       1339.15        976.59       480.84 o
 -19  11   1      11844.31      11662.55      1993.48 o
 -18  11   1       5340.83       3626.50      1900.63 o
 -17  11   1        229.09       1070.47      1835.09 o
 -16  11   1      17845.44      12070.12      2566.95 o
 -15  11   1        323.26       3178.65      1802.32 o
 -14  11   1      22051.31      15052.14      2796.33 o
 -13  11   1       4673.53       4675.12      1802.32 o
 -12  11   1       3901.50       3757.57      1682.17 o
 -11  11   1       3052.75       4249.12      1682.17 o
 -10  11   1      53587.30      54823.45      7318.53 o
  -9  11   1      30383.03      22654.68      3462.65 o
  -8  11   1      21155.65      19847.42      3156.80 o
  -7  11   1      14040.10      13665.04      1455.38 o
  -6  11   1      68566.09      65321.93      4729.81 o
  -5  11   1       8592.74       8855.98       852.46 o
  -4  11   1      79456.34      77266.75      5599.52 o
  -3  11   1      19678.80      18418.62      1344.90 o
  -2  11   1      22845.81      20976.23      1496.04 o
  -1  11   1       1136.86        860.62       493.48 o
   0  11   1      37352.73      39914.98      2605.14 o
   1  11   1      29516.79      29033.73      1954.83 o
   2  11   1      92548.09      95122.73      5917.50 o
   3  11   1      26865.05      27133.36      1948.71 o
   4  11   1      17934.59      19399.86      1573.87 o
   5  11   1      30675.12      27893.15      2127.79 o
   6  11   1     278136.28     259096.33     18433.63 o
   7  11   1      12528.89      10797.54       960.04 o
   8  11   1      23500.79      21420.36      3342.49 o
   9  11   1       4052.13       5002.82      1671.25 o
  10  11   1      56456.20      52038.04      7001.76 o
  11  11   1      67904.52      73939.02      9634.25 o
  12  11   1      64418.81      60143.04      8028.54 o
  13  11   1      12461.99      16636.00      3091.26 o
  14  11   1       4513.81       2654.33      1769.56 o
  15  11   1     122322.88     134103.89     17040.16 o
  16  11   1       3337.07       2818.18      1835.09 o
  17  11   1       5534.24       4161.73      2031.71 o
  18  11   1       1027.58       1055.14       472.19 o
  19  11   1      12996.66      11139.79      1059.36 o
  20  11   1      37754.23      45939.01      3490.29 o
  21  11   1      35770.84      35540.78      2788.67 o
  22  11   1       1928.61       1081.39       884.78 o
  23  11   1       4267.80       3014.91       950.57 o
  24  11   1       5796.45       2348.48      2206.48 o
  25  11   1       5576.19       5743.02      1184.49 o
  26  11   1      29229.81      26712.95      3107.86 o
  27  11   1       2248.41       3432.57      1278.01 o
  28  11   1       2376.63       3752.95      1170.32 o
  29  11   1        982.93       1565.99       957.67 o
  30  11   1       3131.08       1813.25      2261.10 o
  31  11   1        429.86       2829.10      2337.56 o
 -29  12   1       1144.03      -1627.55      2108.17 o
 -28  12   1       1461.18      -1157.86      2293.87 o
 -23  12   1       4995.65       4369.27      1037.70 o
 -22  12   1        567.21        251.86       525.07 o
 -21  12   1      17901.22       8345.31      2457.72 o
 -20  12   1       1191.44       2075.40      1911.56 o
 -19  12   1      51931.15      46652.91      6892.53 o
 -18  12   1       2222.42       3386.19      2130.02 o
 -17  12   1        464.89        262.16      1638.48 o
 -16  12   1      13643.76      13326.28      2818.18 o
 -15  12   1      46940.61      48946.78      6892.53 o
 -14  12   1      31856.77      24424.23      3844.96 o
 -13  12   1      66735.35      63179.68      8454.54 o
 -12  12   1      11946.34      13544.74      2599.72 o
 -11  12   1      24082.01      22698.37      3615.57 o
 -10  12   1      23627.76      17509.86      2949.26 o
  -9  12   1      15915.00      19836.50      3233.26 o
  -8  12   1      20709.57      17324.17      2883.72 o
  -7  12   1      26989.86      27688.20      2718.54 o
  -6  12   1      18839.96      17707.07      1453.38 o
  -5  12   1      17679.23      16529.10      1387.58 o
  -4  12   1      26676.88      24632.30      1943.68 o
  -3  12   1      18754.00      20943.36      1712.42 o
  -2  12   1      42250.14      42360.04      3188.26 o
  -1  12   1       3820.92       4127.71       674.42 o
   0  12   1      10886.30       9315.93      1128.86 o
   1  12   1       3486.07       3878.81       662.13 o
   2  12   1       7209.54       7402.57       879.73 o
   3  12   1      31239.41      35939.80      2826.33 o
   4  12   1      13438.62      14020.95      1233.48 o
   5  12   1       7023.94       5739.59       855.93 o
   6  12   1      24161.83      21810.81      1738.17 o
   7  12   1     104285.65     102280.35      7324.39 o
   8  12   1       1633.74       1856.94      1474.63 o
   9  12   1      43071.23      52398.50      7045.45 o
  10  12   1      48186.85      51120.49      6925.30 o
  11  12   1     106325.48     118254.36     15052.14 o
  12  12   1      31850.28      34746.64      5133.90 o
  13  12   1      59679.49      50650.79      7023.61 o
  14  12   1       6071.73       4456.66      1878.79 o
  15  12   1        486.28        731.85      1693.09 o
  16  12   1      17940.07      13151.51      2741.72 o
  17  12   1       8889.57       7362.22      2184.64 o
  18  12   1      14023.84      12572.58      2982.03 o
  19  12   1      18878.69      24751.93      4270.96 o
  20  12   1      18065.97      19607.11      3735.73 o
  21  12   1      10315.39       9358.90       942.88 o
  22  12   1        407.92       -404.16      1846.02 o
  23  12   1       7916.01       7706.87      2446.79 o
  24  12   1       2616.03       1595.17       854.50 o
  25  12   1       4316.59       3560.96      2326.64 o
  26  12   1        885.40       -131.08       961.24 o
  27  12   1       2084.55       1092.32      1048.63 o
  28  12   1        630.15       -283.30       943.54 o
  29  12   1      16305.56      11971.81      3178.65 o
 -27  13   1       9121.58       3276.95      2272.02 o
 -26  13   1       7743.07       6859.76      2556.02 o
 -25  13   1       3798.40       3189.57      2184.64 o
 -24  13   1      19788.90      12223.04      2861.87 o
 -23  13   1       4769.97        458.77      1856.94 o
 -22  13   1       8551.49       5876.67      2348.48 o
 -19  13   1        400.69       1616.63      1878.79 o
 -17  13   1      12327.59      12714.58      2850.95 o
 -16  13   1      31434.74      48477.08      6936.22 o
 -15  13   1       2410.44       2162.79      1878.79 o
 -14  13   1       3880.77       5352.36      1911.56 o
 -13  13   1      49795.77      39356.22      5734.67 o
 -12  13   1      45472.09      45877.36      6411.91 o
 -11  13   1      12555.54       9645.17      2217.41 o
 -10  13   1      11326.67      13741.36      2610.64 o
  -9  13   1      19190.84      13468.28      2566.95 o
  -8  13   1      12748.34      15095.84      2719.87 o
  -7  13   1      23192.01      20192.94      2070.64 o
  -6  13   1      21568.94      19001.97      1556.33 o
  -5  13   1       2586.22       1523.42       830.23 o
  -4  13   1      65235.73      57667.46      4241.06 o
  -3  13   1      39841.36      33968.77      2589.36 o
  -2  13   1      28718.04      31099.80      3010.85 o
  -1  13   1      43267.12      44387.44      4124.45 o
   0  13   1      48470.11      45728.24      4236.53 o
   1  13   1      31119.16      26904.98      2683.96 o
   2  13   1      12687.21      15695.04      1740.18 o
   3  13   1      40613.93      36642.84      2795.02 o
   4  13   1       1861.10       1681.10       716.00 o
   5  13   1      38251.21      35489.79      2644.99 o
   6  13   1      63229.89      59157.55      4367.96 o
   7  13   1       5263.15       5333.23       820.66 o
   8  13   1        416.72       -181.08       497.78 o
   9  13   1        297.83       1736.79      1485.55 o
  10  13   1       4109.69       3866.81      1660.32 o
  11  13   1      13147.45       9667.02      2293.87 o
  12  13   1      17076.21      15434.46      2829.10 o
  13  13   1      11953.19       7755.46      2195.56 o
  14  13   1      27156.82      28116.27      4587.74 o
  15  13   1      14923.22      13763.21      3080.34 o
  16  13   1        349.33       -163.85      1704.02 o
  17  13   1       6139.02       3451.73      1933.40 o
  19  13   1      11713.60       9481.32      2435.87 o
  20  13   1      34657.54      24315.00      4161.73 o
  21  13   1      22005.06      17651.86      3517.26 o
  27  13   1       1140.69       1201.55      2337.56 o
 -22  14   1       3777.13       3375.26      2151.87 o
 -21  14   1         86.31       2195.56      1988.02 o
 -19  14   1       3853.41       1649.40      1856.94 o
 -17  14   1      30611.53      22982.38      3921.42 o
 -14  14   1       5290.42       3899.58      1889.71 o
 -13  14   1      36659.94      36144.81      5428.82 o
 -12  14   1       1559.03       -699.08      1572.94 o
 -11  14   1      19756.93      17957.71      3113.11 o
 -10  14   1      14252.14      13522.90      2632.49 o
  -9  14   1      24941.02      26455.94      3997.88 o
  -8  14   1      37179.78      32441.85      4784.35 o
  -7  14   1      42270.22      42728.66      4075.33 o
  -6  14   1      19085.99      21800.90      2197.55 o
  -5  14   1      15496.94      15985.08      2572.41 o
  -4  14   1       2776.71       3398.47      1370.86 o
  -3  14   1      41903.23      45497.15      4238.29 o
  -2  14   1      10733.95      10484.78      1349.29 o
  -1  14   1       4287.88       5045.23      1025.10 o
   0  14   1       1415.53       2962.17       890.88 o
   1  14   1      19235.07      22924.75      2883.72 o
   2  14   1      20057.57      24157.02      2476.44 o
   3  14   1       6346.90       6126.71      1052.28 o
   4  14   1       3023.15       3509.21       904.83 o
   5  14   1       2289.92       2263.44       824.44 o
   6  14   1      26046.64      23754.30      1946.86 o
   7  14   1      67948.07      71070.40      6460.87 o
   8  14   1       2476.92       3000.99       873.85 o
   9  14   1        540.21       1922.48      1540.17 o
  10  14   1      21485.00      26150.10      4118.04 o
  11  14   1      28316.05      39585.61      5712.82 o
  12  14   1      15989.66      17171.24      3200.49 o
  13  14   1       8282.76       6149.75      2130.02 o
  14  14   1        363.81       -994.01      1780.48 o
  15  14   1       5939.39       1736.79      1802.32 o
  16  14   1      28407.68      29350.59      4784.35 o
  17  14   1      57375.03      49285.39      7023.61 o
  19  14   1      25889.66      15325.22      3134.95 o
  23  14   1      17396.51      16297.39      3440.80 o
  24  14   1        303.29        524.31      1867.86 o
 -20  15   1       1651.14         32.77      1846.02 o
 -18  15   1       6914.45       7602.53      2337.56 o
 -15  15   1       2770.82       2654.33      1944.33 o
 -14  15   1        938.35       1485.55      1889.71 o
 -13  15   1       7516.39       4937.28      2097.25 o
 -12  15   1      19435.87      23626.84      3866.81 o
 -11  15   1       2583.99       2916.49      1911.56 o
 -10  15   1      41310.06      38296.68      5625.44 o
  -9  15   1      32772.07      24981.32      4019.73 o
  -8  15   1      32412.50      33421.93      3173.90 o
  -7  15   1      13050.28      11647.44      1402.07 o
  -6  15   1      15027.40      15216.56      1716.41 o
  -5  15   1       8031.33      10206.38      1370.86 o
  -4  15   1      28005.74      26488.35      2697.76 o
  -3  15   1      25005.93      23871.84      2494.72 o
  -2  15   1       1235.19        539.40       858.07 o
  -1  15   1       5021.33       5350.44      1108.50 o
   0  15   1       1242.89       1107.44       902.80 o
   1  15   1      22209.09      25732.76      2641.42 o
   2  15   1       1941.39       1475.40       871.87 o
   3  15   1       6278.15       7432.87      2714.41 o
   4  15   1      20025.63      21641.94      2293.56 o
   5  15   1       4531.52       4548.91       937.53 o
   6  15   1      36550.08      35511.40      3448.50 o
   7  15   1      17408.63      18787.29      2019.82 o
   8  15   1      13281.65      14738.49      1595.87 o
   9  15   1        592.85      -1441.86      1441.86 o
  10  15   1      15878.42      13566.59      2872.80 o
  11  15   1       4077.96       1310.78      1627.55 o
  14  15   1       5927.52       4347.43      1944.33 o
  17  15   1       4065.03        983.09      1846.02 o
  19  15   1       2542.70       2687.10      1955.25 o
 -14  16   1       6861.64       8323.46      2370.33 o
 -13  16   1       4148.59      11895.34      2719.87 o
 -11  16   1      10768.11      10333.33      2545.10 o
 -10  16   1       8944.35       7853.77      2337.56 o
  -9  16   1      17281.15      21999.29      3582.80 o
  -8  16   1      11397.36      12018.23      1412.16 o
  -7  16   1       2207.08       1605.51       724.90 o
  -6  16   1      22385.54      22184.98      3113.11 o
  -5  16   1      18526.10      17656.44      1944.04 o
  -4  16   1       7142.49       6319.71      1128.00 o
  -3  16   1      16720.26      14331.23      2495.95 o
  -2  16   1      36453.27      36249.59      3532.90 o
  -1  16   1       9102.69       9332.66      2184.64 o
   0  16   1       5752.32       5812.05      1139.09 o
   1  16   1       9447.48       9492.68      2687.10 o
   2  16   1      16053.99      15070.94      1790.31 o
   3  16   1       9830.80       8086.37      1846.02 o
   4  16   1       3064.44       3598.11       981.57 o
   5  16   1      16488.78      16586.21      1867.57 o
   6  16   1       9488.01      10799.35      1383.08 o
   7  16   1       4043.89       2524.77       966.70 o
   8  16   1      13594.38      12150.11      1456.85 o
   9  16   1      15340.63      17051.09      3025.72 o
  11  16   1      14731.40      23561.30      3877.73 o
  12  16   1       1052.69       2960.18      1791.40 o
  17  16   1       4401.49       6510.22      2261.10 o
 -10  17   1       5510.47       8137.77      2239.25 o
  -9  17   1       9542.44       6630.37      2119.10 o
  -8  17   1       2369.15       1894.74       682.70 o
  -7  17   1       3625.16       3535.66      1485.55 o
  -6  17   1      36477.45      36417.89      4773.43 o
  -5  17   1      15815.28      14469.49      1734.97 o
  -4  17   1       4373.50       4773.43      1299.86 o
  -3  17   1       3959.05       3070.88       954.84 o
  -2  17   1       5705.52       3781.86      1046.56 o
  -1  17   1       2180.83       1974.91       989.13 o
   0  17   1       7561.60      10311.48      2086.33 o
   1  17   1       1474.98       1900.63      1343.55 o
   2  17   1      12029.61       8389.00      1725.86 o
   3  17   1      10337.40      10305.94      1453.69 o
   4  17   1        373.28       1728.36       914.23 o
   5  17   1       1056.03        271.73       816.99 o
   6  17   1         47.06       -760.85       760.85 o
   7  17   1      16473.11      12375.96      1867.86 o
   8  17   1      10547.97       9903.25      2124.56 o
   9  17   1        176.28       2130.02      1682.17 o
  10  17   1       6042.65       6652.22      2119.10 o
  11  17   1       7776.56       8301.62      2282.94 o
 -32 -10   2       1295.22       1933.40      1977.10 o
 -31 -10   2       4856.03       2938.34      2031.71 o
 -30 -10   2       8219.99      10202.25      2687.10 o
 -29 -10   2        894.82       -600.77      1824.17 o
 -28 -10   2      13551.02      10289.64      2457.72 o
  28 -10   2      49205.30      46073.98      6095.14 o
  29 -10   2       8081.32      14953.83      3047.57 o
  30 -10   2       5080.17       5177.59      2206.48 o
  31 -10   2       2258.85      -1824.17      1977.10 o
  32 -10   2      43321.34      38700.83      5232.20 o
  33 -10   2        435.86       2119.10      2042.64 o
 -34  -9   2        391.95       -393.23      1867.86 o
 -33  -9   2       3720.28       2075.40      1933.40 o
 -32  -9   2       6607.22       7121.91      2173.71 o
 -31  -9   2       3079.29       3440.80      2162.79 o
 -30  -9   2       3752.82       2916.49      2009.87 o
 -29  -9   2       8758.09       5887.59      2130.02 o
 -28  -9   2       2319.67        152.92      1955.25 o
 -27  -9   2      19484.68      15860.46      2818.18 o
 -26  -9   2         45.94        262.16      1769.56 o
 -25  -9   2      76492.70      85189.89      9940.09 o
 -24  -9   2       2540.58       2992.95      1649.40 o
 -23  -9   2      18742.26      23615.92      3528.19 o
 -22  -9   2      13775.68      16352.00      2719.87 o
 -21  -9   2       2701.46       3735.73      1660.32 o
 -20  -9   2      40074.01      30257.21      4008.81 o
 -19  -9   2     285421.44     298530.53     32791.39 o
 -18  -9   2      22700.09      24784.70      3353.42 o
 -17  -9   2      67485.95      74037.32      8531.00 o
 -16  -9   2      17872.99      20109.58      2840.03 o
 -15  -9   2      11308.71      21660.67      2960.18 o
 -14  -9   2      24927.12      24577.16      3189.57 o
 -13  -9   2      37919.97      40361.16      4828.05 o
 -12  -9   2       7014.56       5670.52       967.33 o
 -11  -9   2     108357.80     127947.56      8648.46 o
 -10  -9   2       4256.80       4863.37       880.11 o
  -9  -9   2       5664.74       5742.96       893.83 o
   8  -9   2      51579.43      54506.68      6204.37 o
   9  -9   2      71733.22      82628.38      6681.79 o
  10  -9   2       5183.00       4610.91       855.38 o
  11  -9   2      87836.79      98974.67      6719.04 o
  12  -9   2       1300.36       2206.48      1070.47 o
  13  -9   2      69207.52      81607.09      9219.16 o
  14  -9   2      13371.57      14505.98      2195.56 o
  15  -9   2      36590.30      34779.41      4358.35 o
  16  -9   2      14766.53      17378.78      2556.02 o
  17  -9   2      97144.35     101585.59     11447.49 o
  18  -9   2      35773.98      36690.96      4686.04 o
  19  -9   2       3592.20       3539.11      1452.78 o
  20  -9   2      11514.02      16177.23      2621.56 o
  21  -9   2      12274.80      10377.02      2140.94 o
  22  -9   2      12562.70      13785.05      2446.79 o
  23  -9   2      45939.61      60700.11      7394.99 o
  24  -9   2       1553.80       3834.04      1802.32 o
  25  -9   2       5127.94       7198.38      2075.40 o
  26  -9   2       4131.97       2446.79      1769.56 o
  27  -9   2      18652.25      18460.18      2992.95 o
  28  -9   2        936.03       1518.32      1922.48 o
  29  -9   2       8244.98       7351.30      2261.10 o
  31  -9   2       4014.20       5243.13      2086.33 o
  32  -9   2       1754.85       2348.48      2075.40 o
  33  -9   2      10649.12      11076.11      2566.95 o
  34  -9   2       3643.83       1223.40      1878.79 o
 -36  -8   2       1457.76      -1693.09      1693.09 o
 -35  -8   2        238.98       1146.93      1933.40 o
 -34  -8   2       3999.81       3899.58      2042.64 o
 -32  -8   2       6427.22       6313.60      2097.25 o
 -31  -8   2       1017.33       -338.62      1671.25 o
 -30  -8   2      17486.18      17422.47      3014.80 o
 -29  -8   2      10067.10      10781.18      2326.64 o
 -28  -8   2       4049.90       1409.09      1747.71 o
 -27  -8   2      29452.09      36374.19      4915.43 o
 -26  -8   2       4852.28       5734.67      1824.17 o
 -25  -8   2      12759.53      17269.55      2938.34 o
 -24  -8   2        686.45       2665.26      1594.78 o
 -23  -8   2      10719.70       6553.91      1780.48 o
 -22  -8   2       4018.09       5772.12      2610.64 o
 -21  -8   2      29736.53      32373.75      6592.14 o
 -20  -8   2      37372.28      42018.60      4194.50 o
 -19  -8   2      19558.18      20103.13      2621.56 o
 -18  -8   2       6921.62       7884.01      1287.08 o
 -17  -8   2      20844.24      26409.84      3134.95 o
 -16  -8   2      31676.33      34242.33      2657.18 o
 -15  -8   2      12528.95      11951.96      1227.19 o
 -14  -8   2      30882.04      32929.78      2532.56 o
 -13  -8   2        496.22       -297.76       751.12 o
 -12  -8   2     168595.94     165929.84     11151.06 o
 -11  -8   2      23731.10      27951.90      2133.86 o
 -10  -8   2     150701.08     149265.42     10009.05 o
  -9  -8   2       2202.00       1883.01       666.63 o
  -8  -8   2     197481.88     217683.72     17206.56 o
   8  -8   2     157863.05     179147.23     14192.52 o
   9  -8   2      21865.69      23661.82      2151.59 o
  10  -8   2     349060.91     348488.22     23141.59 o
  11  -8   2      20975.01      19845.87      1637.99 o
  12  -8   2      12229.54      13124.13      2264.39 o
  13  -8   2      38051.91      36467.09      2757.30 o
  14  -8   2      34019.20      35931.50      2776.65 o
  15  -8   2      30268.84      31436.58      3408.72 o
  16  -8   2      29200.23      32159.02      2985.82 o
  17  -8   2       1161.21       1876.03       940.65 o
  18  -8   2      17782.24      24177.66      2414.70 o
  19  -8   2      24412.42      26267.29      5035.59 o
  20  -8   2       3208.33       6950.53      3429.88 o
  21  -8   2        714.71        255.88      1316.24 o
  22  -8   2      18982.80      24489.77      3517.26 o
  23  -8   2       6544.88       8509.16      2053.56 o
  24  -8   2       3459.10       3702.96      1736.79 o
  25  -8   2       7695.61       8836.85      2217.41 o
  26  -8   2      43367.18      47657.84      6084.21 o
  27  -8   2       6163.13       1933.40      1736.79 o
  28  -8   2      10120.30       9645.17      2381.25 o
  29  -8   2      10418.28      10235.02      2326.64 o
  31  -8   2       3512.14        928.47      1660.32 o
  32  -8   2       1275.78       1944.33      1835.09 o
  33  -8   2       3897.79        338.62      1638.48 o
  34  -8   2       2760.77        349.54      1758.63 o
  35  -8   2       3956.84       4260.04      2075.40 o
 -35  -7   2        980.45       1758.63      2195.56 o
 -34  -7   2       5732.79       5898.52      2140.94 o
 -33  -7   2         97.46       -360.13      1243.98 o
 -32  -7   2       2134.07       1912.70      1346.34 o
 -31  -7   2       3964.31       1380.23      1272.70 o
 -30  -7   2       1171.81        955.78      1376.32 o
 -29  -7   2      11418.77      13662.39      1960.72 o
 -28  -7   2       3311.72       2910.96      1938.86 o
 -27  -7   2       1283.20        448.49      1186.58 o
 -26  -7   2      15094.41      17390.21      4554.97 o
 -25  -7   2       4585.21       6350.43      3014.80 o
 -24  -7   2       4764.31       4640.22      1294.40 o
 -23  -7   2      35545.21      47598.18      4276.48 o
 -22  -7   2      12835.61      13835.80      1683.59 o
 -21  -7   2      16698.17      20839.28      2207.56 o
 -20  -7   2      42430.83      49557.61      3687.42 o
 -19  -7   2      96829.11     105421.64      7244.88 o
 -18  -7   2      13453.51      17355.44      2116.69 o
 -17  -7   2      12466.01      13955.33      1372.43 o
 -16  -7   2       6465.28       4597.82       871.43 o
 -15  -7   2     160523.02     175774.09     11769.98 o
 -14  -7   2      27678.04      26161.13      2066.18 o
 -13  -7   2     197744.36     195972.00     13062.40 o
 -12  -7   2      45678.33      38144.18      2808.81 o
 -11  -7   2      10560.67       7977.19      1123.31 o
 -10  -7   2      25026.30      27042.63      2038.00 o
  -9  -7   2      53310.73      46511.35      3298.68 o
  -8  -7   2     182573.27     183504.83     14520.79 o
  -7  -7   2     108470.45     135061.09     10737.84 o
   7  -7   2      13232.36      17963.58      1688.14 o
   8  -7   2       2064.32        420.82       822.66 o
   9  -7   2      64857.98      70737.59      4854.66 o
  10  -7   2       5802.58       7548.98       862.88 o
  11  -7   2       5856.44       6117.12       843.58 o
  12  -7   2      18345.37      20489.13      2064.19 o
  13  -7   2      12832.68      12415.15      1190.00 o
  14  -7   2      48742.09      55543.71      3926.36 o
  15  -7   2       1967.06       3979.86       804.40 o
  16  -7   2        145.08       1245.54       944.82 o
  17  -7   2      72569.75      82414.33      5735.74 o
  18  -7   2      18790.13      19397.95      2718.42 o
  19  -7   2       4110.38       3603.44       945.17 o
  20  -7   2       7565.36       9102.51      2025.40 o
  21  -7   2      67793.38      69555.70      5871.14 o
  22  -7   2      51850.21      58730.47      5860.29 o
  23  -7   2      27338.97      33211.89      3179.42 o
  24  -7   2      27920.56      31387.61      3309.72 o
  25  -7   2      11820.19      14498.33      2463.18 o
  26  -7   2        605.42       -541.85      1162.14 o
  27  -7   2      10171.19       7477.30      1486.87 o
  28  -7   2       1868.75       2355.34      1316.09 o
  29  -7   2       7678.88       8853.34      1615.86 o
  30  -7   2      12463.59      14514.97      2103.55 o
  31  -7   2       5340.90       3222.94      1403.88 o
  32  -7   2       7322.57       5734.67      1988.02 o
  33  -7   2       7243.97       7050.11      1641.31 o
  34  -7   2       2620.15       2984.39      1445.04 o
  35  -7   2       4760.63       1966.17      1889.71 o
  36  -7   2        459.66       -408.90      1377.36 o
 -38  -6   2        751.42        618.02      1388.37 o
 -37  -6   2       4300.41       1420.01      1966.17 o
 -36  -6   2       5307.13       3657.92      1440.36 o
 -35  -6   2       1752.94       2352.54      1374.61 o
 -34  -6   2      10285.04       7070.99      2184.64 o
 -33  -6   2       1676.00       2535.55      2441.33 o
 -32  -6   2       1283.79       2534.18      1835.09 o
 -31  -6   2        762.05        134.97      1211.46 o
 -30  -6   2       6096.06       6367.18      1530.00 o
 -29  -6   2       2611.75       5479.10      1375.87 o
 -28  -6   2      27210.06      29444.56      2931.83 o
 -27  -6   2       6921.56       7791.21      2272.02 o
 -26  -6   2      47407.36      52398.42      5767.44 o
 -25  -6   2      21145.23      25118.86      4182.23 o
 -24  -6   2      13609.66      18324.02      3371.55 o
 -23  -6   2       7754.43       7734.62      1131.16 o
 -22  -6   2       8203.77      10016.17      1231.01 o
 -21  -6   2      15019.38      18796.92      1724.06 o
 -20  -6   2      55216.77      54478.80      3955.82 o
 -19  -6   2      24816.40      27763.52      2228.00 o
 -18  -6   2      30474.61      32993.13      2525.32 o
 -17  -6   2       9845.27       7762.05      1082.36 o
 -16  -6   2      25077.52      26947.99      2149.05 o
 -15  -6   2      32615.49      34924.99      2671.69 o
 -14  -6   2      10322.38       9213.25      1257.81 o
 -13  -6   2      29821.79      28491.49      2198.68 o
 -12  -6   2      58086.78      67998.05      4720.56 o
 -11  -6   2      33452.75      35293.16      2585.99 o
 -10  -6   2     417115.56     412701.75     27150.58 o
  -9  -6   2      64457.68      66567.92      4584.53 o
  -8  -6   2     175852.14     220374.78     14498.32 o
  -7  -6   2       5306.48       5332.33       715.41 o
  -6  -6   2     100905.47      96735.69     10661.03 o
   6  -6   2     124830.97     134594.75     10669.38 o
   7  -6   2     304242.78     303423.75     20141.04 o
   8  -6   2     358399.44     375487.47     24567.58 o
   9  -6   2      30796.28      30820.84      2314.74 o
  10  -6   2      21065.44      24830.83      2584.34 o
  11  -6   2      14708.34      11195.97      1096.39 o
  12  -6   2       6863.48       8607.99       985.22 o
  13  -6   2       2379.32       2582.53       708.50 o
  14  -6   2      36430.16      46835.20      3995.23 o
  15  -6   2       5785.02       8035.91      1370.54 o
  16  -6   2      22820.67      19570.79      3044.94 o
  17  -6   2      49467.69      53382.93      3852.38 o
  18  -6   2       1770.14       1750.76       799.32 o
  19  -6   2      20077.25      25584.43      2095.25 o
  20  -6   2       7960.81       9457.97      1268.93 o
  21  -6   2      10685.37      13019.16      2502.83 o
  22  -6   2      34066.65      35773.39      4483.97 o
  23  -6   2      65508.14      70586.80      6317.83 o
  24  -6   2      49509.71      59359.60      5628.83 o
  25  -6   2      11352.08      11277.33      3200.49 o
  26  -6   2      48566.30      56081.12      4967.67 o
  27  -6   2      11660.15      12383.48      1745.59 o
  28  -6   2      31579.41      32472.98      6390.06 o
  29  -6   2       2310.08       3417.15      1351.50 o
  30  -6   2       7937.99       4845.63      1365.49 o
  31  -6   2       1718.91       1661.06      1304.58 o
  32  -6   2       7689.98      11185.34      2457.72 o
  33  -6   2         37.74       -365.59      1638.48 o
  34  -6   2       5950.45       6368.21      2020.79 o
  35  -6   2       2080.53       3217.19      1453.48 o
  37  -6   2        302.96       -919.57      1433.59 o
 -38  -5   2       7618.71       3033.08      1409.59 o
 -37  -5   2       8094.49       7227.04      1671.80 o
 -36  -5   2        983.62        152.92      1660.32 o
 -35  -5   2       7457.02       5050.01      1432.01 o
 -34  -5   2       4447.65       4391.02      3599.19 o
 -33  -5   2      22327.68      17826.63      2894.64 o
 -32  -5   2      17447.11      17742.19      4844.43 o
 -31  -5   2      22136.66      22002.54      4199.96 o
 -30  -5   2      13769.25      15987.27      2326.64 o
 -29  -5   2      27283.53      32069.13      2662.45 o
 -28  -5   2       4405.04       5120.60      1129.82 o
 -27  -5   2      11124.29       9806.14      1317.39 o
 -26  -5   2       1066.16       2454.39      1038.96 o
 -25  -5   2      17528.87      19618.95      2237.56 o
 -24  -5   2      27708.52      36231.53      2889.12 o
 -23  -5   2      11819.16      15028.32      1548.20 o
 -22  -5   2      12096.34      11717.46      1268.72 o
 -21  -5   2       6145.56       5951.88      1264.43 o
 -20  -5   2      17383.40      20277.10      3033.77 o
 -19  -5   2     122874.11     139344.25      9431.00 o
 -18  -5   2      44474.59      45305.30      3342.13 o
 -17  -5   2      33885.93      36108.58      3160.82 o
 -16  -5   2       5157.76       3896.17       832.47 o
 -15  -5   2      72386.52      74531.62      6081.09 o
 -14  -5   2     130345.83     149198.55      9996.85 o
 -13  -5   2     447650.19     516158.97     34068.91 o
 -12  -5   2      19176.92      22285.49      2122.00 o
 -11  -5   2     162627.56     211021.97     13916.79 o
 -10  -5   2      42720.42      48488.41      3408.52 o
  -9  -5   2       9311.65      21754.72      1808.39 o
  -8  -5   2     141893.00     144688.20      9653.44 o
  -7  -5   2     252476.36     258303.41     16965.83 o
  -6  -5   2     102263.39      98899.66      6650.61 o
   5  -5   2     105281.22     118182.25      9907.33 o
   6  -5   2      41763.68      40127.00      2839.01 o
   7  -5   2     166713.62     198162.41     13190.13 o
   8  -5   2       1251.58       2344.43       610.89 o
   9  -5   2     100385.84     103042.78      6932.17 o
  10  -5   2     152339.33     151931.36     10159.76 o
  11  -5   2     355167.31     405984.81     26678.71 o
  12  -5   2      17648.70      14810.42      1324.79 o
  13  -5   2     170464.88     176893.39     11814.30 o
  14  -5   2       5181.53       5059.21       843.16 o
  15  -5   2     105647.16     122979.79      8340.55 o
  16  -5   2      33175.79      34297.68      2623.76 o
  17  -5   2      57208.33      55948.09      4012.06 o
  18  -5   2      44501.14      40928.61      3052.85 o
  19  -5   2      19954.05      25282.23      2187.01 o
  20  -5   2       3591.52       3202.49      1133.30 o
  21  -5   2      17248.32      12883.42      1938.86 o
  22  -5   2       6969.17       5616.40       973.65 o
  23  -5   2      45946.14      48752.82      3645.60 o
  24  -5   2      26437.42      28574.05      2338.43 o
  25  -5   2      10389.69      10647.85      1793.98 o
  26  -5   2      18065.89      22132.81      2639.53 o
  27  -5   2       7409.41       8732.19      1288.76 o
  28  -5   2      11356.96       9892.95      1298.04 o
  29  -5   2      26592.71      29712.00      3076.45 o
  30  -5   2       2404.71       2001.25      1217.77 o
  31  -5   2      12376.34       8824.89      1573.75 o
  32  -5   2       6528.99       8643.59      3533.65 o
  33  -5   2      20646.65      18579.88      4243.66 o
  34  -5   2       4857.45       1551.09      1824.17 o
  35  -5   2      21463.49      15606.98      3451.73 o
  37  -5   2       8953.47       8148.69      2479.56 o
  38  -5   2        739.61      -1256.17      1856.94 o
 -39  -4   2       3262.73       1433.80      1411.88 o
 -38  -4   2       4107.21       3077.25      1447.47 o
 -37  -4   2       7011.32       5614.52      1988.02 o
 -36  -4   2       8469.02       6935.04      1516.54 o
 -35  -4   2       3810.53       1143.26      2277.48 o
 -34  -4   2      16199.44      14577.44      2619.78 o
 -33  -4   2       7796.11       7264.02      1474.23 o
 -32  -4   2      14447.47      10655.47      1406.61 o
 -31  -4   2       1232.98        514.84      2184.64 o
 -30  -4   2        625.09        405.59       953.83 o
 -29  -4   2       5928.88       5012.98      1109.71 o
 -28  -4   2      36331.88      33017.27      3026.92 o
 -27  -4   2      14732.18      11600.89      1363.89 o
 -26  -4   2       8669.52      10885.83      1319.97 o
 -25  -4   2      67939.62      71990.41      5096.53 o
 -24  -4   2      15783.44      16629.75      1620.54 o
 -23  -4   2       5367.74       5072.65       923.55 o
 -22  -4   2      77745.94      84648.88      5849.17 o
 -21  -4   2      25983.06      34846.35      4740.66 o
 -20  -4   2      27676.32      26845.43      2240.80 o
 -19  -4   2       6653.85       5965.19       913.44 o
 -18  -4   2     129437.42     121704.07      8218.14 o
 -17  -4   2       5292.00       4443.12       815.26 o
 -16  -4   2      77790.88      76688.08      5295.01 o
 -15  -4   2      14487.97      10484.33      2265.21 o
 -14  -4   2      27427.97      34546.49      2614.53 o
 -13  -4   2      12122.47      15406.70      1353.05 o
 -12  -4   2      28206.91      26312.28      2025.99 o
 -11  -4   2        239.37        851.52       643.53 o
  -9  -4   2     110556.70     109359.91      7341.31 o
  -8  -4   2     371173.06     375358.03     24942.04 o
  -7  -4   2        623.96        220.35       552.82 o
  -5  -4   2      49925.24      46079.28      3191.79 o
  -4  -4   2      17456.11      23899.92      3036.64 o
   4  -4   2      98619.06      95178.22      9770.79 o
   5  -4   2       2808.98       1438.18       681.41 o
   7  -4   2     171343.20     153645.09     10260.28 o
   8  -4   2      85332.66     101161.67      6839.66 o
   9  -4   2      29934.79      32061.38      2932.92 o
  10  -4   2     310629.81     375551.12     24891.70 o
  11  -4   2       5232.11       4091.01       995.03 o
  12  -4   2      53343.87      45282.30      3246.86 o
  13  -4   2      13390.39      16079.02      1377.88 o
  14  -4   2     186131.31     186525.34     12413.43 o
  15  -4   2      59443.68      57450.48      4026.27 o
  16  -4   2      49449.03      51007.32      3669.67 o
  17  -4   2      69078.56      66179.77      4620.90 o
  18  -4   2     132285.20     133246.81      8920.75 o
  19  -4   2       8951.16      10277.77      1189.25 o
  20  -4   2       5431.97       7040.10       955.89 o
  21  -4   2        709.96        370.11       767.90 o
  22  -4   2      87272.75     101023.45      7442.03 o
  23  -4   2      16543.52      14889.84      1774.28 o
  24  -4   2      23953.88      28438.10      2351.82 o
  25  -4   2       4181.03       4965.20      1004.88 o
  26  -4   2      47858.61      63458.60      6302.67 o
  27  -4   2       2058.57       1593.24       916.47 o
  28  -4   2       3401.37       3438.74      1013.41 o
  29  -4   2       1501.02       2237.39      1037.99 o
  30  -4   2       4292.61       3223.46      1039.96 o
  31  -4   2       3499.34       4700.37      1502.40 o
  32  -4   2       7139.47       3447.37      1127.69 o
  33  -4   2       2846.18       4149.09      1456.83 o
  34  -4   2        689.22       1525.05      2135.48 o
  35  -4   2       4794.59       3910.50      1835.09 o
  36  -4   2        948.12       1841.53      1556.55 o
  37  -4   2       2908.79       1288.94      1977.10 o
  38  -4   2       5923.69       3287.88      2151.87 o
  39  -4   2       1379.76       1376.32      1889.71 o
 -39  -3   2      19646.78      15172.30      2719.87 o
 -38  -3   2       3498.33       1907.86      1157.96 o
 -37  -3   2        361.83         26.63      3047.57 o
 -36  -3   2        352.88        186.18      1408.22 o
 -35  -3   2      22467.65      20340.53      2541.20 o
 -34  -3   2       6958.90       8016.72      1524.59 o
 -33  -3   2      12045.69      12799.11      1573.34 o
 -32  -3   2       2165.09       3450.40      1077.92 o
 -31  -3   2      22136.98      20646.56      1941.65 o
 -30  -3   2       2069.48       1941.63       986.33 o
 -29  -3   2      51103.91      60907.00      6410.64 o
 -28  -3   2      22262.34      26921.36      2208.95 o
 -27  -3   2      20920.08      21526.36      2035.76 o
 -26  -3   2      18379.50      23821.11      2419.06 o
 -25  -3   2      47052.13      48106.17      3586.82 o
 -24  -3   2      26298.95      26590.45      4024.94 o
 -23  -3   2       4375.79       5441.19       958.02 o
 -22  -3   2       9657.95       8822.86      1106.31 o
 -21  -3   2       8365.60      10074.64      1163.96 o
 -20  -3   2      39384.85      39950.07      3054.44 o
 -19  -3   2     442357.50     502373.50     33291.15 o
 -18  -3   2      43794.05      41984.04      3240.34 o
 -17  -3   2      20308.63      14689.01      1338.77 o
 -16  -3   2      52839.04      55048.98      3899.78 o
 -15  -3   2     345315.31     337368.97     22420.17 o
 -14  -3   2      51572.08      47290.98      3356.32 o
 -12  -3   2      35950.91      36655.35      3150.66 o
 -11  -3   2     291924.19     324152.75     21501.10 o
 -10  -3   2      24594.99      30802.34      2707.08 o
  -8  -3   2     138396.91     126974.54      8498.87 o
  -7  -3   2       6827.01       9986.83       931.14 o
  -6  -3   2      34848.79      40495.29      3772.54 o
  -4  -3   2     176590.12     205100.33     13579.40 o
   3  -3   2       6029.74      12621.33      1442.98 o
   4  -3   2      43601.10      54649.20      3707.91 o
   5  -3   2     616434.62     568081.88     64577.85 o
   6  -3   2     132183.53     125137.09      8348.16 o
   7  -3   2      33786.87      33751.31      2469.94 o
   8  -3   2      26782.18      23936.14      2115.52 o
   9  -3   2      48635.40      43937.23      3757.95 o
  10  -3   2      46076.20      47000.05      3323.50 o
  11  -3   2      87193.16      95059.28      6456.23 o
  12  -3   2     132207.12     139944.34     11879.44 o
  13  -3   2     752194.50     700285.12     86172.98 o
  14  -3   2      35819.68      29955.67      2289.59 o
  15  -3   2     100439.72     115372.88      7720.39 o
  16  -3   2      63584.60      56094.20      3938.11 o
  17  -3   2     703694.00     802121.62     52940.32 o
  18  -3   2      63493.37      71090.94      4897.22 o
  19  -3   2      95821.05      96299.82      6602.27 o
  20  -3   2      17920.08      18937.45      1642.31 o
  21  -3   2      52437.77      49871.58      3065.41 o
  22  -3   2      20895.25      18661.11      1557.71 o
  23  -3   2     215111.59     229442.30     15327.82 o
  24  -3   2       4436.00       4137.50       905.41 o
  25  -3   2      25756.10      34315.61      3180.87 o
  26  -3   2      37101.80      29781.06      2410.08 o
  27  -3   2      36539.86      38941.86      3018.71 o
  28  -3   2      10260.36      13337.81      1476.09 o
  29  -3   2      21331.24      16078.23      2335.34 o
  30  -3   2       1094.61       1586.45       965.78 o
  31  -3   2      31116.19      33483.26      3969.19 o
  32  -3   2       9910.35      14538.37      1700.69 o
  33  -3   2       5288.99       6841.27      1314.84 o
  34  -3   2        129.15        334.46      1041.99 o
  35  -3   2       7153.74       8699.25      1435.10 o
  36  -3   2       2288.86       4527.05      1390.04 o
  37  -3   2      14208.55      19378.03      5690.98 o
  38  -3   2       3437.60       4243.37      1466.01 o
  39  -3   2      10016.14       7700.84      2282.94 o
 -40  -2   2       9730.27       7747.56      1384.90 o
 -39  -2   2       1575.92        927.06      1444.03 o
 -38  -2   2      14400.70      17280.47      2894.64 o
 -37  -2   2       1024.30       2137.52      1129.83 o
 -36  -2   2      21035.85      23254.12      2774.49 o
 -35  -2   2       3032.55       2287.34      1227.80 o
 -34  -2   2       2105.58       2650.26      1029.16 o
 -33  -2   2      10817.69       8721.58      1352.15 o
 -32  -2   2       1534.56        164.31       979.82 o
 -31  -2   2       2377.91       2735.09      1043.21 o
 -30  -2   2      18670.66      21190.27      1928.09 o
 -29  -2   2       5256.88       3739.15       944.91 o
 -28  -2   2      30160.73      27995.82      4469.47 o
 -27  -2   2       5158.74       5893.33      1105.73 o
 -26  -2   2      12148.23      13889.08      1433.43 o
 -25  -2   2      14797.22      13974.31      1362.93 o
 -24  -2   2      18514.02      18654.91      1846.45 o
 -23  -2   2       1358.42       1770.44       559.87 o
 -22  -2   2      17917.34      21672.04      1369.77 o
 -21  -2   2      22471.15      24069.28      2068.31 o
 -20  -2   2     134434.53     139610.44      7182.31 o
 -19  -2   2      22871.40      21750.73      2154.88 o
 -18  -2   2      28927.25      23219.68      1387.08 o
 -17  -2   2      11003.11      10466.48       794.36 o
 -16  -2   2     142025.89     141740.80      9534.82 o
 -15  -2   2       3056.51       1688.71       840.36 o
 -14  -2   2     190232.17     219102.14     14590.35 o
 -13  -2   2      69772.07      55178.13      3847.10 o
 -12  -2   2     249150.47     238270.61     20011.27 o
 -11  -2   2       7704.60       8743.79      1443.12 o
 -10  -2   2      42840.94      33839.00      2927.17 o
  -9  -2   2      74470.80      72533.55      4948.17 o
  -8  -2   2     150273.91     165039.02     10892.31 o
  -7  -2   2      94217.09     111925.18      7478.07 o
  -5  -2   2      60064.83      32756.93      2744.94 o
  -4  -2   2     129798.59     261577.44     29754.75 o
  -3  -2   2      71488.68      77618.76      5175.31 o
   3  -2   2        105.05         99.86       346.40 o
   4  -2   2       9279.00      12261.74       961.10 o
   5  -2   2      22950.75      31138.00      2292.07 o
   7  -2   2     219181.77     274579.31     18257.19 o
   8  -2   2      51934.29      71706.68      4846.47 o
   9  -2   2      38368.75      39909.30      3042.26 o
  10  -2   2     508907.59     425365.28     35424.07 o
  11  -2   2      89544.11      86251.95      5848.90 o
  12  -2   2      97245.11      95044.46      6441.07 o
  13  -2   2      22938.35      22088.61      1729.36 o
  14  -2   2     456400.12     511239.50     33424.99 o
  15  -2   2      36364.70      31529.73      2686.61 o
  16  -2   2     210634.47     234311.28     11912.89 o
  17  -2   2      87972.70      81808.94      4240.72 o
  18  -2   2      62550.39      68364.36      3599.31 o
  19  -2   2        217.14       1043.40       509.26 o
  20  -2   2      42793.61      49686.38      2710.45 o
  21  -2   2      10361.57      10792.03       841.39 o
  22  -2   2      44274.00      46629.05      2386.70 o
  23  -2   2       2421.37       3261.92       682.44 o
  24  -2   2      33628.84      32039.64      2485.21 o
  25  -2   2       2435.26       2412.12       823.43 o
  26  -2   2       4830.08       5293.67      1036.61 o
  27  -2   2       3003.38       3230.29       923.49 o
  28  -2   2       8670.15       8778.94      1193.47 o
  29  -2   2        791.44        710.42       850.36 o
  30  -2   2      10761.89      14463.40      2208.76 o
  31  -2   2       3491.62       3733.94      1013.02 o
  32  -2   2      20025.19      19532.79      1887.70 o
  33  -2   2       2192.22       2433.14      2501.41 o
  34  -2   2       1930.53       1533.25      1008.65 o
  35  -2   2        553.45       3095.38      1321.09 o
  36  -2   2       3923.50       4736.31      1190.50 o
  37  -2   2       3315.25       3706.16      1152.30 o
  38  -2   2       3819.22       2414.02      1780.48 o
  39  -2   2       1591.71        274.48      1261.00 o
 -40  -1   2        389.28        742.78      1551.09 o
 -39  -1   2       5234.92       1850.90      1274.26 o
 -38  -1   2       1768.80        229.39      1463.71 o
 -37  -1   2        673.78       1642.50      1166.42 o
 -36  -1   2        377.65       -922.34       922.34 o
 -35  -1   2       1795.45        875.25      2288.41 o
 -34  -1   2       6230.67       3999.02      1222.02 o
 -33  -1   2       1931.19        545.83       904.15 o
 -32  -1   2       1655.25        970.17       961.10 o
 -31  -1   2        633.66        117.28       845.10 o
 -30  -1   2        766.59       1202.11       857.06 o
 -29  -1   2      10412.49      12216.95      1808.52 o
 -28  -1   2      29428.85      27694.76      2214.37 o
 -27  -1   2      19211.33      22035.56      1883.33 o
 -26  -1   2      15840.89      14687.88      1410.98 o
 -25  -1   2      79000.14      76451.80      4548.03 o
 -24  -1   2       3792.16       3219.01       614.44 o
 -23  -1   2      72613.36      66109.38      3205.75 o
 -22  -1   2       8932.56       9222.70       746.79 o
 -21  -1   2      10168.09      10467.06      1268.05 o
 -20  -1   2     138079.94     143553.17      7535.18 o
 -19  -1   2     435865.28     452986.25     21097.45 o
 -18  -1   2     249178.95     238142.77     12392.41 o
 -17  -1   2      88735.69      95601.15      4566.29 o
 -16  -1   2      38287.68      33409.02      1752.86 o
 -15  -1   2     187216.56     184830.92      8696.97 o
 -14  -1   2      31003.54      33105.51      1725.62 o
 -13  -1   2      83933.91      84699.00      4062.21 o
 -12  -1   2     150459.78     149425.73      7047.98 o
 -11  -1   2       5984.64       9545.12       645.93 o
 -10  -1   2      54118.89      66967.23      3223.33 o
  -9  -1   2     612944.50     509399.91     44292.45 o
  -8  -1   2     218897.27     200456.66     13269.80 o
  -7  -1   2     297177.75     289256.75     35631.42 o
  -6  -1   2      10848.47      15593.61      1993.86 o
  -4  -1   2      54709.91      60571.46      4305.33 o
   4  -1   2       2938.65       7523.27      1085.83 o
   5  -1   2      11017.79      52026.47      3561.30 o
   6  -1   2      35054.02      38596.34      2695.52 o
   8  -1   2      24576.34      45583.63      2242.24 o
   9  -1   2     264100.72     300642.31     15436.48 o
  10  -1   2      26817.13      32854.39      1698.66 o
  11  -1   2     265464.69     297949.84     15080.10 o
  12  -1   2      55377.89      71294.91      3426.39 o
  13  -1   2     163750.53     157576.91      7400.17 o
  14  -1   2      15570.69      15056.17       915.15 o
  15  -1   2     106553.29     113376.17      5812.87 o
  16  -1   2     220263.86     212750.19      9991.92 o
  17  -1   2     323548.50     332263.00     16855.78 o
  18  -1   2      84847.05      91663.02      4360.96 o
  19  -1   2      81646.11      75100.69      3634.19 o
  20  -1   2       6265.95       5602.03       840.22 o
  21  -1   2      10854.44      12148.88      1315.69 o
  22  -1   2       7687.01       6757.34       788.93 o
  23  -1   2      21218.22      24692.53      2002.03 o
  24  -1   2        361.72        464.50       611.60 o
  25  -1   2       2686.32       2583.83       685.48 o
  26  -1   2      11165.67      15835.52      1500.00 o
  27  -1   2       6057.87       8041.75      1108.00 o
  28  -1   2        395.15       -803.54       803.54 o
  29  -1   2      44920.70      39085.12      4268.25 o
  30  -1   2        605.73       -385.50       828.87 o
  31  -1   2      39905.27      43457.68      5335.94 o
  32  -1   2       6433.58       3656.47      1007.69 o
  33  -1   2       3442.75       2184.65       997.22 o
  34  -1   2       1789.73       1752.00      1116.37 o
  35  -1   2        220.11        -84.70      1083.53 o
  36  -1   2       1515.79       1529.25      1496.48 o
  37  -1   2       2753.65       2324.08      1093.20 o
  38  -1   2       3111.05       2240.72      1308.41 o
  39  -1   2        750.15      -1010.79      1010.79 o
  40  -1   2        304.50         19.95      1223.15 o
 -40   0   2        635.05        783.45      1004.10 o
 -39   0   2        428.09       2651.25      1302.72 o
 -38   0   2        663.82       1157.86      1529.25 o
 -37   0   2       7030.45       7775.22      1725.86 o
 -36   0   2        393.66       -212.60       916.05 o
 -35   0   2       2516.23       4466.34      1051.72 o
 -34   0   2        608.51       1434.49      1298.44 o
 -33   0   2          0.60       -818.07       818.07 o
 -32   0   2      19854.51      19956.89      1809.52 o
 -31   0   2       7480.26       5759.68      1003.61 o
 -30   0   2      16661.13      15671.05      1485.17 o
 -29   0   2        266.92        440.45       765.98 o
 -28   0   2         47.34        -84.73       744.47 o
 -27   0   2       7512.22       6924.06       855.74 o
 -26   0   2      21319.58      24949.56      2418.84 o
 -25   0   2       6445.19       5759.51       702.16 o
 -24   0   2        877.36        642.44       521.58 o
 -23   0   2         12.30       -461.83       461.83 o
 -22   0   2      28116.02      30036.83      1816.69 o
 -21   0   2      75214.69      72895.28      3552.71 o
 -20   0   2     101412.10     104198.02      4956.41 o
 -19   0   2      85798.58      80203.36      3855.47 o
 -18   0   2      37076.72      28956.41      1559.37 o
 -17   0   2      33457.93      30365.62      1619.48 o
 -16   0   2     163079.14     179179.52      8388.18 o
 -15   0   2      88296.38      79962.91      3849.90 o
 -14   0   2       5134.57       3397.07       716.46 o
 -13   0   2       2935.09       3311.59       474.94 o
 -12   0   2         11.36       -359.99       408.85 o
 -11   0   2        133.58       -390.64       390.64 o
 -10   0   2      29141.13      43048.07      2129.96 o
  -9   0   2      76921.87      75993.16      3613.79 o
  -8   0   2      55340.07      36889.45      1970.44 o
  -7   0   2       3616.90        543.46       318.08 o
  -6   0   2      25531.34      13769.05       773.46 o
  -5   0   2       9637.25      16254.75       771.56 o
  -4   0   2       1559.30       -154.13       154.13 o
  -3   0   2     120030.30      44226.08      3001.72 o
  -2   0   2       1272.39       4686.04       677.24 o
   2   0   2       7902.72        847.40       355.00 o
   3   0   2       4405.20        906.59       215.77 o
   4   0   2          0.20       2163.56       291.59 o
   5   0   2       9629.58       1163.58       265.53 o
   6   0   2        489.35        -18.72       289.98 o
   7   0   2      99048.35     100973.56      5089.36 o
   8   0   2        233.94        476.79       367.14 o
   9   0   2      13242.33      15242.09      1635.48 o
  10   0   2      17042.10      15929.85      1712.82 o
  11   0   2      57936.35      68699.59      3276.12 o
  12   0   2       3614.91       7038.53       573.10 o
  13   0   2      87979.14      90203.77      4278.79 o
  14   0   2      32209.68      31714.49      1671.45 o
  15   0   2       2980.17       2793.84       572.36 o
  16   0   2      26532.76      40547.42      2066.27 o
  17   0   2       1300.20       1607.26       471.69 o
  18   0   2     136545.48     128397.05      6090.41 o
  19   0   2       2483.97       1732.72       496.64 o
  20   0   2      15387.11      16221.93      1234.43 o
  21   0   2      17954.40      17714.54      1355.59 o
  22   0   2       6655.16       8833.91       719.83 o
  23   0   2        239.39        955.37       508.80 o
  24   0   2      25880.19      26881.35      1679.93 o
  25   0   2        379.74         46.22       599.75 o
  26   0   2       1144.13       1472.82       646.11 o
  27   0   2       8532.34       6864.08       930.21 o
  28   0   2      24029.67      19135.41      1639.99 o
  29   0   2        412.84       -174.31       775.49 o
  30   0   2       9402.24       9488.65      1152.27 o
  31   0   2      10154.57      12725.34      1386.49 o
  32   0   2       5465.44       6480.61      1800.40 o
  33   0   2       4723.07       3333.42       972.07 o
  34   0   2       2402.11       2801.77       990.43 o
  35   0   2       5308.04       2615.74      1093.73 o
  36   0   2       8650.31       8374.09      1213.60 o
  37   0   2       5649.53       5060.00      1137.38 o
  38   0   2        222.15        -99.91       927.76 o
  39   0   2        263.95        331.01       953.20 o
  40   0   2       1562.94       2900.78      1079.46 o
 -40   1   2        364.23        -91.46       881.20 o
 -39   1   2       5051.01       1103.24       979.87 o
 -38   1   2       1698.28       -925.49       925.49 o
 -37   1   2        539.29       -815.77       815.77 o
 -36   1   2        396.40       -224.88       831.86 o
 -35   1   2       1819.86        789.81       918.51 o
 -34   1   2       6190.21       6883.96      1056.15 o
 -33   1   2       1951.26       1966.41       829.69 o
 -32   1   2       1571.35        866.20       767.35 o
 -31   1   2        577.38        333.20       753.60 o
 -30   1   2        717.52       -686.17       714.51 o
 -29   1   2      10820.38      11682.69      1092.60 o
 -28   1   2      30384.12      33803.59      2863.15 o
 -27   1   2      18851.42      19807.32      2290.84 o
 -26   1   2      15608.08      15938.64      1755.18 o
 -25   1   2      79084.38      75942.98      4018.17 o
 -24   1   2       3733.27       5005.93       742.52 o
 -23   1   2      72858.76      68149.87      2872.77 o
 -22   1   2       8604.65       7460.29       642.02 o
 -21   1   2      10329.13      12409.63       705.43 o
 -20   1   2     138361.34     141631.81      5760.65 o
 -19   1   2     436061.69     459086.22     18509.36 o
 -18   1   2     248790.47     230749.23      9474.60 o
 -17   1   2      87904.93      90175.63      3486.59 o
 -16   1   2      38793.86      31932.37      1355.35 o
 -15   1   2     188517.52     187612.77      7215.94 o
 -14   1   2      30684.31      29289.43      1233.79 o
 -13   1   2      83869.85      86985.20      3498.10 o
 -12   1   2     150647.45     132310.33      5084.65 o
 -11   1   2       5975.79       8875.72       481.42 o
 -10   1   2      54136.09      66946.34      2600.89 o
  -8   1   2     218594.78     186914.92      8821.12 o
  -7   1   2     292906.53     274684.62     16053.08 o
  -6   1   2      10514.75      17094.21       865.94 o
  -5   1   2     163905.39     228458.33     28159.96 o
  -4   1   2      54860.73      56468.45      3444.81 o
  -2   1   2       7397.87       6262.69       819.60 o
   1   1   2     183019.34      75205.19      5076.62 o
   2   1   2     187386.67      48502.52      2584.01 o
   4   1   2       2858.83       6253.95       364.37 o
   5   1   2      11217.70      40401.40      1838.45 o
   6   1   2      36433.08      37685.16      1694.43 o
   8   1   2      24538.38      44270.64      1768.87 o
   9   1   2     264523.44     257538.58     12428.50 o
  10   1   2      27529.06      32295.02      1346.39 o
  11   1   2     264097.91     272857.91     11748.99 o
  12   1   2      54761.98      66062.05      2603.13 o
  13   1   2     163596.17     164100.56      6709.21 o
  14   1   2      16120.62      15611.10      1035.93 o
  15   1   2     106989.75     105460.73      4070.65 o
  16   1   2     221749.30     197165.28      7539.90 o
  17   1   2     323667.09     308351.88     15816.19 o
  18   1   2      84914.70      78211.23      3223.21 o
  19   1   2      81946.69      90598.99      3680.48 o
  20   1   2       6163.78       5246.07       467.37 o
  21   1   2      11260.66      11825.04      1018.21 o
  22   1   2       7839.46       8524.57       700.22 o
  23   1   2      21336.46      25124.18      2195.12 o
  24   1   2        315.38       -489.14       489.14 o
  25   1   2       2651.78       1928.87       567.38 o
  26   1   2      11906.19      15403.06      1412.23 o
  27   1   2       6297.46       7620.13       867.95 o
  28   1   2        414.91       1103.28       646.88 o
  29   1   2      44796.41      43400.23      2728.57 o
  30   1   2        596.95        563.18       766.92 o
  31   1   2      38717.31      41175.54      3062.37 o
  32   1   2       6810.85       5204.51       968.02 o
  33   1   2       3495.31       3251.68       918.84 o
  34   1   2       1762.33       1503.07      1594.78 o
  35   1   2        205.01       -315.58       931.05 o
  36   1   2       1492.15       1535.69       879.75 o
  37   1   2       2599.53       3151.92      1195.77 o
  38   1   2       2969.64       2708.54       948.23 o
  39   1   2        769.77        200.47       857.54 o
  40   1   2        257.35       -736.56       863.70 o
 -40   2   2       9702.78       6302.68      2020.79 o
 -39   2   2       1576.13       2108.56      1277.80 o
 -38   2   2      13785.00      10546.06      1737.89 o
 -37   2   2       1071.76       2414.02      1605.71 o
 -36   2   2      21421.34      18427.41      2927.41 o
 -35   2   2       3029.85       3910.50      1966.17 o
 -34   2   2       2081.45        440.36      1068.07 o
 -33   2   2      10955.28      11599.66      3905.04 o
 -32   2   2       1494.85       1585.54      1752.92 o
 -31   2   2       2433.74       2600.90       994.08 o
 -30   2   2      18965.33      20142.48      1401.35 o
 -29   2   2       5079.98       5937.90       690.90 o
 -28   2   2      30303.41      30079.78      1964.41 o
 -27   2   2       4996.47       7569.17       859.59 o
 -26   2   2      12681.29      13781.53       912.97 o
 -25   2   2      14203.28      14543.88       819.13 o
 -24   2   2      18310.37      17812.94      1036.08 o
 -23   2   2       1251.01        365.63       580.50 o
 -22   2   2      18316.04      18851.62      1042.62 o
 -21   2   2      22666.45      24937.52      1548.03 o
 -20   2   2     134212.03     141631.56      6346.25 o
 -19   2   2      23297.87      18591.09      1134.60 o
 -18   2   2      27332.53      22084.70      1161.23 o
 -17   2   2      10773.76       9383.09       642.10 o
 -16   2   2     141041.62     138241.31      6113.10 o
 -15   2   2       3021.27       2170.89       394.46 o
 -14   2   2     189148.09     204188.28      9797.21 o
 -13   2   2      69241.10      57858.05      2619.48 o
 -12   2   2     250053.83     225612.98      9891.43 o
 -11   2   2       7958.53       9963.74       607.15 o
 -10   2   2      46508.80      38220.99      1770.44 o
  -9   2   2      74359.02      69732.20      3395.27 o
  -8   2   2     147193.19     154420.98      9286.13 o
  -7   2   2      95709.78     111200.16      6640.51 o
  -5   2   2      60272.35      29138.72      2106.70 o
  -4   2   2     130636.62     211254.33     26029.94 o
  -3   2   2      71023.44      73219.51      4315.12 o
  -1   2   2        910.12        763.14       426.00 o
   1   2   2      43168.14      34073.40      2136.62 o
   3   2   2         55.72        534.99       221.81 o
   4   2   2       9096.54       9944.07       935.52 o
   5   2   2      23211.26      30799.52      2029.05 o
   7   2   2     216919.95     259675.41     17853.82 o
   8   2   2      50949.42      71421.75      3166.93 o
   9   2   2      39255.77      42379.26      1964.20 o
  10   2   2     511451.00     438295.56     42671.41 o
  11   2   2      88313.12      80795.58      3660.47 o
  12   2   2      97006.75      91947.93      4103.44 o
  13   2   2      22990.25      21036.97      1475.11 o
  14   2   2     456939.25     491366.53     25658.90 o
  15   2   2      36149.06      29325.09      1477.53 o
  16   2   2     210416.16     234854.34     10377.09 o
  17   2   2      87566.06      82877.64      3704.49 o
  18   2   2      63077.60      61904.99      2846.62 o
  19   2   2        276.09       1374.35       427.70 o
  20   2   2      44825.51      51868.16      2417.62 o
  21   2   2      10147.22      11184.49       812.69 o
  22   2   2      43571.04      44530.24      1839.95 o
  23   2   2       2377.04       2075.80       344.05 o
  24   2   2      33822.12      26268.91      1554.49 o
  25   2   2       2463.28       2678.67       500.23 o
  26   2   2       5081.88       4764.73       588.38 o
  27   2   2       2952.62       3861.18       569.51 o
  28   2   2       8873.67       9195.52      1038.48 o
  29   2   2        794.55       1286.73       533.68 o
  30   2   2      10602.40      11855.45       998.35 o
  31   2   2       3726.80       4453.62       678.39 o
  32   2   2      19710.49      10955.95      2151.87 o
  33   2   2       2173.96       3074.81      1228.33 o
  34   2   2       1955.39       1302.96      1203.63 o
  35   2   2        499.86       1441.86      1507.40 o
  36   2   2       3707.28       6215.29      1824.17 o
  37   2   2       3363.63       2577.87      1583.86 o
  38   2   2       3730.89       5767.44      1769.56 o
  39   2   2       1503.26       2230.46      1248.73 o
 -40   3   2         11.18       -131.08      1507.40 o
 -38   3   2       3507.49       4013.50      1285.79 o
 -37   3   2        423.31       1278.01      1207.17 o
 -36   3   2        304.96        950.32      1387.24 o
 -35   3   2      22389.59      27604.24      2886.14 o
 -34   3   2       6853.56       7459.47      1400.34 o
 -33   3   2      11844.49       9151.72      1485.55 o
 -32   3   2       2247.75       1230.99       893.43 o
 -31   3   2      22046.49      21910.42      2029.15 o
 -30   3   2       2102.87       2702.18       878.15 o
 -29   3   2      50991.77      50395.97      4672.09 o
 -28   3   2      22357.99      23623.44      2475.30 o
 -27   3   2      21083.15      22775.40      1680.25 o
 -26   3   2      18603.37      21062.90      1899.12 o
 -25   3   2      47045.68      43796.44      2500.78 o
 -24   3   2      26499.75      28684.85      1762.67 o
 -23   3   2       4314.36       3715.09       543.48 o
 -22   3   2       9763.53       8243.48       634.97 o
 -21   3   2       8526.25       8151.41       846.80 o
 -20   3   2      39371.74      38781.95      1881.40 o
 -19   3   2     441819.34     432392.53     18911.41 o
 -18   3   2      44435.77      39849.48      1923.41 o
 -17   3   2      20984.87      16702.14      1346.13 o
 -16   3   2      53558.62      52956.70      2617.06 o
 -15   3   2     347282.41     356367.47     20511.01 o
 -14   3   2      51466.40      47867.00      2605.34 o
 -12   3   2      36199.66      31550.94      2150.24 o
 -11   3   2     289097.69     311735.22     18681.05 o
 -10   3   2      23958.70      25700.26      2124.72 o
  -8   3   2     137930.05     125409.54      7575.60 o
  -7   3   2       6656.70      11591.18      1124.13 o
  -6   3   2      34305.50      33387.76      2139.09 o
  -4   3   2     176795.55     186579.22     10862.41 o
  -2   3   2       7901.92      14087.25      1184.72 o
  -1   3   2      51471.56      26872.29      1725.33 o
   0   3   2      78081.46      62464.73      3902.30 o
   1   3   2      32873.20      51936.67      3254.94 o
   2   3   2      67370.56      70853.51      3859.81 o
   3   3   2       5878.30      11541.41       764.50 o
   4   3   2      43762.86      51108.92      2327.67 o
   6   3   2     129466.86     120698.32      7334.32 o
   7   3   2      31927.21      27140.40      1801.90 o
   8   3   2      26786.63      20522.98      1418.38 o
   9   3   2      48459.53      39852.95      2592.12 o
  10   3   2      45573.05      40286.59      2616.25 o
  11   3   2      87711.34      82412.11      4820.73 o
  12   3   2     133047.28     147618.50      7696.17 o
  13   3   2     750714.75     649274.00     79804.76 o
  14   3   2      36004.86      28086.82      1367.96 o
  15   3   2      99494.84     110535.91      5142.54 o
  16   3   2      65078.05      54925.12      2534.21 o
  17   3   2     705255.06     675918.25     46681.46 o
  18   3   2      62733.19      61876.16      2821.24 o
  19   3   2      94834.00      89343.95      4031.60 o
  20   3   2      18295.27      17834.79      1092.07 o
  21   3   2      51495.59      51018.40      2414.43 o
  22   3   2      20726.09      21733.58      1172.93 o
  23   3   2     214874.56     206162.47      9781.47 o
  24   3   2       4459.15       5370.83       702.75 o
  25   3   2      25614.28      24026.78      1552.06 o
  26   3   2      36637.52      34263.96      2267.25 o
  27   3   2      37128.48      37352.60      2724.41 o
  28   3   2      10192.80      12113.12      1140.60 o
  29   3   2      21595.57      24727.32      2284.34 o
  30   3   2       1126.29        307.44       801.54 o
  31   3   2      30485.47      25587.86      5423.36 o
  32   3   2       9787.78      10254.42      1278.89 o
  33   3   2       5079.92       6536.31      1378.99 o
  34   3   2        139.16       -633.68       910.89 o
  35   3   2       6799.15       6997.77      1409.37 o
  36   3   2       2280.40       1943.21      1127.12 o
  37   3   2      14672.39      12771.86      1800.40 o
  38   3   2       3237.64       3572.27      1255.98 o
 -39   4   2       3457.02       4740.66      1594.78 o
 -38   4   2       4540.22       3890.53      1218.48 o
 -37   4   2       6947.00       7075.02      1404.08 o
 -36   4   2       8373.90      11779.25      1844.38 o
 -35   4   2       3847.72        985.48      1087.51 o
 -34   4   2      16245.57      16022.58      1943.43 o
 -33   4   2       7867.54       9302.62      1299.26 o
 -32   4   2      14220.50      16423.19      1615.37 o
 -31   4   2       1186.15       1492.23       827.12 o
 -30   4   2        590.37         88.72       710.91 o
 -29   4   2       5889.77       7690.53       958.70 o
 -28   4   2      37377.70      35221.97      2386.78 o
 -27   4   2      15043.82      14478.58      1218.84 o
 -26   4   2       8652.41       8220.75      1255.73 o
 -25   4   2      68541.94      70801.80      3490.87 o
 -24   4   2      16201.58      16644.00      1221.63 o
 -23   4   2       5371.76       5193.50       766.94 o
 -22   4   2      78190.35      71484.48      3567.18 o
 -21   4   2      26426.97      21833.47      1269.58 o
 -20   4   2      26179.04      20610.57      1319.17 o
 -19   4   2       6857.23       5576.39       728.40 o
 -18   4   2     129667.14     112560.18      6922.70 o
 -17   4   2       5328.04       4705.04       676.21 o
 -16   4   2      77921.43      79771.93      4911.03 o
 -15   4   2      14313.05      12704.32      1043.78 o
 -14   4   2      26889.49      31420.67      2137.13 o
 -13   4   2      11717.05      13433.01      1035.30 o
 -12   4   2      27346.80      24294.59      1660.77 o
 -11   4   2        252.92        441.36       445.07 o
  -9   4   2     110524.52     105817.45      6414.50 o
  -8   4   2     370808.84     346384.81     23519.12 o
  -7   4   2        529.38         91.66       326.33 o
  -5   4   2      50768.90      43443.55      2631.71 o
  -4   4   2      17938.01      20245.11      1624.88 o
  -3   4   2     123877.83     128695.77      8955.65 o
  -2   4   2     324206.09     339590.81     41803.02 o
  -1   4   2      99522.98      99222.08      6138.80 o
   1   4   2       9446.57      12086.06       894.13 o
   3   4   2      33195.36      27407.61      1588.36 o
   4   4   2     101594.22      85267.24      4172.03 o
   5   4   2       2978.29       1593.74       277.30 o
   7   4   2     169631.73     138235.73      8371.39 o
   8   4   2      83688.88      91178.80      5561.33 o
   9   4   2      29046.02      29795.32      1959.74 o
  10   4   2     308270.66     332576.31     22897.46 o
  11   4   2       5150.10       5398.32       651.15 o
  12   4   2      55197.55      44647.15      2815.98 o
  13   4   2      13103.67      15550.84      1181.49 o
  14   4   2     185270.45     152967.44     11000.27 o
  15   4   2      60483.49      61225.21      3880.20 o
  16   4   2      48306.24      49029.87      2763.84 o
  17   4   2      68284.71      59274.32      3312.51 o
  18   4   2     132826.88     132289.97      7023.80 o
  19   4   2       8843.70       9660.70       619.35 o
  20   4   2       5599.82       8377.54       628.17 o
  21   4   2        743.41        891.24       361.52 o
  22   4   2      87018.03      85201.31      4056.69 o
  23   4   2      16665.64      18409.71      1171.58 o
  24   4   2      23883.37      26039.76      2355.38 o
  25   4   2       4283.41       5834.71       863.10 o
  26   4   2      48213.62      47104.81      3476.76 o
  27   4   2       1966.30       2395.54       687.39 o
  28   4   2       3488.97       3902.69       779.68 o
  29   4   2       1487.51        835.99       706.80 o
  30   4   2       4140.66       3512.32       894.46 o
  31   4   2       3599.82       2999.79       891.19 o
  32   4   2       7396.46       8119.69      1124.27 o
  33   4   2       2918.94       2964.26       977.83 o
  34   4   2        620.24       -203.87      1063.59 o
  35   4   2       4554.99       4535.51      1234.18 o
  36   4   2        919.26       1828.84      1294.40 o
  37   4   2       2985.89       2040.39      1622.09 o
  38   4   2       6132.09       6400.98      1605.71 o
  39   4   2       1284.55       3670.19      1551.09 o
 -38   5   2       7620.71       8804.08      1704.02 o
 -37   5   2       8549.30       9055.32      1671.25 o
 -36   5   2        960.72       1446.71       935.66 o
 -35   5   2       7043.71       9557.78      1649.40 o
 -34   5   2       4358.56       4457.66      1813.25 o
 -33   5   2      22765.15      23069.76      3036.64 o
 -32   5   2      17501.26      17111.18      1831.67 o
 -31   5   2      21637.24      25003.76      3277.63 o
 -30   5   2      13907.03      14424.15      2375.11 o
 -29   5   2      26750.72      28424.14      2266.47 o
 -28   5   2       4271.45       4256.75      1278.74 o
 -27   5   2      11651.40      11336.46      2348.48 o
 -26   5   2       1011.18       3682.20       976.65 o
 -25   5   2      17010.78      20463.54      1906.78 o
 -24   5   2      27507.03      28642.77      2767.20 o
 -23   5   2      11713.27       9661.05      1174.08 o
 -22   5   2      11813.70      10790.42      1034.30 o
 -21   5   2       6259.00       6767.34       808.02 o
 -20   5   2      16988.51      18348.04      1429.12 o
 -19   5   2     123224.38     128386.53      7773.98 o
 -18   5   2      44837.52      45956.62      3042.53 o
 -17   5   2      34103.45      32681.96      2197.58 o
 -16   5   2       4773.60       4371.60       629.51 o
 -15   5   2      72073.70      66055.27      3994.05 o
 -14   5   2     130036.89     124082.73      7594.59 o
 -13   5   2     451552.97     427359.78     35590.97 o
 -12   5   2      19908.43      21263.52      1465.13 o
 -11   5   2     164951.08     181261.61     11041.08 o
 -10   5   2      43576.64      40122.60      2556.11 o
  -9   5   2       9392.23      16387.06      1330.98 o
  -8   5   2     140470.72     137348.33      7233.53 o
  -7   5   2     252119.58     243979.08     14218.74 o
  -6   5   2     101888.40      95494.10      6404.86 o
  -5   5   2      43616.13      40709.47      2976.02 o
  -4   5   2      50335.04      49664.59      3543.63 o
  -3   5   2     668817.69     593997.50     51618.53 o
  -2   5   2      16242.53      17722.72      1237.33 o
  -1   5   2      19278.29      15643.42      1100.95 o
   0   5   2      22692.85      23073.51      1571.48 o
   2   5   2     170360.39     160264.80      9871.77 o
   3   5   2      52138.23      46667.26      2963.11 o
   4   5   2      18139.00      18837.59      1236.01 o
   5   5   2     106316.23     108736.99      5898.19 o
   6   5   2      41251.56      35649.87      1809.50 o
   7   5   2     167328.05     190901.55      9119.67 o
   8   5   2       1275.83        887.20       367.45 o
   9   5   2     102041.71      93859.14      5768.48 o
  10   5   2     152352.20     137589.84      8340.63 o
  11   5   2     353108.31     373373.72     22344.76 o
  12   5   2      17579.64      13564.76      1972.36 o
  13   5   2     167462.84     163229.20      9877.32 o
  14   5   2       5450.11       4621.34       870.30 o
  15   5   2     105264.33     101403.67      6145.43 o
  16   5   2      33545.91      32589.01      2456.47 o
  17   5   2      57837.77      52949.19      3379.56 o
  18   5   2      45381.16      41757.85      2771.76 o
  19   5   2      19846.03      14834.20      1212.63 o
  20   5   2       3801.42       4388.58       709.74 o
  21   5   2      17013.84      15137.95      1238.83 o
  22   5   2       7110.06       8377.16      1172.44 o
  23   5   2      45293.28      39072.36      5229.02 o
  24   5   2      26289.81      27173.92      4165.04 o
  25   5   2      10383.77      12757.30      1222.29 o
  26   5   2      18127.30      18929.72      1715.37 o
  27   5   2       7530.28       9198.19       717.18 o
  28   5   2      11545.80      12668.77      1098.32 o
  29   5   2      26273.87      26333.21      1973.94 o
  30   5   2       2386.01       1782.50       810.39 o
  31   5   2      13023.55      13107.10      2142.43 o
  32   5   2       6605.03       6687.42       994.65 o
  33   5   2      20994.96      19450.61      1816.84 o
  34   5   2       5014.14       7013.41      2228.33 o
  35   5   2      21368.37      26751.13      2713.85 o
  36   5   2       9365.84       8443.37      1540.17 o
  37   5   2       9203.89       8885.19      1460.46 o
  38   5   2        686.31       -268.01      1029.41 o
 -37   6   2       4412.89       5581.75      2195.56 o
 -34   6   2      10051.00       8323.46      2173.71 o
 -33   6   2       1613.90       1321.70      2446.79 o
 -32   6   2       1258.20       3451.73      2272.02 o
 -31   6   2        789.36       1217.40      2370.33 o
 -30   6   2       5819.87       7384.07      2545.10 o
 -29   6   2       2672.61       2620.86      1190.63 o
 -28   6   2      27688.45      23646.87      3631.96 o
 -27   6   2       7052.64       8494.57      1262.66 o
 -26   6   2      46983.44      53249.67      4083.43 o
 -25   6   2      21270.58      22610.89      2087.84 o
 -24   6   2      12749.46      12667.73      1645.93 o
 -23   6   2       7859.53       8086.06      1416.73 o
 -22   6   2       8245.30       9363.80      1200.74 o
 -21   6   2      14976.38      16669.49      2417.17 o
 -20   6   2      56708.88      50997.04      3358.70 o
 -19   6   2      24865.37      21944.08      2155.25 o
 -18   6   2      30838.29      28978.04      3449.32 o
 -17   6   2       9913.33       7185.27       765.16 o
 -16   6   2      25469.44      22014.84      1822.58 o
 -15   6   2      32529.00      34222.91      2282.95 o
 -14   6   2      10079.67       9432.99       830.23 o
 -13   6   2      30364.98      30889.85      1972.13 o
 -12   6   2      55307.91      53989.95      4021.26 o
 -11   6   2      33383.00      31007.99      2337.74 o
 -10   6   2     415002.47     412306.41     50847.41 o
  -9   6   2      65423.67      67450.58      4597.21 o
  -8   6   2     177071.78     206764.30     12065.94 o
  -7   6   2       5509.15       7115.42       843.49 o
  -6   6   2      99037.66      80349.91      5688.30 o
  -5   6   2      40201.83      42800.70      3103.10 o
  -4   6   2     362524.53     407478.38     50159.24 o
  -3   6   2      80949.05      69852.61      4345.59 o
  -2   6   2      45514.58      40885.06      2603.23 o
  -1   6   2      12408.46      13966.40       996.50 o
   0   6   2      66045.74      65420.46      4092.09 o
   1   6   2       3097.97       3158.06       457.89 o
   3   6   2      42366.81      40300.95      2593.11 o
   4   6   2     588636.25     564433.50     69405.89 o
   5   6   2      34201.76      38096.71      2125.67 o
   6   6   2     125967.38     120058.50      6549.69 o
   7   6   2     305327.31     290686.06     16981.78 o
   8   6   2     359435.38     326424.59     18981.80 o
   9   6   2      30906.67      30342.35      1553.91 o
  10   6   2      21180.66      20192.87      1389.31 o
  11   6   2      14835.29      13493.76      1024.34 o
  12   6   2       7028.69       9015.55       823.00 o
  13   6   2       2527.83       1914.31       467.40 o
  14   6   2      37462.74      42490.01      2737.23 o
  15   6   2       5681.45       7894.71       812.55 o
  16   6   2      23013.08      23114.47      1841.50 o
  17   6   2      49760.61      48262.64      3074.36 o
  18   6   2       1524.27       1368.93       558.07 o
  19   6   2      19759.86      20548.93      1571.45 o
  20   6   2       7567.01       9446.55      1180.89 o
  21   6   2      10728.24      12641.89      1297.56 o
  22   6   2      34608.44      36928.15      2899.66 o
  23   6   2      65430.31      65605.80      4819.40 o
  24   6   2      49451.45      54565.75      4171.23 o
  25   6   2      11586.93      14104.89      1534.81 o
  26   6   2      48163.14      46812.38      3765.04 o
  27   6   2      11283.06       9852.00      1627.21 o
  28   6   2      31278.64      28793.51      4249.12 o
  29   6   2       2374.56       2050.01      1167.88 o
  30   6   2       7812.80       8200.34      1587.90 o
  31   6   2       1806.02       3466.28      1393.78 o
  32   6   2       7655.22       6622.65      1640.73 o
  33   6   2         38.26       -382.31      1540.17 o
  34   6   2       5939.34       7405.92      2151.87 o
  35   6   2       2037.96       2490.49      1977.10 o
 -35   7   2       1033.75      -1463.71      1463.71 o
 -33   7   2         94.73        776.27      1216.42 o
 -32   7   2       2118.42       3252.85      2031.71 o
 -31   7   2       3844.45       5319.59      1758.63 o
 -30   7   2       1169.11       2348.48      1199.19 o
 -29   7   2      11297.02      14732.47      2758.10 o
 -28   7   2       3192.23       4157.10      2059.02 o
 -27   7   2       1283.39       1009.60       929.55 o
 -26   7   2      14877.03      14053.01      1564.05 o
 -25   7   2       4938.17       5722.06      1495.46 o
 -24   7   2       4536.73       5435.06      1816.21 o
 -23   7   2      34582.52      40163.82      4819.52 o
 -22   7   2      12759.33      17002.54      1632.93 o
 -21   7   2      15694.79      15529.96      2335.75 o
 -20   7   2      41956.54      38279.03      2798.51 o
 -19   7   2      95243.02      92656.70      6133.31 o
 -18   7   2      13373.50      12629.29      1127.29 o
 -17   7   2      12205.54      12032.69      1017.46 o
 -16   7   2       6570.98       6194.48       691.46 o
 -15   7   2     160728.62     165867.05      9969.56 o
 -14   7   2      27989.39      23325.96      2282.28 o
 -13   7   2     196899.48     197370.47     14008.02 o
 -12   7   2      45512.96      42864.94      3109.93 o
 -11   7   2      10340.73       9424.02      1009.03 o
 -10   7   2      25005.99      29635.88      1934.12 o
  -9   7   2      52789.45      46246.22      2831.53 o
  -8   7   2     182758.78     170312.83      9972.42 o
  -7   7   2     107803.29     119060.95      8322.61 o
  -6   7   2      28477.84      29424.78      2248.45 o
  -5   7   2     109627.11     109716.88      5980.08 o
  -4   7   2     182063.69     170872.08      9263.79 o
  -3   7   2      61074.94      53768.45      3395.05 o
  -2   7   2      12033.87      12553.39       916.79 o
  -1   7   2      21568.11      17579.64      1262.36 o
   0   7   2      88084.99      78491.68      4894.95 o
   1   7   2     252572.48     249054.28     15307.46 o
   2   7   2      59511.57      42186.52      2701.70 o
   3   7   2       4680.82       4988.19       525.96 o
   4   7   2       8080.50       9524.35       764.78 o
   5   7   2     297852.47     271659.34     16322.46 o
   6   7   2     175236.66     199875.92     10755.06 o
   7   7   2      13098.20      16717.58      1008.43 o
   8   7   2       2055.80        609.22       438.27 o
   9   7   2      66291.05      67037.34      3261.60 o
  10   7   2       5860.86       7384.74       726.46 o
  11   7   2       5810.45       5599.89       481.75 o
  12   7   2      18285.54      20495.54      1722.73 o
  13   7   2      12687.86      11787.74       943.92 o
  14   7   2      48068.80      53324.04      3379.07 o
  15   7   2       2020.83       1815.70       483.27 o
  16   7   2        163.04        256.31       468.81 o
  17   7   2      71626.47      70491.30      4270.60 o
  18   7   2      18738.05      20990.25      1537.90 o
  19   7   2       4162.06       4736.24       788.31 o
  20   7   2       7605.33       7079.43       843.94 o
  21   7   2      67034.30      61937.77      3887.38 o
  22   7   2      51787.55      60771.45      4594.33 o
  23   7   2      27334.15      26289.34      2269.99 o
  24   7   2      27794.59      29315.31      5542.56 o
  25   7   2      12132.27       8541.82      1231.65 o
  26   7   2        564.81       1314.81      1017.84 o
  27   7   2      10084.12       8250.67      1257.20 o
  28   7   2       1826.53       2294.80      1193.39 o
  29   7   2       7476.58       5854.21      2528.72 o
  30   7   2      12470.36      15584.08      2122.83 o
  31   7   2       5287.07       5505.28      1780.48 o
  32   7   2       7292.41       7288.74      3528.19 o
  33   7   2       7119.19       5512.98      1780.48 o
  34   7   2       2531.46       1669.13      1390.99 o
  35   7   2       4600.92       3145.88      1824.17 o
  36   7   2        433.91        644.47      1747.71 o
 -35   8   2        245.99        731.85      1463.71 o
 -34   8   2       4024.09       2195.56      2435.87 o
 -33   8   2       3780.49       3462.65      1693.09 o
 -32   8   2       6308.08       6837.91      2534.18 o
 -31   8   2       1032.14        349.54      1365.40 o
 -30   8   2      17151.70      14627.65      2059.02 o
 -29   8   2      10025.50      12233.96      2304.79 o
 -28   8   2       4166.25       4619.13      1160.97 o
 -27   8   2      30029.53      31854.66      2839.50 o
 -26   8   2       4737.57       6704.66      1187.34 o
 -25   8   2      12962.94      16777.34      1691.77 o
 -24   8   2        653.46       1588.01       844.93 o
 -23   8   2      10716.81       8008.55      1331.52 o
 -22   8   2       3641.82       4836.66       931.37 o
 -21   8   2      30012.22      33281.46      3852.85 o
 -20   8   2      37749.41      38207.21      2885.22 o
 -19   8   2      19538.68      17154.31      1341.52 o
 -18   8   2       7075.38       7392.89       823.97 o
 -17   8   2      20973.25      18298.64      1552.95 o
 -16   8   2      32123.54      29799.60      2277.79 o
 -15   8   2      12763.73      11211.97      1035.67 o
 -14   8   2      31189.54      30226.27      3226.43 o
 -13   8   2        492.83        286.65       397.34 o
 -12   8   2     170111.33     168597.62     11164.27 o
 -11   8   2      23707.18      25311.89      1685.51 o
 -10   8   2     149085.81     150263.84      8816.05 o
  -9   8   2       2124.69       1081.15       674.61 o
  -8   8   2     196801.88     214029.83     14864.42 o
  -7   8   2      20085.21      22737.79      3464.43 o
  -6   8   2     449196.50     452207.25     31264.96 o
  -5   8   2      22500.53      20275.82      1205.27 o
  -3   8   2      14923.02      13205.77       999.06 o
  -2   8   2      45436.50      39199.14      2529.67 o
  -1   8   2     129653.60     106776.01      6634.46 o
   0   8   2      58935.36      46747.90      2980.65 o
   1   8   2      50128.91      47368.70      3020.19 o
   3   8   2      35366.50      35856.61      2329.39 o
   4   8   2     325858.44     332647.34     23579.92 o
   5   8   2      77430.38      78370.34      4870.80 o
   6   8   2     480504.66     484304.66     42137.49 o
   7   8   2      29842.01      30658.90      1751.36 o
   8   8   2     158940.06     164754.06     11480.02 o
   9   8   2      21703.72      21473.03      1771.77 o
  10   8   2     350977.75     339694.09     17632.44 o
  11   8   2      20726.35      18944.74      1029.37 o
  12   8   2      12346.36      10693.75       742.69 o
  13   8   2      37961.43      34988.10      1963.53 o
  14   8   2      34321.50      40292.20      2618.80 o
  15   8   2      30196.84      29252.05      1931.33 o
  16   8   2      29467.34      27646.19      1876.25 o
  17   8   2       1125.88       1660.82       561.28 o
  18   8   2      17230.19      18754.12      1420.75 o
  19   8   2      24501.03      21514.49      2262.46 o
  20   8   2       3783.46       4601.57       714.35 o
  21   8   2        611.30       1193.00       911.97 o
  22   8   2      19248.25      16500.60      1594.83 o
  23   8   2       6545.50       5561.61      1012.01 o
  24   8   2       3546.70       2353.87       882.99 o
  25   8   2       7536.41       6763.83      1743.58 o
  26   8   2      43163.54      46101.85      5292.00 o
  27   8   2       6228.18       4615.21      1153.50 o
  28   8   2      10596.48      15652.92      2807.26 o
  29   8   2      10534.03       9913.39      1660.70 o
  30   8   2       9218.73      13850.59      3320.65 o
  31   8   2       3486.57       4183.58      2239.25 o
  32   8   2       1257.22        720.93      2108.17 o
  33   8   2       3768.44       6684.99      2927.41 o
  34   8   2       2725.59       2622.33      1406.71 o
  35   8   2       3936.44       2023.61      1380.14 o
 -34   9   2        416.72       1747.71      1485.55 o
 -33   9   2       3662.18       4398.31      1343.24 o
 -31   9   2       3178.83       6313.60      2315.71 o
 -30   9   2       3591.29       2009.87      2020.79 o
 -29   9   2       8743.81      10573.64      2894.64 o
 -28   9   2       2330.02       1132.67      1629.89 o
 -27   9   2      19366.62      26038.00      4227.27 o
 -26   9   2         48.23       -240.93       861.93 o
 -25   9   2      76450.16      75329.09      5509.08 o
 -24   9   2       2591.64       3324.84      1061.73 o
 -23   9   2      19058.46      16318.76      3076.56 o
 -22   9   2      13458.60      10339.20      1239.71 o
 -21   9   2       3419.38       3930.25       643.93 o
 -20   9   2      39708.37      39221.45      4125.41 o
 -19   9   2     284305.91     287022.22     20356.32 o
 -18   9   2      22453.94      23810.85      2128.81 o
 -17   9   2      67176.29      70297.03      5103.29 o
 -16   9   2      17550.87      14453.36      1267.64 o
 -15   9   2      11603.48      15138.91      2710.93 o
 -14   9   2      24570.32      25953.48      3954.19 o
 -13   9   2      38335.16      37947.13      5417.90 o
 -12   9   2       7151.19       8167.82       978.12 o
 -11   9   2     107279.45     115164.39      7712.56 o
 -10   9   2       4348.42       5677.24       848.96 o
  -9   9   2       5959.07       3264.27       684.58 o
  -8   9   2      26819.32      28857.48      2251.28 o
  -7   9   2      29851.03      28970.71      2244.82 o
  -6   9   2      34208.94      31668.95      2032.19 o
  -5   9   2      41768.11      36435.64      2327.96 o
  -4   9   2      31905.13      28232.04      1888.97 o
  -3   9   2      74684.65      68886.45      4315.61 o
  -2   9   2       1558.05       1183.66       423.55 o
  -1   9   2      79178.41      74116.48      4649.15 o
   0   9   2      20552.02      21676.77      1506.01 o
   1   9   2      30413.06      30609.90      2023.21 o
   2   9   2      31278.86      24517.28      1676.82 o
   3   9   2       6319.81       7306.96       941.25 o
   4   9   2       1746.67       1365.78       499.79 o
   5   9   2     162194.53     156917.50      9668.02 o
   6   9   2      95948.61      84675.54      5326.75 o
   7   9   2      68056.80      65921.95      3648.44 o
   8   9   2      51129.78      48272.50      3538.91 o
   9   9   2      71105.80      76900.37      5442.15 o
  10   9   2       5025.36       4467.93       767.87 o
  11   9   2      87716.14      90468.67      7802.37 o
  12   9   2       1390.19        989.93       566.22 o
  13   9   2      69158.74      71022.90      5116.56 o
  14   9   2      13333.07      14218.38      1213.23 o
  15   9   2      37315.11      36790.20      2802.68 o
  16   9   2      14567.35      14346.05      1285.63 o
  17   9   2      98902.75      90190.02      5581.72 o
  18   9   2      35463.17      37937.43      2524.99 o
  19   9   2       3411.96       3332.01       614.59 o
  20   9   2      11811.69      14975.78      1273.91 o
  21   9   2      11777.90      12121.34      1329.30 o
  22   9   2      12920.67      12725.11      1421.19 o
  23   9   2      46527.34      44661.73      3511.78 o
  24   9   2       1737.28       4062.80      1055.74 o
  25   9   2       5367.58       6278.77      1177.19 o
  26   9   2       4215.84       5704.44      1160.58 o
  27   9   2      18794.66      21042.74      2470.17 o
  28   9   2        918.15        227.07       931.58 o
  29   9   2       8364.29       7009.45      1427.19 o
  30   9   2       1852.47        480.62      2304.79 o
  31   9   2       4141.70       2750.32      4511.27 o
  32   9   2       1799.89       2228.33      2479.56 o
  33   9   2      10747.07       4729.74      2457.72 o
 -33  10   2       6862.61       5701.90      1704.02 o
 -32  10   2       1280.31        497.09      1139.55 o
 -31  10   2       4946.41       4643.66      1240.71 o
 -30  10   2       7984.01      10158.56      1988.02 o
 -29  10   2        892.71      -1944.33      1944.33 o
 -28  10   2      13778.86      16570.55      2077.78 o
 -27  10   2      11914.35      12496.11      1512.27 o
 -26  10   2       2500.23       3246.58       958.94 o
 -25  10   2          9.77        311.73       821.16 o
 -24  10   2      23110.19      21879.17      2556.02 o
 -23  10   2      10448.75       9262.13      2381.25 o
 -22  10   2      11824.98      12014.11      1556.94 o
 -21  10   2      24147.45      20170.63      1753.82 o
 -20  10   2       2348.05       2960.52       590.90 o
 -19  10   2       2404.91       3004.27       558.31 o
 -18  10   2       9612.31      12149.65      1120.45 o
 -17  10   2       3483.85       4170.66       527.99 o
 -16  10   2      81122.39     105375.93     13555.67 o
 -15  10   2      25078.78      20328.04      3298.80 o
 -14  10   2       5204.66       3702.96      1627.55 o
 -13  10   2      28575.94      30781.53      4544.04 o
 -12  10   2      47188.79      56145.15      7515.15 o
 -11  10   2       5505.50       7132.84      1856.94 o
 -10  10   2      10217.04       8760.39      1922.48 o
  -9  10   2      18514.93      16443.24      1749.41 o
  -8  10   2      54821.68      53851.36      4714.83 o
  -7  10   2      27073.98      25166.72      2599.00 o
  -6  10   2      53128.20      54031.01      3972.61 o
  -5  10   2     118840.03     105898.19      6565.55 o
  -4  10   2     433559.00     417793.12     25624.35 o
  -3  10   2       7682.07       5814.54       647.40 o
  -2  10   2       5952.36       5431.57       855.33 o
  -1  10   2      43962.56      42238.90      2730.71 o
   0  10   2      12964.76      16805.74      1220.47 o
   1  10   2       4717.54       4638.36       549.01 o
   2  10   2     465248.12     444752.91     27347.54 o
   3  10   2      68691.67      65035.84      4083.37 o
   4  10   2      54531.77      51532.87      3293.66 o
   5  10   2      12687.27      11590.25      1121.20 o
   6  10   2      73176.12      64991.56      4097.13 o
   7  10   2      37180.94      36275.42      2693.19 o
   8  10   2        229.32        322.36      1496.48 o
   9  10   2      17099.93      14481.91      1900.63 o
  10  10   2      72543.93      72857.62      9437.63 o
  11  10   2      33738.91      34768.48      5013.74 o
  12  10   2     121026.18     128423.84     16220.92 o
  13  10   2       5551.79       3571.88      1627.55 o
  14  10   2     122634.34     131919.25     16712.47 o
  15  10   2      16521.59      16818.01      1700.12 o
  16  10   2      35239.26      35537.40      3178.36 o
  17  10   2       1315.46       1205.56       505.57 o
  18  10   2      48020.79      43299.04      4047.41 o
  19  10   2      26555.12      24554.46      2680.38 o
  20  10   2       3936.56       5314.70      1275.86 o
  21  10   2       5210.01       4789.85       979.65 o
  22  10   2       1142.49       2255.84      1010.59 o
  23  10   2       5185.59       5761.50      1030.83 o
  24  10   2      21477.81      21757.69      2144.35 o
  25  10   2       5230.59       5030.12      1606.56 o
  26  10   2       6468.22       6196.34      1249.75 o
  27  10   2       1432.27       1738.96      1524.09 o
  28  10   2      48710.48      43303.05      6828.73 o
  29  10   2       7903.54       6248.06      2435.87 o
  30  10   2       4964.43       6212.18      2730.80 o
  31  10   2       2202.17       1463.71      2173.71 o
 -28  11   2       8232.04       9650.53      1549.95 o
 -27  11   2      18264.99      18543.64      2332.10 o
 -26  11   2        358.57        767.77       876.06 o
 -25  11   2       9746.62       7657.15      2632.49 o
 -24  11   2       4812.34       4070.61      1026.91 o
 -23  11   2       3267.26       3379.68      1065.01 o
 -22  11   2      16401.38      19485.25      2151.04 o
 -21  11   2        849.77        403.18       506.20 o
 -20  11   2       2781.91       3682.75       577.97 o
 -19  11   2      34681.39      31026.32      2457.70 o
 -18  11   2      11974.49      13031.36      2840.03 o
 -17  11   2       1965.94       2108.17      1988.02 o
 -16  11   2     101951.90     104742.38     13479.21 o
 -15  11   2       1446.31       1146.93      1605.71 o
 -14  11   2      43732.40      54222.67      7427.76 o
 -13  11   2      25530.13      32037.69      4806.20 o
 -12  11   2      64026.19      56188.84      7547.92 o
 -11  11   2      41342.44      40077.15      5647.28 o
 -10  11   2       5291.15       4893.59      1671.25 o
  -9  11   2      59624.62      50760.02      6783.30 o
  -8  11   2      52740.58      49110.62      6553.91 o
  -7  11   2      59154.26      55753.24      5849.37 o
  -6  11   2       7878.45       8398.33      1037.34 o
  -5  11   2      22430.14      16878.45      1395.65 o
  -4  11   2      34127.95      38078.89      2862.42 o
  -3  11   2      70674.45      67262.42      4189.92 o
  -2  11   2       4010.95       5290.82       605.33 o
  -1  11   2      27643.41      23339.75      1635.30 o
   0  11   2      25161.14      27530.17      1878.56 o
   1  11   2      81811.92      78220.73      4908.55 o
   2  11   2       8058.49       5655.11       629.46 o
   3  11   2      94002.67      84020.51      5260.63 o
   4  11   2      14720.23      15195.75      1312.78 o
   5  11   2     108753.87     113664.38      8103.23 o
   6  11   2     118328.28     109453.06      7816.95 o
   7  11   2       4953.34       4412.75       537.52 o
   8  11   2      19653.09      17574.84      1400.79 o
   9  11   2      30552.17      25756.86      3823.11 o
  10  11   2      45857.01      46139.52      6313.60 o
  11  11   2      29708.91      32278.00      4773.43 o
  12  11   2      16560.68      20863.28      3418.96 o
  13  11   2      25139.20      17072.93      2960.18 o
  14  11   2      99903.02     107800.88     13817.82 o
  15  11   2      14898.84      18274.48      3211.42 o
  16  11   2      13196.57      11272.72      2588.79 o
  17  11   2      15496.18      17019.45      1441.50 o
  18  11   2      33977.38      31972.07      2439.19 o
  19  11   2       4510.45       5392.00      1077.81 o
  20  11   2      20231.72      16914.43      1695.37 o
  21  11   2       3785.39       3702.96      1004.93 o
  22  11   2       8617.34       8531.00      2501.41 o
  23  11   2        452.37        528.39       862.35 o
  24  11   2        475.41       -365.51       845.84 o
  25  11   2       2580.03       3661.49       968.70 o
  26  11   2       4606.34       8073.19      2026.25 o
  27  11   2       1950.44       2432.26      1608.75 o
  28  11   2       6553.91       2676.18      2359.41 o
  29  11   2       1001.82        568.01      1223.40 o
  31  11   2       7519.41       6968.99      2512.33 o
 -28  12   2       5242.29       5985.90      2730.80 o
 -27  12   2       5852.75       4307.66      1111.05 o
 -26  12   2        858.72       -426.00      1944.33 o
 -25  12   2       2393.33       3178.98       994.01 o
 -24  12   2       6189.50       6324.76      1139.10 o
 -23  12   2       4055.05       3429.88       939.39 o
 -22  12   2       2037.26       1933.40       710.01 o
 -21  12   2      10583.37       7351.30      2337.56 o
 -20  12   2      14170.36       9765.32      2479.56 o
 -18  12   2       1068.07       1114.16      1671.25 o
 -17  12   2       8981.10      12823.81      2818.18 o
 -16  12   2      35757.36      38427.75      5767.44 o
 -15  12   2       7897.12      10377.02      2501.41 o
 -14  12   2       1213.46        447.85      1649.40 o
 -13  12   2      25995.60      33206.47      4959.12 o
 -12  12   2      15749.03      24183.92      3855.88 o
 -11  12   2      12380.88      13522.90      2665.26 o
 -10  12   2       3950.91       1310.78      1430.94 o
  -9  12   2      86951.55      85812.51     11010.57 o
  -8  12   2      52245.78      45276.59      6149.75 o
  -7  12   2      31996.72      30065.97      2902.00 o
  -6  12   2      16730.88      17072.87      1808.65 o
  -5  12   2      39023.23      35883.60      2710.67 o
  -4  12   2      85395.89      86789.77      6265.95 o
  -3  12   2      10296.37      11380.09      1064.50 o
  -2  12   2      61309.39      49788.20      3701.69 o
  -1  12   2       9132.24       8270.16       909.52 o
   0  12   2      48665.97      45852.62      2964.15 o
   1  12   2       1662.98       2012.25       586.94 o
   2  12   2     282362.16     279405.03     19810.77 o
   3  12   2      11870.26      12136.91      1181.46 o
   4  12   2       2695.30       1838.28       696.97 o
   5  12   2      11100.98       8710.61       868.18 o
   6  12   2      12375.80      13723.85      1213.00 o
   7  12   2      13656.14      11916.95      1068.36 o
   8  12   2      10504.59      10211.13       935.03 o
   9  12   2       2167.86       1583.86      1474.63 o
  10  12   2      38079.86      45669.82      6302.68 o
  11  12   2      12609.58      10267.79      2261.10 o
  12  12   2          4.58       1551.09      1551.09 o
  13  12   2       7993.08       9918.25      2337.56 o
  14  12   2       9760.91       9765.32      2424.95 o
  15  12   2       1409.05        622.62      1867.86 o
  16  12   2      34620.80      25691.32      4183.58 o
  17  12   2       3149.73        862.93      1780.48 o
  18  12   2       4366.94       3495.42      2173.71 o
  20  12   2       6731.69       7022.38      2168.25 o
  21  12   2       6110.30       7460.53      1245.24 o
  26  12   2       6905.29       4882.66      2403.10 o
  27  12   2       4355.01       2927.41      2414.02 o
  28  12   2       1580.43       3528.19      2446.79 o
 -23  13   2       6340.85       3801.27      2086.33 o
 -22  13   2       3697.98       3069.41      2042.64 o
 -21  13   2      15237.30      14844.60      3266.03 o
 -19  13   2        968.87        655.39      1835.09 o
 -18  13   2      30589.92      31600.76      5112.05 o
 -17  13   2      25535.37      15183.22      3003.87 o
 -16  13   2      61291.30      58449.94      8148.69 o
 -15  13   2      21873.81      29306.90      4653.28 o
 -14  13   2       6662.94       7679.00      2173.71 o
 -13  13   2       5994.39       7056.38      2053.56 o
 -12  13   2       5958.76       5559.90      1889.71 o
 -11  13   2       2916.41       5177.59      1791.40 o
 -10  13   2       6311.41       7121.91      1878.79 o
  -9  13   2      64628.27      57980.25      7711.77 o
  -8  13   2      10115.10       8629.31      1977.10 o
  -7  13   2       3356.52       3984.34       757.37 o
  -6  13   2      27082.09      23243.34      3817.65 o
  -5  13   2      28212.32      25917.40      2048.83 o
  -4  13   2        772.89        503.29       551.61 o
  -3  13   2      14918.84      14638.70      1303.26 o
  -2  13   2      15341.54      17660.50      1887.05 o
  -1  13   2      17155.34      15036.09      1663.83 o
   0  13   2       2302.24       2565.58       859.94 o
   1  13   2       8340.33       9533.41      1320.17 o
   2  13   2      23208.05      18442.90      1964.34 o
   3  13   2      15839.58      14685.49      1663.00 o
   4  13   2       5772.00       3636.36       811.26 o
   5  13   2      16613.67      16889.69      1468.86 o
   6  13   2      15482.67      16854.56      1432.57 o
   7  13   2       9174.12       7812.73       798.85 o
   8  13   2       9058.49       8446.54       801.85 o
   9  13   2      12552.09      14899.22      2741.72 o
  10  13   2      14975.71      15554.61      2905.57 o
  11  13   2      64188.06      63452.76      8498.24 o
  12  13   2      20489.17      25942.56      4172.66 o
  13  13   2       8976.14      11960.88      2708.95 o
  14  13   2      55946.05      46958.76      6663.14 o
  15  13   2       7708.76       7274.84      2370.33 o
  16  13   2       7385.51       8421.77      2370.33 o
  18  13   2        336.68       -720.93      1955.25 o
  20  13   2      25885.09      23615.92      4052.50 o
  21  13   2       1866.56       1136.01      1955.25 o
  22  13   2       9043.86       6826.99      2414.02 o
  23  13   2       5446.94       6422.83      2348.48 o
  24  13   2       5015.15       4292.81      2315.71 o
  25  13   2       5371.20       -786.47      2053.56 o
  26  13   2       6007.94       5283.85      1095.57 o
  27  13   2       6155.74       5341.44      2719.87 o
 -24  14   2        681.36       4795.28      2250.18 o
 -23  14   2       1254.22       -753.70      1900.63 o
 -21  14   2       4493.31       2545.10      1988.02 o
 -20  14   2        732.65       -327.70      1780.48 o
 -17  14   2       1743.71        502.47      1791.40 o
 -15  14   2       2327.99        742.78      1856.94 o
 -14  14   2      12191.23      10726.56      2621.56 o
 -13  14   2      15470.95      22152.21      3790.34 o
 -12  14   2       9664.00       9863.63      2435.87 o
 -11  14   2       1478.91       2632.49      1758.63 o
 -10  14   2      24219.81      32070.46      4806.20 o
  -9  14   2      66482.55      43037.34      6116.98 o
  -8  14   2      69555.01      48542.62      6717.76 o
  -7  14   2      45335.00      43170.01      3285.90 o
  -6  14   2      29832.91      26653.03      4074.35 o
  -5  14   2      13351.15      13997.84      1614.33 o
  -4  14   2      42374.23      46989.36      4373.72 o
  -3  14   2       1947.36       2368.21       846.96 o
  -2  14   2        920.85       2084.89       844.06 o
  -1  14   2      12555.04      14750.41      1714.64 o
   0  14   2      22787.76      25599.67      2614.45 o
   1  14   2       6986.54       8082.56      1220.08 o
   2  14   2     114412.20     123351.78     10925.14 o
   3  14   2      11927.48      15692.90      2015.33 o
   4  14   2      11569.30      10251.29      1425.47 o
   5  14   2      15023.02      13465.65      1551.52 o
   6  14   2       7529.87       8596.77       888.61 o
   7  14   2      29437.76      29287.96      2282.94 o
   8  14   2      82367.97      84791.98      7470.90 o
   9  14   2        522.90       1179.70      1496.48 o
  10  14   2      31050.69      27406.26      4118.04 o
  11  14   2       9830.23       6499.29      2020.79 o
  12  14   2      45572.80      35696.96      5363.28 o
  14  14   2      13602.40      14637.06      3145.88 o
  15  14   2       5466.67       2872.80      2075.40 o
  16  14   2      82171.13      65484.47      9011.62 o
  17  14   2      16442.26      14484.14      3047.57 o
  19  14   2       2513.03       4238.19      2009.87 o
  20  14   2       6716.78       3342.49      2151.87 o
 -20  15   2         44.15      -1146.93      1780.48 o
 -18  15   2       2260.43       2326.64      1944.33 o
 -14  15   2       5901.79       5385.13      2097.25 o
 -13  15   2      20301.86      19323.11      3429.88 o
 -12  15   2      10998.21       6826.99      2261.10 o
 -11  15   2       7374.94       8727.62      2326.64 o
 -10  15   2      18346.56      19880.19      3386.19 o
  -9  15   2      15074.33      19017.26      3222.34 o
  -8  15   2       2651.09       3471.65       900.66 o
  -7  15   2       6493.77       7815.42      1089.72 o
  -6  15   2       2975.96       3388.91       874.36 o
  -5  15   2      21183.18      20839.86      3260.57 o
  -4  15   2        124.44        523.76       802.18 o
  -3  15   2      14128.40      18038.21      1993.64 o
  -2  15   2       4824.43       4893.89      1046.76 o
  -1  15   2      12039.22      15923.44      1845.95 o
   0  15   2      18692.53      21873.64      2320.78 o
   1  15   2      30365.19      29436.45      3227.80 o
   2  15   2       8104.76       8258.64      1235.17 o
   3  15   2       5831.90       7482.96      1166.42 o
   4  15   2      25406.65      23004.69      2393.46 o
   5  15   2      10044.12      12659.78      1682.17 o
   6  15   2      12956.54      15073.54      1692.69 o
   7  15   2       9466.04      11968.31      1426.62 o
   8  15   2       3580.24       6160.58      1201.55 o
   9  15   2       1746.83       1485.55      1682.17 o
  10  15   2       7708.94       7930.23      2206.48 o
  11  15   2       4481.71       3167.72      1791.40 o
  12  15   2      13423.12      13107.82      2829.10 o
  15  15   2       8972.75       8705.78      2337.56 o
  17  15   2       5237.09       6204.37      2315.71 o
  19  15   2        931.42       2239.25      1922.48 o
  20  15   2      12222.49       6706.83      2282.94 o
 -16  16   2      10404.74       8148.69      2545.10 o
 -12  16   2       2272.34        426.00      1791.40 o
 -11  16   2       2322.71       2534.18      1780.48 o
 -10  16   2      27093.01      19967.58      3517.26 o
  -8  16   2       2597.28       4270.96       852.01 o
  -7  16   2       9874.91      10389.89      1305.35 o
  -6  16   2       4911.63       5396.05      1190.63 o
  -5  16   2       5490.54       5881.32      1050.56 o
  -4  16   2      28772.95      27451.58      4057.96 o
  -3  16   2       5568.85       5338.20      1818.71 o
  -2  16   2       3865.65       3997.88      1551.09 o
  -1  16   2       8322.51       6684.99      1671.25 o
   0  16   2       4727.87       4432.92      1007.76 o
   1  16   2       8132.65       6422.83      2048.10 o
   2  16   2      15972.39      16375.89      1896.60 o
   3  16   2      11803.34      11447.49      2009.87 o
   4  16   2      10062.36      10125.11      1376.77 o
   5  16   2       2443.07       2448.98       890.69 o
   6  16   2       9498.48       8594.33      1225.41 o
   7  16   2       2561.54       2793.88       809.09 o
   8  16   2      54128.54      58759.63      5279.42 o
  10  16   2       6028.89       8268.85      2130.02 o
  11  16   2       3864.87       1201.55      1780.48 o
  13  16   2       1985.42        -98.31      1769.56 o
  14  16   2       1449.68       1004.93      1933.40 o
  17  16   2        340.30       1037.70      1846.02 o
 -11  17   2       6034.69       4412.97      1889.71 o
 -10  17   2       6538.06       4675.12      1944.33 o
  -9  17   2       4277.05       5133.90      1955.25 o
  -8  17   2       2584.73       3153.91       708.89 o
  -7  17   2       7747.23       8793.16      1463.71 o
  -6  17   2        553.48        297.88       788.16 o
  -5  17   2       3938.68       2869.94      1032.24 o
  -4  17   2        917.73       -269.66      1452.78 o
  -3  17   2       5968.01       4806.38      2222.87 o
  -2  17   2       4883.66       5292.86      1124.42 o
  -1  17   2        637.71        386.90       919.04 o
   0  17   2       6207.64       5862.22      1155.80 o
   1  17   2       6228.06       6401.12      1196.53 o
   2  17   2       3723.06       2675.84      1343.55 o
   3  17   2      12746.55      15336.07      1821.30 o
   4  17   2       7919.99       9364.87      1366.08 o
   5  17   2       2149.93        917.55      1026.78 o
   6  17   2       9263.13      11416.23      1714.94 o
   7  17   2       3666.45       3940.81       909.58 o
   8  17   2       4505.72       3846.48       857.47 o
  10  17   2       8723.63      13271.67      2774.49 o
  11  17   2      14482.11      12681.81      2577.87 o
 -33 -10   3       4259.88       3211.42      2140.94 o
 -32 -10   3       1160.75       2938.34      2151.87 o
 -31 -10   3      18214.53      21824.52      3615.57 o
 -30 -10   3       2549.24       2064.48      2042.64 o
 -29 -10   3       1841.19       2031.71      2020.79 o
 -28 -10   3      10984.16      12091.96      2752.64 o
  29 -10   3       1606.20       2414.02      1900.63 o
  30 -10   3       5155.63       6269.91      2435.87 o
  31 -10   3         47.21       -688.16      1922.48 o
 -35  -9   3       2555.72       2173.71      1900.63 o
 -32  -9   3       9501.44      11545.80      2654.33 o
 -31  -9   3       3777.00       2053.56      1933.40 o
 -30  -9   3       2920.45       1867.86      1725.86 o
 -28  -9   3       6327.85       6542.99      2097.25 o
 -27  -9   3       1341.08       2424.95      1780.48 o
 -26  -9   3      19286.47      21704.36      3375.26 o
 -25  -9   3       1668.73       3102.18      1824.17 o
 -24  -9   3      13749.87      10169.48      2151.87 o
 -23  -9   3       7025.17       9099.01      2042.64 o
 -22  -9   3      46985.01      59487.64      7187.45 o
 -21  -9   3      46842.84      57739.94      6968.99 o
 -20  -9   3      17491.28      22086.67      3200.49 o
 -19  -9   3       8087.04       6553.91      1693.09 o
 -18  -9   3       2828.44       4860.82      1562.01 o
 -17  -9   3      67594.00      61005.96      7121.91 o
 -16  -9   3      43632.53      44883.35      5417.90 o
 -15  -9   3      15608.60      14309.37      2206.48 o
 -14  -9   3      37039.03      35161.72      4336.50 o
 -13  -9   3      15968.74      15773.07      2282.94 o
 -12  -9   3      70475.17      68851.27      6908.91 o
 -11  -9   3      22248.73      20462.31      2814.81 o
 -10  -9   3      29956.53      30591.74      2723.50 o
  -9  -9   3      33324.80      32406.31      2836.21 o
   8  -9   3     237833.53     250971.00     27417.18 o
   9  -9   3      19535.22      21957.52      2032.06 o
  10  -9   3      16771.25      16654.16      1663.00 o
  11  -9   3       6062.21       8926.90      1164.65 o
  12  -9   3       4302.04       4041.58      1168.78 o
  13  -9   3     102103.53     100067.27     11218.11 o
  14  -9   3       9047.53      11272.72      1911.56 o
  15  -9   3       2092.54       2282.94      1245.24 o
  16  -9   3       2278.05       2337.56      1267.09 o
  17  -9   3      79804.14      85714.20      9765.32 o
  18  -9   3      29411.46      32802.31      4303.73 o
  19  -9   3       3237.49       2119.10      1387.24 o
  20  -9   3      42001.63      43845.65      5505.28 o
  21  -9   3      55658.19      55205.76      6684.99 o
  22  -9   3      20275.68      33501.40      4478.50 o
  23  -9   3      44211.83      47046.14      5964.06 o
  24  -9   3      27292.79      31087.38      4336.50 o
  25  -9   3       5405.66       5122.97      1878.79 o
  26  -9   3       3785.82       2741.72      1966.17 o
  27  -9   3      20726.78      20251.58      3342.49 o
  28  -9   3       1682.46       3167.72      1878.79 o
  29  -9   3       1152.73        775.55      1856.94 o
  30  -9   3      20589.73      18088.79      3102.18 o
  32  -9   3       2412.95       2239.25      2031.71 o
  34  -9   3         18.96       1583.86      1856.94 o
 -36  -8   3        688.61        655.39      1933.40 o
 -35  -8   3       2933.76       4270.96      2020.79 o
 -34  -8   3       1049.60        994.01      1769.56 o
 -33  -8   3       4507.58       3375.26      1867.86 o
 -32  -8   3       8498.59      10573.64      2610.64 o
 -31  -8   3       1121.74       1966.17      1900.63 o
 -30  -8   3       6541.64       4139.89      1802.32 o
 -29  -8   3      10800.52       3408.03      1758.63 o
 -28  -8   3       4972.66       4576.81      1944.33 o
 -27  -8   3      12050.70      12900.28      2457.72 o
 -26  -8   3       6082.13       4729.74      1835.09 o
 -25  -8   3      26688.93      21584.21      3167.72 o
 -24  -8   3       4843.05       5450.67      1944.33 o
 -23  -8   3       2065.81       4664.20      1627.55 o
 -22  -8   3      67586.86      68237.57      7012.68 o
 -21  -8   3      24627.20      29431.79      3457.19 o
 -20  -8   3      14903.27      13582.43      1688.95 o
 -19  -8   3       8854.04       6827.65      1245.48 o
 -18  -8   3      11310.23      12497.88      1600.34 o
 -17  -8   3       1368.87        176.49       887.00 o
 -16  -8   3      12660.30      13166.58      2241.51 o
 -15  -8   3       7729.53       8419.84      1057.87 o
 -14  -8   3       7765.96       8975.58      1215.99 o
 -13  -8   3      62551.09      66302.07      4642.16 o
 -12  -8   3      22756.71      21774.58      1754.42 o
 -11  -8   3      35920.62      39138.67      2909.53 o
 -10  -8   3       5228.00       5713.57      1009.07 o
  -9  -8   3      67738.66      61786.38      5041.48 o
  -8  -8   3      31401.25      33685.58      2870.60 o
   8  -8   3      10722.70      12840.98      2769.03 o
   9  -8   3      69097.43      68503.59      5577.94 o
  10  -8   3      20578.11      21753.38      2354.46 o
  11  -8   3        195.98        652.08       634.51 o
  12  -8   3      10932.50       9611.11      1070.32 o
  13  -8   3      10216.99      11147.11      1157.79 o
  14  -8   3       1681.99       1908.37      1175.85 o
  15  -8   3      33669.31      33957.95      2630.89 o
  16  -8   3      28618.52      29003.18      2742.24 o
  17  -8   3      78983.99      86612.72      7990.31 o
  18  -8   3      47193.43      52048.28      4560.43 o
  19  -8   3     126017.72     134946.28     15467.22 o
  20  -8   3       4115.20       4612.11      1172.99 o
  21  -8   3      21524.76      27384.42      3823.11 o
  22  -8   3      18321.81      20328.04      3058.49 o
  23  -8   3      14057.98      10857.64      2151.87 o
  24  -8   3      11859.59      11676.88      2282.94 o
  25  -8   3      12964.22      13588.44      2490.49 o
  26  -8   3      16775.12      15773.07      2730.80 o
  27  -8   3       4481.31       6390.06      2086.33 o
  28  -8   3       3921.65       -644.47      1671.25 o
  29  -8   3      20514.40      20535.58      3353.42 o
  30  -8   3      16391.31      19006.34      3145.88 o
  31  -8   3       2794.43       1551.09      1944.33 o
  32  -8   3       3260.78       2086.33      1758.63 o
  33  -8   3       6048.66       7143.76      2348.48 o
  34  -8   3        533.22       -426.00      1704.02 o
  35  -8   3       2543.07      -1398.17      1780.48 o
 -37  -7   3       1648.84       1925.31      1444.18 o
 -36  -7   3        564.18      -1377.91      1414.29 o
 -35  -7   3        122.97      -1321.70      1736.79 o
 -34  -7   3       2912.34       2045.61      1386.61 o
 -33  -7   3       3100.68       3331.57      1900.63 o
 -32  -7   3       7470.91      10180.40      2479.56 o
 -31  -7   3       3143.01       3649.75      1462.60 o
 -30  -7   3       1527.13       4662.98      1467.09 o
 -29  -7   3        360.86       -812.12      1197.26 o
 -28  -7   3       1855.28        299.01      1283.26 o
 -27  -7   3       5928.54       3554.35      1287.39 o
 -26  -7   3      13429.97      13633.55      1807.63 o
 -25  -7   3         16.91        766.70      1138.31 o
 -24  -7   3      45630.12      48244.03      4975.51 o
 -23  -7   3       1918.02       2459.81      1080.57 o
 -22  -7   3     110535.98     117340.38      9554.26 o
 -21  -7   3      21303.45      25039.30      2147.77 o
 -20  -7   3      23108.08      27484.85      2278.04 o
 -19  -7   3      17095.55      15284.97      2189.24 o
 -18  -7   3      49201.71      45240.03      3390.51 o
 -17  -7   3       1433.71       1461.00       802.00 o
 -16  -7   3      81369.86      78481.90      5509.41 o
 -15  -7   3      15241.50      26051.73      2690.47 o
 -14  -7   3     237018.41     230654.30     15275.15 o
 -13  -7   3      10939.32       9360.99      1022.82 o
 -12  -7   3      77555.38      76697.95      5243.19 o
 -11  -7   3      43222.25      49734.18      3510.23 o
 -10  -7   3      66468.02      58610.17      4090.73 o
  -9  -7   3      12806.52      10251.76      1001.58 o
  -8  -7   3      71570.30      77982.17      6706.83 o
  -7  -7   3       9178.52      10497.18      1474.63 o
   7  -7   3      15004.35      19057.17      2763.57 o
   8  -7   3     133266.00     124634.43      8339.01 o
   9  -7   3      18179.28      19442.50      2324.70 o
  10  -7   3      53143.91      54346.75      3818.27 o
  11  -7   3      62863.06      60458.44      4227.67 o
  12  -7   3     463457.38     465841.62     31765.81 o
  13  -7   3      32389.49      33892.68      2514.87 o
  14  -7   3      63952.30      65159.44      4549.16 o
  15  -7   3      42573.90      45608.45      3324.45 o
  16  -7   3      25744.46      30150.57      2389.60 o
  17  -7   3      68158.59      77843.96      5430.47 o
  18  -7   3      35682.92      37485.90      2890.14 o
  19  -7   3       1709.98       1787.60       882.17 o
  20  -7   3       7276.06       9696.43      1677.86 o
  21  -7   3      41811.23      42645.20      3891.86 o
  22  -7   3      17435.96      16523.23      2091.79 o
  23  -7   3      32136.83      31919.40      5865.75 o
  24  -7   3       6252.61       5855.81      1375.87 o
  25  -7   3       7170.31       5353.80      1374.71 o
  26  -7   3        715.01       -247.56      2042.63 o
  27  -7   3       8141.42       7914.71      1542.44 o
  28  -7   3      12565.97      13292.97      1884.86 o
  29  -7   3       3944.89       2743.85      1386.29 o
  30  -7   3      36948.54      31152.16      3101.10 o
  31  -7   3       1161.62       2250.18      1791.40 o
  32  -7   3         73.74        938.51      1279.75 o
  33  -7   3       3477.73       3326.98      1474.97 o
  34  -7   3       4787.73       6400.98      2250.18 o
  35  -7   3       2039.98         55.62      1458.65 o
  36  -7   3       4454.76        830.16      1835.09 o
 -38  -6   3       2182.64       2855.39      1424.91 o
 -37  -6   3       6510.13       6597.45      1667.07 o
 -36  -6   3       6834.06       5243.13      2282.94 o
 -35  -6   3       1292.86       1846.02      1977.10 o
 -34  -6   3        960.80        864.53      1391.63 o
 -33  -6   3       6769.90      10167.29      1862.40 o
 -32  -6   3        736.10        777.19      1248.70 o
 -31  -6   3       1115.04       1475.77      1256.43 o
 -30  -6   3       7911.73       8053.24      2627.03 o
 -29  -6   3       7433.54       5873.81      1376.11 o
 -28  -6   3       3459.59       1957.24      1562.01 o
 -27  -6   3      43003.29      34025.21      3223.15 o
 -26  -6   3      23304.29      23620.67      2457.25 o
 -25  -6   3      36324.28      43663.64      3862.80 o
 -24  -6   3       4357.79       5422.95      1097.95 o
 -23  -6   3      30328.24      29568.24      3614.96 o
 -22  -6   3      26726.45      22875.82      1966.66 o
 -21  -6   3      57067.95      57309.21      4171.42 o
 -20  -6   3       2848.34       1070.93       806.13 o
 -19  -6   3       7364.18       6731.05       987.89 o
 -18  -6   3      31502.04      30962.12      2478.17 o
 -17  -6   3      51354.35      60085.25      4241.81 o
 -16  -6   3      11663.02       9982.15      1994.94 o
 -15  -6   3      33640.90      30017.28      2291.86 o
 -14  -6   3      57877.25      58104.89      4102.29 o
 -13  -6   3      17270.43      25359.63      2014.30 o
 -12  -6   3      17856.37      15893.76      1366.98 o
 -11  -6   3      51741.30      54174.59      4942.23 o
 -10  -6   3      10639.83      11018.62      1398.69 o
  -9  -6   3     219678.11     240658.52     15971.73 o
  -8  -6   3       4621.70       5876.09       757.02 o
  -7  -6   3        885.62        124.72       585.94 o
  -6  -6   3       9981.38      11032.41      1518.32 o
   6  -6   3     129491.55     123043.93      9773.75 o
   7  -6   3     278291.81     303330.31     20059.97 o
   8  -6   3      37438.05      29442.04      2221.47 o
   9  -6   3       3410.77       2586.24       638.85 o
  10  -6   3        868.70       -178.08       600.27 o
  11  -6   3       3466.91       4690.77       922.83 o
  12  -6   3      89447.71      90373.69      6162.65 o
  13  -6   3     123929.27     133695.09      8950.98 o
  14  -6   3       3721.39       2795.05      1315.93 o
  15  -6   3       8126.20       8281.23      1331.42 o
  16  -6   3      34176.85      34419.56      2655.75 o
  17  -6   3       6729.73       6655.86       989.50 o
  18  -6   3      19496.56      24090.51      2246.22 o
  19  -6   3      10142.99      11732.21      1277.36 o
  20  -6   3      10490.50      11705.13      1316.50 o
  21  -6   3     128538.23     108501.50      9585.09 o
  22  -6   3      37509.50      38746.49      3042.01 o
  23  -6   3       2115.24       2254.52      1345.50 o
  24  -6   3       8446.46      11240.63      2167.67 o
  25  -6   3       7593.78       8514.85      1578.40 o
  26  -6   3      18167.08      18217.87      2090.24 o
  27  -6   3       1723.12       4236.01      1348.43 o
  28  -6   3       4397.27       4949.77      1269.07 o
  29  -6   3       2001.52        948.67      1195.69 o
  30  -6   3        715.87        507.58      2485.02 o
  31  -6   3       4151.99       7010.35      2157.33 o
  32  -6   3       8257.22       5867.17      4298.27 o
  34  -6   3        560.86       -814.51      2812.72 o
  36  -6   3       6212.67       4160.61      1496.28 o
 -39  -5   3        410.25       1464.43      1390.04 o
 -38  -5   3       3801.43       6040.52      2228.33 o
 -37  -5   3       2989.01       4089.46      1917.02 o
 -36  -5   3      24873.10      29546.54      6362.75 o
 -35  -5   3         75.07       -360.46      1780.48 o
 -34  -5   3      25279.20      31338.61      4380.20 o
 -33  -5   3       5181.77       6049.30      1452.49 o
 -32  -5   3      18984.81      22119.44      3397.11 o
 -31  -5   3        838.10       1782.21      1281.19 o
 -30  -5   3      33934.14      34710.66      7580.69 o
 -29  -5   3       8449.19      10849.81      1490.81 o
 -28  -5   3      49530.36      50775.43      4921.15 o
 -27  -5   3       2990.41       2978.34      1707.84 o
 -26  -5   3      47553.82      52894.16      3965.15 o
 -25  -5   3      12424.52      10822.88      1625.05 o
 -24  -5   3      88494.00      93749.14      6486.38 o
 -23  -5   3       6517.16       5982.51      1054.16 o
 -22  -5   3      18916.31      22157.71      3121.72 o
 -21  -5   3      12904.65      11413.45      1647.46 o
 -20  -5   3      75139.47      77918.49      6082.06 o
 -19  -5   3       1838.41        709.37      1215.37 o
 -18  -5   3      19476.31      21946.53      2348.49 o
 -17  -5   3      15459.46      18633.37      2173.35 o
 -16  -5   3      26535.09      27721.22      2335.61 o
 -15  -5   3      50191.75      55538.79      3913.15 o
 -14  -5   3     238562.52     263477.78     17473.86 o
 -13  -5   3      27918.57      26814.32      2094.37 o
 -12  -5   3     111282.30     118060.66      7944.79 o
 -11  -5   3     147953.64     134220.50      8965.31 o
 -10  -5   3      19330.60      20870.90      2259.74 o
  -9  -5   3       2248.28       2210.36       618.46 o
  -8  -5   3     303064.78     294273.56     19447.55 o
  -7  -5   3      18926.97      19800.69      1556.54 o
  -6  -5   3     363183.72     380746.44     25245.31 o
   5  -5   3     127473.04     141460.30     11198.09 o
   6  -5   3     283091.62     278981.06     18457.78 o
   7  -5   3      14723.72      12658.60      1236.14 o
   8  -5   3     129410.59     118247.79      7960.10 o
   9  -5   3      97021.45     107401.59      7247.11 o
  10  -5   3       1317.47       4062.69       719.34 o
  11  -5   3      61993.79      66065.58      4565.88 o
  12  -5   3      33821.42      26830.21      2217.43 o
  13  -5   3      44714.70      42695.97      3109.69 o
  14  -5   3     193572.16     179892.47     11972.58 o
  15  -5   3      37498.19      37758.34      3196.95 o
  16  -5   3      76569.91      82546.04      5709.20 o
  17  -5   3       1431.42       2175.65       818.27 o
  18  -5   3      68189.55      68026.63      4782.55 o
  19  -5   3      40143.95      39344.03      4718.98 o
  20  -5   3       1564.07       2974.30      1076.94 o
  21  -5   3       5493.99       5776.52      1027.79 o
  22  -5   3      78548.55      83234.94      5842.61 o
  23  -5   3      18811.69      19756.03      2390.19 o
  24  -5   3      82255.25      90581.34      6316.99 o
  25  -5   3       8377.36       8259.40      1204.62 o
  26  -5   3      40961.36      38925.07      3077.81 o
  27  -5   3        888.35       1767.64      1006.03 o
  28  -5   3      11999.78       8419.90      2036.08 o
  29  -5   3      40665.43      33999.60      3281.56 o
  30  -5   3      10587.82      11649.50      3670.19 o
  31  -5   3       8499.76       8595.96      1911.56 o
  32  -5   3       4368.58       3543.64      1633.02 o
  33  -5   3       2816.66       4752.51      1485.27 o
  34  -5   3       5791.08       5464.28      1482.74 o
  35  -5   3       6062.65       7023.61      2119.10 o
  36  -5   3       2949.58       2404.43      1330.33 o
  37  -5   3        539.43        284.00      1846.02 o
  38  -5   3       4545.30       2272.38      1430.14 o
 -39  -4   3        856.07       2119.10      2086.33 o
 -38  -4   3      11979.84      12856.58      2741.72 o
 -37  -4   3      23298.97      22364.36      4811.66 o
 -36  -4   3       2860.25       4954.57      1424.66 o
 -35  -4   3       4832.07       5964.06      1988.02 o
 -34  -4   3       1156.04        925.25      1083.39 o
 -33  -4   3      19419.59      17322.20      1877.36 o
 -32  -4   3      13938.93      11959.46      1546.73 o
 -31  -4   3      16113.20      18414.10      2438.73 o
 -30  -4   3       7848.67       6483.70      1163.27 o
 -29  -4   3      26658.50      26978.86      2320.61 o
 -28  -4   3       9957.36       9908.20      1639.82 o
 -27  -4   3      40356.71      44028.52      3408.25 o
 -26  -4   3      24204.13      28209.43      2333.80 o
 -25  -4   3      11407.03      11172.50      1267.14 o
 -24  -4   3       9035.21      11786.76      3771.97 o
 -23  -4   3      25285.09      27738.82      3559.55 o
 -22  -4   3      36893.00      28529.54      2278.92 o
 -21  -4   3      50175.21      53683.46      3859.78 o
 -20  -4   3      12072.75      11087.74      1248.52 o
 -19  -4   3      39347.46      42709.32      3172.75 o
 -18  -4   3       1061.64        499.99       696.57 o
 -17  -4   3      25179.25      23001.78      2628.11 o
 -16  -4   3       4804.67       5391.67       841.65 o
 -15  -4   3      64478.99      80004.89      5505.16 o
 -14  -4   3      27675.87      29663.25      2286.76 o
 -13  -4   3     148617.97     157555.39     10559.69 o
 -12  -4   3      14336.08      14969.98      1299.26 o
 -11  -4   3     192289.91     204647.30     13539.26 o
 -10  -4   3     108753.18     114352.95      7709.19 o
  -9  -4   3     237158.62     224858.06     14983.18 o
  -8  -4   3       7672.97      10752.47      1952.52 o
  -7  -4   3     547361.12     541320.12     66587.71 o
  -6  -4   3      53933.62      54489.61      3758.86 o
  -5  -4   3      73614.43      80862.85      5451.62 o
  -4  -4   3      27743.86      30202.60      3746.65 o
   4  -4   3      31156.60      33723.01      2414.44 o
   5  -4   3      88154.88     113723.67      7548.44 o
   6  -4   3     105589.70     117338.48      7849.40 o
   7  -4   3     214702.70     217076.58     14360.27 o
   8  -4   3      20983.39      19548.89      1525.56 o
   9  -4   3     584078.62     613928.56     51312.92 o
  10  -4   3      19385.48      16335.55      1834.40 o
  11  -4   3        647.22         70.91       603.17 o
  12  -4   3      17324.26      21687.71      1769.21 o
  13  -4   3     118763.69     151455.69     10181.34 o
  14  -4   3       1978.34       2694.18       749.30 o
  15  -4   3      29329.62      38570.13      2865.31 o
  16  -4   3      39529.06      42079.75      3090.69 o
  17  -4   3      29267.74      32771.57      2551.29 o
  18  -4   3      25331.56      27912.61      2861.87 o
  19  -4   3      27755.31      26595.12      3992.57 o
  20  -4   3      22252.94      22771.36      1886.58 o
  21  -4   3      10911.25       6875.12      1510.26 o
  22  -4   3      16353.44      14528.14      3141.11 o
  23  -4   3      10552.70      12292.56      1296.62 o
  24  -4   3       6846.27       7290.23      1177.65 o
  25  -4   3      28218.74      25123.60      2118.62 o
  26  -4   3       3121.10       2196.35      1480.59 o
  27  -4   3      27799.90      24646.21      2106.42 o
  28  -4   3       4089.62       4499.24      1372.53 o
  29  -4   3        384.10       1498.06      1019.77 o
  30  -4   3       8238.87       8351.51      1299.06 o
  31  -4   3       5222.28       4478.97      1142.50 o
  32  -4   3       1292.96       -155.16      1070.37 o
  33  -4   3       2950.96       2551.68      1769.56 o
  34  -4   3       1647.88       3364.34      1747.71 o
  35  -4   3      20132.70      20208.06      4090.73 o
  36  -4   3       1212.99       3211.42      1878.79 o
  37  -4   3       7673.19       7459.97      1610.30 o
  38  -4   3       4974.21       3560.96      2064.48 o
 -40  -3   3       5541.98       3492.05      1477.89 o
 -39  -3   3       2185.57       4817.12      2042.64 o
 -38  -3   3        698.64      -1026.78      1813.25 o
 -37  -3   3         55.93       1623.16      1453.86 o
 -36  -3   3       2373.45       3029.40      1428.05 o
 -35  -3   3       5107.64       6616.92      1956.12 o
 -34  -3   3        857.57       1645.77      1066.05 o
 -33  -3   3       3221.61       2518.35      1383.33 o
 -32  -3   3       2044.54       2864.14      1066.49 o
 -31  -3   3      14778.49      18478.81      3462.10 o
 -30  -3   3       1299.20       1518.64       948.76 o
 -29  -3   3       7842.85      11403.04      1399.51 o
 -28  -3   3       3205.92       2831.25       935.02 o
 -27  -3   3       1336.72       2974.63       893.75 o
 -26  -3   3      77373.91      79563.98      6233.04 o
 -25  -3   3      42791.57      46974.89      3502.20 o
 -24  -3   3      67336.54      70667.44      4999.38 o
 -23  -3   3       6658.80       7744.31      1056.16 o
 -22  -3   3      12403.92      12001.00      2650.13 o
 -21  -3   3       4523.18       4186.52      1064.01 o
 -20  -3   3      26473.04      23112.07      2484.18 o
 -19  -3   3      55845.95      54498.76      3908.80 o
 -18  -3   3      76033.86      74847.06      5186.53 o
 -17  -3   3      26858.22      34429.02      2596.36 o
 -16  -3   3      47467.47      45384.11      3291.18 o
 -15  -3   3      53341.33      65149.10      4539.64 o
 -14  -3   3      17019.02      21576.79      2037.52 o
 -13  -3   3      14696.12      16425.72      1397.04 o
 -12  -3   3     239504.50     285404.28     18914.99 o
 -11  -3   3     137361.17     146342.14      9683.40 o
 -10  -3   3      60461.93      66039.31      5100.85 o
  -9  -3   3      63158.03      52321.19      3642.87 o
  -8  -3   3     130133.84     116151.49      7777.62 o
  -7  -3   3      54620.93      50655.33      3517.75 o
  -6  -3   3     147282.22     172440.70     11391.06 o
  -5  -3   3       2591.27       1427.81       532.21 o
  -4  -3   3     167145.48     194931.23     12926.08 o
  -3  -3   3      69440.80      52054.07      4489.59 o
   3  -3   3       3825.88       1867.22       438.79 o
   4  -3   3     216548.92     150616.09      9939.27 o
   5  -3   3      10652.42      18617.86      1431.79 o
   6  -3   3     301915.91     325730.66     21606.40 o
   7  -3   3      28728.57      39520.56      2829.18 o
   8  -3   3     200335.97     220813.38     14484.41 o
   9  -3   3      13790.82      15021.56      1825.92 o
  10  -3   3       2044.48       3777.52       727.96 o
  11  -3   3      83771.18      79937.10      5462.62 o
  12  -3   3      33196.37      33303.39      2497.80 o
  13  -3   3      22126.51      26964.92      2099.51 o
  14  -3   3     270408.38     283045.28     18782.05 o
  15  -3   3      15307.36      13563.30      1248.44 o
  16  -3   3     156250.70     169282.56     13463.38 o
  17  -3   3     121400.10     120810.93      8195.36 o
  18  -3   3     158840.75     158987.55     10558.13 o
  19  -3   3      45818.93      52190.33      3762.85 o
  20  -3   3       6427.15       6738.70       974.36 o
  21  -3   3       8879.20      10521.26      1099.84 o
  22  -3   3      48145.53      48865.06      3024.53 o
  23  -3   3      21048.28      19605.92      2018.78 o
  24  -3   3      44081.82      28405.10      5751.05 o
  25  -3   3       4703.67       6602.00      1489.17 o
  26  -3   3       4691.51       3410.71       914.19 o
  27  -3   3       4309.96       5102.76      1050.83 o
  28  -3   3      43781.63      47000.04      3643.65 o
  29  -3   3      11241.21      10269.69      2544.17 o
  30  -3   3      17528.45      17218.70      2638.10 o
  31  -3   3      19371.45      18668.59      2955.87 o
  32  -3   3       6550.68       7391.89      1292.39 o
  33  -3   3       4870.77       4496.86      1600.25 o
  34  -3   3       6127.54       4688.16      1988.02 o
  35  -3   3       2659.60       3538.48      1121.61 o
  36  -3   3       8215.67       7117.67      2949.26 o
  37  -3   3       1511.40       2013.50      1148.60 o
  38  -3   3        300.39       1223.40      1824.17 o
  39  -3   3        954.46      -1474.34      2059.02 o
 -40  -2   3       3396.88       3036.64      1769.56 o
 -39  -2   3       1061.69      -1496.48      2381.25 o
 -38  -2   3      16978.77      12028.17      1931.53 o
 -37  -2   3      10181.61       8978.86      2173.71 o
 -36  -2   3        147.49        498.90      1015.65 o
 -35  -2   3       9542.09       7655.57      1300.65 o
 -34  -2   3        269.16        323.29      1009.05 o
 -33  -2   3        272.05        105.91       989.65 o
 -32  -2   3      13234.63      13091.83      1567.82 o
 -31  -2   3      29312.43      37474.12      3505.17 o
 -30  -2   3      17070.25      18989.08      3345.51 o
 -29  -2   3      44922.69      45032.03      4032.40 o
 -28  -2   3       8758.41       7057.17      2634.02 o
 -27  -2   3       4756.77       4507.72       931.99 o
 -26  -2   3        679.84         24.38       775.09 o
 -25  -2   3       6111.02       6563.17      1212.25 o
 -24  -2   3        986.21       1544.80       790.33 o
 -23  -2   3      50448.86      46467.49      2588.39 o
 -22  -2   3       2751.60       2944.71       937.85 o
 -21  -2   3      44214.91      47711.83      2625.95 o
 -20  -2   3       5871.18       6700.50      1285.02 o
 -19  -2   3      10389.48      12240.29      1224.03 o
 -18  -2   3      34646.30      32385.97      1867.87 o
 -17  -2   3      13193.26      14190.53      1119.02 o
 -16  -2   3      31665.86      33051.68      2513.86 o
 -15  -2   3      93551.07     105835.09      7166.94 o
 -14  -2   3       4137.34       3016.46       723.10 o
 -13  -2   3      71820.73      65064.74      4505.53 o
 -12  -2   3       3320.69       2907.16       968.43 o
 -11  -2   3      40989.55      41551.93      2976.79 o
 -10  -2   3       8366.67       9631.42       964.12 o
  -9  -2   3     239794.47     242283.34     16106.83 o
  -8  -2   3      19620.70      22475.00      1738.56 o
  -7  -2   3      73985.39     126923.05      8413.05 o
  -6  -2   3       9580.63       8129.83       769.99 o
  -5  -2   3     167531.78     174869.70     13788.55 o
  -4  -2   3       8289.98      13601.08      1070.92 o
  -3  -2   3      33487.42       7554.14       745.17 o
  -2  -2   3       3934.62       1596.09       305.53 o
   2  -2   3       5084.53        519.59       485.14 o
   3  -2   3      25425.42      12185.10      1036.35 o
   4  -2   3      55143.43      76153.11      5374.01 o
   5  -2   3     102018.68     106086.70      8416.49 o
   6  -2   3      24297.10      23061.93      2895.72 o
   7  -2   3     544622.06     529577.69     60208.57 o
   8  -2   3       6921.11       7218.82       924.62 o
   9  -2   3     402708.59     414768.19     34638.05 o
  10  -2   3      59853.44      65280.00      4503.87 o
  11  -2   3      10475.13      12863.89      1702.67 o
  12  -2   3      24149.01      26123.95      2405.35 o
  13  -2   3      82717.48      91480.40      6168.29 o
  14  -2   3      11261.30      14279.11      1658.65 o
  15  -2   3      47942.53      46049.53      2501.27 o
  16  -2   3     177465.70     190771.84      9716.32 o
  17  -2   3      34082.70      31257.09      1805.60 o
  18  -2   3      27766.23      25374.71      2024.05 o
  19  -2   3      35407.34      38259.41      2130.86 o
  20  -2   3       7011.69       8224.46       735.06 o
  21  -2   3     178899.95     176346.34      8415.59 o
  22  -2   3      27481.91      29604.65      1651.53 o
  23  -2   3      29773.80      29870.78      2776.44 o
  24  -2   3       8908.34       8835.01      2877.99 o
  25  -2   3      36697.92      47012.49      3464.22 o
  26  -2   3       4451.16       3224.10       894.33 o
  27  -2   3      24313.48      18969.25      1998.44 o
  28  -2   3        547.19         22.32       853.93 o
  29  -2   3      12483.20      12958.04      3988.83 o
  30  -2   3        118.41        842.47       907.10 o
  31  -2   3       3607.33       3849.57      1180.66 o
  32  -2   3       1706.88       1800.24       997.02 o
  33  -2   3       9595.47       8499.01      1299.10 o
  34  -2   3       1683.21        711.27      1372.06 o
  35  -2   3       6476.07       5542.27      1390.55 o
  36  -2   3       1089.17       2679.24      1129.41 o
  37  -2   3        130.59        288.35      1409.87 o
  38  -2   3       1338.28        896.18      1107.21 o
  39  -2   3        342.46       -301.63      1346.15 o
 -40  -1   3        205.91      -1197.83      1197.83 o
 -39  -1   3         99.30       1690.61      1714.94 o
 -38  -1   3       1793.42       3457.92      1077.30 o
 -37  -1   3       1579.67       1799.32      1478.54 o
 -36  -1   3       2719.10       1759.85      1138.42 o
 -35  -1   3       1203.34        322.79      1067.31 o
 -34  -1   3       1730.41        806.48       997.71 o
 -33  -1   3        836.84       -113.59       909.87 o
 -32  -1   3       7584.67       9060.36      1271.20 o
 -31  -1   3       5309.72       4176.46       998.40 o
 -30  -1   3       5060.33       5294.66       996.56 o
 -29  -1   3      11548.97      15659.76      1597.88 o
 -28  -1   3       3164.93       2895.92       825.23 o
 -27  -1   3       1572.35       1162.14       791.12 o
 -26  -1   3       8558.65       6800.15      1103.11 o
 -25  -1   3       3341.41       2674.22       685.52 o
 -24  -1   3      38478.80      35433.69      2061.49 o
 -23  -1   3       2519.27       1471.65       512.26 o
 -22  -1   3        956.04        412.33       486.48 o
 -21  -1   3      12556.66      11095.97       793.51 o
 -20  -1   3      28447.66      27005.16      1480.05 o
 -19  -1   3      63549.43      69088.53      3371.37 o
 -18  -1   3     313857.25     319686.25     15041.10 o
 -17  -1   3      44300.40      44862.30      2257.15 o
 -16  -1   3       8329.01       8748.77       843.48 o
 -15  -1   3      20796.23      23086.94      1261.66 o
 -14  -1   3      53985.46      60973.86      2942.34 o
 -13  -1   3      18719.36      17278.83      1322.77 o
 -12  -1   3     365637.19     391572.34     18219.94 o
 -11  -1   3     109970.98      99729.77      4728.09 o
 -10  -1   3     158484.86     185657.77      8667.87 o
  -9  -1   3      42034.25      53611.36      3622.06 o
  -8  -1   3      29965.25      55033.66      3767.13 o
  -7  -1   3      46189.21      52321.15      3584.46 o
  -6  -1   3      30940.64      17111.94      1350.35 o
  -5  -1   3       6422.41       5268.12       572.04 o
  -4  -1   3      32365.70      61270.50      4078.98 o
  -3  -1   3      15181.07      14913.39      1078.01 o
   2  -1   3     118637.38      67374.97      5310.23 o
   3  -1   3      31459.44       1174.05       377.23 o
   4  -1   3      37802.70      14162.09      1073.61 o
   5  -1   3       6681.43       8842.61      1090.28 o
   6  -1   3     122826.69     151977.44      7805.17 o
   7  -1   3      74694.14      85084.70      4097.29 o
   8  -1   3      14641.36      11561.19       799.66 o
   9  -1   3      53296.88      55652.32      2695.57 o
  10  -1   3       5947.60       9576.75       644.78 o
  11  -1   3      56056.91      60323.25      2906.49 o
  12  -1   3      15838.62      21673.32      1466.57 o
  13  -1   3      28947.51      30217.20      1592.89 o
  14  -1   3      38235.48      44270.94      2233.44 o
  15  -1   3      28143.04      28377.89      1547.42 o
  16  -1   3      24763.92      24152.82      1621.25 o
  17  -1   3      51429.81      49182.03      3016.55 o
  18  -1   3     183509.89     183008.23      8642.00 o
  19  -1   3      59450.58      59878.95      2971.46 o
  20  -1   3      20389.10      20560.45      1186.94 o
  21  -1   3      18014.93      22351.98      1291.42 o
  22  -1   3      26479.84      26261.62      2131.49 o
  23  -1   3       3830.76       4660.37       650.76 o
  24  -1   3      10097.74      16379.37      1701.18 o
  25  -1   3       5352.24       4662.60       778.53 o
  26  -1   3      14942.94      15874.42      3208.69 o
  27  -1   3       2690.40       4653.52      1614.23 o
  28  -1   3       1169.19       2196.84       864.84 o
  29  -1   3       4268.92       4790.18       991.78 o
  30  -1   3       3315.62       4441.73      1013.28 o
  31  -1   3       8026.95       7411.89      1136.12 o
  32  -1   3       7029.30       7092.18      1146.18 o
  33  -1   3       7700.59       8204.01      1200.89 o
  34  -1   3       1917.55       -274.67       912.63 o
  35  -1   3        857.20       1634.31      1319.19 o
  36  -1   3      10152.50       9293.38      1618.79 o
  37  -1   3       2020.85       1609.81      1281.19 o
  38  -1   3       2090.42       3013.33      1253.51 o
  39  -1   3        349.49       1288.94      1540.17 o
 -40   0   3       1907.27       1381.23      1785.94 o
 -39   0   3         41.65       -686.45      1060.17 o
 -38   0   3        431.03        107.76       964.77 o
 -37   0   3        121.62       2212.87      1125.62 o
 -36   0   3       4006.39       4319.84      1225.58 o
 -35   0   3      19738.29      18929.63      4647.13 o
 -34   0   3        745.14        953.26       927.23 o
 -33   0   3       5012.60       4213.06      1004.89 o
 -32   0   3      12521.26      11431.95      1304.94 o
 -31   0   3       6531.93       7669.96      1560.66 o
 -30   0   3        148.77         25.87       794.15 o
 -29   0   3      73677.89      80066.21      5554.85 o
 -28   0   3       6494.21       5588.02       945.34 o
 -27   0   3      46533.46      42730.42      3008.20 o
 -26   0   3       1002.57         26.67       733.13 o
 -25   0   3      10086.03      11545.96       987.44 o
 -24   0   3       4117.44       4679.50       603.79 o
 -23   0   3       3539.66       3348.70       670.87 o
 -22   0   3      11596.95      14436.67       940.01 o
 -21   0   3     215246.33     202343.08      9535.10 o
 -20   0   3       8840.01       9944.57       735.83 o
 -19   0   3         29.02       -341.43       438.31 o
 -18   0   3        650.28       1152.62       453.47 o
 -17   0   3      21938.72      14630.29       891.94 o
 -16   0   3      26275.53      30356.77      1847.34 o
 -15   0   3     155575.11     152461.81      7171.50 o
 -14   0   3       5944.49       7525.55       608.32 o
 -13   0   3      34074.08      29488.19      1549.44 o
 -12   0   3       1529.71       1341.08       411.14 o
 -11   0   3       5495.18       3310.50       449.79 o
 -10   0   3        261.92         -3.50       385.15 o
  -8   0   3      19865.79      25707.66      1320.02 o
  -7   0   3     148427.92     132648.05      6239.30 o
  -6   0   3        399.76        -10.94       266.21 o
  -5   0   3      46829.34      18794.84       900.59 o
  -4   0   3      73260.39      12192.22       558.80 o
  -3   0   3     233322.17     120730.22      8286.54 o
  -2   0   3      79886.08      11211.38       997.54 o
   1   0   3        721.86        316.77       360.47 o
   2   0   3      73989.84      32053.96      3844.96 o
   3   0   3      31709.81      21269.12      1043.24 o
   4   0   3      61073.33       9681.62       841.58 o
   5   0   3       1829.21        541.42       262.09 o
   6   0   3       8215.82        769.58       307.07 o
   7   0   3     269587.84     211850.20     10857.04 o
   8   0   3      18506.79      16854.37      1185.41 o
   9   0   3     667787.44     501986.25     41971.10 o
  10   0   3      54045.12      56362.71      2713.38 o
  11   0   3       7339.44       6088.92       533.12 o
  12   0   3      97369.12      96672.98      4581.61 o
  13   0   3        174.32       1017.51       416.30 o
  14   0   3      12561.04      14488.65       886.11 o
  15   0   3      23188.98      28705.69      1530.63 o
  16   0   3     120257.07     118056.36      5563.10 o
  17   0   3      26588.54      30605.98      1785.97 o
  18   0   3       2164.12       2224.83       489.03 o
  19   0   3      19173.92      13732.81       936.66 o
  20   0   3       9998.74       7483.84       657.48 o
  21   0   3        200.68        207.40       464.40 o
  22   0   3      40385.72      39390.77      2076.18 o
  23   0   3        648.74       -193.03       510.47 o
  24   0   3        459.43        216.25       554.70 o
  25   0   3      36256.97      38320.26      2705.49 o
  26   0   3       1533.11       1276.07       939.67 o
  27   0   3       2840.18       3518.56       754.38 o
  28   0   3        944.46        954.13       769.04 o
  29   0   3        326.99       -288.94       833.01 o
  30   0   3       5151.09       5350.11       974.06 o
  31   0   3       6981.55       9086.57      1188.66 o
  32   0   3          0.16        -91.68       840.26 o
  33   0   3        107.07       -294.88       867.60 o
  34   0   3       1024.52       1479.64      1012.63 o
  35   0   3       2769.26        439.95      1016.27 o
  36   0   3        365.76        380.73      1049.53 o
  37   0   3          2.34       -170.84      1046.76 o
  38   0   3         71.43       -147.69      1112.21 o
  39   0   3       5170.37       5791.76      1452.78 o
 -40   1   3        203.42       -218.46      1725.86 o
 -39   1   3         84.70        265.41       864.38 o
 -38   1   3       1864.60        480.64       853.68 o
 -37   1   3       1566.18        655.65      1840.56 o
 -36   1   3       2695.42       2446.82       889.48 o
 -35   1   3       1248.81       1357.39       934.73 o
 -34   1   3       1714.67       1016.14       862.93 o
 -33   1   3        877.64       -413.01       789.92 o
 -32   1   3       7387.07       7897.65      1071.83 o
 -31   1   3       5216.05       5153.56       901.88 o
 -30   1   3       4829.56       4962.50       887.20 o
 -29   1   3      11699.20      13939.94      1171.33 o
 -28   1   3       3017.64       2914.73       685.33 o
 -27   1   3       1557.10       2083.54       652.85 o
 -26   1   3       8509.36       8899.92      1355.81 o
 -25   1   3       3333.48       3562.41       907.57 o
 -24   1   3      39006.66      34148.13      1841.00 o
 -23   1   3       2456.40       2903.33       416.00 o
 -22   1   3       1123.89       -101.49       436.08 o
 -21   1   3      13276.56      12909.38       755.36 o
 -20   1   3      29225.99      29965.39      1859.11 o
 -19   1   3      64071.08      70430.72      2799.31 o
 -18   1   3     313315.00     296555.78     11306.81 o
 -17   1   3      44143.41      40800.09      1666.78 o
 -16   1   3       8727.62       9690.46       580.34 o
 -15   1   3      19961.26      21569.29      1370.40 o
 -14   1   3      54319.01      60112.50      2366.54 o
 -13   1   3      19373.70      14337.20       676.57 o
 -12   1   3     365680.56     398964.56     18900.64 o
 -11   1   3     108497.55     103784.73      3960.49 o
 -10   1   3     155002.95     169108.84      6885.75 o
  -9   1   3      40757.74      46609.47      2118.72 o
  -8   1   3      29975.61      55408.48      2515.59 o
  -7   1   3      46190.91      47712.93      2171.67 o
  -6   1   3      31437.76      17076.92       947.09 o
  -5   1   3       6363.15       5070.07       367.87 o
  -4   1   3      32186.99      52830.50      3182.22 o
  -3   1   3      15821.10      14597.82      1111.19 o
  -2   1   3      30099.14       8387.33       656.29 o
  -1   1   3      64976.60       1682.10       278.07 o
   0   1   3      85294.18      44774.34      2759.47 o
   1   1   3       7241.29       5503.48       376.67 o
   2   1   3     118346.05      74038.98      3904.35 o
   3   1   3      31456.48       1060.82       246.76 o
   4   1   3      36735.91      16159.76       788.93 o
   5   1   3       6457.87      11418.01       647.18 o
   6   1   3     122342.89     145932.22      6420.80 o
   7   1   3      73391.62      70284.95      3204.09 o
   8   1   3      14878.97      10584.85       667.70 o
   9   1   3      52356.20      51447.09      2034.62 o
  10   1   3       6159.03       9629.14       790.23 o
  11   1   3      55766.59      56995.40      2266.51 o
  12   1   3      16006.91      18110.60       891.68 o
  13   1   3      28474.83      32845.59      1381.32 o
  14   1   3      37496.24      44315.18      1778.43 o
  15   1   3      27849.17      25027.27      1097.13 o
  16   1   3      24637.24      21706.54      1356.31 o
  17   1   3      52068.32      53075.11      2238.54 o
  18   1   3     185883.80     179888.95      8210.42 o
  19   1   3      59932.02      54521.39      2327.03 o
  20   1   3      20318.69      19376.71      1117.20 o
  21   1   3      17585.09      16533.29       859.37 o
  22   1   3      27400.91      24827.24      1522.00 o
  23   1   3       3720.24       5065.25       665.99 o
  24   1   3      10212.82      12181.09       884.62 o
  25   1   3       5807.26       4278.24       643.84 o
  26   1   3      15179.12      14472.11      1351.17 o
  27   1   3       2554.48       2730.21       664.98 o
  28   1   3       1188.16       2047.48       703.68 o
  29   1   3       4136.81       3424.79       735.90 o
  30   1   3       3132.98       2524.11       808.93 o
  31   1   3       7957.02       7056.52      1204.89 o
  32   1   3       6745.94       6921.29      1136.35 o
  33   1   3       7620.68       7619.02      1115.85 o
  34   1   3       1838.96       3074.61      1461.16 o
  35   1   3        839.26       -746.34       914.23 o
  36   1   3      10185.47       9149.51      1340.94 o
  37   1   3       2111.28       2262.55       998.07 o
  38   1   3       2065.04        107.18      1545.63 o
  39   1   3        354.28        265.14       991.42 o
 -40   2   3       3358.93       3274.85      1714.94 o
 -39   2   3       1052.72        -21.85      1518.32 o
 -38   2   3      16947.56      14691.51      3156.80 o
 -37   2   3      10272.01       7942.84      2337.56 o
 -36   2   3        131.02       -775.55      1441.86 o
 -35   2   3       9534.51       9141.60      1551.52 o
 -34   2   3        254.24       -509.75      1068.18 o
 -33   2   3        277.13        762.31      1129.57 o
 -32   2   3      12984.80      10866.86      1322.59 o
 -31   2   3      29205.94      31093.93      4107.55 o
 -30   2   3      16562.22      15552.93      1186.71 o
 -29   2   3      45434.20      47958.23      2931.29 o
 -28   2   3       8714.29       8630.20       810.03 o
 -27   2   3       4921.35       4619.22       545.20 o
 -26   2   3        651.78        630.97       323.22 o
 -25   2   3       6377.23       6408.46       877.48 o
 -24   2   3        931.05       2089.37       728.27 o
 -23   2   3      50215.03      48048.48      2472.33 o
 -22   2   3       2586.32       2158.18       451.03 o
 -21   2   3      44274.64      48325.09      2271.07 o
 -20   2   3       5466.90       6388.56       610.21 o
 -19   2   3      10966.04      12030.73       755.97 o
 -18   2   3      34277.70      33818.55      1670.72 o
 -17   2   3      12707.49      11985.75       808.60 o
 -16   2   3      32343.20      27308.57      1351.88 o
 -15   2   3      92704.46      96520.68      4671.39 o
 -14   2   3       4118.09       3205.46       418.75 o
 -13   2   3      72870.38      67338.42      3071.79 o
 -12   2   3       3139.30       3107.25       402.24 o
 -11   2   3      42001.45      39682.40      1879.22 o
 -10   2   3       8314.98       9486.45       619.25 o
  -9   2   3     239556.88     219323.81     13119.72 o
  -8   2   3      19531.85      18988.43      1305.48 o
  -7   2   3      75484.13     113837.68      6753.79 o
  -6   2   3       9811.93      11117.59       832.81 o
  -5   2   3     168956.34     147632.28     10223.38 o
  -4   2   3       8636.32       9798.09      1616.63 o
  -3   2   3      31815.34       5472.62       619.64 o
  -2   2   3       3909.75       1755.65       369.22 o
  -1   2   3      15322.41      17089.04       994.08 o
   0   2   3      28214.76      13718.95       936.60 o
   2   2   3       5239.77        629.86       278.60 o
   3   2   3      24047.31       8795.44       537.84 o
   4   2   3      53957.65      76740.02      4665.28 o
   5   2   3     102475.66      97378.56      5103.29 o
   6   2   3      24313.28      18821.91      1138.21 o
   7   2   3     551133.56     563559.69     69296.66 o
   8   2   3       7084.63       7083.16       473.78 o
   9   2   3     403170.75     381436.34     18053.77 o
  10   2   3      60695.51      67657.35      3073.76 o
  11   2   3      10525.14      14030.46       928.53 o
  12   2   3      23557.42      20858.51      1065.93 o
  13   2   3      83261.47      90608.23      4002.31 o
  14   2   3      11176.64      15063.73       851.01 o
  15   2   3      48414.62      45151.46      2128.28 o
  16   2   3     177037.78     178431.41      7818.93 o
  17   2   3      33740.16      33902.75      1683.11 o
  18   2   3      27554.33      22584.07      1181.55 o
  19   2   3      34974.21      36078.89      1912.30 o
  20   2   3       6652.31       7064.91       487.80 o
  21   2   3     180551.97     176482.14      6783.37 o
  22   2   3      26825.60      27596.88      1204.93 o
  23   2   3      29342.10      29678.16      1426.83 o
  24   2   3       9133.27       9024.63       618.45 o
  25   2   3      36633.09      40050.95      3446.92 o
  26   2   3       4516.87       4061.23       622.84 o
  27   2   3      24646.57      21995.20      1525.48 o
  28   2   3        551.28        697.97       515.99 o
  29   2   3      12528.29      10418.27      1705.91 o
  30   2   3        113.41       -546.78       546.78 o
  31   2   3       3518.21       4846.99      1236.07 o
  32   2   3       1653.18       1001.20      1143.84 o
  33   2   3       9488.72      11251.83      1813.25 o
  34   2   3       1660.93       2169.60      1217.41 o
  35   2   3       6367.95       7154.68      1802.32 o
  36   2   3       1158.78       1070.47      1529.25 o
  37   2   3        126.38        142.00      1474.63 o
  38   2   3       1340.72        207.54      1496.48 o
  39   2   3        378.49       1747.71      1572.94 o
 -40   3   3       5502.93       3612.50      1324.54 o
 -39   3   3       2242.59       4664.20      1747.71 o
 -38   3   3        717.70       -775.55      1398.17 o
 -37   3   3         53.83      -1088.51      1088.51 o
 -36   3   3       2307.76        349.54      1365.40 o
 -35   3   3       4993.70       3156.80      1540.17 o
 -34   3   3        951.92        743.37       933.53 o
 -33   3   3       3074.50       2524.49      1002.27 o
 -32   3   3       2024.73       3602.36      1006.40 o
 -31   3   3      14908.80      16662.24      1621.22 o
 -30   3   3       1429.98       1798.38       876.07 o
 -29   3   3       8042.76       6035.47       900.16 o
 -28   3   3       3056.71       3439.26       918.04 o
 -27   3   3       1355.98       1727.87       798.77 o
 -26   3   3      77285.70      85139.73      5106.96 o
 -25   3   3      44152.98      43078.49      2527.88 o
 -24   3   3      67795.41      68745.76      3426.75 o
 -23   3   3       6609.01       9302.27      1253.82 o
 -22   3   3      13024.62      11941.00       757.76 o
 -21   3   3       4627.80       4471.60       498.95 o
 -20   3   3      26810.72      27819.48      1469.79 o
 -19   3   3      55777.92      48933.00      2281.40 o
 -18   3   3      74001.64      74423.16      3341.75 o
 -17   3   3      27695.75      28426.05      1422.61 o
 -16   3   3      48067.54      42864.93      2166.33 o
 -15   3   3      53375.86      56256.11      2841.00 o
 -14   3   3      17038.38      18049.75      1033.18 o
 -13   3   3      14158.55      14562.09      2054.34 o
 -12   3   3     238567.94     249128.67     17763.22 o
 -11   3   3     136905.53     146625.22      8872.20 o
 -10   3   3      61661.82      59929.08      3716.86 o
  -9   3   3      63486.81      49392.97      3037.88 o
  -8   3   3     130066.33     113411.42      6868.18 o
  -7   3   3      54871.57      47592.41      2921.31 o
  -6   3   3     150213.47     150747.97     13134.13 o
  -5   3   3       2701.79        578.93      1015.86 o
  -4   3   3     167719.86     186377.41     10849.11 o
  -3   3   3      69804.47      50980.09      3631.50 o
  -2   3   3      16866.21       5457.37       421.21 o
  -1   3   3      87301.11      90464.65      5581.71 o
   1   3   3      33402.30      30392.80      1956.20 o
   2   3   3      93429.01      47758.12      2618.44 o
   3   3   3       3773.27       1928.05       260.76 o
   4   3   3     215242.45     122832.30      6052.55 o
   5   3   3      10363.32      18109.37      1217.41 o
   6   3   3     304141.38     269164.34     28771.66 o
   7   3   3      28524.18      39733.33      2534.72 o
   8   3   3     206603.09     222692.55     13302.19 o
   9   3   3      13587.55      16422.15      1188.81 o
  10   3   3       1832.23       3780.91       514.14 o
  11   3   3      82952.73      75680.61      4091.85 o
  12   3   3      34243.16      33995.84      1705.43 o
  13   3   3      22353.29      20584.19      1333.70 o
  14   3   3     271089.91     261524.41     12633.91 o
  15   3   3      15923.96      13738.67       903.50 o
  16   3   3     154269.42     160964.91      7136.01 o
  17   3   3     122056.83     118004.20      5626.42 o
  18   3   3     157910.05     152829.33      6782.74 o
  19   3   3      46305.45      47801.32      2242.97 o
  20   3   3       6222.44       4443.24       487.81 o
  21   3   3       8802.57       9757.40       694.46 o
  22   3   3      47770.02      49336.55      2787.71 o
  23   3   3      21343.72      18582.56      1150.42 o
  24   3   3      44535.12      49551.24      2865.14 o
  25   3   3       4648.44       5347.86      1012.13 o
  26   3   3       4377.71       4713.36       785.18 o
  27   3   3       4255.79       4575.33       825.15 o
  28   3   3      43780.63      47151.73      3642.53 o
  29   3   3      11289.10      11839.23      1660.98 o
  30   3   3      16811.87      15907.07      3092.81 o
  31   3   3      19361.70      22909.97      2031.87 o
  32   3   3       6326.76       5429.83      1049.68 o
  33   3   3       4832.44       4523.99      1011.01 o
  34   3   3       6153.10       6268.06      1120.87 o
  35   3   3       2812.95       2784.33      1180.89 o
  36   3   3       8099.04       5253.75      1545.63 o
  37   3   3       1838.54        696.80      1145.72 o
  38   3   3        291.61       -527.64      1562.01 o
  39   3   3        919.69        798.19      1223.15 o
 -39   4   3        854.95       -568.01      1441.86 o
 -38   4   3      11852.70      10431.64      2031.71 o
 -37   4   3      23491.80      18082.71      2382.95 o
 -36   4   3       2957.76       4545.53      1818.71 o
 -35   4   3       5407.90       4404.59      1818.71 o
 -34   4   3       1169.11        670.91      1036.57 o
 -33   4   3      19377.06      18725.87      2140.34 o
 -32   4   3      13788.94      12619.68      1990.98 o
 -31   4   3      16162.64      21987.70      1904.80 o
 -30   4   3       8000.54      10072.64      1063.70 o
 -29   4   3      26543.42      24132.67      1757.29 o
 -28   4   3      10146.86      10437.21      1068.97 o
 -27   4   3      40399.69      42620.43      2788.82 o
 -26   4   3      24490.44      24112.49      2175.22 o
 -25   4   3      11150.35      11344.50       944.55 o
 -24   4   3       9111.90      10869.82       842.89 o
 -23   4   3      25205.59      23185.81      1429.18 o
 -22   4   3      36292.12      32978.60      1744.95 o
 -21   4   3      48924.16      48012.39      2483.19 o
 -20   4   3      12595.72      11628.61      1081.89 o
 -19   4   3      39166.09      37351.35      2509.43 o
 -18   4   3        940.39        -24.62       541.45 o
 -17   4   3      25474.30      23751.93      2350.60 o
 -16   4   3       4841.77       6127.93       724.64 o
 -15   4   3      62935.38      65879.98      4167.66 o
 -14   4   3      28686.09      28324.88      1909.59 o
 -13   4   3     150970.67     146742.61      9439.26 o
 -12   4   3      13994.68      15028.86      1153.60 o
 -11   4   3     194369.62     177145.72     10753.08 o
 -10   4   3     107048.23     102210.47      6220.15 o
  -9   4   3     239627.78     217413.86     13184.66 o
  -8   4   3       7737.73       9991.18       873.23 o
  -7   4   3     545600.62     544258.50     66937.25 o
  -6   4   3      53836.03      49449.76      3003.53 o
  -5   4   3      73749.11      76285.54      4530.06 o
  -4   4   3      28268.21      28171.37      2130.61 o
  -3   4   3      29237.53      17077.87      1461.70 o
  -2   4   3      21282.38      28783.07      1657.39 o
  -1   4   3      22929.67      21866.71      1463.05 o
   0   4   3      20511.97      20876.17      1413.13 o
   1   4   3      48006.62      46226.25      2920.37 o
   2   4   3      46430.74      45406.06      2896.72 o
   4   4   3      31227.84      31015.85      1606.42 o
   5   4   3      85913.55      98118.40      4413.03 o
   6   4   3     105078.44     110173.12      5233.34 o
   7   4   3     214188.33     197627.83     13651.87 o
   8   4   3      20166.05      13138.67      1616.04 o
   9   4   3     591396.00     549774.19     45934.66 o
  10   4   3      19028.08      18520.96      1335.13 o
  11   4   3        769.49       1323.38       486.36 o
  12   4   3      17377.60      15937.47      1205.13 o
  13   4   3     118197.78     127918.59      7835.22 o
  14   4   3       1933.08       1925.06       545.61 o
  15   4   3      29794.83      32265.75      1938.62 o
  16   4   3      40431.00      36772.01      2162.99 o
  17   4   3      28454.98      28166.59      1696.02 o
  18   4   3      25305.60      24558.60      1213.87 o
  19   4   3      28433.89      26664.39      1516.24 o
  20   4   3      22577.31      19146.81      1037.13 o
  21   4   3      10737.94       8748.47       620.38 o
  22   4   3      16100.08      15218.70       960.32 o
  23   4   3      10599.56      13830.49      1469.02 o
  24   4   3       6775.68       7826.22       696.02 o
  25   4   3      28165.04      27313.47      1772.28 o
  26   4   3       3004.04       4019.98       724.35 o
  27   4   3      28101.56      24980.95      1782.94 o
  28   4   3       4142.69       2914.18       877.27 o
  29   4   3        426.35        874.81       741.86 o
  30   4   3       8425.35       9765.28      1210.92 o
  31   4   3       5020.61       3660.07      2530.66 o
  32   4   3       1332.37       2127.89       921.05 o
  33   4   3       3126.94       2792.28       963.34 o
  34   4   3       1671.51        414.82      1013.07 o
  35   4   3      20022.21      15421.74      2654.33 o
  36   4   3       1229.61       2116.69      1016.48 o
  37   4   3       7573.26       5570.06      1112.25 o
  38   4   3       4925.72       3837.46      1241.24 o
 -39   5   3        414.86       -299.08       941.18 o
 -38   5   3       3947.46       3692.04      1267.09 o
 -37   5   3       2920.48       2184.64      1125.09 o
 -36   5   3      24350.60      24196.34      3533.65 o
 -35   5   3         68.06        -43.69      1026.78 o
 -34   5   3      25349.23      23015.14      3080.34 o
 -33   5   3       5297.32       5778.36      1201.55 o
 -32   5   3      19215.08      21479.64      2194.09 o
 -31   5   3       1012.69       1131.63       791.44 o
 -30   5   3      33840.69      37025.06      2811.41 o
 -29   5   3       8544.28       7960.88       914.10 o
 -28   5   3      50725.13      57608.66      5405.36 o
 -27   5   3       2747.74       4015.43      1204.20 o
 -26   5   3      48015.73      53133.50      4119.23 o
 -25   5   3      12497.43      12327.34      1721.01 o
 -24   5   3      89339.75      85102.16      6186.69 o
 -23   5   3       6539.10       6481.56      1482.01 o
 -22   5   3      19063.63      16709.56      1362.59 o
 -21   5   3      12872.46      10657.63      1546.67 o
 -20   5   3      75106.27      69519.27      4327.29 o
 -19   5   3       1877.44       1458.06       580.38 o
 -18   5   3      18473.53      15595.46      1445.77 o
 -17   5   3      15778.75      14394.22      1137.24 o
 -16   5   3      26227.29      22973.22      1681.19 o
 -15   5   3      50413.91      47797.76      3022.79 o
 -14   5   3     233894.95     223636.81     13200.08 o
 -13   5   3      27655.96      24131.40      1674.74 o
 -12   5   3     109957.70     103208.48      6266.92 o
 -11   5   3     148599.09     127833.38      7585.19 o
 -10   5   3      19982.42      19936.04      1551.07 o
  -9   5   3       2432.68       2653.27       420.05 o
  -8   5   3     302198.50     290832.91     19328.21 o
  -7   5   3      18502.07      17420.97      1204.68 o
  -6   5   3     359670.69     336450.06     29126.66 o
  -5   5   3      44936.26      43027.76      3144.37 o
  -4   5   3     166451.94     152360.47     10528.98 o
  -3   5   3     148146.41     150574.83      8155.00 o
  -1   5   3      29325.03      28751.19      1899.00 o
   0   5   3      29532.66      32387.24      2125.92 o
   1   5   3      84197.52      75488.41      4710.56 o
   2   5   3     444174.62     381535.81     46936.91 o
   3   5   3        487.82        137.06       358.35 o
   4   5   3     192381.11     158796.02      9505.16 o
   5   5   3     127423.34     120688.38      6596.42 o
   6   5   3     283045.66     254250.72     14915.91 o
   7   5   3      14692.01      11597.06       658.45 o
   8   5   3     130954.22     109399.62      6626.92 o
   9   5   3      97771.80     100805.39      6055.45 o
  10   5   3       1288.94       3185.79       712.63 o
  11   5   3      61574.70      60729.52      3835.25 o
  12   5   3      34695.23      29238.11      2182.69 o
  13   5   3      45152.88      39374.43      2528.47 o
  14   5   3     193265.78     181979.17     10758.04 o
  15   5   3      37854.58      33256.14      2316.06 o
  16   5   3      75916.18      73983.48      4635.28 o
  17   5   3       1480.97       2640.10       602.43 o
  18   5   3      67091.90      61424.04      3915.03 o
  19   5   3      40355.79      43138.24      2821.49 o
  20   5   3       1504.07       2164.92       732.17 o
  21   5   3       5235.67       4914.18       756.91 o
  22   5   3      79236.51      84303.38      6083.27 o
  23   5   3      18793.56      19703.30      2932.52 o
  24   5   3      82696.64      74016.48      4667.45 o
  25   5   3       8262.01       8429.53      1091.02 o
  26   5   3      40819.69      38776.23      2020.30 o
  27   5   3        969.07        986.64       612.43 o
  28   5   3      11978.36       9990.36       979.64 o
  29   5   3      40783.32      40931.02      3045.81 o
  30   5   3      10432.37      11762.79      1117.51 o
  31   5   3       8636.40       8544.76       979.24 o
  32   5   3       4467.49       5822.58       963.50 o
  33   5   3       2788.64       3739.56       896.30 o
  34   5   3       5753.58       6874.74      1076.89 o
  35   5   3       5811.15       3319.44      1704.02 o
  36   5   3       2957.51       3840.10       964.39 o
  37   5   3        476.52        212.32       899.84 o
  38   5   3       4498.72       3712.27      1464.58 o
 -37   6   3       6536.03       7154.68      2228.33 o
 -36   6   3       6847.29       2992.95      1769.56 o
 -35   6   3       1294.02        775.55      1693.09 o
 -33   6   3       6875.22       6768.09      2763.56 o
 -32   6   3        771.88       2777.26      1335.30 o
 -31   6   3       1245.36       1929.41      1296.87 o
 -30   6   3       7865.07       7307.03      2823.64 o
 -29   6   3       7493.32       8513.08      2239.25 o
 -28   6   3       3565.80       5947.93      1269.95 o
 -27   6   3      42432.82      40913.52      3321.98 o
 -26   6   3      23419.46      24934.50      2250.86 o
 -25   6   3      36798.52      36119.68      6631.45 o
 -24   6   3       4286.96       3888.53       936.41 o
 -23   6   3      30161.02      29647.19      4013.44 o
 -22   6   3      26992.38      28507.13      2733.87 o
 -21   6   3      56602.90      51213.77      3337.42 o
 -20   6   3       2723.43       2405.44       675.70 o
 -19   6   3       7038.63       7451.26      1124.13 o
 -18   6   3      31895.36      29896.80      2070.23 o
 -17   6   3      51220.44      48866.09      3154.60 o
 -16   6   3      12019.84      10173.84       885.41 o
 -15   6   3      34397.03      27138.66      1842.90 o
 -14   6   3      57545.24      54000.53      3382.23 o
 -13   6   3      16841.18      18229.72      1326.25 o
 -12   6   3      17455.84      14401.19      1224.84 o
 -11   6   3      51169.41      46660.67      3345.57 o
 -10   6   3      10933.98       7619.97       716.43 o
  -9   6   3     217809.44     222087.28     14716.03 o
  -8   6   3       4518.05       5440.11       579.98 o
  -7   6   3        943.06        470.38       360.84 o
  -6   6   3      10074.66      11332.65      1159.83 o
  -5   6   3      51261.18      35559.27      2634.75 o
  -4   6   3      28672.30      23468.80      1540.80 o
  -3   6   3     181736.06     190534.94     10300.43 o
  -2   6   3        579.06       1499.35       395.93 o
  -1   6   3      14603.07      18476.85      1290.97 o
   0   6   3      45686.72      44980.64      2865.96 o
   1   6   3     139727.00     122563.76      7590.23 o
   2   6   3      45936.04      50836.64      3191.79 o
   3   6   3     155300.72     158527.25      9766.56 o
   4   6   3     169060.77     155154.88      9511.09 o
   5   6   3      94607.56      81896.43      4469.49 o
   6   6   3     130931.41     117874.86      6410.83 o
   7   6   3     276960.03     288538.12     15186.22 o
   8   6   3      37109.63      27249.03      1582.07 o
   9   6   3       3591.55       2560.27       355.97 o
  10   6   3        836.16        930.97       407.27 o
  11   6   3       3682.66       3708.13       512.44 o
  12   6   3      90221.46      85890.79      5244.31 o
  13   6   3     122234.73     122833.78      7484.58 o
  14   6   3       3767.80       4026.65       963.32 o
  15   6   3       8518.21      10575.80       915.06 o
  16   6   3      33592.51      32336.14      2188.68 o
  17   6   3       6798.77       6816.36       754.86 o
  18   6   3      19516.23      18282.00      1425.48 o
  19   6   3       9935.48      10317.63      1095.75 o
  20   6   3      11060.55      11180.12      1057.80 o
  21   6   3     127141.97     115591.55      7212.76 o
  22   6   3      37958.25      37492.76      3047.78 o
  23   6   3       1972.15       1974.76       900.89 o
  24   6   3       8369.94       9513.41      1270.51 o
  25   6   3       7786.57      11755.05      1450.44 o
  26   6   3      18010.01      17349.52      2060.52 o
  27   6   3       1875.27       1081.61      1128.84 o
  28   6   3       4427.61       4104.31      1238.78 o
  29   6   3       2008.52       1534.26      1149.27 o
  30   6   3        728.17       1924.89      1215.01 o
  31   6   3       4103.09       3709.71      1391.48 o
  32   6   3       8150.38       6710.39      1514.36 o
 -36   7   3        540.26       1878.79      1671.25 o
 -34   7   3       2939.17       4280.43      1411.87 o
 -33   7   3       3323.83       4129.15      1583.86 o
 -32   7   3       7301.19       9790.30      1911.56 o
 -31   7   3       3178.52       2971.11      2315.71 o
 -30   7   3       1558.68       2526.31      1230.45 o
 -29   7   3        344.89       -896.12      1742.25 o
 -28   7   3       1768.69       1637.28      1088.51 o
 -27   7   3       6090.76       3403.61      1019.93 o
 -26   7   3      14041.74      16454.53      1727.62 o
 -25   7   3         16.01       -497.00      1023.41 o
 -24   7   3      45049.87      48139.36      9350.24 o
 -23   7   3       1769.15       4073.69       939.08 o
 -22   7   3     111456.66     105595.27      7546.21 o
 -21   7   3      20806.18      20935.00      1592.79 o
 -20   7   3      22940.11      21063.23      1560.11 o
 -19   7   3      17118.38      17105.72      1770.56 o
 -18   7   3      49642.72      44576.13      2834.74 o
 -17   7   3       1493.20        840.18       471.86 o
 -16   7   3      81387.16      76580.14      4807.29 o
 -15   7   3      15013.04      15873.98      1382.88 o
 -14   7   3     234452.97     213334.52     15149.56 o
 -13   7   3      11158.54       9145.37       856.03 o
 -12   7   3      77657.07      73243.92      5319.25 o
 -11   7   3      43468.87      45661.71      2492.85 o
 -10   7   3      65609.83      60493.27      3675.64 o
  -9   7   3      12850.26      10929.33       844.59 o
  -8   7   3      71644.87      68490.05      4116.44 o
  -7   7   3       9177.49       9125.68       939.45 o
  -6   7   3     257230.00     262218.62     18126.76 o
  -5   7   3      36215.02      32248.00      2025.38 o
  -4   7   3     231408.38     218768.23     11809.96 o
  -3   7   3      53360.38      48772.50      3082.22 o
  -2   7   3      37930.35      40688.55      2625.26 o
  -1   7   3      12365.49      12841.36       930.54 o
   0   7   3     100702.19      95685.30      5921.73 o
   1   7   3      43680.92      37553.13      2426.17 o
   2   7   3       4229.56       3974.95       488.16 o
   3   7   3      21803.17      21424.96      1477.72 o
   4   7   3      31689.56      34614.68      2269.55 o
   5   7   3      54259.68      52942.38      2908.43 o
   6   7   3     242370.33     242039.62     13055.79 o
   7   7   3      14516.29      17227.21      1045.93 o
   8   7   3     131596.97     118900.90      5813.59 o
   9   7   3      17766.25      17701.50      1714.44 o
  10   7   3      53778.86      52271.70      2820.32 o
  11   7   3      64213.29      66259.65      3219.10 o
  12   7   3     463744.50     430460.59     29406.04 o
  13   7   3      32147.35      33828.90      2203.91 o
  14   7   3      63836.49      63952.36      4011.15 o
  15   7   3      41605.13      41515.11      2623.60 o
  16   7   3      25159.16      20352.52      1482.96 o
  17   7   3      68254.12      71770.53      4543.60 o
  18   7   3      36155.08      34015.16      2298.45 o
  19   7   3       1715.63       3001.30       622.86 o
  20   7   3       7501.97       6751.03       831.59 o
  21   7   3      41510.28      40436.41      3195.60 o
  22   7   3      17533.16      17737.28      2719.26 o
  23   7   3      32179.75      31675.08      2647.75 o
  24   7   3       6070.94       5596.04      1061.53 o
  25   7   3       7506.15       7926.93      2239.14 o
  26   7   3        665.73       1332.43      1276.96 o
  27   7   3       8038.12       9412.94      2312.68 o
  28   7   3      12658.67      15888.22      2081.26 o
  29   7   3       3967.67       3368.47      1318.73 o
  30   7   3      36497.49      32145.76      6122.44 o
  31   7   3       1184.50       1217.92      1889.71 o
  32   7   3         73.85      -1818.71      1818.71 o
  34   7   3       4857.78       3997.88      2719.87 o
 -36   8   3        751.97       1492.76      1540.17 o
 -35   8   3       2782.54       1420.01      2282.94 o
 -34   8   3       1028.46       3079.15      1392.11 o
 -33   8   3       4471.91       5617.66      1824.17 o
 -32   8   3       8571.83      15161.38      3528.19 o
 -31   8   3       1095.69       2280.21      2239.25 o
 -30   8   3       6492.76       7446.29      1503.02 o
 -29   8   3      11086.08      11775.19      2304.79 o
 -28   8   3       4934.42       2556.53      1282.28 o
 -27   8   3      12004.44      14591.15      2504.58 o
 -26   8   3       6075.13       6839.27      1145.84 o
 -25   8   3      27445.85      29168.44      2532.20 o
 -24   8   3       4698.65       5955.35      1050.60 o
 -23   8   3       2066.65       3231.39       894.55 o
 -22   8   3      67395.75      57363.62      4397.77 o
 -21   8   3      24345.26      26306.96      1867.47 o
 -20   8   3      14738.79      15524.76      1667.34 o
 -19   8   3       8640.41       7103.02       823.72 o
 -18   8   3      11284.15      11345.87      2197.94 o
 -17   8   3       1280.83        116.41       480.57 o
 -16   8   3      12973.88      13500.34      1214.03 o
 -15   8   3       7591.73       8528.02       824.16 o
 -14   8   3       7536.12      10116.59       944.32 o
 -13   8   3      62648.04      63704.90      3391.84 o
 -12   8   3      22887.50      23208.37      1794.84 o
 -11   8   3      35788.21      38626.37      2441.29 o
 -10   8   3       5287.05       6551.88      1043.14 o
  -9   8   3      68469.95      64073.29      4611.56 o
  -8   8   3      31273.93      32125.83      2447.98 o
  -7   8   3     140434.38     146631.97     10212.88 o
  -6   8   3      34814.96      33692.89      1902.73 o
  -5   8   3      32564.45      26744.29      1768.38 o
  -4   8   3     146849.66     124715.00      7704.63 o
  -3   8   3     157966.75     139789.38      8604.58 o
  -2   8   3       5016.70       7334.37       649.87 o
  -1   8   3      27397.04      21665.10      1500.13 o
   0   8   3      53168.46      51095.88      3238.70 o
   1   8   3      70359.97      74270.94      4640.95 o
   2   8   3     123577.12     113852.14      7071.33 o
   3   8   3      80642.92      92281.70      5719.39 o
   4   8   3      87044.21      85263.34      5297.24 o
   5   8   3     173510.69     163364.08     10079.08 o
   6   8   3      20825.88      20464.05      1246.93 o
   7   8   3      58185.08      60170.64      3258.52 o
   8   8   3      10221.16      11879.30       884.20 o
   9   8   3      70134.88      65550.91      4078.03 o
  10   8   3      20199.36      21122.83      1128.15 o
  11   8   3        204.49        352.24       274.14 o
  12   8   3      10929.29      11446.57       776.38 o
  13   8   3      10391.05      11828.06       820.38 o
  14   8   3       1662.00       2333.58       465.02 o
  15   8   3      33575.49      29382.92      1961.74 o
  16   8   3      28156.97      24601.59      1776.11 o
  17   8   3      79542.65      78116.09      4887.54 o
  18   8   3      47958.18      50435.40      3280.22 o
  19   8   3     127949.90     135881.42      8356.94 o
  20   8   3       3780.56       3608.16       668.45 o
  21   8   3      21970.23      24921.15      3448.72 o
  22   8   3      18469.71      20728.24      1910.18 o
  23   8   3      14229.68      11829.99      1727.61 o
  24   8   3      11857.01      10967.33      1340.45 o
  25   8   3      12840.16      10629.03      1400.24 o
  26   8   3      17322.87      20874.16      3328.97 o
  27   8   3       4739.95       4831.47      1116.05 o
  28   8   3       3871.20       3708.00      1209.42 o
  29   8   3      20078.81      26434.10      4522.20 o
  30   8   3      16415.85      14722.48      4636.89 o
  31   8   3       2845.65       2140.94      1496.48 o
  32   8   3       3259.62       4540.96      1403.96 o
  33   8   3       6166.59       5654.97      2091.79 o
  34   8   3        497.73         28.98      1240.06 o
  35   8   3       2679.71       2840.03      1660.32 o
 -35   9   3       2447.84       5565.67      1693.09 o
 -34   9   3      15394.63      17719.87      2319.47 o
 -32   9   3       9438.22       8148.69      2566.95 o
 -31   9   3       3632.30       3768.50      1529.25 o
 -30   9   3       2969.85       1454.28      2632.49 o
 -29   9   3       2953.23       1638.48      1278.01 o
 -28   9   3       6598.14       6066.25      2157.33 o
 -27   9   3       1247.73       1013.66       992.13 o
 -26   9   3      19307.75      20834.96      2011.83 o
 -25   9   3       1825.52       2640.46       916.70 o
 -24   9   3      13537.18      15669.81      2143.49 o
 -23   9   3       7348.11       6778.48      1027.44 o
 -22   9   3      46293.25      36304.22      5197.11 o
 -21   9   3      46421.59      50663.70      3862.64 o
 -20   9   3      17473.23      19404.54      1678.66 o
 -19   9   3       8271.01       8230.68       898.38 o
 -18   9   3       2864.48       3510.25       580.47 o
 -17   9   3      67997.88      63963.57      5233.59 o
 -16   9   3      43943.01      48135.36      3509.29 o
 -15   9   3      15935.18      11895.24      1035.98 o
 -14   9   3      37143.30      34233.25      5035.59 o
 -13   9   3      15878.00      16810.78      2938.34 o
 -12   9   3      70195.06      74330.59      6281.88 o
 -11   9   3      21839.06      15934.05      2736.26 o
 -10   9   3      30304.09      28283.65      2255.02 o
  -9   9   3      33487.86      30658.71      2348.08 o
  -8   9   3      47395.51      46301.34      3409.71 o
  -7   9   3       9774.13      10693.79      1031.60 o
  -6   9   3      65188.34      66050.23      4050.81 o
  -5   9   3      29289.43      26490.57      1742.93 o
  -4   9   3     159438.44     147078.02      9113.81 o
  -3   9   3      10469.02      10763.40       860.43 o
  -2   9   3       2551.69       2806.31       476.28 o
  -1   9   3      13473.63      15478.50      1116.00 o
   0   9   3      73652.70      72386.65      4535.84 o
   1   9   3       7888.10       7653.57       685.68 o
   2   9   3      73880.77      66418.50      4186.08 o
   3   9   3      33504.51      25578.93      1737.59 o
   4   9   3      69344.05      64637.35      4051.59 o
   5   9   3      16723.11      17789.59      1243.44 o
   6   9   3      69363.84      61130.79      3825.15 o
   7   9   3      14351.07      15340.69       992.45 o
   8   9   3     240022.69     231109.00     12456.71 o
   9   9   3      19764.89      21067.43      1449.29 o
  10   9   3      16346.23      18816.11      1608.35 o
  11   9   3       6090.07       7516.19       710.44 o
  12   9   3       4308.93       4281.22       490.14 o
  13   9   3     101958.02     100497.74      7122.89 o
  14   9   3       8949.90      11755.25      1047.78 o
  15   9   3       1853.67        818.50       682.10 o
  16   9   3       2145.05       2720.24       602.17 o
  17   9   3      80381.34      78045.54      4915.61 o
  18   9   3      29508.80      26031.73      3066.54 o
  19   9   3       3506.51       3863.39       647.37 o
  20   9   3      41979.70      42183.27      2724.38 o
  21   9   3      55354.66      53115.67      4100.40 o
  22   9   3      19855.61      22850.67      3019.88 o
  23   9   3      44156.32      41356.21      3475.98 o
  24   9   3      26475.41      25007.99      2969.97 o
  25   9   3       5430.88       4188.13      1023.15 o
  26   9   3       3688.87       2151.87      1933.40 o
  27   9   3      20428.94      12386.74      2517.79 o
  28   9   3       1651.96       3298.80      2064.48 o
  29   9   3       1166.85       3145.88      1430.94 o
  30   9   3      20365.64      22035.56      4849.89 o
  31   9   3        564.13       1900.63      1485.55 o
  32   9   3       2419.76       3536.13      1311.22 o
  33   9   3         74.69        218.46      1441.86 o
  34   9   3         27.55       1365.24      1714.94 o
 -33  10   3       4342.75       2558.69      1633.02 o
 -32  10   3       1206.55       2184.64      1551.09 o
 -30  10   3       2593.58       2872.80      1343.55 o
 -29  10   3       1720.13       1905.37      1623.51 o
 -28  10   3      11049.46      12837.20      2162.79 o
 -27  10   3       2281.06       1722.55       971.41 o
 -26  10   3      17546.14      16546.87      1703.31 o
 -25  10   3       8656.17       6150.70      1316.24 o
 -24  10   3      16912.78      18316.12      2637.95 o
 -23  10   3      16908.24      14388.96      2676.18 o
 -22  10   3      58621.76      48514.78      8465.47 o
 -21  10   3      18130.96      17932.86      1610.79 o
 -20  10   3       7492.25       8686.08       938.59 o
 -19  10   3      80493.67      84999.52      6221.51 o
 -18  10   3      20848.03      20614.26      1721.05 o
 -17  10   3      21706.63      21726.74      2149.93 o
 -16  10   3      15502.48      12343.20      2566.95 o
 -15  10   3      41499.96      40677.93      5843.90 o
 -14  10   3       7300.20      10464.41      2446.79 o
 -13  10   3       5275.04       8148.69      2119.10 o
 -12  10   3       3366.45       3211.42      1594.78 o
 -11  10   3      12962.88      13369.97      2490.49 o
 -10  10   3      13619.20      11032.41      2086.33 o
  -9  10   3     144908.45     132703.83     11243.34 o
  -8  10   3      18368.11      18179.54      1846.79 o
  -7  10   3      12317.84      12751.97      1172.75 o
  -6  10   3      48813.20      45406.91      4822.44 o
  -5  10   3      30281.28      27257.10      1816.65 o
  -4  10   3      50643.83      46887.98      3006.55 o
  -3  10   3      12899.48      12969.24      1136.75 o
  -2  10   3      16680.94      12407.62       965.53 o
  -1  10   3      14639.45      15579.62      1150.42 o
   0  10   3      72828.91      65354.09      4107.07 o
   1  10   3      52254.64      51874.68      3309.62 o
   2  10   3      11868.39      10748.51       872.80 o
   3  10   3      56410.89      55891.07      3524.82 o
   4  10   3      13157.74      12681.46       989.39 o
   5  10   3       8529.56       9003.57       764.47 o
   6  10   3      37581.00      37797.38      2487.37 o
   7  10   3      20296.37      19109.97      2490.91 o
   8  10   3      22243.73      23241.20      1761.92 o
   9  10   3      17078.70      15289.95      1862.40 o
  10  10   3       2285.20       3069.41      1463.71 o
  11  10   3      39680.45      37007.74      5275.90 o
  12  10   3      36357.51      42818.87      5996.83 o
  13  10   3     138733.27     132006.64     16712.47 o
  14  10   3      28806.47      28894.35      2254.42 o
  15  10   3       2519.24       3139.07       485.63 o
  16  10   3      30191.79      32413.74      2453.39 o
  17  10   3      17071.04      19342.88      1617.92 o
  18  10   3      43965.59      42017.97      3159.02 o
  19  10   3      32531.22      30864.23      2483.77 o
  20  10   3      12647.39      11659.81      1044.26 o
  21  10   3      11674.40      12684.45      1355.55 o
  22  10   3       3407.24       2390.15       820.71 o
  23  10   3       5396.13       5628.27      1605.42 o
  24  10   3       4893.47       3691.50       953.35 o
  25  10   3       9534.04       8772.14      1410.46 o
  26  10   3       5061.31       4340.03      1124.39 o
  27  10   3        950.23       2186.76      1571.11 o
  28  10   3      15582.33      17214.94      2698.03 o
  29  10   3       1546.94       2630.09      1146.63 o
  30  10   3       5100.62       4494.45      1369.85 o
 -31  11   3       2428.04       2763.56      2239.25 o
 -29  11   3       5920.10       3309.72      2512.33 o
 -28  11   3      27869.73      23058.84      4270.96 o
 -27  11   3        264.12       1691.73       995.11 o
 -26  11   3      14513.18      18428.65      2572.41 o
 -25  11   3       4649.88       5823.30      1146.81 o
 -24  11   3      13193.30       8520.08      2556.02 o
 -23  11   3      25098.76      27602.88      3702.96 o
 -22  11   3      23914.20      23340.91      1962.24 o
 -21  11   3      31387.15      27497.09      2842.08 o
 -20  11   3       6379.69       7381.85       777.86 o
 -19  11   3        109.38       -928.47      1649.40 o
 -18  11   3        273.17       1769.56      1900.63 o
 -17  11   3     117972.16      93109.20     12135.65 o
 -16  11   3      29463.82      30726.91      4696.97 o
 -15  11   3      38964.03      43933.04      6248.06 o
 -14  11   3      20573.30      14997.53      2752.64 o
 -13  11   3      13231.80       9830.86      2162.79 o
 -12  11   3      25561.76      18722.33      3025.72 o
 -11  11   3      55488.99      55227.61      7394.99 o
 -10  11   3      11331.01       9918.25      2086.33 o
  -9  11   3      14117.11      15412.61      2708.95 o
  -8  11   3      90333.35     100777.27     12769.20 o
  -7  11   3      32698.50      33008.21      2509.12 o
  -6  11   3      14013.77      12980.29      2217.41 o
  -5  11   3      16142.01      15246.61      1285.24 o
  -4  11   3     123245.02     111628.81      8008.88 o
  -3  11   3      55723.25      53002.58      3393.81 o
  -2  11   3      24145.69      23791.46      1645.03 o
  -1  11   3       5142.12       6368.97       693.93 o
   0  11   3     108518.82     102048.96      6338.17 o
   1  11   3      57070.81      55246.31      3526.77 o
   2  11   3      21196.42      20504.10      1457.07 o
   3  11   3      20137.40      20169.93      1450.74 o
   4  11   3      25778.97      24128.71      1902.67 o
   5  11   3      62743.24      57867.93      4259.46 o
   6  11   3      26258.30      23673.17      1872.55 o
   7  11   3      18959.58      18330.39      1481.97 o
   8  11   3       8399.41       9336.72       850.31 o
   9  11   3       7920.27       5439.74      1682.17 o
  10  11   3      68563.16      56319.93      7515.15 o
  11  11   3       3844.66       4653.28      1758.63 o
  12  11   3      19496.93      12386.89      2435.87 o
  13  11   3       2835.61       4380.20      1867.86 o
  14  11   3      27150.82      22141.29      3560.96 o
  15  11   3       8792.60       5909.44      1966.17 o
  16  11   3      19746.69      22807.60      3757.57 o
  17  11   3       6187.86       7923.69       790.71 o
  18  11   3      21315.96      27860.80      2938.34 o
  19  11   3        591.69        731.32       488.90 o
  20  11   3       7451.98       7212.90       845.41 o
  21  11   3       4153.27       4787.16      1007.49 o
  22  11   3       3586.75       3617.61       946.71 o
  23  11   3      15823.84      14582.45      3167.72 o
  24  11   3       4040.49       4166.54       957.41 o
  25  11   3      13428.82      15707.54      3255.11 o
  26  11   3      16705.63      14217.93      2211.87 o
  27  11   3       7255.51       8488.57      1653.20 o
  28  11   3       7034.02       5832.98      2359.41 o
  29  11   3        800.50       1166.52      1579.81 o
  30  11   3       8829.57       7948.64      2556.02 o
 -30  12   3        812.16        764.62      2315.71 o
 -29  12   3       4030.15       4707.89      2435.87 o
 -28  12   3       3339.42         54.62      2053.56 o
 -27  12   3       4858.63       4456.66      2359.41 o
 -26  12   3        106.23        218.46      1966.17 o
 -25  12   3       8323.59       2654.33      2064.48 o
 -24  12   3       2246.28       1201.55      2086.33 o
 -23  12   3       2782.31       3769.15       842.88 o
 -22  12   3       7712.12       7601.44       801.09 o
 -20  12   3       1573.06       1496.48      1911.56 o
 -19  12   3       6762.34      11185.34      2829.10 o
 -18  12   3       2837.61       4500.35      1944.33 o
 -17  12   3       8540.67      11152.57      2708.95 o
 -16  12   3       3108.34       4063.42      1824.17 o
 -15  12   3      18183.15      12900.28      2599.72 o
 -14  12   3      17402.89      18165.25      3124.03 o
 -13  12   3      39672.35      41071.16      5854.83 o
 -12  12   3      32356.14      24872.08      3866.81 o
 -11  12   3      20154.92      23572.22      3790.34 o
 -10  12   3       2148.98       1485.55      1496.48 o
  -9  12   3      94298.11     107604.26     13653.98 o
  -8  12   3      64508.54      65986.94      8596.54 o
  -7  12   3       8851.32       7324.50       741.66 o
  -6  12   3      11254.74      11298.86      2075.40 o
  -5  12   3       2313.28       2506.62       717.09 o
  -4  12   3       9516.44      10768.98      1083.61 o
  -3  12   3      13598.13      11599.37      1085.78 o
  -2  12   3       2859.01       2973.56       615.90 o
  -1  12   3      21762.58      23833.85      1934.74 o
   0  12   3       1195.04        891.62       489.82 o
   1  12   3      44321.97      44910.37      3375.84 o
   2  12   3       3693.66       5792.26       884.97 o
   3  12   3       4967.70       5511.90       899.56 o
   4  12   3      21815.21      18697.78      1580.03 o
   5  12   3       9738.51       8364.71       874.21 o
   6  12   3       3149.19       3289.35       555.55 o
   7  12   3        966.32       1479.77       433.43 o
   8  12   3      55708.95      51738.23      3839.23 o
   9  12   3        125.89       -524.31      1365.40 o
  10  12   3       5789.45       5985.90      1824.17 o
  11  12   3       2230.02       2621.56      1562.01 o
  12  12   3      27059.85      29732.90      4478.50 o
  13  12   3      20910.25      17105.70      3036.64 o
  14  12   3      24392.44      25418.24      4107.12 o
  15  12   3       1705.16        688.16      1693.09 o
  16  12   3       5000.86       4074.35      1944.33 o
  17  12   3      20181.41      18645.87      3626.50 o
  18  12   3       8056.89      14571.52      3091.26 o
  19  12   3      35777.18      41959.12      5980.44 o
  20  12   3       2560.00       3025.72       819.24 o
  21  12   3       2912.45       3222.34      2370.33 o
  24  12   3       4409.16       5210.36      2359.41 o
  25  12   3       5825.96       6018.67      2435.87 o
  26  12   3        921.25         76.46      2086.33 o
  28  12   3       3774.85       2261.10      2556.02 o
  29  12   3       2139.29       -928.47      2293.87 o
 -27  13   3       5647.09       4270.96      2293.87 o
 -26  13   3       5268.03       5778.36      2381.25 o
 -25  13   3       4370.23       4448.32      1010.39 o
 -24  13   3        391.33       -349.54      2009.87 o
 -22  13   3      27672.40      23211.76      4030.65 o
 -21  13   3       3600.92       4369.27      2053.56 o
 -19  13   3      14842.49       9721.63      2566.95 o
 -18  13   3      12578.02      13643.05      3200.49 o
 -17  13   3      29737.71      27996.11      4467.58 o
 -16  13   3       3054.00       4118.04      1922.48 o
 -15  13   3       1435.71      -1125.09      1594.78 o
 -14  13   3      13395.81      12965.82      2741.72 o
 -13  13   3       1581.37        273.08      1594.78 o
 -12  13   3       5314.24       8334.39      2119.10 o
 -11  13   3        747.90       -611.70      1463.71 o
 -10  13   3       7694.27       8345.31      2108.17 o
  -9  13   3        247.03       2457.72      1474.63 o
  -8  13   3      29532.18      29361.51      4402.04 o
  -7  13   3      44601.16      41900.83      3183.62 o
  -6  13   3       3125.59       4387.02       838.54 o
  -5  13   3      25401.50      29129.23      2893.83 o
  -4  13   3      49902.70      45499.53      3342.61 o
  -3  13   3      31073.17      29369.98      2618.97 o
  -2  13   3      60687.04      67210.27      6059.06 o
  -1  13   3      40377.02      41275.74      3838.17 o
   0  13   3      19058.88      20281.97      2112.46 o
   1  13   3      18545.44      17046.00      1845.57 o
   2  13   3      11106.96      12315.46      2769.03 o
   3  13   3      46975.44      46448.80      4320.33 o
   4  13   3      36383.80      38493.16      2895.43 o
   5  13   3       3634.56       3229.93       618.37 o
   6  13   3       4532.52       6701.14       758.99 o
   7  13   3      17602.41      15251.54      1333.77 o
   8  13   3      47375.48      40923.98      3083.55 o
   9  13   3       4692.53       6411.91      1867.86 o
  10  13   3      64423.91      81508.78     10584.56 o
  11  13   3      11685.99      12266.73      2468.64 o
  12  13   3      17665.34      13610.28      2621.56 o
  13  13   3       1928.51       2075.40      1769.56 o
  14  13   3      48830.13      42032.40      6226.21 o
  15  13   3       5050.96       7941.15      2337.56 o
  16  13   3      31239.29      22097.60      3768.50 o
  17  13   3      17924.22      12703.66      2927.41 o
  20  13   3       5809.35       5985.90      2326.64 o
  21  13   3       7204.50       5516.21      2250.18 o
  22  13   3      11628.17      12823.81      2938.34 o
  23  13   3         36.83       -436.93      1933.40 o
 -23  14   3       4738.42       1649.40      1998.94 o
 -22  14   3       4231.45       4314.66      2162.79 o
 -20  14   3       3687.40       -262.16      1846.02 o
 -18  14   3      11367.97       8487.31      2435.87 o
 -17  14   3      10319.29      10759.33      2610.64 o
 -16  14   3       7311.99       5352.36      2151.87 o
 -15  14   3       7009.66       7766.38      2348.48 o
 -14  14   3      16562.75      16330.16      3189.57 o
 -13  14   3      86810.20      69613.44      9295.63 o
 -12  14   3      11503.42       5505.28      1900.63 o
 -11  14   3       1599.47       3637.42      1791.40 o
 -10  14   3       6979.70       3735.73      1867.86 o
  -9  14   3      77841.70      59367.49      7995.77 o
  -8  14   3      19147.35      14484.14      2741.72 o
  -7  14   3      20940.14      20000.54      1660.60 o
  -6  14   3        368.56        406.97       699.08 o
  -5  14   3      24877.34      25431.08      2558.16 o
  -4  14   3       5719.11       4993.38       983.51 o
  -3  14   3      15616.51      12255.66      2632.49 o
  -2  14   3       5876.67       7129.28      1430.94 o
  -1  14   3      14851.84      19565.03      5281.36 o
   0  14   3       6652.62       5507.96      1023.21 o
   1  14   3      42841.09      37439.48      3572.28 o
   2  14   3      23252.01      21104.27      2239.92 o
   3  14   3      11667.27      10717.29      1357.72 o
   4  14   3       2482.19       2525.69       847.73 o
   5  14   3       5463.38       3582.62       888.86 o
   6  14   3       1120.40        883.65       517.05 o
   7  14   3      28467.71      26703.84      2114.15 o
   8  14   3      35042.47      34250.80      2631.70 o
   9  14   3      16827.33      26434.10      4139.89 o
  10  14   3      20232.43      24915.77      4052.50 o
  11  14   3       7475.87       8738.54      2272.02 o
  12  14   3       7967.27      10049.33      2424.95 o
  13  14   3       2627.91       3593.73      1933.40 o
  14  14   3      15889.76      12441.50      2927.41 o
  15  14   3      25386.12      25221.62      4380.20 o
  16  14   3      21592.65      15871.38      3255.11 o
  17  14   3       3918.60       3276.95      1998.94 o
  20  14   3       9844.31       6586.68      2293.87 o
  21  14   3       1853.15        589.85      2064.48 o
  22  14   3       7773.34       4784.35      2239.25 o
  23  14   3        804.55        928.47      1988.02 o
  24  14   3      16562.33      11687.80      2872.80 o
 -21  15   3       1583.97       2916.49      2053.56 o
 -18  15   3       1231.91       3047.57      1998.94 o
 -15  15   3       1560.68       2577.87      1966.17 o
 -14  15   3      12664.61      10704.72      2698.03 o
 -12  15   3      22193.85      17739.25      3320.65 o
 -11  15   3       2337.23       3375.26      1780.48 o
 -10  15   3      55661.20      59334.72      7995.77 o
  -9  15   3      11905.20      11949.96      2566.95 o
  -8  15   3      26861.99      29446.47      2311.36 o
  -7  15   3       6332.57       7007.25      1038.19 o
  -6  15   3      16413.25      15124.66      1723.10 o
  -5  15   3      16625.38      15390.06      1797.83 o
  -4  15   3      10312.09      12668.79      1682.17 o
  -3  15   3       7432.17       8020.27      1220.65 o
  -2  15   3      19646.27      22529.29      2370.33 o
  -1  15   3      37398.57      33051.71      3752.11 o
   0  15   3       5265.32       4699.57       984.59 o
   1  15   3      32366.20      29868.54      2977.48 o
   2  15   3      16342.72      16779.86      1889.49 o
   3  15   3       8930.35       9714.63      2004.40 o
   4  15   3      21488.11      21902.25      2346.07 o
   5  15   3       8760.07      13071.28      3025.72 o
   6  15   3       1246.13       1847.23       955.78 o
   7  15   3      44956.47      41434.04      3904.95 o
   8  15   3      21258.32      20587.26      2175.51 o
   9  15   3       5897.93       6728.68      1944.33 o
  10  15   3       3902.21       3375.26      1813.25 o
  13  15   3       6571.67       4806.20      2119.10 o
  15  15   3      15136.09      12408.73      2719.87 o
  17  15   3       3835.29       4402.04      2042.64 o
  20  15   3       3836.31       2698.03      2053.56 o
  21  15   3       3336.27       -830.16      1944.33 o
 -13  16   3       1780.91        338.62      1714.94 o
 -12  16   3        273.23        458.77      1627.55 o
 -11  16   3        277.42       1114.16      1747.71 o
 -10  16   3       2433.56       1583.86      1660.32 o
  -9  16   3        807.00       1398.17      1649.40 o
  -8  16   3        824.88        447.85      1152.40 o
  -7  16   3      35423.58      33217.39      4314.66 o
  -6  16   3       7121.99       5746.57      1032.33 o
  -5  16   3      55651.36      56169.88      5159.24 o
  -4  16   3      10971.99       9902.15      2184.64 o
  -3  16   3       5848.93       6524.56      1184.62 o
  -2  16   3        782.84       2124.87       929.90 o
  -1  16   3      18507.89      18358.57      3096.72 o
   0  16   3       6905.85       7489.10      1224.07 o
   1  16   3      29804.32      27575.00      2802.61 o
   2  16   3       6025.50       4920.84      1062.22 o
   3  16   3       2123.37       1635.70      1409.09 o
   4  16   3      25702.55      26707.99      2731.41 o
   5  16   3      10404.31      10213.17      1758.63 o
   6  16   3        632.09       1596.44       955.78 o
   7  16   3      22251.34      21061.61      2217.00 o
   8  16   3      20564.62      20448.20      2763.56 o
   9  16   3      57996.93      68564.81      9066.24 o
  10  16   3       2491.73       3473.57      1955.25 o
  11  16   3        443.66      -1256.17      1562.01 o
  12  16   3       7819.35       6848.83      2130.02 o
  13  16   3       2884.71       4303.73      1911.56 o
  14  16   3       3054.94       2064.48      1955.25 o
  16  16   3       1619.60       1540.17      1889.71 o
 -11  17   3        400.33         98.31      1846.02 o
 -10  17   3       1481.35        742.78      1758.63 o
  -8  17   3      26330.31      26024.19      2637.18 o
  -7  17   3       6769.59       7239.39      1316.24 o
  -6  17   3       3282.60       3187.66       914.72 o
  -5  17   3       8954.29       7580.69      1518.32 o
  -4  17   3       9184.24      10356.96      1400.22 o
  -3  17   3       5536.13       8196.39      2266.56 o
  -2  17   3       4966.19       5297.74      1452.78 o
  -1  17   3      10579.09       9733.44      1413.47 o
   0  17   3       1737.39       1304.41       924.45 o
   1  17   3       8499.07       8913.32      1846.02 o
   2  17   3       3784.08       4161.38      1067.23 o
   3  17   3       9874.38       8401.96      1359.94 o
   4  17   3      28971.27      30989.07      4249.12 o
   5  17   3       1394.58        -76.46      1015.86 o
   6  17   3       2444.31       4041.58      1114.16 o
   7  17   3      10418.85      12856.58      1922.48 o
   8  17   3        326.99       1504.71       661.97 o
   9  17   3      14055.04      15226.91      2916.49 o
  10  17   3      13102.26      10136.71      2512.33 o
 -33 -10   4       2668.39       3058.49      2053.56 o
 -32 -10   4       3560.11       1824.17      1922.48 o
 -31 -10   4      16658.74      17695.55      3276.95 o
 -29 -10   4       2265.75        426.00      1867.86 o
 -28 -10   4      25453.25      24817.47      3702.96 o
  29 -10   4       2104.19       3910.50      2075.40 o
  30 -10   4       6771.70       8181.46      2414.02 o
  31 -10   4       5722.79       4522.20      2140.94 o
 -35  -9   4       4948.63       2676.18      1966.17 o
 -34  -9   4       2406.56        -10.92      1988.02 o
 -33  -9   4        561.12       2457.72      1900.63 o
 -32  -9   4       9418.36       4391.12      2064.48 o
 -30  -9   4       3177.93       3189.57      1977.10 o
 -29  -9   4       2805.16       3768.50      1911.56 o
 -28  -9   4       2800.51       4806.20      2151.87 o
 -27  -9   4      25063.28      26270.25      3877.73 o
 -26  -9   4      22720.15      16461.23      2763.56 o
 -25  -9   4       5554.35       5647.29      2020.79 o
 -24  -9   4      35832.87      32026.77      4347.43 o
 -23  -9   4      15667.94      15183.22      2577.87 o
 -22  -9   4      25154.92      31535.22      4216.35 o
 -21  -9   4      44580.16      56483.77      6848.83 o
 -20  -9   4      26755.17      27755.80      3724.80 o
 -19  -9   4       9035.16       8836.85      1856.94 o
 -18  -9   4      10271.05      12135.65      2151.87 o
 -17  -9   4     235258.44     272107.38     29874.90 o
 -16  -9   4      29976.12      28629.66      3768.50 o
 -15  -9   4      34686.62      38143.75      4686.04 o
 -14  -9   4      31489.78      28334.73      3659.27 o
 -13  -9   4        747.57       2293.87      1092.32 o
 -12  -9   4      34857.42      40393.05      3511.30 o
 -11  -9   4     151320.91     143639.00      9569.11 o
 -10  -9   4       2635.86       1502.59       726.74 o
  -9  -9   4     115482.18     127198.52     10144.27 o
   8  -9   4      17234.29      21136.36      2676.18 o
   9  -9   4     354219.03     360590.75     28440.75 o
  10  -9   4       6546.79       9090.57      1139.30 o
  11  -9   4      79952.91      78305.52      6388.58 o
  12  -9   4      11594.26      11982.73      1878.79 o
  13  -9   4     111093.75     127189.52     14134.60 o
  14  -9   4      53962.36      57062.70      6652.22 o
  15  -9   4      15033.19      17848.48      2556.02 o
  16  -9   4      20529.57      26008.09      3462.65 o
  17  -9   4      10064.43      10792.10      1933.40 o
  18  -9   4      11967.55      15576.46      2414.02 o
  19  -9   4     218685.20     195142.62     21606.05 o
  20  -9   4       7071.98       5472.51      1649.40 o
  21  -9   4      38574.70      43386.88      5450.67 o
  22  -9   4       5150.11       7537.00      1856.94 o
  23  -9   4      37103.02      41486.24      5461.59 o
  24  -9   4      19816.01      19246.65      3036.64 o
  25  -9   4        634.77       4074.35      1846.02 o
  26  -9   4       4069.77       1551.09      1791.40 o
  27  -9   4       9601.99       8662.08      2162.79 o
  28  -9   4      13570.30      12703.66      2774.49 o
  29  -9   4        651.77       1354.47      1780.48 o
  30  -9   4       5647.12       1605.71      1933.40 o
  31  -9   4       5465.66       5756.52      2282.94 o
  32  -9   4       1851.75       1769.56      1867.86 o
  33  -9   4      10427.92      12113.81      2665.26 o
 -36  -8   4       1597.80       2195.56      2031.71 o
 -34  -8   4       3709.26       4915.43      2195.56 o
 -33  -8   4       1330.98       2621.56      1998.94 o
 -32  -8   4       6678.28       5090.20      1933.40 o
 -31  -8   4       7888.13       8094.08      2184.64 o
 -30  -8   4       4754.67       2566.95      1802.32 o
 -29  -8   4        749.16       2359.41      1889.71 o
 -28  -8   4      26311.23      25101.47      3735.73 o
 -27  -8   4        557.34        884.78      1583.86 o
 -26  -8   4       6661.36       9798.09      2381.25 o
 -25  -8   4      21262.99      22097.60      3255.11 o
 -24  -8   4      47313.33      50989.41      6324.52 o
 -23  -8   4      12678.09       9066.24      2031.71 o
 -22  -8   4       9633.49      11456.13      1613.92 o
 -21  -8   4       7259.53       8885.07      1416.77 o
 -20  -8   4      20557.38      13941.30      2495.95 o
 -19  -8   4      39159.46      37324.82      3476.04 o
 -18  -8   4      69577.58      76994.45      6414.03 o
 -17  -8   4      43347.41      45922.32      7302.15 o
 -16  -8   4      82696.53      93425.57      6451.21 o
 -15  -8   4       9826.33       9794.67      1133.49 o
 -14  -8   4     146745.06     157254.78     10579.58 o
 -13  -8   4      83809.70      76462.34      5292.80 o
 -12  -8   4     108307.04     121391.95      8175.82 o
 -11  -8   4      50852.65      53817.10      3796.77 o
 -10  -8   4      26014.70      27170.24      2083.94 o
  -9  -8   4      47586.08      41609.74      3512.87 o
  -8  -8   4      11525.28      12031.60      1496.48 o
   8  -8   4     178993.30     172165.58     13651.95 o
   9  -8   4     107153.28     105754.29      8473.10 o
  10  -8   4        782.75        376.21       598.14 o
  11  -8   4       6364.39       7188.89       918.27 o
  12  -8   4     202358.97     205546.53     13768.38 o
  13  -8   4      13450.33      14773.67      2284.99 o
  14  -8   4      22479.40      22684.50      2226.35 o
  15  -8   4      12647.56      12748.50      1480.14 o
  16  -8   4      78456.00      82296.20      6774.57 o
  17  -8   4      16442.78      18993.15      2151.87 o
  18  -8   4      70292.88      84897.19      7024.30 o
  19  -8   4       3329.34       2320.05      1049.80 o
  20  -8   4      12481.33      11299.69      1575.43 o
  21  -8   4      31062.62      37979.90      4838.97 o
  22  -8   4        348.62       1015.86      1562.01 o
  23  -8   4       9135.35      11633.19      2239.25 o
  24  -8   4       4203.06       8607.47      1998.94 o
  25  -8   4       2027.34       1146.93      1572.94 o
  26  -8   4      19649.75      12179.35      2392.18 o
  27  -8   4       3930.87       1594.78      1583.86 o
  28  -8   4      14911.14      20764.97      3320.65 o
  29  -8   4       9171.72      12703.66      2512.33 o
  30  -8   4      21204.04      15445.38      2840.03 o
  33  -8   4       4705.72       1780.48      1758.63 o
 -37  -7   4       1063.92       2741.72      2042.64 o
 -36  -7   4       2659.16       3217.60      2474.10 o
 -35  -7   4       1095.27       -423.74      1407.49 o
 -33  -7   4       2842.69       1218.71      1304.37 o
 -32  -7   4       2395.59       2862.33      1491.01 o
 -31  -7   4      15861.78      20760.33      8099.54 o
 -30  -7   4       8337.08       5180.54      1698.55 o
 -29  -7   4       4078.38       3901.39      1616.63 o
 -28  -7   4      16070.60      17195.77      2796.33 o
 -27  -7   4      13522.68      11856.11      2435.87 o
 -26  -7   4      29551.31      31514.03      4030.65 o
 -25  -7   4       3513.49       3528.03      1818.71 o
 -24  -7   4      11882.32      10818.73      2069.94 o
 -23  -7   4      28734.97      31057.07      3839.50 o
 -22  -7   4      14456.91      14079.26      1760.23 o
 -21  -7   4       4418.87       5225.98      2217.85 o
 -20  -7   4       4373.03       4500.70      1029.77 o
 -19  -7   4      44995.09      44703.17      4339.51 o
 -18  -7   4       9218.56      11497.35      1273.83 o
 -17  -7   4      78548.27      82968.74      5755.43 o
 -16  -7   4       6010.65       9212.76      1130.35 o
 -15  -7   4       3087.35       1915.84       743.28 o
 -14  -7   4      17325.24      19123.03      1762.80 o
 -13  -7   4      35235.29      33873.00      2574.81 o
 -12  -7   4      32446.97      31096.21      2389.40 o
 -11  -7   4     598637.88     658286.62     51743.39 o
 -10  -7   4      50975.99      56473.70      3932.71 o
  -9  -7   4      60653.71      66986.84      4606.83 o
  -8  -7   4      17642.03      21126.54      1943.85 o
  -7  -7   4      13959.73      18348.61      1895.17 o
   7  -7   4        487.12        844.70       595.73 o
   8  -7   4      31446.48      30408.93      2259.11 o
   9  -7   4     618820.50     600287.94     39662.23 o
  10  -7   4       7787.87       8756.77      1330.22 o
  11  -7   4     304673.38     344745.50     22843.26 o
  12  -7   4      66898.24      71768.77      4968.40 o
  13  -7   4     680475.50     631461.00     41315.65 o
  14  -7   4      87378.70      82723.65      5697.67 o
  15  -7   4      28965.40      30848.78      2564.73 o
  16  -7   4      13692.66      13812.43      1333.24 o
  17  -7   4     209151.16     239058.73     15929.11 o
  18  -7   4       1886.27       1465.29      1503.95 o
  19  -7   4      13813.33      15291.11      2139.19 o
  20  -7   4      21669.24      20179.94      2152.44 o
  21  -7   4      50724.86      57420.37      6772.37 o
  22  -7   4       7897.38       6626.82      1312.01 o
  23  -7   4      15141.18      12670.52      1660.61 o
  24  -7   4       2438.93       2889.65      1172.61 o
  25  -7   4       2450.29       4229.32      1600.25 o
  26  -7   4        872.39        212.95      1158.12 o
  27  -7   4      16258.17      17211.38      3124.03 o
  28  -7   4      18064.32      16142.61      2012.87 o
  29  -7   4       5819.62       6592.95      1544.59 o
  30  -7   4       3612.03       5912.57      2097.25 o
  31  -7   4       8214.04       5667.40      1420.76 o
  32  -7   4        587.87        927.56      1319.76 o
  33  -7   4      12283.64      11403.80      2501.41 o
  34  -7   4       2067.35       1764.73      1421.43 o
  35  -7   4       2532.35        -98.31      1933.40 o
  36  -7   4        196.48        344.52      1427.35 o
 -38  -6   4       1778.74       3287.88      1988.02 o
 -36  -6   4       3919.08       2646.16      1440.48 o
 -35  -6   4       3326.16       3580.37      1421.57 o
 -34  -6   4       2427.55       1394.49      1392.60 o
 -33  -6   4       5714.44       8758.96      1650.09 o
 -32  -6   4       6183.10       5824.97      1502.35 o
 -31  -6   4      13103.08      14300.84      3435.34 o
 -30  -6   4      14721.44      15662.89      4407.50 o
 -29  -6   4        781.80        673.50      1231.94 o
 -28  -6   4       1459.48       2382.64      1260.73 o
 -27  -6   4       4777.20       2997.07      1222.20 o
 -26  -6   4      39700.67      44143.96      4418.43 o
 -25  -6   4      42578.02      48247.46      3705.66 o
 -24  -6   4      53078.80      56301.22      4173.03 o
 -23  -6   4       7866.29      10222.12      1240.98 o
 -22  -6   4      12660.39      11688.65      1339.60 o
 -21  -6   4      26540.77      29592.62      2347.42 o
 -20  -6   4      19780.04      25964.30      2178.00 o
 -19  -6   4        590.51       -539.92      1254.94 o
 -18  -6   4      61911.73      68825.57      4799.74 o
 -17  -6   4      14399.84      16497.84      1512.21 o
 -16  -6   4       6130.23       4182.42       826.45 o
 -15  -6   4       4860.91       5263.09       841.56 o
 -14  -6   4      55319.14      63296.77      4439.26 o
 -13  -6   4      88698.35      83384.99      5732.88 o
 -12  -6   4      10472.31      15185.51      1454.12 o
 -11  -6   4      41814.66      42809.69      3096.71 o
 -10  -6   4      87891.27     112288.75      7500.13 o
  -9  -6   4      10787.72      12901.48      1154.01 o
  -8  -6   4       9676.72      12735.50      1127.71 o
  -7  -6   4      77687.39      82298.63      5564.66 o
  -6  -6   4     129490.57     151854.08     16625.08 o
   6  -6   4     222618.03     240170.19     18885.96 o
   7  -6   4      40568.64      44280.73      3133.23 o
   9  -6   4      27384.90      32239.85      2735.51 o
  10  -6   4     175816.91     183786.27     12278.46 o
  11  -6   4      55533.70      52007.18      3676.27 o
  13  -6   4      18401.29      25446.95      2026.06 o
  14  -6   4      33392.44      30278.83      2574.56 o
  15  -6   4          5.17        590.71       673.64 o
  16  -6   4      99577.66      94905.09      6505.59 o
  17  -6   4       3766.84       4595.24       875.07 o
  18  -6   4     142629.02     151294.34     10214.69 o
  19  -6   4      12553.87       9268.20      1703.08 o
  20  -6   4      84724.60      90314.64      6249.46 o
  21  -6   4      17304.74      21218.99      1883.15 o
  22  -6   4      13333.99      13125.94      1451.19 o
  23  -6   4       2981.46       3659.94      1051.58 o
  24  -6   4      15409.28      14307.11      1894.39 o
  25  -6   4       8112.73       7162.45      2403.10 o
  26  -6   4       4475.86       5898.83      1336.34 o
  27  -6   4       2889.49       3453.74      3342.49 o
  28  -6   4       6550.21       7458.61      1546.74 o
  29  -6   4        354.91      -1071.36      1071.36 o
  30  -6   4        874.97        769.21      1244.13 o
  31  -6   4       7427.11       6902.96      2577.87 o
  32  -6   4       1455.54        600.77      1846.02 o
  33  -6   4       2887.71       1933.15      1311.35 o
  34  -6   4       1586.45       2075.40      1824.17 o
  35  -6   4        274.64      -1714.94      1824.17 o
  36  -6   4       2852.99       2245.90      1993.48 o
  37  -6   4       5356.79       1714.94      1889.71 o
 -39  -5   4        464.62        528.99      1378.56 o
 -38  -5   4        851.92        932.50      1365.10 o
 -37  -5   4      13415.89      17673.71      2982.03 o
 -36  -5   4       3859.91       2457.72      1802.32 o
 -35  -5   4       6678.50       5649.95      2069.94 o
 -34  -5   4       9742.21       7870.55      1573.29 o
 -33  -5   4      18496.12      20349.89      3266.03 o
 -32  -5   4       4408.40       7946.52      1556.36 o
 -31  -5   4        339.42        303.55      1211.98 o
 -30  -5   4       3120.89       2538.17      1102.13 o
 -29  -5   4      39465.35      40111.93      4860.41 o
 -28  -5   4      37562.23      38037.24      3263.97 o
 -27  -5   4      29174.74      32973.07      4637.84 o
 -26  -5   4      17864.24      21234.83      1971.64 o
 -25  -5   4      49823.82      55449.41      4306.55 o
 -24  -5   4      36006.13      27764.09      2782.95 o
 -23  -5   4      37513.44      37365.85      3816.14 o
 -22  -5   4       8869.79       8569.72      1126.57 o
 -21  -5   4      12750.64      14140.89      1411.90 o
 -20  -5   4      31194.09      26717.94      2124.08 o
 -19  -5   4       9439.16       8623.49      2400.75 o
 -18  -5   4      42201.60      41488.71      3100.35 o
 -17  -5   4     101647.77     114975.41      7783.02 o
 -16  -5   4       9085.92       7935.55       943.90 o
 -15  -5   4       5298.27       5806.11       845.45 o
 -14  -5   4      49652.89      41607.45      3037.89 o
 -13  -5   4      23390.24      21238.06      2096.54 o
 -12  -5   4      44627.68      45699.31      3274.38 o
 -11  -5   4     147033.80     147150.05      9707.03 o
 -10  -5   4      23971.81      27625.69      2106.89 o
  -9  -5   4      97196.23      87295.72      8439.05 o
  -8  -5   4      33924.77      35478.76      3069.01 o
  -7  -5   4     353170.56     383854.66     25405.27 o
  -6  -5   4     120342.83     145943.52      9732.81 o
   5  -5   4      10157.71      12180.79      1192.42 o
   6  -5   4      99972.63     107093.77      7140.55 o
   7  -5   4      90049.91     111653.69      7455.31 o
   8  -5   4     183353.97     180993.23     12066.12 o
   9  -5   4      26161.94      31501.55      2362.30 o
  10  -5   4       2680.04       4988.83      1152.71 o
  11  -5   4      26322.63      27250.44      3531.69 o
  12  -5   4      10683.01      15376.33      3855.95 o
  13  -5   4      78233.10      87259.18      5979.45 o
  14  -5   4      73788.59      79070.38      7033.26 o
  15  -5   4     436381.44     477987.81     31724.48 o
  16  -5   4     140382.97     140916.08      9469.71 o
  17  -5   4      21589.24      24033.86      2106.71 o
  18  -5   4       1883.09       2775.11       815.81 o
  19  -5   4     214221.61     214775.45     14267.77 o
  20  -5   4      19913.31      21572.81      1846.71 o
  21  -5   4       3321.33       4362.87       916.05 o
  22  -5   4      14939.29      19221.87      1752.45 o
  23  -5   4       3023.48       5719.67      1422.80 o
  24  -5   4        140.21       1109.82      1139.53 o
  25  -5   4      99461.34      73743.23     13566.59 o
  26  -5   4       6891.15       5843.48      1110.83 o
  27  -5   4      14383.88      15799.68      3193.65 o
  28  -5   4       3376.10       5009.99      1651.21 o
  29  -5   4      14022.99      13314.74      1790.05 o
  30  -5   4       2216.21       1404.68      1255.06 o
  31  -5   4       9303.44       7635.30      1955.25 o
  32  -5   4       3474.67       2370.33      1824.17 o
  33  -5   4      35579.03      35982.62      8869.62 o
  34  -5   4         50.25       -742.78      1693.09 o
  35  -5   4       4717.11       6280.83      2184.64 o
  36  -5   4       2939.30       4528.63      1519.48 o
  37  -5   4       3565.84       3134.95      2140.94 o
  38  -5   4       4057.78       3232.18      1605.71 o
 -39  -4   4       2215.86        825.53      1427.91 o
 -38  -4   4      20387.58      21748.05      3397.11 o
 -37  -4   4        257.56       -152.92      1856.94 o
 -36  -4   4       8661.94       8989.78      2239.25 o
 -35  -4   4       4802.59       3164.28      1725.86 o
 -34  -4   4        676.21      -1666.86      2747.18 o
 -33  -4   4       8577.09      14907.44      5035.59 o
 -32  -4   4       9063.07      11046.34      1518.81 o
 -31  -4   4      10870.81      11634.88      1411.41 o
 -30  -4   4        851.36       1962.01      1016.62 o
 -29  -4   4       1635.81        702.98       977.78 o
 -28  -4   4      15624.22      16509.12      2367.66 o
 -27  -4   4      14418.02      16534.23      1637.47 o
 -26  -4   4      31801.10      39733.28      4975.50 o
 -25  -4   4      51179.49      55879.35      4094.47 o
 -24  -4   4      95078.73      94092.01      9248.09 o
 -23  -4   4        153.50       1040.10       791.58 o
 -22  -4   4      64502.86      70826.28      5674.55 o
 -21  -4   4      21765.16      34885.27      4587.74 o
 -20  -4   4      17865.34      20049.22      2650.50 o
 -19  -4   4       2668.72       1572.57       775.97 o
 -18  -4   4      64674.17      61458.21      4337.82 o
 -17  -4   4      14504.52      11202.30      1120.78 o
 -16  -4   4      89117.35      87563.16      5976.38 o
 -15  -4   4      13552.04      13233.93      1249.59 o
 -14  -4   4     117130.91     120921.33      8122.58 o
 -13  -4   4      67595.53      72575.62      4963.96 o
 -12  -4   4       3908.70       3340.63       691.03 o
 -11  -4   4      34978.78      39757.55      2988.47 o
 -10  -4   4     259833.12     286934.91     19084.38 o
  -9  -4   4      74450.54      78397.71      5491.18 o
  -7  -4   4     123730.44     109964.20      7301.71 o
  -6  -4   4      24596.25      31342.30      2288.45 o
  -5  -4   4      52229.01      49381.31      3414.48 o
  -4  -4   4     126922.34     146097.55     16767.08 o
   5  -4   4      20697.92      20056.90      1576.84 o
   6  -4   4      49140.69      53891.36      3727.16 o
   7  -4   4      66951.17      69979.27      4761.10 o
   8  -4   4        315.31        733.62       983.92 o
   9  -4   4     151614.66     134243.78     11306.83 o
  10  -4   4     633193.00     613653.25     51097.97 o
  11  -4   4      20979.06      24694.93      2276.02 o
  12  -4   4      57909.49      74804.54      5106.88 o
  13  -4   4       8395.79       7261.98       894.32 o
  14  -4   4      66408.48      69099.77      5157.03 o
  15  -4   4      39831.72      45656.81      5435.51 o
  16  -4   4      29568.03      33132.15      2559.60 o
  17  -4   4      48939.64      56231.55      6194.30 o
  18  -4   4     121655.79     119826.22      8102.12 o
  19  -4   4      64127.23      65899.32      5550.82 o
  20  -4   4      22458.19      21907.03      3222.27 o
  21  -4   4      12387.28      14702.26      1591.19 o
  22  -4   4      60141.44      52956.54      3844.02 o
  23  -4   4        469.99        675.69       799.64 o
  24  -4   4      53564.22      60406.42      4356.84 o
  25  -4   4      23489.49      24171.07      2067.90 o
  26  -4   4       5024.06       7650.18      2282.76 o
  27  -4   4       1587.08       3936.92      1023.63 o
  28  -4   4      29621.21      33494.09      3669.69 o
  29  -4   4      12698.04      11222.50      2791.92 o
  30  -4   4       9041.35      12934.27      1871.46 o
  31  -4   4       1005.31       1656.67      1245.87 o
  32  -4   4        858.81       2755.74      1104.53 o
  33  -4   4       2480.54       2890.32      1878.79 o
  34  -4   4       5593.53       6712.18      1454.70 o
  35  -4   4       3056.49       3386.19      1802.32 o
  36  -4   4       1626.13        936.08      1285.59 o
  37  -4   4       2631.39       1256.17      1922.48 o
  38  -4   4        861.40       1042.56      1998.94 o
 -39  -3   4       9113.44      10715.64      2304.79 o
 -38  -3   4       3287.80       1414.88      1201.70 o
 -37  -3   4       1884.16       1675.39      1341.56 o
 -36  -3   4       5497.16       8892.24      1738.61 o
 -35  -3   4      29945.60      33885.41      6482.91 o
 -34  -3   4       1154.65       4313.66      1411.13 o
 -33  -3   4        719.74        997.25      1015.17 o
 -32  -3   4      11672.79      11460.91      2830.09 o
 -31  -3   4      26552.69      27205.10      2334.39 o
 -30  -3   4       6517.80       8555.31      1240.76 o
 -29  -3   4      17241.57      22047.92      2026.56 o
 -28  -3   4      14479.69      16969.97      2130.69 o
 -27  -3   4        143.82       1230.22       856.25 o
 -26  -3   4      18866.63      15240.50      2799.24 o
 -25  -3   4      38766.40      39719.50      3042.01 o
 -24  -3   4        686.63       2077.74       981.48 o
 -23  -3   4      13937.65      13145.85      1450.84 o
 -22  -3   4       5256.95       6718.50      1315.81 o
 -21  -3   4       8693.56      14860.71      3914.64 o
 -20  -3   4      44949.12      51951.64      3741.63 o
 -19  -3   4      56111.82      65127.13      4566.80 o
 -18  -3   4      97497.88      87934.25      6450.04 o
 -17  -3   4      35518.70      32130.66      2412.86 o
 -16  -3   4     115808.17      95078.73      6444.52 o
 -15  -3   4     155334.22     167180.11     11123.77 o
 -14  -3   4      34824.29      36547.06      2700.11 o
 -13  -3   4     105063.79     117753.68      7845.11 o
 -12  -3   4      31179.15      34073.52      2836.26 o
 -11  -3   4      48825.85      30981.63      2284.33 o
 -10  -3   4       1153.50        827.78       614.78 o
  -9  -3   4      86394.50      84502.38      7095.50 o
  -8  -3   4      88517.81      84707.80      6756.68 o
  -6  -3   4     131593.72     140202.58      9300.31 o
  -5  -3   4     380884.81     294740.19     36330.50 o
  -4  -3   4      20814.82      20835.81      1562.00 o
   4  -3   4       1293.58        391.65       469.69 o
   5  -3   4     323723.22     523105.75     41030.19 o
   6  -3   4       6310.17       5453.81       740.23 o
   7  -3   4     276497.38     371084.44     24340.87 o
   8  -3   4     332982.91     357148.94     28133.12 o
   9  -3   4     263322.69     309575.00     20458.65 o
  10  -3   4      15467.02      14999.60      1571.01 o
  11  -3   4       8545.30      10234.24      1469.92 o
  12  -3   4      95521.05      91926.27      6249.69 o
  13  -3   4       4313.28       2847.90       721.33 o
  14  -3   4      22082.98      25209.94      2924.59 o
  15  -3   4     131384.22     140331.28      9419.53 o
  16  -3   4      37315.52      36347.64      2748.32 o
  17  -3   4     138757.12     148078.78      9945.73 o
  18  -3   4     134107.56     145874.23      9751.62 o
  19  -3   4     137577.97     143562.84     11491.29 o
  20  -3   4      14931.13      13799.26      2280.34 o
  21  -3   4       1855.77       2164.91       687.41 o
  22  -3   4       2354.93       2760.53       821.99 o
  23  -3   4      24100.38      22865.91      2444.18 o
  24  -3   4       1331.50       1953.90       850.44 o
  25  -3   4      49455.19      42255.38      3226.93 o
  26  -3   4      15500.06      13371.57      1422.90 o
  27  -3   4      30591.78      35722.96      3987.10 o
  28  -3   4       2562.82       5498.30      1072.53 o
  29  -3   4       3196.34       2141.46       995.48 o
  30  -3   4      16728.70      15555.43      1621.60 o
  31  -3   4      28322.70      30942.77      5019.89 o
  32  -3   4       4664.14       2597.85      1025.34 o
  33  -3   4      11281.73      12586.80      1887.97 o
  34  -3   4       8646.13       7994.85      1482.76 o
  35  -3   4        137.68       3331.57      1791.40 o
  36  -3   4       1541.66       2016.92      1308.36 o
  37  -3   4      11457.31       4183.58      1835.09 o
  38  -3   4       3940.90       2284.39      1370.97 o
  39  -3   4        386.69       -360.46      1813.25 o
 -40  -2   4       5443.22       5271.74      1563.86 o
 -39  -2   4       2393.34       3092.35      1292.71 o
 -38  -2   4      42003.91      34800.30      3363.78 o
 -37  -2   4       1057.87      -1381.05      1381.05 o
 -36  -2   4      11554.63      10394.02      1687.43 o
 -35  -2   4      14085.17      17288.03      3016.66 o
 -34  -2   4        787.76        779.69      1834.73 o
 -33  -2   4       1242.18       1200.84      1027.24 o
 -32  -2   4      44112.43      50234.95      5290.66 o
 -31  -2   4       5233.65       8682.85      1248.10 o
 -30  -2   4      74068.74      82264.39      5738.62 o
 -29  -2   4       2042.63       2695.82       898.72 o
 -28  -2   4      21883.52      26003.82      2305.85 o
 -27  -2   4      11706.20      12203.21      1333.50 o
 -26  -2   4       4845.70       2603.90       817.46 o
 -25  -2   4       8190.87       6748.93      2545.92 o
 -24  -2   4      17820.27      16164.58      1248.95 o
 -23  -2   4       5287.49       3784.26       620.92 o
 -22  -2   4      41351.16      39882.83      2254.99 o
 -21  -2   4      21288.44      22422.66      1386.69 o
 -20  -2   4      36796.73      38511.46      2147.87 o
 -19  -2   4      17052.86      16550.50      1120.53 o
 -18  -2   4      22122.82      23550.03      1423.87 o
 -17  -2   4       9138.07       8633.15       812.89 o
 -16  -2   4     308528.47     305348.25     24084.88 o
 -15  -2   4      72424.43      64160.35      4436.36 o
 -14  -2   4      38142.28      29493.63      2286.03 o
 -13  -2   4      51728.78      47913.95      3410.13 o
 -12  -2   4     193767.17     187781.30     13828.07 o
 -11  -2   4      72248.06      70922.12      6667.77 o
 -10  -2   4     154909.84     144219.39     11441.85 o
  -9  -2   4      29945.14      39929.64      3098.54 o
  -7  -2   4     176788.72     191575.38     12739.09 o
  -6  -2   4      39025.25      51228.14      3550.29 o
  -5  -2   4       4382.65       9148.44      1044.07 o
  -4  -2   4      36679.34      17326.55      1323.28 o
  -3  -2   4      22179.79      22076.17      1577.64 o
   1  -2   4      66717.69      91197.64     11283.65 o
   2  -2   4     160459.84     244436.16     20447.61 o
   3  -2   4      50673.14      40033.79      2749.51 o
   4  -2   4      62861.97      91697.59      6129.73 o
   5  -2   4      12312.56      10888.48       923.88 o
   6  -2   4     196117.23     172306.67     11447.57 o
   7  -2   4      70590.45      65407.28      4476.87 o
   8  -2   4      60955.22      70785.88      4836.28 o
   9  -2   4     189958.22     200207.97     13307.48 o
  10  -2   4     323976.34     340220.94     22596.66 o
  11  -2   4      18873.87      22507.51      1744.68 o
  12  -2   4       3361.32       3711.98       714.97 o
  13  -2   4      87765.88      84361.85      5712.87 o
  14  -2   4      17738.79      20572.40      2088.97 o
  15  -2   4     102702.64     100978.36      5163.75 o
  16  -2   4     347242.75     375858.91     21475.04 o
  17  -2   4      27796.36      29683.43      2055.10 o
  18  -2   4      37234.10      31320.72      1792.04 o
  19  -2   4      56698.00      61683.55      3265.61 o
  20  -2   4     164936.84     159107.00      7514.72 o
  21  -2   4      11672.26      12204.28      1025.14 o
  22  -2   4      31870.18      32532.61      1755.40 o
  23  -2   4      17747.30      20048.75      3583.45 o
  24  -2   4     188456.61     188969.44     12715.69 o
  25  -2   4      24222.82      26738.57      2191.65 o
  26  -2   4      13338.80      16446.83      2755.66 o
  27  -2   4       6156.23       7702.45      2268.62 o
  28  -2   4      46945.18      50608.42      5419.88 o
  29  -2   4       5956.01       7510.95      2042.66 o
  30  -2   4      21666.59      23864.48      2099.93 o
  31  -2   4      16679.94      13391.34      1498.40 o
  32  -2   4       4382.08       2661.52      1008.16 o
  33  -2   4       4702.25       2519.38      1061.62 o
  34  -2   4      10614.03      12708.69      2282.30 o
  35  -2   4       4323.11       4170.20      1966.17 o
  36  -2   4        224.67        799.04      1071.17 o
  37  -2   4        672.03        801.95      1441.70 o
  38  -2   4        305.66        578.93      1660.32 o
  39  -2   4       3545.32       2355.71      1360.82 o
 -40  -1   4        223.99      -1205.40      1222.37 o
 -39  -1   4       4574.21       2983.19      1113.72 o
 -38  -1   4       4057.19       4219.36      1304.37 o
 -37  -1   4      18563.17      19938.38      2104.31 o
 -36  -1   4       4645.58       5835.88      4068.89 o
 -35  -1   4       2393.15        986.78      1263.27 o
 -34  -1   4       2501.77       1718.65       991.70 o
 -33  -1   4      15297.02      19369.71      3270.45 o
 -32  -1   4       2629.89       2935.12      1094.97 o
 -31  -1   4        526.28        916.69       887.04 o
 -30  -1   4       2787.17       3004.58       904.65 o
 -29  -1   4      28446.90      33938.38      3589.01 o
 -28  -1   4       1575.25       2426.06       855.32 o
 -27  -1   4      10917.94      10567.96      1178.60 o
 -26  -1   4      10028.41      13182.85      1508.39 o
 -25  -1   4      15450.22      18784.64      1782.23 o
 -24  -1   4       5225.72       4704.12       775.92 o
 -23  -1   4       5125.96       2606.76       539.18 o
 -22  -1   4      13864.54      12555.70       869.63 o
 -21  -1   4      53313.90      54099.69      2701.62 o
 -20  -1   4        917.86        982.27       581.31 o
 -19  -1   4      33034.11      37106.36      2096.48 o
 -18  -1   4     226215.02     238785.44     11245.02 o
 -17  -1   4      43543.39      30570.23      2090.78 o
 -16  -1   4      89902.78      86743.80      4140.73 o
 -15  -1   4      28307.08      33620.77      1746.88 o
 -14  -1   4      26896.41      26105.23      1396.12 o
 -13  -1   4      39635.26      35253.32      1805.76 o
 -12  -1   4      36517.46      36066.36      1837.82 o
 -11  -1   4     218587.59     220819.92     10295.24 o
 -10  -1   4       7251.87       8555.61       604.50 o
  -9  -1   4      57397.27      53406.57      3179.04 o
  -8  -1   4      46508.01      53853.88      3702.12 o
  -7  -1   4     340437.41     390266.91     45227.43 o
  -6  -1   4      61312.54      68734.13      4612.12 o
  -4  -1   4       8484.88       3080.45       403.23 o
  -3  -1   4       4321.18       3773.78       768.57 o
   2  -1   4      27224.86      12482.70       928.23 o
   3  -1   4     132064.28      20561.98      1512.74 o
   4  -1   4      54060.40      36319.88      2513.18 o
   6  -1   4      21496.97      15201.86       836.15 o
   8  -1   4     118156.62     110378.86      5215.47 o
   9  -1   4     142697.17     110063.36      5357.42 o
  10  -1   4       1839.01       4081.46       478.16 o
  11  -1   4     186023.81     180405.72      8463.05 o
  12  -1   4      30326.87      30244.23      1594.67 o
  13  -1   4      10656.00      15359.70      1042.95 o
  14  -1   4      18931.74      15738.14       927.65 o
  15  -1   4     111210.81     122102.42      5784.19 o
  16  -1   4       7447.39       7596.67       778.34 o
  17  -1   4      56376.88      58008.82      2848.45 o
  18  -1   4     138620.27     132557.11      6308.12 o
  19  -1   4     161321.12     156837.61      7431.21 o
  20  -1   4      28289.93      27645.81      1572.97 o
  21  -1   4      61921.29      61949.12      3082.42 o
  22  -1   4       2866.00       2374.64       543.09 o
  23  -1   4      31567.10      33917.26      2888.01 o
  24  -1   4       6410.98       5160.81      1100.48 o
  25  -1   4       3282.01       5123.82       917.11 o
  26  -1   4      10567.32      13284.18      1352.66 o
  27  -1   4      10891.03      12829.23      1363.37 o
  28  -1   4      15326.70      20314.65      2898.44 o
  29  -1   4      16512.23      16664.16      2766.23 o
  30  -1   4       5972.37       3852.29       999.40 o
  31  -1   4      30651.56      31664.18      2659.08 o
  32  -1   4       5334.34       3823.24      1413.50 o
  33  -1   4       3458.77       5738.97      1144.46 o
  34  -1   4       1915.21       2234.36      2708.95 o
  35  -1   4        209.64       1509.37      1447.32 o
  36  -1   4        384.02        279.90       972.40 o
  37  -1   4       2969.53       2510.36      1474.79 o
  38  -1   4       1228.51        526.56      1270.24 o
  39  -1   4        906.05       -589.85      1021.92 o
 -40   0   4       7821.52       3802.32      1392.62 o
 -39   0   4       5337.09       5832.79      1164.74 o
 -38   0   4       1303.88       -805.18      1044.43 o
 -37   0   4       1134.52       1702.02      1204.34 o
 -36   0   4      33865.02      35765.13      3300.19 o
 -35   0   4      13899.36      13981.42      4026.64 o
 -34   0   4      18500.20      18839.04      1780.57 o
 -33   0   4         21.25       -125.83       861.68 o
 -32   0   4      21300.86      22642.90      2299.34 o
 -31   0   4      40769.17      37162.09      2869.30 o
 -30   0   4        735.05       1148.74       840.75 o
 -29   0   4       5051.34       8353.54      1099.19 o
 -28   0   4      10319.95      10125.07      1202.18 o
 -27   0   4      17204.11      19711.90      1427.38 o
 -26   0   4      54439.42      55725.30      3392.08 o
 -25   0   4         73.67       -256.77       532.68 o
 -24   0   4      18672.32      20811.65      1219.37 o
 -23   0   4       1669.00       1896.54       540.40 o
 -22   0   4      15484.60      18738.88      1194.38 o
 -21   0   4      21007.30      20480.07      1167.46 o
 -20   0   4        509.99        613.70       453.96 o
 -19   0   4      17815.55      16631.99      1086.14 o
 -18   0   4        349.84        548.23       436.38 o
 -17   0   4      16289.18      17280.57      1017.30 o
 -16   0   4       1200.97        833.64       427.76 o
 -15   0   4     228969.25     251620.42     11850.34 o
 -14   0   4      62767.16      53509.33      3641.46 o
 -13   0   4      73835.47      73852.58      3532.67 o
 -12   0   4      67476.06      89627.80      4243.77 o
 -11   0   4       5769.33       7227.32       580.33 o
 -10   0   4      90594.23      48817.89      2398.13 o
  -9   0   4      45926.43      36624.16      1828.77 o
  -8   0   4     651620.06     410798.97     50628.95 o
  -7   0   4       9057.96       7333.80       809.11 o
  -5   0   4      13008.71       6318.66       457.56 o
  -3   0   4       2657.73       4253.47       303.34 o
   3   0   4      31551.74       8576.45       593.30 o
   5   0   4       3596.18      24835.04      1264.06 o
   6   0   4      48484.70     163717.12      7662.00 o
   7   0   4      39403.48      82999.62      4268.66 o
   8   0   4     583371.81     539878.25     66369.24 o
   9   0   4     243578.61     216856.70     11020.75 o
  10   0   4      57413.02      80458.49      4186.50 o
  11   0   4      19024.59      14352.00      1393.04 o
  13   0   4     126734.36     121552.09      5752.78 o
  14   0   4      84069.66     114494.12      5455.99 o
  15   0   4      71924.49      73174.86      3524.82 o
  16   0   4      78388.70      75822.20      3957.91 o
  17   0   4      27955.49      25939.04      1423.13 o
  18   0   4       4342.37       5592.27       582.62 o
  19   0   4      21612.74      29922.79      1610.04 o
  20   0   4      12614.56      14065.06      1247.52 o
  21   0   4       1070.89        359.19       481.14 o
  22   0   4         96.67       -482.24       482.24 o
  23   0   4       1834.25       1178.74       526.56 o
  24   0   4       5894.64       5206.08       695.00 o
  25   0   4      33649.15      34937.96      3996.79 o
  26   0   4       9321.27      11202.05      1062.48 o
  27   0   4       4704.03       6071.84      1009.04 o
  28   0   4        349.96       1471.55       781.74 o
  29   0   4        686.21        536.37       774.93 o
  30   0   4      72600.82      70118.89      4941.01 o
  31   0   4       8355.45       8010.87      1133.11 o
  32   0   4       2939.38       2990.22       942.86 o
  33   0   4       4011.95       2559.25      1004.86 o
  34   0   4      67489.50      70791.24      5939.03 o
  35   0   4       2874.02       2100.99       947.17 o
  36   0   4       2273.50        -18.51       901.51 o
  37   0   4        912.02        777.60       961.66 o
  38   0   4       6285.84       9054.30      1314.44 o
  39   0   4        174.58        330.89       964.43 o
 -40   1   4        203.24       -800.84      1316.30 o
 -39   1   4       4438.68       3314.16      1054.75 o
 -38   1   4       4087.98       3363.28       933.02 o
 -37   1   4      18742.75      16525.66      1796.34 o
 -36   1   4       4550.69       6852.09      1068.50 o
 -35   1   4       2479.46       3905.09       926.68 o
 -34   1   4       2539.32        549.57       814.16 o
 -33   1   4      15503.74      18487.71      1811.19 o
 -32   1   4       2821.69       3482.89       864.42 o
 -31   1   4        461.91       -351.61       725.68 o
 -30   1   4       2820.61       4030.50      1341.41 o
 -29   1   4      28349.21      30462.78      3973.10 o
 -28   1   4       1591.28       2732.92       676.29 o
 -27   1   4      10499.40      11712.12      1254.99 o
 -26   1   4       9921.51      11873.77      1323.92 o
 -25   1   4      16354.66      20270.02      1268.96 o
 -24   1   4       5361.02       4280.83       562.66 o
 -23   1   4       5159.86       5153.42       468.96 o
 -22   1   4      13791.13      14053.68       977.96 o
 -21   1   4      54023.61      58671.92      2473.30 o
 -20   1   4        959.51        570.99       354.38 o
 -19   1   4      32388.76      33186.95      1383.53 o
 -18   1   4     224810.12     239100.98      9141.75 o
 -17   1   4      42895.46      31473.70      1338.81 o
 -16   1   4      91393.25      86979.20      3380.12 o
 -15   1   4      27776.73      31774.36      1351.20 o
 -14   1   4      26640.79      25754.40      1114.13 o
 -13   1   4      41414.13      35379.60      1463.71 o
 -12   1   4      36076.74      34432.25      1416.22 o
 -11   1   4     218701.02     210745.66      9241.02 o
 -10   1   4       7102.29       6794.12       411.51 o
  -9   1   4      64320.59      61778.36      2747.82 o
  -8   1   4      45750.84      49888.13      2280.35 o
  -6   1   4      61090.36      60161.49      2910.51 o
  -4   1   4       8680.85       3612.28       428.38 o
  -3   1   4       4041.06       5420.53       506.47 o
  -2   1   4      19843.07      12692.46       859.35 o
  -1   1   4     108486.68      26674.09      1475.95 o
   0   1   4       7930.83      14937.67       889.35 o
   1   1   4     320808.72     166938.98     20546.50 o
   2   1   4      27336.50      11496.04       707.90 o
   3   1   4     132776.02      17630.15       926.50 o
   4   1   4      55142.87      33736.52      1634.97 o
   5   1   4     212618.50     442574.53     50312.18 o
   6   1   4      22206.08      15474.84      1210.59 o
   8   1   4     116030.97     103050.34      3967.75 o
   9   1   4     140373.16     115970.05      4397.81 o
  10   1   4       1809.24       4161.74       431.68 o
  11   1   4     186226.86     175856.94      7084.94 o
  12   1   4      30060.80      30418.79      1363.18 o
  13   1   4      10387.00      14593.32       892.53 o
  14   1   4      18382.82      16328.83       955.89 o
  15   1   4     111573.90     121889.70      5184.18 o
  16   1   4       7563.58       7245.78       642.18 o
  17   1   4      57317.25      55313.23      2348.45 o
  18   1   4     139388.84     136447.59      5864.69 o
  19   1   4     160697.69     174518.78      7019.00 o
  20   1   4      28341.95      22723.66      1318.26 o
  21   1   4      61079.29      60279.01      2556.62 o
  22   1   4       2543.54       2177.30       563.73 o
  23   1   4      31527.79      31980.01      1753.54 o
  24   1   4       6618.00       6246.04       663.77 o
  25   1   4       3625.44       5533.08      1445.73 o
  26   1   4      10524.08      11239.81      1051.61 o
  27   1   4      10927.71      10071.98      1087.87 o
  28   1   4      15253.00      19771.62      3003.47 o
  29   1   4      15799.83      16604.67      2032.27 o
  30   1   4       5916.95       5976.82       975.77 o
  31   1   4      31029.19      28625.27      6121.41 o
  32   1   4       5358.43       3991.48       912.93 o
  33   1   4       3633.83       2390.97      1278.01 o
  34   1   4       1933.49       1286.50       860.74 o
  35   1   4        198.65        102.43       815.15 o
  36   1   4        374.13         60.08       836.94 o
  37   1   4       3116.30       2105.22      1119.26 o
  38   1   4       1159.11       -337.75       831.53 o
  39   1   4       1016.17        -42.13       875.51 o
 -40   2   4       5601.87       4981.81      1416.40 o
 -39   2   4       2478.26       2652.48      1348.31 o
 -38   2   4      41851.12      28957.35      3997.88 o
 -37   2   4        914.93        498.06      1233.34 o
 -36   2   4      11409.47       9951.02      2097.25 o
 -35   2   4      13807.56      16810.78      2741.72 o
 -34   2   4        788.91          0.15      1109.70 o
 -33   2   4       1235.34       1658.71      1338.09 o
 -32   2   4      44460.12      38497.49      4246.54 o
 -31   2   4       5329.33       8633.84      1448.00 o
 -30   2   4      73870.14      70134.23      5326.06 o
 -29   2   4       2045.17       4205.16       922.37 o
 -28   2   4      22296.45      20769.97      1437.88 o
 -27   2   4      11664.19      12965.97      1313.33 o
 -26   2   4       5196.48       5601.77       816.83 o
 -25   2   4       8077.16       7257.88       807.39 o
 -24   2   4      17950.03      17739.60      2025.19 o
 -23   2   4       5479.65       4188.79       597.60 o
 -22   2   4      41322.61      42831.49      2065.35 o
 -21   2   4      21257.71      22520.78      1194.00 o
 -20   2   4      35396.77      34056.70      1892.15 o
 -19   2   4      16901.77      16165.83      1222.48 o
 -18   2   4      21538.78      21299.62      1208.76 o
 -17   2   4       9130.67       7699.78       580.76 o
 -16   2   4     308168.75     298755.75     14206.39 o
 -15   2   4      71880.25      66291.59      3009.04 o
 -14   2   4      40771.36      28661.50      1419.24 o
 -13   2   4      51153.21      46415.07      2157.27 o
 -12   2   4     193602.34     183957.25      8055.80 o
 -11   2   4      70938.95      71851.69      3445.42 o
 -10   2   4     153466.23     138718.09      6666.33 o
  -9   2   4      30121.05      30726.00      2039.89 o
  -7   2   4     173728.47     170020.09     10271.51 o
  -6   2   4      39464.17      42385.74      2685.20 o
  -5   2   4       4562.43       7978.41       724.67 o
  -4   2   4      35174.37      13359.14      1056.75 o
  -3   2   4      21473.84      20599.17      1319.61 o
  -1   2   4      27180.94      16355.59       958.69 o
   0   2   4     499422.94     256814.92     31567.99 o
   1   2   4      67763.17      78357.78      4215.20 o
   2   2   4     162613.52     234916.17     26925.64 o
   3   2   4      51214.03      34722.09      2165.47 o
   4   2   4      63519.16      86865.61      5028.97 o
   5   2   4      12154.68      11169.92       981.54 o
   6   2   4     194214.14     149010.98      8929.88 o
   7   2   4      71047.78      57744.51      2847.33 o
   8   2   4      58774.94      61930.06      2782.67 o
   9   2   4     188542.78     204221.19      9024.21 o
  10   2   4     322665.50     319153.56     16728.03 o
  11   2   4      18232.99      22487.92      1131.15 o
  12   2   4       3477.01       3484.83       445.92 o
  13   2   4      88545.71      92883.12      4501.85 o
  14   2   4      17407.43      21107.64      1090.88 o
  15   2   4     102334.03     104457.11      4591.91 o
  16   2   4     346910.28     367498.88     17677.34 o
  17   2   4      29053.72      31560.68      1566.88 o
  18   2   4      36982.07      29871.76      1475.50 o
  19   2   4      56708.09      62462.94      2617.84 o
  20   2   4     166704.69     162230.84      6231.83 o
  21   2   4      11698.96      15599.62      1040.52 o
  22   2   4      31151.59      31062.42      1470.38 o
  23   2   4      18273.77      19679.82      1310.20 o
  24   2   4     187537.16     178157.58      7729.39 o
  25   2   4      24134.21      24429.17      2244.12 o
  26   2   4      13544.22      16005.92      1115.99 o
  27   2   4       6216.08       6294.84       668.40 o
  28   2   4      46771.79      46782.38      2866.35 o
  29   2   4       5869.67       6608.81       741.83 o
  30   2   4      21344.25      21359.62      2653.46 o
  31   2   4      16587.02      16816.95      1281.07 o
  32   2   4       4416.45       3991.56       845.56 o
  33   2   4       4853.22       4118.04      1638.48 o
  34   2   4      10753.31       8503.54      1506.06 o
  35   2   4       4324.93       3607.25      1296.21 o
  36   2   4        238.37        196.08      1474.63 o
  37   2   4        648.59       -564.14      1172.64 o
  38   2   4        266.44       -190.90      1192.34 o
  39   2   4       3547.23       3457.23      1372.32 o
 -40   3   4       5948.92       5559.90      1835.09 o
 -39   3   4       9134.89      11569.09      1760.74 o
 -38   3   4       3259.05       2119.10      1583.86 o
 -37   3   4       2063.03        381.56      1127.12 o
 -36   3   4       5665.66       7034.53      1780.48 o
 -35   3   4      30042.49      31873.84      4314.66 o
 -34   3   4       1260.93       1183.65       900.58 o
 -33   3   4        718.23       1639.26       929.45 o
 -32   3   4      11531.64      10275.36      1256.74 o
 -31   3   4      27294.06      29516.41      2411.23 o
 -30   3   4       6517.56       7885.73      1096.86 o
 -29   3   4      16888.68      17248.55      1400.84 o
 -28   3   4      14423.79      13614.85      1946.87 o
 -27   3   4        170.40       1876.51       703.34 o
 -26   3   4      18915.77      20374.40      1549.82 o
 -25   3   4      39777.45      37299.03      3074.51 o
 -24   3   4        664.24       1485.20       494.99 o
 -23   3   4      13812.56      13103.61      1079.77 o
 -22   3   4       5477.32       5279.69       535.56 o
 -21   3   4       8665.05      12251.29       770.34 o
 -20   3   4      44144.27      46256.24      2182.30 o
 -19   3   4      57628.62      55576.32      2581.90 o
 -18   3   4      98148.62      88274.33      4299.28 o
 -17   3   4      33616.21      30822.96      1630.39 o
 -16   3   4     115602.27     110727.82      5412.89 o
 -15   3   4     153215.14     164634.77      7932.03 o
 -14   3   4      34246.96      36141.01      1841.62 o
 -13   3   4     100052.73      92056.36      6600.01 o
 -12   3   4      31568.92      36084.12      2367.12 o
 -11   3   4      48113.43      28009.34      1915.60 o
 -10   3   4       1289.83       1239.74       484.90 o
  -9   3   4      85236.95      74040.63      4484.81 o
  -8   3   4      88911.89      73475.80      4547.11 o
  -6   3   4     130452.80     120054.36      8483.95 o
  -5   3   4     382943.47     266711.31     32889.70 o
  -4   3   4      20700.43      20776.45      1377.96 o
  -2   3   4     139261.88      95048.76      5153.47 o
   0   3   4      21378.06      12232.99       871.27 o
   1   3   4      69273.33     134791.08      9606.89 o
   2   3   4      52180.38      57851.42      3124.01 o
   4   3   4       1605.55        398.93       292.92 o
   5   3   4     322996.22     448975.56     51054.95 o
   6   3   4       6631.47       5538.90       601.45 o
   7   3   4     275910.59     355998.47     29526.43 o
   8   3   4     332832.94     354234.72     47412.07 o
   9   3   4     264327.09     291117.62     16643.27 o
  10   3   4      15216.22      15819.54      1038.48 o
  11   3   4       8338.28       8206.52       696.40 o
  12   3   4      93226.08      84911.41      3768.10 o
  13   3   4       4928.48       4708.74       418.63 o
  14   3   4      20861.90      22620.89      1126.47 o
  15   3   4     131469.80     135326.42      6041.99 o
  16   3   4      38343.17      38053.71      1821.37 o
  17   3   4     141384.23     166298.16      7345.62 o
  18   3   4     134870.16     142617.23      6896.28 o
  19   3   4     137458.09     138257.83      7470.97 o
  20   3   4      14797.92      14348.42      1250.90 o
  21   3   4       1601.19       1918.16       441.74 o
  22   3   4       2372.03       2388.79       506.56 o
  23   3   4      23772.40      25712.96      1670.09 o
  24   3   4       1293.58       1585.58       619.46 o
  25   3   4      49325.77      44717.41      2585.70 o
  26   3   4      15221.80      14721.22      1257.86 o
  27   3   4      30394.55      33118.92      2255.32 o
  28   3   4       2620.92       3889.18       803.72 o
  29   3   4       3158.71       3503.57       901.16 o
  30   3   4      16588.32      21600.75      2485.83 o
  31   3   4      28033.18      25881.74      4020.44 o
  32   3   4       4494.98       3715.09      1135.12 o
  33   3   4      11352.81      12556.09      1860.14 o
  34   3   4       8830.07       8329.50      1805.96 o
  35   3   4         83.79          0.00      1365.40 o
  36   3   4       1595.07        622.62      1463.71 o
  37   3   4      11373.73      10366.10      2075.40 o
  38   3   4       3875.20       6422.83      1846.02 o
  39   3   4        345.72        120.15      1430.94 o
 -39   4   4       2294.66       1288.94      1430.94 o
 -38   4   4      20178.52      25800.55      3593.73 o
 -37   4   4        241.94       1201.48      1040.13 o
 -36   4   4       8842.54      10153.47      1604.36 o
 -35   4   4       4865.57       2922.45      1081.01 o
 -34   4   4        658.82       -252.54      1026.97 o
 -33   4   4       8760.65       9588.26      1971.63 o
 -32   4   4       8748.61       9635.13      1521.81 o
 -31   4   4      10811.85      11737.88      1342.45 o
 -30   4   4        903.85       1262.42       746.12 o
 -29   4   4       1648.96       1893.67       713.47 o
 -28   4   4      15487.21      19081.40      1492.45 o
 -27   4   4      14883.55      16340.31      1467.38 o
 -26   4   4      31401.23      36889.51      2460.52 o
 -25   4   4      51231.59      49775.86      3130.39 o
 -24   4   4      94807.67      92600.84      4957.80 o
 -23   4   4        185.16        329.57       405.27 o
 -22   4   4      64767.57      59141.66      3007.52 o
 -21   4   4      21799.36      22801.30      1265.96 o
 -20   4   4      18867.93      18954.77      1783.16 o
 -19   4   4       2750.65       2741.25       785.16 o
 -18   4   4      65042.98      59402.54      3795.23 o
 -17   4   4      14833.38      14781.10      1874.61 o
 -16   4   4      89060.73      80524.85      4974.90 o
 -15   4   4      13765.69      17955.23      1504.10 o
 -14   4   4     118227.52     115031.82      6990.29 o
 -13   4   4      66904.98      70518.28      4372.89 o
 -12   4   4       4164.17       3342.86       547.48 o
 -11   4   4      34478.96      36638.03      2647.15 o
 -10   4   4     259592.05     260294.67     15600.10 o
  -9   4   4      74608.80      76011.12      5457.89 o
  -7   4   4     123653.93     101082.37      7175.99 o
  -6   4   4      27040.30      32719.81      2067.21 o
  -5   4   4      50998.07      50548.62      3040.72 o
  -4   4   4     126900.05     128953.18      8964.44 o
  -3   4   4      38373.12      46920.65      2601.76 o
  -1   4   4      26621.02      38382.99      2431.58 o
   0   4   4       7693.10      17574.85      1225.88 o
   1   4   4      13637.27      16084.04      1189.76 o
   2   4   4      16657.02      25115.33      1672.03 o
   3   4   4     194041.27     151924.03      8210.94 o
   5   4   4      21001.69      21919.71      1228.69 o
   6   4   4      48695.64      51469.51      2835.02 o
   7   4   4      65901.91      67819.16      4156.16 o
   8   4   4        384.78       1129.38       434.97 o
   9   4   4     150240.67     154227.67      9150.77 o
  11   4   4      21097.89      20835.72      2334.91 o
  12   4   4      57893.23      70177.98      4247.04 o
  13   4   4       8708.94       7668.77      1047.08 o
  14   4   4      66112.00      62511.19      3371.75 o
  15   4   4      40225.35      47165.08      2698.66 o
  16   4   4      29296.80      27692.47      1908.80 o
  17   4   4      48935.80      52377.70      2944.03 o
  18   4   4     121496.47     118313.49      5263.22 o
  19   4   4      64382.16      60001.02      2793.91 o
  20   4   4      22604.15      20141.30      1085.19 o
  21   4   4      12240.69      12280.16       773.86 o
  22   4   4      60582.95      57740.70      2929.35 o
  23   4   4        454.02        334.76       455.91 o
  24   4   4      53390.10      54443.20      2793.94 o
  25   4   4      23656.57      24466.63      1588.42 o
  26   4   4       5000.25       5049.34       780.46 o
  27   4   4       1559.05       2151.05       733.13 o
  28   4   4      29738.32      29292.28      2698.67 o
  29   4   4      12735.87      12047.47      1145.62 o
  30   4   4       8960.15       8430.22      1334.24 o
  31   4   4        949.26       1573.78       942.11 o
  32   4   4        893.27        556.71       934.50 o
  33   4   4       2275.49       3059.73       935.97 o
  34   4   4       5687.75       6780.25      1363.98 o
  35   4   4       3072.88       3285.18      1019.54 o
  36   4   4       1670.82        885.46       946.28 o
  37   4   4       2705.46       3942.26      1080.77 o
  38   4   4        782.89       2878.87      1175.77 o
 -39   5   4        413.71       1846.02      1190.63 o
 -38   5   4        887.95        349.54      1081.39 o
 -37   5   4      13630.71      16483.08      2348.48 o
 -36   5   4       3709.82       2708.95      1179.70 o
 -35   5   4       7005.11      12345.44      4161.73 o
 -34   5   4       9496.03       8560.42      2255.64 o
 -33   5   4      18361.11      20585.22      2152.10 o
 -32   5   4       4314.22       5661.28       961.19 o
 -31   5   4        329.03       -765.70       957.50 o
 -30   5   4       3175.43       3313.39       697.46 o
 -29   5   4      39150.28      40143.09      3746.16 o
 -28   5   4      37393.50      44706.54      4312.61 o
 -27   5   4      28783.84      25693.95      5974.98 o
 -26   5   4      17981.28      17783.28      2057.20 o
 -25   5   4      50048.63      51025.52      5686.54 o
 -24   5   4      35883.05      45899.79      3570.40 o
 -23   5   4      37331.75      36273.62      2917.53 o
 -22   5   4       8819.77       9245.78       958.43 o
 -21   5   4      12645.95      14739.95      2002.31 o
 -20   5   4      31157.65      26388.92      1868.26 o
 -19   5   4       8992.31       8719.24       901.83 o
 -18   5   4      41748.55      35160.57      2383.49 o
 -17   5   4     101483.38     105325.09      6430.14 o
 -16   5   4       9657.44      10533.77       906.40 o
 -15   5   4       5090.65       4054.47       593.23 o
 -14   5   4      50077.28      44256.07      2807.20 o
 -13   5   4      23081.27      23470.80      1698.70 o
 -12   5   4      44123.65      40052.18      2616.13 o
 -11   5   4     147505.05     147496.09     10306.13 o
 -10   5   4      24171.25      20585.33      1850.00 o
  -9   5   4      97528.89      78936.93      5608.73 o
  -8   5   4      33645.70      31417.83      1735.10 o
  -7   5   4     352302.09     381595.50     26401.73 o
  -6   5   4     120890.70     134419.80      7895.36 o
  -5   5   4      44721.55      46558.90      3346.76 o
  -4   5   4       5853.53       5245.36       440.80 o
  -2   5   4     375626.81     343065.50     29852.71 o
   0   5   4      27429.86      24219.82      1624.75 o
   1   5   4       6813.22      11373.60      1132.02 o
   2   5   4     111848.28     110124.30      6826.91 o
   3   5   4      75327.58      67480.73      4184.37 o
   4   5   4      53878.15      37069.25      2110.11 o
   5   5   4      10225.34       9513.95       681.33 o
   6   5   4      99251.18      93452.86      4197.13 o
   7   5   4      89781.63     112024.08      5382.27 o
   8   5   4     182479.19     161578.89     11291.11 o
   9   5   4      26090.00      29055.26      1859.05 o
  10   5   4       2757.28       3442.47       528.26 o
  11   5   4      27001.08      27149.43      1788.96 o
  12   5   4      10865.74      14039.42      1091.67 o
  13   5   4      77845.44      77202.85      4780.10 o
  14   5   4      73569.71      73724.73      4508.32 o
  15   5   4     435667.94     439495.94     30093.80 o
  16   5   4     140571.03     128393.38      7858.42 o
  17   5   4      21386.52      24094.65      1829.92 o
  18   5   4       2096.23       2773.81       631.86 o
  19   5   4     214024.52     180301.61     11017.20 o
  20   5   4      19813.01      22754.41      1702.62 o
  21   5   4       3787.58       4923.03       702.83 o
  22   5   4      14878.22      16326.45      1369.71 o
  23   5   4       3039.23       5144.54       870.13 o
  24   5   4        176.84       1572.07       763.11 o
  25   5   4      99000.69      91465.82      5447.12 o
  26   5   4       6853.16       9086.93       746.59 o
  27   5   4      14357.90      14157.84      1154.93 o
  28   5   4       3337.31       2886.56       660.59 o
  29   5   4      14539.13      15456.98      2234.28 o
  30   5   4       2173.39       2186.25       706.50 o
  31   5   4       9083.40       9565.90      2553.36 o
  32   5   4       3494.39       3231.71       867.15 o
  33   5   4      36114.83      37453.60      2917.37 o
  34   5   4         34.68       -422.90       937.23 o
  35   5   4       4946.50       6266.42      1222.37 o
  36   5   4       2898.12       3205.73       934.40 o
  37   5   4       3567.87       2810.99      1357.70 o
  38   5   4       4027.93       1482.19      1492.83 o
 -35   6   4       3279.85       2665.26      1813.25 o
 -33   6   4       5952.25       6717.92      2140.94 o
 -32   6   4       6174.66       6464.08      2670.72 o
 -31   6   4      12740.74      16701.54      3429.88 o
 -30   6   4      14691.86      17675.14      4691.51 o
 -29   6   4        734.78       1794.47      1191.19 o
 -28   6   4       1482.71       1435.01      1064.52 o
 -27   6   4       4776.65       6453.04      1184.53 o
 -26   6   4      39686.68      41575.30      3640.12 o
 -25   6   4      42986.62      41592.78      3300.87 o
 -24   6   4      52751.46      56858.01      4291.35 o
 -23   6   4       7690.92       9863.07      1230.39 o
 -22   6   4      13080.89      11766.76      1096.10 o
 -21   6   4      26447.92      29670.24      2077.99 o
 -20   6   4      19295.69      17058.50      1345.44 o
 -19   6   4        661.10        480.64       523.15 o
 -18   6   4      62860.66      63481.43      4020.26 o
 -17   6   4      14252.12      15707.12      1201.34 o
 -16   6   4       6192.84       3852.54       569.11 o
 -15   6   4       4953.91       5811.27       688.99 o
 -14   6   4      54940.96      57998.28      3548.42 o
 -13   6   4      88175.83      78539.30      5681.37 o
 -12   6   4      10636.96      10953.68      1115.34 o
 -11   6   4      40611.77      38882.21      2905.90 o
 -10   6   4      88284.96      98528.96      6975.29 o
  -9   6   4      10374.29      13549.44      1559.11 o
  -8   6   4      10017.42      13616.83       990.62 o
  -7   6   4      77054.08      76369.71      4541.68 o
  -6   6   4     131156.17     126023.06      8768.47 o
  -5   6   4      16009.50      17095.37      1542.06 o
  -4   6   4     660645.94     644795.38     79269.52 o
  -3   6   4       3742.76       3387.78       399.63 o
  -1   6   4       2907.03       2759.07       447.00 o
   0   6   4     368950.12     299996.50     21309.67 o
   1   6   4     140931.81     128738.16      7950.68 o
   2   6   4     138566.06     145635.53      8955.57 o
   3   6   4      75309.82      71386.90      4472.62 o
   5   6   4      25744.91      25181.22      1487.55 o
   6   6   4     223801.69     212304.88     11380.61 o
   7   6   4      40712.22      39419.02      2007.19 o
   9   6   4      27269.75      30320.57      1735.47 o
  10   6   4     176154.97     181126.14     10805.97 o
  11   6   4      55535.55      47725.86      3005.70 o
  13   6   4      18349.97      19544.91      1551.40 o
  14   6   4      33800.70      29812.27      2062.23 o
  15   6   4          3.96        618.75       480.16 o
  16   6   4      99831.16      98756.78      6050.72 o
  17   6   4       3873.81       5272.32      1301.26 o
  18   6   4     142466.59     141076.75      8643.79 o
  19   6   4      12721.99      14592.27      1918.44 o
  20   6   4      83692.48      81335.64      5037.71 o
  21   6   4      17549.61      22174.18      2001.18 o
  22   6   4      13618.80      13461.32      2228.69 o
  23   6   4       2917.57       3990.84       961.55 o
  24   6   4      14988.99      14112.87      1543.78 o
  25   6   4       7993.50      10943.36      1419.01 o
  26   6   4       4332.58       4801.11      1053.70 o
  27   6   4       3027.31       1369.45      1096.82 o
  28   6   4       6854.32      10077.33      1656.05 o
  29   6   4        412.30       -251.70      1236.81 o
  30   6   4        948.15         46.86      1163.54 o
  31   6   4       7503.12       6805.10      1530.81 o
  32   6   4       1514.04        240.31      1594.78 o
  33   6   4       2618.84       1551.09      1758.63 o
  34   6   4       1696.93       -152.92      1562.01 o
  37   6   4       5226.50      10093.02      2566.95 o
 -36   7   4       2615.81       4871.74      1911.56 o
 -34   7   4       2550.51       4369.27      1889.71 o
 -33   7   4       2978.36       2188.74      1425.48 o
 -32   7   4       2360.03       2316.42      1313.07 o
 -31   7   4      15744.36      14817.64      2026.36 o
 -30   7   4       8368.04       8162.23      1616.39 o
 -29   7   4       3819.18       1221.80      1136.32 o
 -28   7   4      16282.33      16795.85      6035.06 o
 -27   7   4      13580.01      12212.94      2399.35 o
 -26   7   4      29304.10      28525.94      2508.57 o
 -25   7   4       3569.83       4241.18      1389.59 o
 -24   7   4      12064.09      11878.79      4370.38 o
 -23   7   4      28844.83      34027.15      3913.08 o
 -22   7   4      13918.32      11781.69      1089.12 o
 -21   7   4       4463.91       4362.32       928.20 o
 -20   7   4       4296.33       4991.11       712.11 o
 -19   7   4      45305.21      41989.63      2773.81 o
 -18   7   4       9036.86      10111.45      1691.72 o
 -17   7   4      78908.54      74824.50      4740.94 o
 -16   7   4       5912.64       6092.41       957.12 o
 -15   7   4       3221.30       2352.11       499.14 o
 -14   7   4      16775.84      15553.66      1312.52 o
 -13   7   4      33956.57      28763.31      2226.22 o
 -12   7   4      33421.34      30532.26      2353.20 o
 -11   7   4     598726.62     622223.38     51752.38 o
 -10   7   4      50305.34      57471.46      3436.80 o
  -9   7   4      61314.34      66620.12      3995.49 o
  -8   7   4      17511.93      19313.61      1291.46 o
  -7   7   4      14323.19      20432.45      2351.76 o
  -6   7   4      25921.05      27363.31      2088.83 o
  -5   7   4       7085.77       8746.73       627.08 o
  -4   7   4       5115.23       3201.88       416.49 o
  -3   7   4      17178.77      29748.66      1949.13 o
  -2   7   4      19877.66      13343.24       982.75 o
  -1   7   4     196191.89     197848.30     12195.72 o
   0   7   4      44810.57      47276.92      3003.87 o
   1   7   4      62785.09      56477.15      3570.44 o
   2   7   4       6132.05       5760.97       591.56 o
   4   7   4      69258.94      66020.14      4134.95 o
   5   7   4      19798.12      17995.07      1715.12 o
   6   7   4      39797.21      45631.30      2570.55 o
   7   7   4        457.20        833.80       320.62 o
   8   7   4      31543.89      28448.95      1494.56 o
   9   7   4     619176.25     602464.94     41428.73 o
  10   7   4       7916.21       8108.44       556.03 o
  11   7   4     306429.47     344688.94     16300.12 o
  12   7   4      66931.39      68182.59      4257.94 o
  13   7   4     679342.88     678684.62     56204.57 o
  14   7   4      87319.52      78334.12      4774.84 o
  15   7   4      28588.10      26842.92      1841.86 o
  16   7   4      13698.95      14553.28      1156.56 o
  17   7   4     208880.45     220431.28     13404.86 o
  18   7   4       1870.68       1208.97       581.03 o
  19   7   4      14308.22      13758.99      1182.54 o
  20   7   4      21606.02      19617.19      1546.97 o
  21   7   4      51551.21      61746.71      5367.66 o
  22   7   4       7823.93       9066.09      2358.31 o
  23   7   4      14903.18      14025.91      1498.81 o
  24   7   4       2407.01       3237.90      1082.43 o
  25   7   4       2243.31       5166.41      1501.06 o
  26   7   4        785.47        770.33      1358.17 o
  27   7   4      16143.11      25368.57      3255.73 o
  28   7   4      17677.49      18162.47      3959.65 o
  29   7   4       6099.40       7845.64      1542.60 o
  30   7   4       3603.80       4194.50      2545.10 o
  31   7   4       8077.59       7509.70      1611.17 o
  32   7   4        615.64       -857.88      1171.50 o
  33   7   4      12384.15      13818.79      4598.66 o
  34   7   4       2128.84       1324.23      1369.44 o
  36   7   4        192.64       -305.85      1562.01 o
 -36   8   4       1651.64       2371.28      1432.26 o
 -35   8   4       5648.08       5450.67      1824.17 o
 -34   8   4       3759.33       4642.49      1412.46 o
 -33   8   4       1345.95        720.93      2315.71 o
 -32   8   4       6687.70       5184.71      1357.82 o
 -31   8   4       8043.67       9896.40      2140.94 o
 -30   8   4       4777.29       5920.36      1704.02 o
 -29   8   4        756.33        -73.65      1054.78 o
 -28   8   4      26379.91      34581.48      3653.38 o
 -27   8   4        580.35       -851.80       943.34 o
 -26   8   4       6688.95       6625.39      1107.63 o
 -25   8   4      21561.32      23552.53      2281.62 o
 -24   8   4      48210.40      48148.34      3771.87 o
 -23   8   4      12550.34      12887.24      1424.71 o
 -22   8   4       9047.99      12274.28      1463.18 o
 -21   8   4       7178.11       7945.83      1478.87 o
 -20   8   4      20378.59      17983.96      1417.54 o
 -19   8   4      39151.87      36148.16      3296.30 o
 -18   8   4      69041.47      64277.49      4805.69 o
 -17   8   4      43571.65      44206.18      3320.48 o
 -16   8   4      82416.30      76962.52      5643.77 o
 -15   8   4       9630.19       7969.22       792.24 o
 -14   8   4     146868.64     147523.94     10359.66 o
 -13   8   4      83770.09      77199.04      4641.69 o
 -12   8   4     109337.84     122070.52      8217.71 o
 -11   8   4      51688.02      52006.21      3174.06 o
 -10   8   4      25063.84      25641.88      1697.80 o
  -9   8   4      48442.08      47235.88      3481.98 o
  -8   8   4      12168.53      11200.76      1082.66 o
  -7   8   4      32100.48      21544.35      1726.33 o
  -6   8   4     200838.42     176447.73      9574.43 o
  -5   8   4      51462.42      50612.16      2810.35 o
  -4   8   4     218486.64     230502.53     14183.63 o
  -3   8   4      73080.34      69458.38      4332.00 o
  -2   8   4     135968.03     114935.80      7121.85 o
  -1   8   4      19230.22      17509.39      1261.22 o
   0   8   4      22135.33      16729.58      1214.60 o
   1   8   4      16990.08      16720.90      1188.54 o
   2   8   4      55315.15      50419.18      3204.25 o
   3   8   4     131061.98     134574.12      8323.32 o
   4   8   4     662832.94     632095.56     54947.50 o
   5   8   4      67317.86      63022.71      3935.12 o
   6   8   4      22071.19      22244.73      1523.18 o
   7   8   4       7904.83       9172.12       676.93 o
   8   8   4     180221.56     174909.48      9450.22 o
   9   8   4     107029.45     102990.70      5568.20 o
  10   8   4        796.37        564.98       320.78 o
  11   8   4       6129.64       8035.01       725.95 o
  12   8   4     201365.08     192606.81     10187.70 o
  13   8   4      13642.90      14678.66      1189.74 o
  14   8   4      23130.38      22882.60      1586.77 o
  15   8   4      12487.17      11946.91       982.84 o
[truncated: 4,971,059 more chars]
