# Supplementary material for: Analysis of rapidly synthesized guest-filled porous complexes with synchrotron radiation: practical guidelines for the crystalline sponge method
Source: Acta Crystallogr A Found Adv. 2015 Jan 1;71(Pt 1):46–58. doi: 10.1107/S2053273314019573 (PMC4283468; doi:10.1107/S2053273314019573)
Supplement: Supplementary file 5 [file a-71-00046-znblank_asup5.hkl]

#
# h,k,l, Fc-squared, Fo-squared, sigma(Fo-squared), status flag
#
data_znblank_a
_shelx_title ' ZnBlank in C2/c'
_shelx_refln_list_code          4
_shelx_F_calc_maximum     1017.08
_exptl_crystal_F_000      6524.35
_reflns_d_resolution_high  0.8385

loop_
 _space_group_symop_operation_xyz
 'x, y, z'
 '-x, y, -z+1/2'
 'x+1/2, y+1/2, z'
 '-x+1/2, y+1/2, -z+1/2'
 '-x, -y, -z'
 'x, -y, z-1/2'
 '-x+1/2, -y+1/2, -z'
 'x+1/2, -y+1/2, z-1/2'

_cell_length_a    34.6555
_cell_length_b    14.7307
_cell_length_c    31.0808
_cell_angle_alpha  90.000
_cell_angle_beta  101.031
_cell_angle_gamma  90.000

_shelx_F_squared_multiplier     1.000

loop_
 _refln_index_h
 _refln_index_k
 _refln_index_l
 _refln_F_squared_calc
 _refln_F_squared_meas
 _refln_F_squared_sigma
 _refln_observed_status
   6   0   0       2039.02      32236.49       662.62 o
   8   0   0     929471.31         -9.60        43.21 o
  10   0   0      45924.32      63079.12      1540.13 o
  12   0   0     129475.30     163068.62      4896.84 o
  14   0   0      17261.75      11459.17       272.74 o
  16   0   0       2267.56      11827.34       377.48 o
  18   0   0      63052.09      47741.15      1233.76 o
  20   0   0     388104.91     413656.31     12336.68 o
  22   0   0      10573.85      10150.24       319.87 o
  24   0   0       2066.34       3687.45       257.91 o
  26   0   0       8782.65       7292.71       290.13 o
  28   0   0      43533.21      50402.43      1078.35 o
  30   0   0        317.70       -184.04       184.04 o
  32   0   0        767.32       -253.69       253.69 o
  34   0   0      23592.58      25734.38      2083.72 o
  36   0   0       4812.33       3404.04      1142.68 o
  38   0   0        412.64      -1109.07      1109.07 o
  40   0   0       4466.24       3576.89      1219.50 o
   1   1   0     144289.41       9047.77       301.45 o
   5   1   0       7999.49       2892.11       148.83 o
   7   1   0     348572.69        -62.42        62.42 o
   9   1   0      48696.92      44649.57       851.18 o
  11   1   0     182019.14     159283.36      5942.57 o
  13   1   0      33837.35      37053.54       509.93 o
  15   1   0      24393.24       8251.76       172.35 o
  17   1   0      26998.76      22124.34       384.76 o
  19   1   0       2492.92       2363.75       138.04 o
  21   1   0       1200.93        546.25       124.88 o
  23   1   0       8448.82       8367.02       227.22 o
  25   1   0        976.07        849.19       127.59 o
  27   1   0       2211.36       2252.81       154.77 o
  29   1   0         46.38       -150.60       150.60 o
  31   1   0        590.72       -158.85       158.85 o
  33   1   0       1396.81        757.36       208.09 o
  35   1   0       2658.48       1968.75       364.44 o
  37   1   0       6427.04       7350.89       473.53 o
  39   1   0        360.30        472.15       445.82 o
   2   2   0       1651.26      30950.41       653.41 o
   4   2   0      62519.65      24288.96       393.92 o
  10   2   0      16080.21      21576.96       348.30 o
  12   2   0      83793.85      79943.41      1740.02 o
  14   2   0     169879.44     171638.75      2809.13 o
  16   2   0      70388.38      93508.12      1310.20 o
  18   2   0        306.41       2913.92       128.02 o
  20   2   0      22443.74      17122.52       359.17 o
  22   2   0      10147.45      11622.16       316.22 o
  24   2   0        620.44        856.38       134.19 o
  26   2   0       1028.12       2172.86       159.00 o
  28   2   0      16534.27      17875.29       404.41 o
  30   2   0       3245.93       2126.27       171.14 o
  32   2   0       9491.06       8281.81       379.84 o
  34   2   0       5826.38       6183.20       390.67 o
  36   2   0        157.89       -530.91       530.91 o
  38   2   0        764.93       1233.28       658.47 o
  40   2   0        140.06       -138.05       546.61 o
   1   3   0      17661.40      45983.55      1275.42 o
   9   3   0      23477.84      23590.76       391.81 o
  11   3   0      88110.34     110644.40      1842.18 o
  13   3   0       4091.12       7978.34       350.31 o
  15   3   0      10491.58      17589.88       379.85 o
  17   3   0      87504.03      94520.34      1449.76 o
  19   3   0       5759.29      12681.31       364.00 o
  21   3   0      11714.08       8520.95       225.69 o
  23   3   0      36356.86      40003.35       656.74 o
  25   3   0       1483.09        706.30       132.90 o
  27   3   0        730.22        365.05       139.78 o
  29   3   0       9802.60       8724.54       283.71 o
  31   3   0       3104.81       2383.18       228.34 o
  33   3   0       1152.95        218.41       250.64 o
  35   3   0       2270.41        753.64       390.89 o
  37   3   0       9988.50       9696.89      1213.49 o
  39   3   0       2187.76       3410.21       628.40 o
   0   4   0      42316.05      79933.20      8601.33 o
   4   4   0       2557.61       2090.04       114.47 o
   8   4   0      28072.35      20653.03       464.99 o
  10   4   0     113724.02     104335.63      1752.26 o
  12   4   0      27202.10      27737.33       581.35 o
  14   4   0      84301.55      75976.37      1098.15 o
  16   4   0      51213.32      67043.92      1045.28 o
  18   4   0     215414.56     265712.41      5115.19 o
  20   4   0      20779.81      18907.92       387.35 o
  22   4   0      12670.52      14433.89       322.47 o
  24   4   0       4317.27       3245.06       205.52 o
  26   4   0      22893.18      25662.47       473.74 o
  28   4   0       1857.51        746.30       189.39 o
  30   4   0       8726.06       6570.81       372.92 o
  32   4   0        456.44          3.08       177.27 o
  34   4   0          7.65       -341.36       341.36 o
  36   4   0       1265.62       1862.92       613.28 o
  38   4   0          3.18       1108.42       620.17 o
   1   5   0      21138.52      13688.83       263.16 o
   3   5   0      59835.11      71028.67      1549.03 o
   5   5   0      21847.86      17388.49       326.15 o
   7   5   0     128774.36     160088.80      4393.28 o
   9   5   0        862.56      13718.50       356.78 o
  11   5   0      88717.88     131714.98      3121.37 o
  13   5   0      24801.92      36236.61      1237.27 o
  15   5   0      10185.29       6230.38       194.52 o
  17   5   0       7506.69       7759.09       218.56 o
  19   5   0      11267.02      10430.99       294.95 o
  21   5   0       7143.48       8820.16       284.96 o
  23   5   0         24.62       -139.77       139.77 o
  25   5   0         89.94       -127.85       127.85 o
  27   5   0       5168.61       5236.51       205.03 o
  29   5   0        456.59       -149.09       149.09 o
  31   5   0        346.09       -123.72       208.28 o
  33   5   0        772.33        -35.72       298.59 o
  35   5   0        310.77        293.82       312.46 o
  37   5   0       6618.81       6567.05       513.79 o
   0   6   0     144944.81     199614.25     10869.89 o
   2   6   0     126434.02        -52.81        91.22 o
   4   6   0     163481.73     206335.91     11253.99 o
   6   6   0     191822.67        -91.22        91.22 o
  10   6   0       1940.28       6238.42       296.67 o
  12   6   0      20684.21      47346.81      1265.35 o
  14   6   0        905.12        287.09       110.87 o
  16   6   0       7171.64       6593.51       325.57 o
  18   6   0      59020.42      64129.95      1018.78 o
  20   6   0      26562.53      28841.62       538.02 o
  22   6   0          0.63        479.02       151.81 o
  24   6   0       6284.98       5974.22       445.63 o
  26   6   0      80437.98      87050.40      1680.03 o
  28   6   0       3419.16       2268.68       212.17 o
  30   6   0       2457.86       1753.31       260.55 o
  32   6   0        139.69        -36.07       285.55 o
  34   6   0       3889.87       6353.31       592.10 o
  36   6   0       7697.41       7826.25       885.64 o
  38   6   0          0.63       -268.20       449.74 o
   1   7   0      14768.32      14957.35       290.49 o
   5   7   0       6272.70       5361.39       163.83 o
   7   7   0      37594.55      47089.65       776.30 o
   9   7   0      36338.87      26515.73       505.14 o
  11   7   0        862.71       1681.45       130.61 o
  13   7   0      61456.86      71306.05      1202.67 o
  15   7   0      74165.30      75047.90      1175.71 o
  17   7   0      58956.15      57434.26       921.22 o
  19   7   0       7734.09      10870.43       284.92 o
  21   7   0      12275.43      16382.32       373.27 o
  23   7   0      90260.60      92137.48      1572.89 o
  25   7   0         50.53         57.97       183.49 o
  27   7   0        586.02         61.22       188.22 o
  29   7   0       3302.59       3682.65       274.38 o
  31   7   0        420.48       -132.18       287.14 o
  33   7   0       1779.83       2981.62       339.50 o
  35   7   0         97.28       -269.49       317.00 o
  37   7   0       1047.62        565.40       498.16 o
   2   8   0        472.56       7323.95       246.35 o
   4   8   0      87461.17     113862.59      2377.78 o
   6   8   0     180436.02     209554.62      5821.33 o
   8   8   0     133058.47     163018.48      3134.74 o
  10   8   0      23823.38      34592.16      1135.78 o
  12   8   0       2246.41       3930.11       172.35 o
  14   8   0      19812.79      24205.70       513.90 o
  16   8   0       4671.77       6608.78       391.71 o
  18   8   0      12435.76      18974.72       394.01 o
  20   8   0      22940.35      28925.48       583.30 o
  22   8   0       2068.80       2333.48       192.46 o
  24   8   0         30.65         41.16       183.04 o
  26   8   0       8507.48       9958.82       327.87 o
  28   8   0       4114.69       3782.72       359.70 o
  30   8   0       3891.22       3445.89       300.33 o
  32   8   0       7316.22       6587.99       380.05 o
  34   8   0       4039.98       4325.01       357.99 o
  36   8   0        104.81       -199.55       312.50 o
   1   9   0        775.32       1039.47       154.02 o
   3   9   0      22712.81      22647.63       516.15 o
   5   9   0      33854.29      43795.11      1107.63 o
   7   9   0        866.41        933.14       154.26 o
   9   9   0      23621.65      30833.36       686.96 o
  11   9   0       6082.60       3874.01       208.97 o
  13   9   0        840.20       1228.87       164.42 o
  15   9   0      59465.75      54349.79       963.95 o
  17   9   0        392.56        835.86       168.55 o
  19   9   0       2094.90       3426.05       257.05 o
  21   9   0       1612.75        737.75       186.13 o
  23   9   0      38617.37      39872.16       814.92 o
  25   9   0       4192.21       3620.15       226.05 o
  27   9   0         64.69       -219.98       219.98 o
  29   9   0        263.87       -236.82       237.59 o
  31   9   0        583.93        536.36       271.96 o
  33   9   0       4382.34       4873.45       345.30 o
   2  10   0        300.98        215.58       147.94 o
   4  10   0      25446.04      35530.88       758.94 o
   6  10   0       1292.39       1107.40       167.01 o
   8  10   0      77657.06      87300.25      1739.50 o
  10  10   0      13282.73      19680.31       510.01 o
  12  10   0       4323.32       3384.58       230.01 o
  14  10   0     104085.13     116458.54      2294.17 o
  16  10   0       1594.45        279.87       165.17 o
  18  10   0      25050.94      30351.06       691.62 o
  20  10   0      85504.62      81693.48      1786.25 o
  22  10   0       6981.77       6081.40       312.86 o
  24  10   0        212.83       -128.70       210.26 o
  26  10   0        837.98       1008.02       224.17 o
  28  10   0       3820.60       3724.72       346.96 o
  30  10   0        250.87         34.33       271.12 o
  32  10   0       3419.09       3700.67       364.08 o
   1  11   0      13890.77      12782.68       379.96 o
   3  11   0       3114.23       5599.21       262.77 o
   5  11   0      42303.22      51141.04      1060.22 o
   7  11   0      20741.83      24257.79       592.77 o
   9  11   0       1450.68       1801.67       274.02 o
  11  11   0       1262.73        572.72       186.05 o
  13  11   0       5471.68       5713.04       267.18 o
  15  11   0     119814.20     112729.20      2096.37 o
  17  11   0      21244.17      23523.81       574.62 o
  19  11   0       2099.83        941.12       224.89 o
  21  11   0      11500.00       8681.48       366.97 o
  23  11   0       7995.93       6878.95       367.41 o
  25  11   0        322.28       -262.59       262.59 o
  27  11   0          2.86        -38.51       243.47 o
  29  11   0      16468.30      14136.45       771.53 o
  31  11   0        437.45        580.94       277.61 o
   0  12   0     158058.69     171413.75      4632.90 o
   2  12   0        912.52         31.29       158.03 o
   4  12   0      46073.45      49714.79      1034.57 o
   6  12   0       5573.65       5156.51       256.21 o
   8  12   0     167812.84     181319.28      3521.80 o
  10  12   0       1671.15        972.63       195.72 o
  12  12   0     100858.13     113319.70      2246.51 o
  14  12   0      28667.73      29752.82       678.11 o
  16  12   0      16777.22      18901.01       508.75 o
  18  12   0          8.66       -220.42       220.42 o
  20  12   0       9016.08      12162.69       481.01 o
  22  12   0       1587.04       1336.81       249.04 o
  24  12   0       4693.22       3531.97       280.53 o
  26  12   0        831.25        445.99       289.66 o
  28  12   0       2353.71       2501.05       355.88 o
   1  13   0       4402.17       5775.14       257.07 o
   3  13   0      29722.84      31191.66       715.59 o
   5  13   0        644.54        365.97       185.82 o
   7  13   0      11571.04      11296.06       411.56 o
   9  13   0        130.20        402.01       196.03 o
  11  13   0         70.23       -137.87       196.67 o
  13  13   0      14026.40      12750.01       458.47 o
  15  13   0      19898.06      15691.58       473.05 o
  17  13   0      21343.13      22863.55       667.77 o
  19  13   0       5034.08       4839.41       324.51 o
  21  13   0      10599.68      10467.92       494.05 o
  23  13   0       1217.98        958.23       271.21 o
  25  13   0       4392.58       4627.92       334.73 o
  27  13   0        438.66        656.59       287.57 o
   0  14   0      31502.58      27312.09       849.42 o
   2  14   0       2760.82       2322.47       209.04 o
   4  14   0      20727.76      23913.16       593.15 o
   6  14   0      12003.20      11155.67       435.04 o
   8  14   0      59651.84      66009.54      1469.08 o
  10  14   0       2035.35       2496.29       249.81 o
  12  14   0      48634.48      54711.61      1258.98 o
  14  14   0        655.05        699.83       248.50 o
  16  14   0       1994.10       2143.46       267.46 o
  18  14   0       9975.83       9170.05       656.31 o
  20  14   0       1335.92       1491.78       274.39 o
  22  14   0        877.04        780.88       276.67 o
  24  14   0        298.43        172.49       279.47 o
   1  15   0      15797.69      15118.85       539.05 o
   3  15   0       6600.13       6969.44       469.37 o
   5  15   0      14692.93      14548.26       591.44 o
   7  15   0       1843.42       1854.80       303.74 o
   9  15   0      34071.73      36128.16      1051.65 o
  11  15   0       9980.62      12008.72       547.07 o
  13  15   0      11494.71      10702.14       512.06 o
  15  15   0        124.58        -13.28       268.24 o
  17  15   0       1079.66       1008.48       290.40 o
  19  15   0       3559.54       3349.39       339.26 o
  21  15   0       4004.69       3086.57       575.00 o
   0  16   0       1244.44       1314.44       340.09 o
   2  16   0          6.31        452.06       227.57 o
   4  16   0       3912.44       3823.17       278.24 o
   6  16   0      38466.66      37237.49      1200.96 o
   8  16   0          4.89        -73.79       285.99 o
  10  16   0      18220.73      17935.39       744.81 o
  12  16   0        788.41        510.51       299.38 o
  14  16   0        710.06        310.52       400.55 o
  16  16   0         41.94       -295.21       295.21 o
   1  17   0        462.33        204.39       231.36 o
   3  17   0       6731.90       4905.44       336.10 o
   5  17   0       1103.64        734.12       318.69 o
   7  17   0       1899.00       1612.87       334.59 o
   9  17   0      10503.43       9417.19       613.49 o
 -39   1   1        246.68        770.28       504.33 o
 -37   1   1       1855.54        775.90       365.52 o
 -35   1   1       6559.38       6029.93       457.80 o
 -33   1   1       1791.47        102.93       173.01 o
 -31   1   1       1967.54        888.21       169.91 o
 -29   1   1        914.17       1345.07       164.32 o
 -27   1   1      34633.57      32511.01       650.21 o
 -25   1   1        263.88       -124.38       124.38 o
 -23   1   1      39318.21      44714.47       741.38 o
 -21   1   1      10562.35       7151.15       195.39 o
 -17   1   1       2364.87       8185.94       171.89 o
 -15   1   1      33970.73      75372.47       998.92 o
 -13   1   1      38850.09      42860.08       565.77 o
  -9   1   1       4177.00      42938.54       875.51 o
  -7   1   1      27304.58      68680.47      1689.96 o
  -5   1   1        398.04      10420.89       402.02 o
   3   1   1         15.72       1007.30        58.78 o
   5   1   1       1540.72       7839.25       187.72 o
   7   1   1      95727.12        -13.18       132.03 o
   9   1   1      36518.68      71706.07      1185.79 o
  11   1   1      10595.46       5827.90       143.49 o
  13   1   1      76283.88      71882.25      1032.34 o
  15   1   1      24503.88      36512.20       518.35 o
  17   1   1      98632.59      75908.57      1143.47 o
  19   1   1      93098.89      93310.23      1521.93 o
  21   1   1      73388.30      64268.23      1068.02 o
  23   1   1      33771.13      31004.36       557.71 o
  25   1   1      20740.28      21982.74       551.11 o
  27   1   1      14565.61      17852.84       367.32 o
  29   1   1         98.13       -157.59       157.59 o
  31   1   1      16578.90      14534.88       362.31 o
  33   1   1          1.09       -219.53       219.53 o
  35   1   1          4.82        310.45       322.93 o
  37   1   1         29.36        274.87       394.31 o
  39   1   1       2741.14       3628.06       849.29 o
 -40   2   1        720.84        713.60       574.11 o
 -38   2   1       9926.64       9345.80       734.91 o
 -36   2   1       1083.42        614.07       799.96 o
 -34   2   1        202.56       -321.08       321.08 o
 -32   2   1      27140.54      31256.24       592.07 o
 -30   2   1       3929.90       3989.98       194.78 o
 -28   2   1      20528.34      18560.83       438.87 o
 -26   2   1       6249.98       4162.86       233.81 o
 -24   2   1          5.28       -113.10       113.10 o
 -22   2   1      34648.71      26720.89       462.71 o
 -20   2   1      15306.72      17294.41       332.50 o
 -18   2   1      35237.66      34723.72       566.68 o
 -16   2   1     231661.41     266783.09      5581.14 o
 -14   2   1      83121.08      97907.91      1384.85 o
 -12   2   1      25758.56      32964.07       517.69 o
 -10   2   1        821.92        695.78        86.72 o
  -8   2   1     159904.61        -43.21        43.21 o
  -6   2   1      82052.35      56178.28      1367.28 o
  -4   2   1      31439.59        115.09        65.52 o
  -2   2   1       3507.51       3235.69        98.62 o
   8   2   1      34422.61      23260.44       365.73 o
  10   2   1      66692.15      42062.86       621.13 o
  12   2   1       1384.36      21556.86       349.42 o
  14   2   1     181641.89     237341.09      5320.09 o
  16   2   1        330.72        275.08        82.04 o
  18   2   1      17482.22      12074.38       253.49 o
  20   2   1       4253.40       1251.34       117.98 o
  22   2   1      47811.72      45198.72       777.58 o
  24   2   1      17430.00      14922.53       337.72 o
  26   2   1        300.60         32.28       137.85 o
  28   2   1        738.45       -151.75       151.75 o
  30   2   1      20808.62      17306.66       466.89 o
  32   2   1       5772.54       4918.13       258.21 o
  34   2   1        227.77       -296.66       296.66 o
  36   2   1       1634.05       1289.67       543.93 o
  38   2   1        925.65       1335.23       599.66 o
  40   2   1         16.17       -511.03       810.03 o
 -39   3   1        509.56       1609.85       620.86 o
 -37   3   1        142.53        -78.18       591.98 o
 -35   3   1      16947.12      17128.78       978.13 o
 -33   3   1        208.44       -134.14       251.08 o
 -31   3   1      17132.99      15916.21       398.27 o
 -29   3   1        703.30       -176.31       176.31 o
 -27   3   1      19774.20      17611.27       365.11 o
 -25   3   1      18951.38      21660.17       419.36 o
 -23   3   1        415.09       -122.22       122.22 o
 -21   3   1      20062.02      21715.43       399.52 o
 -19   3   1      22416.90      21016.86       389.19 o
 -17   3   1      39529.77      35353.21       561.07 o
 -15   3   1      15239.38      14331.12       274.76 o
 -13   3   1     323409.75     344370.47     11264.60 o
 -11   3   1     194499.94     228332.47      6320.87 o
  -9   3   1      79948.72      85951.02      1325.07 o
  -7   3   1         97.59       1474.17       101.39 o
  -5   3   1     729892.94         33.61        81.62 o
  -3   3   1      35883.68      29344.66       823.71 o
   1   3   1       9509.79        946.00        78.77 o
   3   3   1      44211.05          4.80        28.81 o
   7   3   1       5401.79       4007.81       130.13 o
  11   3   1     247059.91     299824.66     16232.82 o
  13   3   1      39147.32      52226.79       766.63 o
  15   3   1      11078.67      22581.32       461.69 o
  17   3   1      61014.19      67051.93      1044.89 o
  19   3   1      32270.33      36125.16       622.53 o
  21   3   1       3179.50       4236.59       155.68 o
  23   3   1       6853.63       4694.50       251.42 o
  25   3   1       6363.37       5413.46       187.05 o
  27   3   1       3263.97       2600.96       181.18 o
  29   3   1         32.79       -200.17       200.17 o
  31   3   1       1031.43       -250.30       250.30 o
  33   3   1       3949.30       2674.65       277.99 o
  35   3   1       2646.53       1367.70       389.38 o
  37   3   1       1267.84        756.65       758.66 o
  39   3   1       3153.46       3615.48       622.61 o
 -38   4   1       1056.42        974.19       627.56 o
 -36   4   1       4168.06       4779.86       657.17 o
 -34   4   1        297.83        900.98       253.62 o
 -32   4   1        324.57         -1.12       176.49 o
 -30   4   1        690.45       -152.05       152.05 o
 -28   4   1      11227.66       9003.71       317.70 o
 -26   4   1      16061.72      11641.00       298.10 o
 -24   4   1      17367.88      19955.16       394.84 o
 -22   4   1       7782.32       7394.87       299.14 o
 -20   4   1      14219.04      17614.55       354.19 o
 -18   4   1      11073.40      11048.03       273.72 o
 -16   4   1      40599.34      57445.50      1088.61 o
 -14   4   1      95822.26     115166.68      1702.74 o
 -12   4   1     130490.85     128892.05      2918.87 o
 -10   4   1       4476.51       2888.64       116.91 o
  -8   4   1      39377.02      58774.62       915.17 o
  -6   4   1     131399.84        -19.20        57.61 o
  -4   4   1        227.20       1061.36        95.99 o
   4   4   1     652022.12        -52.81        52.81 o
   6   4   1     111152.70     126105.93      3095.40 o
   8   4   1      20664.12      27874.10       432.87 o
  10   4   1      95862.62     115912.37      2031.85 o
  12   4   1     101836.20     106589.57      1515.38 o
  14   4   1      30661.85      23394.66       387.62 o
  16   4   1      93066.42      93095.24      1431.35 o
  18   4   1       2438.94       1405.78       124.83 o
  20   4   1       2434.56       4242.17       171.54 o
  22   4   1      22804.65      27647.74       512.49 o
  24   4   1      19792.66      20275.74       392.71 o
  26   4   1       2530.60       2305.05       147.77 o
  28   4   1       5059.50       5864.61       216.58 o
  30   4   1        881.33        623.98       150.00 o
  32   4   1        111.55       -259.23       317.20 o
  34   4   1       2482.75       2112.92       371.09 o
  36   4   1       5549.05       4223.30       799.66 o
  38   4   1       1689.65       1850.17       615.43 o
 -39   5   1       1767.13        463.23       790.15 o
 -37   5   1      13627.67      12899.28       697.16 o
 -35   5   1       6389.23       6249.95       411.29 o
 -33   5   1        260.88        -72.39       319.75 o
 -31   5   1         69.28       -195.19       195.19 o
 -29   5   1       7268.88       5245.18       222.64 o
 -27   5   1       2231.17       3572.56       180.37 o
 -25   5   1      10843.81      10726.65       281.44 o
 -23   5   1      17464.11      19680.06       392.64 o
 -21   5   1      53380.54      51630.30       873.68 o
 -19   5   1       3715.29       6450.90       348.42 o
 -17   5   1      62118.31      70805.57      1158.16 o
 -15   5   1      46591.67      71731.71      1157.25 o
 -13   5   1     300556.84     364130.66     10041.48 o
 -11   5   1      23476.06      31418.38       525.68 o
  -9   5   1      11576.49      15011.96       483.02 o
  -7   5   1     128293.48     150308.84      3386.44 o
  -5   5   1     101498.91     124758.05      4870.05 o
  -3   5   1     117785.38        -48.01        48.01 o
   1   5   1     579734.06        -57.61        57.61 o
   3   5   1       3096.07      23416.16       486.12 o
   5   5   1        418.43        323.55        81.73 o
   7   5   1      84327.45      79063.95      1226.40 o
   9   5   1       1070.06       3148.11       153.78 o
  11   5   1      74703.83      78395.30      1129.87 o
  13   5   1       6985.08      15493.37       294.79 o
  15   5   1      90110.24     112118.77      1709.48 o
  17   5   1      59151.64      63170.43       995.32 o
  19   5   1       9932.24       5704.50       225.66 o
  21   5   1      77260.03      76647.88      1249.07 o
  23   5   1      29170.53      29160.96       585.85 o
  25   5   1      26364.98      27433.34       619.34 o
  27   5   1      10249.89      10415.65       439.57 o
  29   5   1       2370.24       2477.26       207.58 o
  31   5   1        133.50       -265.58       265.58 o
  33   5   1       4656.86       4764.35       347.54 o
  35   5   1       4534.11       3615.36       362.96 o
  37   5   1         26.83        881.96       762.39 o
 -38   6   1       1889.35        560.49       482.93 o
 -36   6   1        346.72        452.53       452.02 o
 -34   6   1       3804.76       3998.16       373.93 o
 -32   6   1       1498.89        972.11       242.48 o
 -30   6   1       1061.66        419.78       238.86 o
 -28   6   1      29887.95      29159.47       568.17 o
 -26   6   1       3628.15       4949.09       314.38 o
 -24   6   1       3815.93       2252.59       196.04 o
 -22   6   1        703.27        528.84       145.36 o
 -20   6   1       4235.26       4329.64       208.34 o
 -18   6   1       9341.03       5732.79       204.00 o
 -16   6   1      74753.56      92102.09      1490.37 o
 -14   6   1         89.23        597.81       118.85 o
 -12   6   1      14422.98      10226.83       299.28 o
 -10   6   1       1229.66        -61.86        90.86 o
  -8   6   1       3208.13       2109.05       225.60 o
  -6   6   1      59526.06      93420.16      1690.09 o
  -4   6   1      58352.75      68811.89      1130.36 o
  -2   6   1      49720.42      36772.27       597.66 o
   0   6   1      21078.43      46282.04      1100.29 o
   2   6   1      21968.60      24426.94       427.42 o
   4   6   1     173531.72     196930.39     10745.06 o
   6   6   1      56990.61     114743.23      2243.42 o
   8   6   1      57656.14      50696.39       805.81 o
  10   6   1      21707.88      27452.90       459.99 o
  12   6   1       5700.46       8130.90       367.02 o
  14   6   1      17617.83      13182.52       419.52 o
  16   6   1      20093.88      22331.78       418.56 o
  18   6   1      30425.70      29747.14       541.56 o
  20   6   1      10703.97      11635.51       296.59 o
  22   6   1       4583.75       4056.43       185.31 o
  24   6   1       3970.40       3917.41       209.50 o
  26   6   1       4583.27       6354.73       261.89 o
  28   6   1         14.81       -182.30       182.30 o
  30   6   1        109.20       -281.81       281.81 o
  32   6   1       4134.71       2782.86       305.61 o
  34   6   1        648.91        806.03       311.45 o
  36   6   1         65.32        275.40       322.99 o
 -37   7   1       2938.55       1407.73       476.47 o
 -35   7   1       3429.37       2524.74       371.82 o
 -33   7   1        339.22        415.41       301.20 o
 -31   7   1       5361.84       3710.40       322.52 o
 -29   7   1       9391.33       5756.73       297.32 o
 -27   7   1       3590.41       2785.67       219.04 o
 -25   7   1        405.10        617.90       192.77 o
 -23   7   1       2182.70       1326.51       178.30 o
 -21   7   1       9942.01      11059.61       425.24 o
 -19   7   1          3.86       -176.36       176.36 o
 -17   7   1       7541.97       6167.26       284.46 o
 -15   7   1      18339.02      16247.04       354.59 o
 -13   7   1      89393.69      96389.97      1552.15 o
 -11   7   1        654.81       1999.37       300.35 o
  -9   7   1     135145.48     174817.14      4725.13 o
  -7   7   1     180622.53     242885.14      6727.60 o
  -5   7   1      13771.46      15800.45       332.48 o
  -3   7   1       1974.43       2330.18       109.24 o
  -1   7   1      12767.74      11313.66       242.83 o
   1   7   1     200801.27     199475.02     10884.30 o
   3   7   1      25551.58      35905.38       574.73 o
   5   7   1     110979.50     103433.80      1887.98 o
   7   7   1      58213.95      69334.52      1638.75 o
   9   7   1     106989.89     120349.18      1989.93 o
  11   7   1       2399.87       1505.04       115.27 o
  13   7   1     161054.88     204339.56      3763.08 o
  15   7   1      34900.89      37188.66       625.40 o
  17   7   1       7943.42       8829.10       272.71 o
  19   7   1       1716.04       1155.45       131.46 o
  21   7   1      12094.42      11860.23       335.93 o
  23   7   1      30206.93      32815.84       701.89 o
  25   7   1      54941.85      54446.45       980.78 o
  27   7   1      10199.77       9576.45       321.44 o
  29   7   1       1736.08        670.23       233.71 o
  31   7   1       1178.71        831.30       273.89 o
  33   7   1        455.67        -21.89       291.85 o
  35   7   1        397.91         -7.08       308.05 o
 -36   8   1       1575.44       1016.06       465.75 o
 -34   8   1      15093.60      17275.60       852.78 o
 -32   8   1        108.19         37.46       289.03 o
 -30   8   1       1494.95       1319.09       267.00 o
 -28   8   1          0.40       -213.55       213.55 o
 -26   8   1      10741.94       9734.01       452.57 o
 -24   8   1      29762.08      28388.00       659.52 o
 -22   8   1       5541.19       4087.46       217.39 o
 -20   8   1       3276.82       3274.65       173.74 o
 -18   8   1      10380.29      12666.42       331.70 o
 -16   8   1      60083.23      72270.68      1238.16 o
 -14   8   1      43362.09      57932.77      1005.85 o
 -12   8   1       5553.40       6318.84       225.11 o
 -10   8   1      17409.28      20455.94       441.89 o
  -8   8   1       7734.00       8115.48       270.94 o
  -4   8   1     179190.03     226645.98      8726.69 o
  -2   8   1     124147.19     141343.47      3473.12 o
   0   8   1       7007.76      11403.02       330.04 o
   2   8   1     136980.92     221317.91      8545.10 o
   6   8   1     109032.92     133462.48      2443.18 o
   8   8   1       2381.93       3350.50       160.82 o
  10   8   1      52490.76      51103.26       885.69 o
  12   8   1     128078.69     159523.19      2509.06 o
  14   8   1      43470.52      43442.61       748.22 o
  16   8   1      17362.20      28997.17       540.01 o
  18   8   1      35173.23      43183.82       751.11 o
  20   8   1      28196.33      35371.47       683.21 o
  22   8   1      42775.72      52174.44       947.16 o
  24   8   1      15697.36      20811.89       585.94 o
  26   8   1        302.84        186.91       184.12 o
  28   8   1       4668.64       3960.40       400.36 o
  30   8   1         53.32        114.73       250.13 o
  32   8   1       1150.24       1058.86       272.99 o
  34   8   1       1948.05       1736.74       314.23 o
 -33   9   1         23.47        113.03       349.30 o
 -31   9   1       5212.56       5885.23       414.68 o
 -29   9   1          0.03       -245.08       245.08 o
 -27   9   1      27708.60      27324.47       847.63 o
 -25   9   1         86.44       -192.56       192.56 o
 -23   9   1       9176.81       8420.92       458.83 o
 -21   9   1       3128.31       2972.76       211.46 o
 -19   9   1     148910.41     153564.88      2671.73 o
 -17   9   1        245.77        344.91       190.61 o
 -15   9   1      26741.11      42236.73       866.11 o
 -13   9   1      29607.62      33187.89       699.48 o
 -11   9   1       4259.44       3054.82       288.32 o
  -9   9   1        727.58       1094.92       162.87 o
  -7   9   1       4568.95       9121.79       321.13 o
  -5   9   1      59789.60      64454.32      1268.03 o
  -3   9   1     123705.40     148888.88      4092.81 o
  -1   9   1      10254.26      12036.73       342.14 o
   1   9   1     106260.75     110741.43      2165.92 o
   3   9   1       7264.07       8231.64       265.47 o
   5   9   1        710.14        646.50       166.70 o
   7   9   1        833.21       2602.92       370.77 o
   9   9   1       7736.14      10392.59       362.07 o
  11   9   1         82.14       -144.51       144.51 o
  13   9   1       3188.23       3763.59       188.47 o
  15   9   1       2499.63       2459.92       161.05 o
  17   9   1     131567.27     134417.80      2138.81 o
  19   9   1      75068.09      81515.87      1553.56 o
  21   9   1       4349.23       2684.18       200.13 o
  23   9   1       1579.52       1088.27       188.59 o
  25   9   1       5068.22       4105.10       234.21 o
  27   9   1        502.67        686.70       230.14 o
  29   9   1        850.13       -159.82       244.30 o
  31   9   1      17501.44      14829.08       540.54 o
  33   9   1        226.06         93.40       286.52 o
 -32  10   1       1204.20       1712.66       304.79 o
 -30  10   1       5260.39       4034.79       321.53 o
 -28  10   1        568.36        420.23       250.84 o
 -26  10   1      11004.82      10882.82       585.55 o
 -24  10   1       3640.53       2529.75       250.78 o
 -22  10   1      10329.40       9933.06       393.84 o
 -20  10   1         23.37        474.43       214.67 o
 -18  10   1       3090.57       4223.24       242.19 o
 -16  10   1       1345.11       1108.75       242.00 o
 -14  10   1      20053.17      17480.22       479.89 o
 -12  10   1       9169.96       5529.32       259.52 o
 -10  10   1      10462.92      13884.57       420.53 o
  -8  10   1      49205.90      64584.21      1313.65 o
  -6  10   1      22783.99      25714.95       604.03 o
  -4  10   1     130504.30     172119.81      4220.16 o
  -2  10   1      23346.57      25168.94       573.91 o
   0  10   1       3913.55       5344.70       231.53 o
   2  10   1     173932.22     219266.12      5439.29 o
   4  10   1      62093.15      73997.05      1383.36 o
   6  10   1      40407.18      47241.67       991.45 o
   8  10   1      29054.34      25548.05       607.16 o
  10  10   1      14415.64      17239.82       446.17 o
  12  10   1       5024.93       4709.31       224.69 o
  14  10   1      27500.99      30147.47       664.72 o
  16  10   1       5168.27       4719.82       229.15 o
  18  10   1       1938.47       2608.73       226.08 o
  20  10   1       9701.10       9829.09       374.60 o
  22  10   1        162.70        626.48       249.37 o
  24  10   1       4725.63       6682.08       331.52 o
  26  10   1       1532.27       1170.86       230.52 o
  28  10   1        556.83       -330.50       330.50 o
  30  10   1       1280.64        180.15       329.71 o
  32  10   1         12.15       -248.61       262.55 o
 -31  11   1       8035.90       7875.84       774.62 o
 -29  11   1        999.71       2079.82       339.99 o
 -27  11   1       9099.73       9261.95       766.06 o
 -25  11   1        338.10         98.59       334.58 o
 -23  11   1      14289.12      13554.00       468.10 o
 -21  11   1       5165.02       2841.84       284.87 o
 -19  11   1      62046.76      60600.60      1280.99 o
 -17  11   1       1935.73       1084.93       232.28 o
 -15  11   1        475.39        396.83       193.60 o
 -13  11   1       4970.10       4688.23       251.55 o
 -11  11   1     146674.73     167702.73      3266.53 o
  -9  11   1      13902.75      13723.44       428.67 o
  -7  11   1      15424.12      20312.91       526.68 o
  -5  11   1      60835.52      64556.36      1226.56 o
  -3  11   1      64794.70      73573.43      1547.83 o
  -1  11   1      10986.44       8523.76       297.81 o
   1  11   1      82630.48      97659.11      1806.96 o
   3  11   1        606.04       1271.73       157.46 o
   5  11   1        216.92        742.35       214.94 o
   7  11   1      31396.18      28376.34       666.48 o
   9  11   1     140819.72     155986.77      2850.02 o
  11  11   1      10486.19       9288.88       326.35 o
  13  11   1      21279.61      22861.84       679.39 o
  15  11   1      16580.58      16171.70       455.75 o
  17  11   1      38559.16      39610.24       898.65 o
  19  11   1      10732.73      13688.44       465.04 o
  21  11   1      21972.44      21194.43       589.55 o
  23  11   1       1671.43       1360.83       239.91 o
  25  11   1        130.03       -266.79       266.79 o
  27  11   1       6009.52       7902.44       568.12 o
  29  11   1       1034.12        781.33       264.37 o
  31  11   1       1988.43        861.47       266.27 o
 -28  12   1       1870.29       1390.42       284.52 o
 -26  12   1          8.57       -284.11       284.11 o
 -24  12   1       2920.18       2747.99       307.69 o
 -22  12   1       6699.20       5264.98       315.68 o
 -20  12   1       1265.64       2027.43       299.53 o
 -18  12   1       2362.45       2323.94       251.39 o
 -16  12   1       1809.84       2002.40       218.26 o
 -14  12   1       7348.86       5458.81       364.06 o
 -12  12   1      31623.32      34101.05       788.53 o
 -10  12   1       2166.36       2224.08       214.22 o
  -8  12   1         29.77        328.65       191.35 o
  -6  12   1       4227.26       7041.30       551.44 o
  -4  12   1      10332.21       7410.76       308.85 o
  -2  12   1      41516.38      40324.37       910.45 o
   0  12   1      25564.02      23508.31       542.95 o
   2  12   1      78003.54      96916.05      1800.00 o
   4  12   1        819.09        275.32       160.09 o
   6  12   1      12986.36      12962.41       425.57 o
   8  12   1       1891.81       3418.89       247.35 o
  10  12   1      45595.70      50133.69      1010.13 o
  12  12   1      22420.20      24809.36       599.32 o
  14  12   1       6432.79       6240.91       280.41 o
  16  12   1      12236.73      10079.54       478.39 o
  18  12   1       2153.57       1593.69       246.71 o
  20  12   1       8538.04       8866.98       432.85 o
  22  12   1       1442.97        705.76       232.90 o
  24  12   1       9246.45       9582.93       413.45 o
  26  12   1        635.79          5.57       247.21 o
  28  12   1        627.09        936.23       280.62 o
 -27  13   1        709.89        558.77       276.08 o
 -25  13   1        588.36        -97.02       258.91 o
 -23  13   1          8.72        -91.20       245.47 o
 -21  13   1        552.59        510.78       273.46 o
 -19  13   1        860.75       1095.50       264.02 o
 -17  13   1        340.31        251.35       216.68 o
 -15  13   1      10248.17       9591.13       399.23 o
 -13  13   1       4347.78       3693.61       248.07 o
 -11  13   1      30988.71      33896.48       793.27 o
  -9  13   1       1923.17       1798.39       217.62 o
  -7  13   1        456.15        228.28       193.25 o
  -5  13   1        169.28       1211.77       174.39 o
  -3  13   1       6919.14       6860.31       280.56 o
  -1  13   1        105.08        281.66       168.44 o
   1  13   1      18145.78      17396.20       566.64 o
   3  13   1        662.36        530.19       170.07 o
   5  13   1       6756.57       5989.27       318.43 o
   7  13   1      16817.66      19142.07       512.62 o
   9  13   1       5804.77       8024.74       325.12 o
  11  13   1      41783.51      47332.03       974.95 o
  13  13   1         17.96       -190.86       190.86 o
  15  13   1       1246.17        443.93       202.19 o
  17  13   1       1458.07       1180.81       244.05 o
  19  13   1        485.53        563.51       315.77 o
  21  13   1       2843.88       2383.55       269.29 o
  23  13   1       5302.77       4078.94       301.68 o
  25  13   1          5.14       -139.27       247.50 o
  27  13   1        263.30        406.45       349.79 o
 -24  14   1        390.04        214.72       362.84 o
 -22  14   1       9121.47       7715.05       459.51 o
 -20  14   1         89.91        165.77       267.64 o
 -18  14   1        333.27         39.22       307.04 o
 -16  14   1       2601.79       2218.68       276.22 o
 -14  14   1        200.64       -251.77       251.77 o
 -12  14   1       5346.49       4957.29       318.95 o
 -10  14   1       3178.42       4048.77       297.61 o
  -8  14   1      15007.11      14961.45       516.42 o
  -6  14   1       4182.66       4594.02       274.53 o
  -4  14   1       1062.65        640.55       187.46 o
  -2  14   1       4173.86       4213.53       256.09 o
   0  14   1      30276.02      31957.42       702.36 o
   2  14   1      63023.13      67941.55      1383.93 o
   4  14   1          1.17        380.90       179.69 o
   6  14   1       1293.94       1059.43       218.11 o
   8  14   1        112.80        685.90       216.05 o
  10  14   1      55301.30      56472.73      1198.31 o
  12  14   1        619.90        616.73       271.15 o
  14  14   1        423.34         47.96       232.92 o
  16  14   1      24894.12      22335.10       826.87 o
  18  14   1       7060.72       5789.04       348.05 o
  20  14   1       2440.46        665.27       263.92 o
  22  14   1        513.10        825.63       324.94 o
  24  14   1       4552.10       4102.17       322.53 o
 -21  15   1       9989.46       8905.32       560.69 o
 -19  15   1         21.07       -285.93       285.93 o
 -17  15   1       1382.38        726.28       433.42 o
 -15  15   1       4156.90       2801.23       317.99 o
 -13  15   1       1674.16       1355.23       308.22 o
 -11  15   1       1050.22       1459.16       296.81 o
  -9  15   1       8749.25       8509.40       520.04 o
  -7  15   1       5146.64       5407.68       494.55 o
  -5  15   1       2140.61       2430.97       261.34 o
  -3  15   1       1708.85       1849.18       254.06 o
  -1  15   1      13470.14      12460.06       514.70 o
   1  15   1       3997.24       3344.25       255.03 o
   3  15   1       5182.91       5587.12       309.68 o
   5  15   1       1355.52       2091.92       296.34 o
   7  15   1       9409.95       9246.82       476.29 o
   9  15   1        145.24         -1.65       266.54 o
  11  15   1       8032.61       9140.36       482.46 o
  13  15   1        691.23        668.88       280.77 o
  15  15   1        144.83         31.93       271.46 o
  17  15   1        322.43        282.79       273.78 o
  19  15   1        102.69       -292.84       319.28 o
 -16  16   1       2892.02       2262.21       334.85 o
 -14  16   1        335.01        -77.95       295.16 o
 -12  16   1        607.57       -262.85       343.37 o
 -10  16   1       2378.74       2365.42       327.50 o
  -8  16   1       3302.76       3371.66       339.87 o
  -6  16   1      36485.76      39049.39      1361.17 o
  -4  16   1      23041.91      24937.82       797.68 o
  -2  16   1       1039.62        763.07       234.86 o
   0  16   1        377.33       -143.06       221.10 o
   2  16   1      27484.06      27875.05       867.39 o
   4  16   1      16626.24      16249.17       594.25 o
   6  16   1        302.52        239.68       288.55 o
   8  16   1      12881.71      13250.89       814.27 o
  10  16   1      34599.80      33425.20      1110.97 o
  12  16   1         61.84       -119.19       288.79 o
  14  16   1      11023.16      10594.23       584.20 o
  16  16   1       3496.96       2426.20       331.12 o
  -9  17   1        109.31         60.96       311.99 o
  -7  17   1        957.03        842.56       315.66 o
  -5  17   1        429.26         61.35       227.96 o
  -3  17   1        821.64        769.06       244.64 o
  -1  17   1       3393.20       2277.97       300.76 o
   1  17   1        309.00       -103.31       229.66 o
   3  17   1       2093.95       1677.29       244.93 o
   5  17   1         14.87       -190.81       301.00 o
   7  17   1      15650.03      14987.76       734.62 o
   9  17   1        745.39        270.15       312.33 o
 -40   0   2       1644.73       1440.36      1190.69 o
 -38   0   2       2927.41       3120.77      1171.49 o
 -36   0   2       2812.39       1794.09       588.82 o
 -34   0   2        444.64       -314.74       314.74 o
 -32   0   2          6.31       -207.41       207.41 o
 -30   0   2     105070.84     129024.39      2632.38 o
 -28   0   2       1618.49       2977.85       218.00 o
 -26   0   2      31386.99      35586.77       792.41 o
 -24   0   2       6267.09       7510.02       302.08 o
 -22   0   2     423552.19     447731.59     11840.99 o
 -20   0   2     188289.91     198554.06      4303.56 o
 -18   0   2          8.71       1398.77       144.64 o
 -16   0   2      19444.73      16824.67       524.32 o
 -14   0   2        939.73         34.79       119.54 o
  -8   0   2      39766.40      71634.38      1603.95 o
  -6   0   2     586504.50        -62.42        62.42 o
  -4   0   2       7363.43       1912.00       117.27 o
   8   0   2        787.15       4626.32       159.66 o
  16   0   2     122014.27     164983.25      3286.42 o
  18   0   2     163614.19     200404.84      4053.77 o
  20   0   2        717.67        -36.74       204.03 o
  22   0   2      22448.98      28557.26       632.03 o
  24   0   2        300.21       1213.44       141.58 o
  26   0   2      14811.02      18579.17       589.92 o
  28   0   2        258.82       -216.57       216.57 o
  30   0   2         12.28       -221.95       221.95 o
  32   0   2      25639.58      27713.38       827.97 o
  34   0   2       5920.25       5406.14      1152.29 o
  36   0   2        510.07       -427.31      1075.47 o
  38   0   2       2671.44       2947.93      1157.09 o
  40   0   2        987.32        926.63      1181.09 o
 -39   1   2        502.55       1327.58       540.38 o
 -37   1   2       3322.27       3529.33       561.82 o
 -35   1   2        455.74       -312.51       394.88 o
 -33   1   2      15918.57      16235.45       522.36 o
 -31   1   2         59.76        350.70       186.14 o
 -29   1   2       7703.76       7129.78       292.78 o
 -27   1   2       9376.79       8366.57       283.23 o
 -25   1   2       6716.41       6854.45       203.95 o
 -23   1   2      21066.03      18737.76       335.33 o
 -21   1   2        256.85       1359.33       111.14 o
 -19   1   2      24808.46      26302.93       385.37 o
 -17   1   2      14345.82      11799.98       199.89 o
 -15   1   2      52297.54      62303.74       796.25 o
 -13   1   2      12847.50      13394.69       233.76 o
 -11   1   2      58716.63      99158.79      1610.09 o
  -9   1   2      15024.41      21969.07       399.64 o
  -7   1   2      70722.78      85155.54      2630.63 o
  -1   1   2       9605.55       1446.71        64.55 o
   1   1   2      54408.14      28173.73      1226.70 o
   3   1   2     100243.35       6227.07       207.17 o
   5   1   2       9648.45      14619.97       347.10 o
   9   1   2      20588.48      62772.17      1092.51 o
  11   1   2      46903.53      43773.51       845.91 o
  13   1   2     173666.73     214225.48      9727.21 o
  15   1   2     129910.47     148793.47      2198.40 o
  17   1   2      12420.77      17403.03       315.82 o
  19   1   2       5679.43       6332.25       195.59 o
  21   1   2       6760.55       7049.84       214.75 o
  23   1   2      28915.60      25621.00       477.65 o
  25   1   2      17148.21      16139.29       349.88 o
  27   1   2       7316.97       7929.11       247.90 o
  29   1   2       1364.25       -184.31       184.31 o
  31   1   2       2782.91       2626.07       172.19 o
  33   1   2       1752.07       1552.32       228.83 o
  35   1   2       2401.05       2244.12       310.99 o
  37   1   2        476.33        946.39      1022.65 o
  39   1   2        103.40       -488.52       842.61 o
 -40   2   2          2.51        320.45       582.35 o
 -38   2   2         25.36        624.76       587.04 o
 -36   2   2       2549.19       3160.40       597.57 o
 -34   2   2       4525.18       4297.81       353.27 o
 -32   2   2         29.54       -172.28       172.28 o
 -30   2   2      32610.23      35411.75       646.72 o
 -28   2   2      10441.19      12285.01       316.21 o
 -26   2   2      10789.05       7418.94       211.66 o
 -24   2   2       3192.45       3297.78       170.54 o
 -22   2   2      35987.36      34285.80       570.66 o
 -20   2   2      23661.31      14970.58       307.99 o
 -18   2   2       5627.99       4574.60       180.95 o
 -16   2   2        517.21        434.09       100.67 o
 -14   2   2      82372.12      98473.24      1443.87 o
 -12   2   2       5824.64       5083.61       251.54 o
  -8   2   2       4520.44       4276.76       241.73 o
  -4   2   2      14797.49      14428.00       621.11 o
   0   2   2      70487.09      27857.04       748.96 o
   2   2   2      15088.51      23619.73       390.45 o
   8   2   2       1323.77       7616.70       432.29 o
  10   2   2        393.53       1158.94        77.73 o
  12   2   2     482891.91        -91.22       120.03 o
  14   2   2       5277.84       8061.60       183.11 o
  16   2   2      20193.79      35245.10       570.80 o
  18   2   2      52375.15      52861.47       822.33 o
  20   2   2      31931.19      35224.32       616.94 o
  22   2   2       6591.79      10914.61       275.39 o
  24   2   2       7571.84       9434.80       262.98 o
  26   2   2       1621.55       2174.65       155.24 o
  28   2   2         82.15       -147.02       147.02 o
  30   2   2       4753.58       4035.79       203.84 o
  32   2   2       6825.30       8762.87       289.18 o
  34   2   2        618.85        523.34       290.61 o
  36   2   2       4131.40       3808.80       542.23 o
  38   2   2        850.75        205.25       512.00 o
 -39   3   2          0.53         11.73       607.46 o
 -37   3   2       2117.31       1546.62       617.68 o
 -35   3   2        668.74        581.12       595.45 o
 -33   3   2      19832.04      21892.96       588.23 o
 -31   3   2       1906.05        691.79       145.07 o
 -29   3   2        957.18       1145.21       160.14 o
 -27   3   2      39839.84      38790.55       654.49 o
 -25   3   2         38.64       -137.87       137.87 o
 -23   3   2      14230.18      13408.03       304.41 o
 -21   3   2      23603.96      27910.22       488.18 o
 -19   3   2      13463.30      16061.44       334.53 o
 -17   3   2      69302.74      95638.48      1465.52 o
 -15   3   2     216784.52     285125.88      6456.27 o
 -13   3   2     167265.92     276106.69      9057.31 o
 -11   3   2         58.00       1704.56       191.43 o
  -9   3   2       2951.15      15661.73       300.34 o
  -5   3   2     128532.41      96878.40      5338.92 o
  -3   3   2      45883.79      49587.71      1576.30 o
   1   3   2      17408.35       6515.42       146.48 o
   9   3   2      23232.85      49920.55       910.13 o
  11   3   2        988.96        433.39        72.58 o
  13   3   2     174422.39     237054.39      5772.87 o
  15   3   2     102532.05     110787.83      1759.72 o
  17   3   2      28003.08      44663.11       744.48 o
  19   3   2       8502.77       5272.49       181.07 o
  21   3   2        341.01       1022.45       130.17 o
  23   3   2      28660.24      24332.82       432.84 o
  25   3   2      30157.44      34233.62       574.44 o
  27   3   2       4496.65       3576.95       305.45 o
  29   3   2       3407.06       2120.76       255.33 o
  31   3   2       7023.21       5206.25       304.59 o
  33   3   2       3131.05       2515.55       271.60 o
  35   3   2       9620.97       9619.05       615.38 o
  37   3   2        347.80       1252.30       574.26 o
  39   3   2          3.53        255.97       566.66 o
 -38   4   2        119.85        504.76       628.59 o
 -36   4   2      11510.22      15062.32       953.36 o
 -34   4   2       3400.57       3802.53       347.63 o
 -32   4   2       6780.22       5077.65       244.41 o
 -30   4   2      15227.40      15416.22       359.87 o
 -28   4   2       8066.65       8390.12       262.19 o
 -26   4   2      52831.22      51736.27       840.12 o
 -24   4   2      18341.21      22181.43       726.25 o
 -22   4   2        600.71        485.73       126.79 o
 -20   4   2        142.87        386.52       148.38 o
 -18   4   2        103.33       -109.75       109.75 o
 -16   4   2      31983.39      47881.65       765.22 o
 -14   4   2     255561.16     319269.06     10476.91 o
 -12   4   2         56.88        389.70        87.35 o
 -10   4   2      50288.92      82070.34      1843.04 o
  -8   4   2     116874.02     122671.24      2379.79 o
  -6   4   2      72540.29      84425.59      1534.13 o
  -4   4   2     331215.75        -72.02        72.02 o
   0   4   2       9165.17      51480.99      1475.78 o
   2   4   2      12840.42      20145.48       355.93 o
   8   4   2      20939.73      32715.11       516.73 o
  10   4   2     189827.45     219621.34      5969.35 o
  12   4   2      92661.74      87264.00      1347.92 o
  14   4   2         25.08        426.05        81.83 o
  18   4   2     141660.70     155333.91      2563.66 o
  20   4   2     181222.78     208700.06      3419.19 o
  22   4   2      48333.56      49040.88       828.94 o
  24   4   2      36122.36      40066.40       698.80 o
  26   4   2        323.43       -124.64       124.64 o
  28   4   2        167.89       -171.13       171.13 o
  30   4   2       9115.14       8668.23       292.78 o
  32   4   2       1706.59        -70.54       352.73 o
  34   4   2       5762.05       6779.84       768.69 o
  36   4   2        550.08        168.70       582.08 o
  38   4   2       2802.67       5235.51       647.35 o
 -39   5   2         81.54       -319.41       404.24 o
 -37   5   2       4008.24       4229.88       497.36 o
 -35   5   2         12.72        276.58       331.05 o
 -33   5   2       8507.29       9931.49       428.99 o
 -31   5   2        900.82        567.65       188.23 o
 -29   5   2      10991.05       9011.69       274.77 o
 -27   5   2        313.07        185.34       148.40 o
 -25   5   2       4886.38       2817.52       164.85 o
 -23   5   2      18498.14      22152.61       427.19 o
 -21   5   2      19280.56      21016.93       416.94 o
 -19   5   2       3515.23       4470.07       169.92 o
 -17   5   2       3047.40       2962.73       140.35 o
 -15   5   2        215.95       -122.14       122.14 o
 -13   5   2       1656.93       2285.80       226.33 o
 -11   5   2      59206.71      46432.61       709.52 o
  -9   5   2     132818.30     175220.84      3942.47 o
  -5   5   2         67.85        279.11        84.61 o
   3   5   2     134972.95     138005.39      7571.48 o
   5   5   2        761.53       1591.12        93.49 o
   7   5   2      86846.98     103260.66      1710.63 o
   9   5   2      19446.84      35732.49       769.41 o
  13   5   2       6048.95       5997.15       153.20 o
  15   5   2     138577.22     171851.33      2922.87 o
  17   5   2      17668.38      13929.30       303.21 o
  19   5   2      14469.47      12050.08       288.88 o
  21   5   2      17822.08      22078.16       435.86 o
  23   5   2        502.68        845.49       136.11 o
  25   5   2       3597.08       3104.84       175.79 o
  27   5   2       1336.86       1316.72       191.68 o
  29   5   2       1757.92       1235.15       189.94 o
  31   5   2         39.26       -249.97       249.97 o
  33   5   2         88.78       -215.74       275.90 o
  35   5   2       7939.51       5820.40       406.67 o
  37   5   2        851.00       1072.59       605.94 o
 -38   6   2         60.93         -6.12       500.56 o
 -36   6   2        252.85        808.23       463.01 o
 -34   6   2       4433.05       4677.99       384.54 o
 -32   6   2       9170.17       7927.56       366.31 o
 -30   6   2        434.27       -216.24       216.24 o
 -28   6   2      15646.33      17590.50       390.38 o
 -26   6   2        186.15         72.14       148.14 o
 -24   6   2      23380.50      25095.45       476.10 o
 -22   6   2       7171.48       7818.12       242.79 o
 -20   6   2       1219.35         37.70       153.69 o
 -18   6   2       1751.24       1304.92       198.03 o
 -16   6   2       5871.74       5878.50       201.79 o
 -14   6   2     148286.03     149471.88      2498.37 o
 -12   6   2       5687.40       5988.06       279.83 o
 -10   6   2       9111.60       6827.65       202.04 o
  -8   6   2       7587.69      10132.44       420.17 o
  -6   6   2          4.35        -90.23        90.23 o
  -4   6   2     910651.50         43.21        91.22 o
   2   6   2      16050.08      21616.99       391.44 o
  10   6   2       1027.28       1210.65        91.72 o
  12   6   2     260161.23     326687.16      9012.83 o
  14   6   2      70709.52      76149.41      1182.74 o
  16   6   2     127451.32     138312.30      2103.24 o
  18   6   2       8282.02      15262.49       408.47 o
  20   6   2     106981.66     116986.33      1869.69 o
  22   6   2        175.33         25.04       152.93 o
  24   6   2       4667.05       5384.94       235.04 o
  26   6   2       6731.49       7433.51       278.46 o
  28   6   2       9085.07       7552.48       291.48 o
  30   6   2      16987.16      17638.13       629.42 o
  32   6   2       1502.95       1115.60       290.19 o
  34   6   2        669.35       -290.92       290.92 o
  36   6   2       1310.42       1832.04       355.09 o
 -37   7   2        293.68        219.82       475.16 o
 -35   7   2       5697.60       4235.18       419.05 o
 -33   7   2       3154.43       3197.87       343.45 o
 -31   7   2        262.92       -285.07       285.07 o
 -29   7   2        589.11       -222.82       222.82 o
 -27   7   2       5173.85       3480.68       229.70 o
 -25   7   2       4922.39       3783.69       186.85 o
 -23   7   2      17274.72      19364.96       400.43 o
 -21   7   2      18770.27      17963.17       456.23 o
 -19   7   2         11.50        232.02       120.85 o
 -17   7   2        167.06        187.79       113.88 o
 -15   7   2      62638.23      79415.99      1235.26 o
 -13   7   2      67085.30      73483.88      1201.97 o
 -11   7   2      94579.10     115177.85      1843.05 o
  -9   7   2     115850.22     141485.19      4389.26 o
  -7   7   2     186914.91     277038.06     10649.96 o
  -5   7   2      94586.58     126162.20      3176.72 o
  -3   7   2      35925.22      42530.73      1537.80 o
  -1   7   2      65839.14     106510.11      2109.97 o
   1   7   2      78866.89      99624.06      2082.79 o
   5   7   2      48493.21      46527.73       799.03 o
   7   7   2      20100.61      14520.23       595.48 o
   9   7   2       4052.32       6928.48       310.54 o
  11   7   2       4902.53       3214.59       135.63 o
  13   7   2     138378.02     158266.78      2422.51 o
  15   7   2      42022.30      47251.89       805.07 o
  17   7   2        647.39        655.14       112.55 o
  19   7   2        116.13         64.99       141.95 o
  21   7   2       4119.46       3611.01       278.18 o
  23   7   2      16197.23      18071.46       435.70 o
  25   7   2        414.67          3.86       173.07 o
  27   7   2        793.54        775.57       185.44 o
  29   7   2          7.87        -96.04       221.71 o
  31   7   2       3533.77       3477.11       380.31 o
  33   7   2       3095.67       1769.25       303.21 o
  35   7   2       5646.45       4238.75       350.40 o
 -36   8   2        274.51        642.77       475.76 o
 -34   8   2        146.32        427.21       330.69 o
 -32   8   2          0.30         66.76       291.35 o
 -30   8   2       8335.25       8697.55       399.31 o
 -28   8   2      10067.29      12435.11       397.48 o
 -26   8   2       5456.55       6086.85       273.86 o
 -24   8   2        260.66        324.42       191.24 o
 -22   8   2      10033.96       9832.77       313.13 o
 -20   8   2      11619.37       8180.67       258.53 o
 -18   8   2       3246.56       3652.60       188.63 o
 -16   8   2      35150.66      40435.78       696.18 o
 -14   8   2        167.29        465.38       132.73 o
 -12   8   2        495.02        750.73       128.76 o
 -10   8   2       8700.83       7562.68       284.12 o
  -8   8   2       1033.18       1212.86       145.00 o
  -6   8   2     150282.41     153059.75      3417.81 o
  -4   8   2       7008.23       4388.47       191.94 o
   0   8   2      85033.80      96458.09      1935.04 o
   2   8   2      37805.45      48554.95       876.32 o
   6   8   2      99565.02     119058.95      2051.97 o
   8   8   2     194688.77     272979.94      8618.08 o
  10   8   2       7259.13      10466.36       284.18 o
  12   8   2     194384.30     221863.00      3626.16 o
  14   8   2      10773.88      13839.90       323.17 o
  16   8   2        138.60        180.20       119.07 o
  18   8   2        876.78       2132.02       180.27 o
  20   8   2      38059.66      46181.38       848.36 o
  22   8   2         17.93         42.09       164.12 o
  24   8   2       5263.05       4475.87       249.72 o
  26   8   2        715.59        181.76       182.49 o
  28   8   2       5365.40       5958.48       303.25 o
  30   8   2       4949.34       6374.00       626.55 o
  32   8   2       7697.59       7907.75       555.01 o
  34   8   2       1342.29        350.28       282.67 o
 -35   9   2         84.63        735.99       465.73 o
 -33   9   2        462.41        940.35       309.53 o
 -31   9   2         23.66         -2.13       313.77 o
 -29   9   2       3027.48       3024.65       284.38 o
 -27   9   2       7467.02       5727.84       302.83 o
 -25   9   2       1508.44        307.03       206.70 o
 -23   9   2         33.79       -195.91       195.91 o
 -21   9   2        950.84        443.17       170.96 o
 -19   9   2       4223.23       2982.95       255.49 o
 -17   9   2      24774.52      22357.99       469.16 o
 -15   9   2      51018.64      60579.75      1178.60 o
 -13   9   2        523.58       -122.44       158.04 o
 -11   9   2      23774.55      25742.23       602.83 o
  -9   9   2        199.40        743.86       158.51 o
  -5   9   2       6075.44       7081.99       256.33 o
  -3   9   2       8034.99       6867.31       248.46 o
  -1   9   2        681.60       1540.23       137.85 o
   1   9   2      65037.19      73376.61      1731.99 o
   3   9   2     108354.05     147273.30      2865.75 o
   5   9   2      31316.43      36635.36       742.58 o
   7   9   2      12047.71      12380.49       431.14 o
   9   9   2       4589.64       5279.49       224.74 o
  11   9   2      65995.62      77281.32      1374.78 o
  13   9   2      49687.01      63441.95      1150.19 o
  15   9   2      27825.30      31352.66       581.02 o
  17   9   2       3459.08       4309.25       254.60 o
  19   9   2        174.23        203.45       167.94 o
  21   9   2      12152.65      10235.17       363.05 o
  23   9   2       5666.31       6459.50       257.14 o
  25   9   2        388.83        -38.56       178.00 o
  27   9   2       5441.36       4685.88       281.90 o
  29   9   2        466.49       1034.27       240.51 o
  31   9   2       2325.44       3176.75       356.36 o
  33   9   2         37.64       -114.28       268.53 o
 -32  10   2        738.42       1178.73       347.63 o
 -30  10   2      12656.77      15190.49       573.64 o
 -28  10   2       1886.23       2964.69       343.65 o
 -26  10   2          0.32        229.23       233.12 o
 -24  10   2       3623.97       3256.40       260.56 o
 -22  10   2      13833.09      18763.38       578.77 o
 -20  10   2      44498.03      45618.04       919.08 o
 -18  10   2       3908.65       3842.21       197.20 o
 -16  10   2       1645.75       1075.85       175.86 o
 -14  10   2      11009.62      12178.43       393.08 o
 -12  10   2      26335.20      27530.01       653.62 o
 -10  10   2     202374.61     221767.69      4955.90 o
  -8  10   2       4948.37       2845.43       194.34 o
  -6  10   2      84136.12      97354.10      1878.37 o
  -4  10   2      33351.46      32335.48       692.81 o
  -2  10   2     257311.36     275580.94     12519.09 o
   0  10   2     146740.50     162893.41      3699.36 o
   2  10   2      16853.81      20554.30       448.95 o
   4  10   2      14136.47      15575.10       412.97 o
   6  10   2         99.47        186.44       167.91 o
   8  10   2        166.88       -151.70       151.70 o
  10  10   2        494.18        599.43       158.53 o
  12  10   2     100161.06     112912.98      2088.84 o
  14  10   2       6120.43       4952.73       237.57 o
  16  10   2       5760.94       9366.05       353.57 o
  18  10   2       5588.79       6148.40       293.17 o
  20  10   2        747.64        246.81       257.91 o
  22  10   2       6888.82       6666.73       279.00 o
  24  10   2       1169.76        538.31       226.76 o
  26  10   2       8982.84      12109.37       422.81 o
  28  10   2       1124.98        468.68       321.08 o
  30  10   2        224.30         45.98       254.69 o
  32  10   2       5107.55       5598.02       546.42 o
 -31  11   2       2266.11       2128.94       316.34 o
 -29  11   2        341.92        746.93       286.50 o
 -27  11   2       1379.22        539.16       257.56 o
 -25  11   2      20711.31      17656.17       539.66 o
 -23  11   2       2805.27       2283.71       321.95 o
 -21  11   2       3546.43       3782.10       274.97 o
 -19  11   2       2997.17       2366.95       204.58 o
 -17  11   2      92648.73      92132.45      1732.62 o
 -15  11   2       5587.35       3794.73       216.21 o
 -13  11   2      22392.27      22043.87       574.73 o
 -11  11   2      18839.07      21373.49       560.88 o
  -9  11   2       8300.10       8537.46       339.19 o
  -7  11   2        797.63       2516.83       213.87 o
  -5  11   2       2759.03       2017.43       172.27 o
  -3  11   2      28594.85      30385.86       637.61 o
  -1  11   2     108224.42     133683.28      2575.74 o
   1  11   2        163.82        264.25       140.20 o
   3  11   2      54938.68      63450.14      1201.10 o
   5  11   2       2814.34        961.22       173.13 o
   7  11   2      18647.32      19120.38       504.26 o
   9  11   2      12528.12      15958.83       439.97 o
  11  11   2       7695.23      12162.51       381.58 o
  13  11   2      19532.69      17401.92       475.95 o
  15  11   2       8289.89       9655.59       364.80 o
  17  11   2        300.99         94.92       199.74 o
  19  11   2      41160.02      41143.93       927.58 o
  21  11   2      13482.05      10864.32       406.86 o
  23  11   2       3503.95       1998.13       239.46 o
  25  11   2        212.71       -229.03       229.03 o
  27  11   2      11834.18       9459.68       562.78 o
  29  11   2         49.65        -63.44       321.51 o
  31  11   2        102.72        -65.73       470.29 o
 -28  12   2        500.63        548.86       267.51 o
 -26  12   2       2113.27       1850.62       272.22 o
 -24  12   2         76.98        440.23       282.71 o
 -22  12   2      13803.65      16638.25       588.97 o
 -20  12   2      12908.33      13116.43       440.79 o
 -18  12   2      13860.49      14348.25       427.86 o
 -16  12   2      11120.66      12892.26       405.13 o
 -14  12   2      52685.93      54637.70      1083.39 o
 -12  12   2       8272.79       9969.97       355.59 o
 -10  12   2     127608.20     140362.73      2751.21 o
  -8  12   2      11004.93      11833.23       408.67 o
  -6  12   2      30194.38      33233.15       733.79 o
  -4  12   2         15.82       -154.89       154.89 o
  -2  12   2      56191.93      56276.84      1031.28 o
   0  12   2       1187.11       1039.19       162.97 o
   2  12   2      33289.96      36830.41       722.91 o
   4  12   2      16262.12      16157.71       406.12 o
   6  12   2      45196.05      47000.26      1011.76 o
   8  12   2        703.63        437.06       181.24 o
  10  12   2      28066.92      28205.00       647.76 o
  12  12   2      30065.02      30792.12       687.69 o
  14  12   2       9759.89       9249.80       343.20 o
  16  12   2         12.20       -201.49       201.49 o
  18  12   2       3727.57       3729.78       275.01 o
  20  12   2       3552.93       2791.91       260.01 o
  22  12   2       6312.74       5666.25       302.46 o
  24  12   2       6571.66       7964.65       361.45 o
  26  12   2       2362.28       2468.38       265.33 o
  28  12   2       3351.91       2011.70       351.85 o
 -27  13   2       3694.87       4780.60       451.42 o
 -25  13   2         58.44        -49.91       265.17 o
 -23  13   2        468.97        410.86       251.70 o
 -21  13   2          4.56        132.97       264.24 o
 -19  13   2       1940.40       1742.92       282.09 o
 -17  13   2      60032.27      59730.34      1348.69 o
 -15  13   2       2597.91       2323.42       217.32 o
 -13  13   2      11121.81      12017.38       397.33 o
 -11  13   2       5854.37       4612.05       243.30 o
  -9  13   2      69219.02      73891.80      1415.96 o
  -7  13   2      33365.14      32734.46       714.85 o
  -5  13   2       4108.38       4971.32       221.43 o
  -3  13   2     133725.19     141294.38      2441.93 o
  -1  13   2      24872.59      22805.51       535.70 o
   1  13   2       2201.08       2380.72       185.07 o
   3  13   2      12196.75      12151.48       361.79 o
   5  13   2       4699.19       5146.20       267.61 o
   7  13   2        440.63        718.75       191.83 o
   9  13   2      28830.13      25970.69       619.78 o
  11  13   2      15917.64      18126.62       514.77 o
  13  13   2         55.92         65.03       190.24 o
  15  13   2       2458.07       2731.93       245.54 o
  17  13   2      23364.33      29251.14       786.70 o
  19  13   2      35773.97      35722.94       909.96 o
  21  13   2         37.32         23.75       235.74 o
  23  13   2       2262.31       2030.19       264.13 o
  25  13   2       4637.68       3148.16       273.58 o
 -24  14   2        117.23       -315.35       315.35 o
 -22  14   2      19288.62      17566.02       736.83 o
 -20  14   2        710.25        639.20       302.60 o
 -18  14   2       1076.80       1313.16       315.05 o
 -16  14   2        438.10        286.04       267.41 o
 -14  14   2      43145.34      47648.50      1305.02 o
 -12  14   2        245.20        595.40       253.21 o
 -10  14   2       3237.69       3664.32       292.45 o
  -8  14   2       2262.92       1701.75       255.17 o
  -6  14   2       1774.67       1226.45       180.05 o
  -4  14   2      25455.44      23476.02       622.10 o
  -2  14   2      42047.44      42705.70       832.89 o
   0  14   2      23062.45      24458.33       580.36 o
   2  14   2      24870.41      28733.54       645.82 o
   4  14   2      37838.09      35334.46       818.92 o
   6  14   2      66208.22      63082.92      1314.86 o
   8  14   2       6846.56       6709.30       317.19 o
  10  14   2        177.96        101.66       206.54 o
  12  14   2      13334.81      14375.92       468.13 o
  14  14   2        297.29         62.82       285.03 o
  16  14   2      36838.07      42798.08      1039.65 o
  18  14   2        946.20       1003.88       243.55 o
  20  14   2      18258.76      20580.47       713.08 o
  22  14   2         11.27        417.04       253.56 o
 -21  15   2       2274.32       2611.35       346.61 o
 -19  15   2       4205.21       3244.24       339.99 o
 -17  15   2       2135.21        987.63       321.83 o
 -15  15   2         37.99       -115.52       285.95 o
 -13  15   2        385.86        419.52       291.48 o
 -11  15   2      29471.28      28643.90       985.85 o
  -9  15   2      55385.59      51513.69      1544.65 o
  -7  15   2       5681.85       5668.39       392.93 o
  -5  15   2       4385.63       4023.09       269.53 o
  -3  15   2      26802.24      26739.75       833.70 o
  -1  15   2       5455.82       4897.18       297.80 o
   1  15   2         24.07          0.87       206.52 o
   3  15   2      20109.88      21378.53       662.56 o
   5  15   2       6896.83       6919.07       448.06 o
   7  15   2       7350.85       7775.04       469.75 o
   9  15   2        271.00        614.96       266.73 o
  11  15   2      14158.38      12913.64       564.46 o
  13  15   2        519.76        363.05       268.21 o
  15  15   2       1045.10        596.75       291.09 o
  17  15   2       3578.19       3357.65       320.23 o
  19  15   2       2891.46       1872.82       298.59 o
 -16  16   2          6.82       -327.79       327.79 o
 -14  16   2       3173.86       2676.79       334.54 o
 -12  16   2        655.12       -295.06       295.06 o
 -10  16   2       2050.85        768.34       301.70 o
  -8  16   2       4696.21       4692.33       369.75 o
  -6  16   2       4581.40       5554.46       600.78 o
  -4  16   2       2510.76       1904.97       271.97 o
  -2  16   2       2223.27       1349.18       244.42 o
   0  16   2      11689.46      12603.79       519.27 o
   2  16   2       5133.49       5223.78       373.52 o
   4  16   2      31550.52      28529.80      1061.36 o
   6  16   2       4251.28       3610.61       367.29 o
   8  16   2      22774.31      23354.94       872.69 o
  10  16   2      14559.31      14201.09       662.49 o
  12  16   2       1407.34       1427.32       308.03 o
  14  16   2        950.83        423.11       297.98 o
  16  16   2       7178.28       7303.05       482.35 o
  -9  17   2      14469.88      13666.42       695.52 o
  -7  17   2       7414.33       5442.88       406.51 o
  -5  17   2        259.87       -147.63       235.62 o
  -3  17   2        692.01        388.28       258.49 o
  -1  17   2       1987.01       1908.55       256.15 o
   1  17   2       1370.75        886.79       237.56 o
   3  17   2       1521.56        929.95       228.17 o
   5  17   2        596.26        524.83       310.34 o
   7  17   2        535.52       1026.72       318.63 o
   9  17   2       3983.82       4152.70       367.57 o
 -39   1   3       2271.33       3376.03       580.68 o
 -37   1   3         41.21          0.98       545.19 o
 -35   1   3         62.39       -375.92       375.92 o
 -33   1   3        686.14        -82.51       182.47 o
 -31   1   3      31413.12      33014.07       547.90 o
 -29   1   3      36151.21      30979.95       515.20 o
 -27   1   3        929.86        211.70       131.81 o
 -25   1   3        845.45        -28.88       159.51 o
 -23   1   3      13089.12      15564.03       301.16 o
 -21   1   3      22493.54      28927.07       436.62 o
 -19   1   3      39602.44      36162.58       526.67 o
 -17   1   3      22669.40      13608.87       234.38 o
 -15   1   3     265156.84     303063.28      9902.07 o
 -13   1   3      39536.00      28340.74       409.61 o
 -11   1   3     109173.55      96234.80      1469.55 o
  -9   1   3      16871.40       9656.86       336.59 o
  -7   1   3     180816.94     128047.73      7470.65 o
  -5   1   3      14717.84       6553.14       210.06 o
  -1   1   3     224694.67      30160.97       731.86 o
   1   1   3      45039.14       2765.18        78.75 o
   3   1   3      33254.12      18719.11       323.66 o
   5   1   3      79523.77        -72.02        72.02 o
  11   1   3      46326.51     116160.29      2206.30 o
  13   1   3      77125.45      57830.95       813.28 o
  15   1   3      34122.93      53625.73       809.70 o
  17   1   3     334261.47     372202.59     20112.18 o
  19   1   3        307.96          8.68       160.08 o
  21   1   3      32612.86      37996.34       657.51 o
  23   1   3          0.54        304.05       117.11 o
  25   1   3       1926.27       1301.75       142.07 o
  27   1   3       8755.70       7919.87       231.35 o
  29   1   3       9027.93       5775.12       317.44 o
  31   1   3       4608.21       3358.32       174.79 o
  33   1   3       3495.48       2575.47       351.65 o
  35   1   3       3328.02       4025.11      1032.26 o
  37   1   3       1481.14       1115.45       778.52 o
  39   1   3        872.93       1663.73       825.37 o
 -40   2   3       2204.02       2271.80       626.90 o
 -38   2   3       6488.56       7065.44       678.33 o
 -36   2   3         57.33       -358.15       579.70 o
 -34   2   3       2409.35       2191.93       333.70 o
 -32   2   3       3140.30       2959.93       204.49 o
 -30   2   3         32.04        739.62       171.83 o
 -28   2   3      49369.84      48423.46       784.70 o
 -26   2   3      19669.49      21018.62       386.78 o
 -24   2   3      18256.14      21134.93       382.32 o
 -22   2   3        187.32       -114.22       114.22 o
 -20   2   3     139547.80     150687.19      2213.61 o
 -18   2   3       4773.82       8298.80       210.47 o
 -16   2   3      10022.79       5988.30       184.62 o
 -14   2   3      59544.46      92450.45      1268.83 o
 -10   2   3      30990.83      18487.23       307.68 o
  -8   2   3      19728.75      47294.93       740.43 o
  -4   2   3      14357.84       5357.53       153.52 o
  -2   2   3      13084.66        -19.20        48.01 o
   0   2   3     868297.75         57.61        67.22 o
   2   2   3      49146.59      41110.96       951.33 o
   8   2   3      92588.44     210563.12      7838.04 o
  10   2   3      74511.88     160128.69      4228.90 o
  12   2   3     206022.86     243423.86      9054.79 o
  14   2   3     229799.97     284735.00      9084.53 o
  16   2   3     131160.39     122016.09      1922.59 o
  18   2   3      55496.14      60185.04       925.33 o
  20   2   3     172862.42     183768.11      3263.59 o
  22   2   3       4283.15       3272.09       147.68 o
  24   2   3      59521.52      69421.46      1159.63 o
  26   2   3       9287.94      10962.75       297.30 o
  28   2   3        496.79       -163.03       163.03 o
  30   2   3        149.78       -152.91       152.91 o
  32   2   3        803.11        456.43       197.77 o
  34   2   3      10247.90      10496.05       476.07 o
  36   2   3       2712.81       3276.52       442.13 o
  38   2   3        104.95       -360.06       477.97 o
 -39   3   3        360.95       1041.18       631.92 o
 -37   3   3         29.50        382.71       605.04 o
 -35   3   3      12715.44      15361.09       821.24 o
 -33   3   3      10152.65       9626.69       438.34 o
 -31   3   3      15737.76      18297.92       376.23 o
 -29   3   3        801.59       1074.11       150.16 o
 -27   3   3      30600.82      32084.15       567.44 o
 -25   3   3      24589.87      20347.75       667.00 o
 -23   3   3      33424.48      25026.57       471.28 o
 -21   3   3      85266.12      88108.72      1413.79 o
 -19   3   3        923.49       -132.93       132.93 o
 -17   3   3      19116.61      19300.45       362.50 o
 -15   3   3     123617.67     139108.08      2104.66 o
 -13   3   3     152552.97     225516.67      6234.64 o
 -11   3   3       3873.89       5252.86       173.00 o
  -5   3   3         97.76      48610.76      1440.08 o
  -3   3   3      72830.73      90308.98      4357.08 o
   3   3   3       1514.47       1642.39        80.47 o
   7   3   3          6.12       7497.07       263.22 o
   9   3   3     126575.71     128880.48      2237.25 o
  11   3   3      31335.73      51116.73      1150.17 o
  15   3   3     330961.75     384944.03     14286.23 o
  17   3   3      19452.16      18811.21       406.88 o
  19   3   3       6639.33       4837.54       173.72 o
  21   3   3      59145.15      51552.57       855.37 o
  23   3   3      70248.96      76863.87      1184.46 o
  25   3   3       6518.91      10038.09       278.78 o
  27   3   3       1933.56       1006.31       187.93 o
  29   3   3        280.97       -223.57       223.57 o
  31   3   3          8.64       -210.53       210.53 o
  33   3   3        112.71        -23.76       275.56 o
  35   3   3       5055.78       4251.89       422.69 o
  37   3   3       4580.79       3533.35       583.07 o
  39   3   3        819.57        903.62       622.17 o
 -38   4   3         84.54        933.71       641.41 o
 -36   4   3         10.31       1516.10       617.24 o
 -34   4   3        527.43        305.84       313.29 o
 -32   4   3      10171.85      12827.11       375.78 o
 -30   4   3        630.28        425.57       168.00 o
 -28   4   3          3.29        209.01       158.75 o
 -26   4   3       6894.15       6307.37       259.34 o
 -24   4   3      22207.47      18156.35       376.52 o
 -22   4   3      16313.20      18512.25       384.45 o
 -20   4   3      10754.62      13251.99       308.46 o
 -18   4   3      27404.29      30869.71       527.41 o
 -16   4   3        631.15        -25.45       123.81 o
 -14   4   3      19528.83      15028.33       338.80 o
 -12   4   3      10233.95       9795.46       237.02 o
 -10   4   3       3831.90       1143.55       112.21 o
  -8   4   3      65144.68     130114.87      8539.04 o
  -4   4   3        496.26       1597.21        77.31 o
  -2   4   3      16501.80      49295.85       700.97 o
   0   4   3     243737.55        -48.01        48.01 o
   4   4   3      27863.29      34162.32       538.16 o
   6   4   3       6144.00       3712.59       130.50 o
   8   4   3        436.13       1686.68       150.63 o
  10   4   3      15670.52      17097.16       359.12 o
  12   4   3      21556.91      41598.88       712.97 o
  14   4   3     211558.67     250594.45      5572.62 o
  16   4   3      24382.57      30877.39       527.39 o
  18   4   3       3330.50       3028.64       155.66 o
  20   4   3       2529.72       3312.28       155.72 o
  22   4   3      23268.20      24855.28       472.10 o
  24   4   3       3061.11       3519.48       165.65 o
  26   4   3        762.16         66.06       147.71 o
  28   4   3       3334.29       1494.59       138.24 o
  30   4   3          4.95       -178.50       178.50 o
  32   4   3         60.95       -317.33       317.33 o
  34   4   3      13374.66      13270.31       853.02 o
  36   4   3         49.77        386.12       789.42 o
  38   4   3       3199.28       3762.79       622.65 o
 -39   5   3       1168.21        213.70       523.90 o
 -37   5   3        380.03         37.08       475.78 o
 -35   5   3        184.61        711.65       448.21 o
 -33   5   3       7482.10       8087.16       368.86 o
 -31   5   3       6278.00       5840.24       305.36 o
 -29   5   3      13330.90      17361.03       391.26 o
 -27   5   3       1056.83        999.32       161.24 o
 -25   5   3       4585.03       3277.75       169.70 o
 -23   5   3      58405.98      58525.81       978.27 o
 -21   5   3      31071.17      33868.21       604.80 o
 -19   5   3          3.63       -130.43       130.43 o
 -17   5   3        437.25       1658.31       131.92 o
 -15   5   3     180105.64     201607.28      3165.69 o
 -13   5   3      30681.63      31786.48       718.42 o
 -11   5   3     210401.27     221123.47      5387.68 o
  -5   5   3      42991.86      53706.56      1212.30 o
   3   5   3      75164.80      89493.08      1888.87 o
   5   5   3       3320.78       4859.81       252.25 o
   7   5   3      15911.01      12769.78       255.71 o
   9   5   3      60422.74      90160.82      1392.39 o
  11   5   3      18423.84      46537.27       828.88 o
  13   5   3      35716.50      46921.70       838.85 o
  15   5   3      89849.59      94010.80      1660.11 o
  17   5   3     203286.69     255836.22      4642.29 o
  19   5   3      36231.64      58640.98       998.05 o
  21   5   3      55720.57      59954.75       993.11 o
  23   5   3      35191.64      33082.52       631.93 o
  25   5   3       1202.36       2695.56       188.71 o
  27   5   3        810.05        130.58       170.60 o
  29   5   3      18424.18      17563.93       537.71 o
  31   5   3        284.81         36.92       247.01 o
  33   5   3         31.66       -263.61       263.61 o
  35   5   3        279.71        411.13       354.14 o
  37   5   3       6882.00       5673.09       687.59 o
 -38   6   3        232.28        395.59       519.68 o
 -36   6   3        782.54        613.19       476.16 o
 -34   6   3       1802.07       3155.08       425.58 o
 -32   6   3        680.48       -121.83       232.81 o
 -30   6   3       6907.72       5505.05       280.72 o
 -28   6   3       2283.62       1276.73       212.60 o
 -26   6   3       3283.78       3981.02       192.81 o
 -24   6   3      12372.45      11562.52       313.06 o
 -22   6   3       6157.04       9006.13       354.42 o
 -20   6   3       1989.40       3451.06       161.81 o
 -18   6   3       7659.34       6473.80       212.84 o
 -16   6   3       4107.17       6759.69       214.35 o
 -14   6   3       4332.44       4599.07       235.50 o
 -12   6   3     163102.12     195903.84      3373.78 o
 -10   6   3       1961.96       3710.15       191.93 o
  -8   6   3        709.09        -86.35        86.35 o
  -6   6   3      58079.32      60443.94       964.66 o
  -4   6   3       1770.39        971.24        91.03 o
  -2   6   3       1590.02       3426.52       148.98 o
   0   6   3      22075.26       5882.14       176.01 o
   2   6   3      84084.59      87567.77      1454.75 o
   4   6   3     117737.02     134780.72      2802.97 o
   6   6   3        262.38        393.84        91.61 o
   8   6   3      49736.59      70261.87      1576.91 o
  10   6   3      54902.23      57313.18      1380.54 o
  12   6   3      24609.08      23274.58       429.02 o
  14   6   3      13584.02      15709.60       401.73 o
  16   6   3        575.59        789.87       170.51 o
  18   6   3      29291.99      29180.44       650.64 o
  20   6   3      62363.83      68244.90      1181.13 o
  22   6   3       6910.62       3232.26       227.68 o
  24   6   3       7262.60       4991.21       220.69 o
  26   6   3        627.72       -167.61       167.61 o
  28   6   3       1494.55       1931.47       194.04 o
  30   6   3        312.50        110.09       246.34 o
  32   6   3         70.76       -272.45       272.45 o
  34   6   3       6496.27       5620.61       488.36 o
  36   6   3       1620.15       1894.64       318.95 o
 -37   7   3        670.75       1299.68       492.69 o
 -35   7   3        929.86        954.38       471.27 o
 -33   7   3          2.20        277.21       313.13 o
 -31   7   3      10491.92       7140.18       335.64 o
 -29   7   3       3014.67       2909.82       211.13 o
 -27   7   3        452.99          2.29       159.74 o
 -25   7   3       6092.14       4814.62       209.85 o
 -23   7   3      24170.48      27164.03       523.59 o
 -21   7   3       8647.17      10689.61       290.70 o
 -19   7   3      22219.60      22263.56       785.86 o
 -17   7   3      11414.57      11182.14       277.69 o
 -15   7   3     172174.12     193796.11      2927.58 o
 -13   7   3       3555.83       3065.32       144.39 o
 -11   7   3      67744.32      79929.80      1330.94 o
  -9   7   3      83616.00      79159.53      1310.08 o
  -7   7   3      84053.21      84945.64      1660.01 o
  -5   7   3      91154.11     111724.13      1887.28 o
  -3   7   3        409.05        139.45        83.84 o
  -1   7   3      43518.59      65704.74       961.01 o
   1   7   3      16623.10      13203.46       267.61 o
   3   7   3      13373.09      12789.42       263.20 o
   5   7   3      10889.08      12263.07       265.76 o
   7   7   3      11422.51       9125.90       250.15 o
   9   7   3          4.04         27.44       101.25 o
  11   7   3     125759.72     169607.75      2678.32 o
  13   7   3      24921.51      25646.80       603.46 o
  15   7   3        385.34        -77.07       126.42 o
  17   7   3        765.70       3910.37       223.56 o
  19   7   3      10747.74      12602.09       413.79 o
  21   7   3      19095.23      11391.58       475.48 o
  23   7   3       5586.75       4067.10       253.06 o
  25   7   3       2203.92       1026.72       231.48 o
  27   7   3       4604.68       4216.56       260.35 o
  29   7   3      24060.52      25338.80      1179.31 o
  31   7   3        703.55         84.30       247.79 o
  33   7   3        603.84        399.98       278.41 o
  35   7   3        462.07         60.50       284.18 o
 -36   8   3       4138.78       3854.54       515.57 o
 -34   8   3        356.01        388.53       402.68 o
 -32   8   3       6558.56       7701.12       499.82 o
 -30   8   3       2243.22       1317.18       274.25 o
 -28   8   3       2498.48       3310.18       277.06 o
 -26   8   3      55406.09      58149.61      1010.43 o
 -24   8   3         89.92        127.13       157.47 o
 -22   8   3       4641.21       7778.49       258.92 o
 -20   8   3        898.46       1073.41       152.79 o
 -18   8   3      11417.95      12164.06       432.13 o
 -16   8   3       1232.45        672.60       130.45 o
 -14   8   3       8948.45       8421.08       246.39 o
 -12   8   3      70909.52      67841.05      1329.72 o
 -10   8   3       6856.85       9040.98       417.20 o
  -8   8   3      16726.92      19770.77       467.46 o
  -6   8   3     151231.73     161927.61      3286.06 o
  -4   8   3       1761.47       1283.76       126.42 o
  -2   8   3      18540.30      22965.54       466.61 o
   0   8   3       1340.99       1620.45       130.64 o
   2   8   3       3379.97       7601.79       315.57 o
   4   8   3       4867.94       4808.15       291.75 o
   6   8   3      46123.30      48664.82       843.41 o
   8   8   3     238914.83     294983.44      9297.12 o
  10   8   3        774.41       1767.09       131.05 o
  12   8   3       1240.28       1366.06       129.06 o
  14   8   3       4789.36       4543.29       214.81 o
  16   8   3      85710.84      96748.15      1567.25 o
  18   8   3       2651.32       4184.85       247.83 o
  20   8   3      37957.05      37781.58       816.16 o
  22   8   3        159.93        161.83       232.25 o
  24   8   3       2151.36       2315.64       256.42 o
  26   8   3        407.95        400.81       241.93 o
  28   8   3       1030.22       1294.79       307.54 o
  30   8   3         95.09         38.24       230.33 o
  32   8   3       1032.77        298.37       255.23 o
  34   8   3       3859.51       3931.14       397.58 o
 -35   9   3       7560.78       7979.14       713.50 o
 -33   9   3       3800.76       3167.43       344.36 o
 -31   9   3       2998.84       2282.49       321.21 o
 -29   9   3      13631.68      16001.25       725.99 o
 -27   9   3       6734.47       7663.02       370.35 o
 -25   9   3      14678.56      14773.42       596.58 o
 -23   9   3       3130.40       1941.88       176.34 o
 -21   9   3      26454.81      28138.65       634.12 o
 -19   9   3      13988.67      12705.67       558.16 o
 -17   9   3        504.00       -149.94       149.94 o
 -15   9   3     106722.18     135048.05      2351.98 o
 -13   9   3        255.48        378.12       141.27 o
 -11   9   3       3338.95       1731.93       171.21 o
  -9   9   3       3255.97        964.87       158.03 o
  -7   9   3      69259.84      87533.80      1704.51 o
  -5   9   3       6496.70       8614.49       265.11 o
  -3   9   3      64085.67      69077.97      1215.22 o
  -1   9   3      63832.12      70788.33      1245.96 o
   1   9   3     123034.79     154459.12      3474.61 o
   3   9   3      18613.87      24800.70       594.62 o
   5   9   3      67361.29      89077.79      1652.56 o
   7   9   3       5583.71       7877.36       295.07 o
   9   9   3       1662.62        325.13       142.03 o
  11   9   3      27400.25      33117.46       630.03 o
  13   9   3       1938.16       2550.41       188.22 o
  15   9   3      12788.19      14051.25       366.18 o
  17   9   3      74427.34      74653.27      1347.51 o
  19   9   3       4719.09       4398.01       217.33 o
  21   9   3      10443.86       8531.77       349.28 o
  23   9   3       1859.60       2028.79       260.04 o
  25   9   3        118.63       -245.04       245.04 o
  27   9   3        780.73         73.42       346.72 o
  29   9   3      12413.41       8792.34       556.35 o
  31   9   3       1751.58       1314.23       468.39 o
  33   9   3        344.46       -325.11       376.86 o
 -32  10   3       3487.15       3002.59       336.42 o
 -30  10   3          6.07       1295.38       355.95 o
 -28  10   3       5791.68       6194.40       345.23 o
 -26  10   3      19729.78      21717.04       620.59 o
 -24  10   3       2545.75       2889.79       274.30 o
 -22  10   3       3651.44       5596.94       332.47 o
 -20  10   3       3136.15       2790.98       201.54 o
 -18  10   3       7530.93       4885.97       233.13 o
 -16  10   3       2469.59       1734.88       201.25 o
 -14  10   3          7.52       -165.89       170.04 o
 -12  10   3       8360.42       6881.74       313.66 o
 -10  10   3       6672.45       5346.17       228.91 o
  -8  10   3       5055.96       3701.49       204.13 o
  -6  10   3      81305.33      76177.77      1401.06 o
  -4  10   3       9146.32      11470.15       461.87 o
  -2  10   3       3085.47       4011.30       191.40 o
   0  10   3      98566.49     114174.80      2081.58 o
   2  10   3      21422.24      22708.65       479.85 o
   4  10   3       3264.17       5216.26       225.60 o
   6  10   3      57412.02      71276.12      1349.07 o
   8  10   3       7243.21      11366.19       354.30 o
  10  10   3       6244.78       7559.46       350.53 o
  12  10   3      97481.38     118857.28      2190.25 o
  14  10   3       2492.15       3246.74       190.39 o
  16  10   3       1383.74       1125.72       198.21 o
  18  10   3       2641.92       3017.53       301.23 o
  20  10   3       1163.36        248.00       175.09 o
  22  10   3       3228.31       2520.59       288.76 o
  24  10   3       1324.99       1676.81       285.41 o
  26  10   3        825.78        516.75       359.92 o
  28  10   3       1195.70        795.22       438.81 o
  30  10   3       1728.62       1752.98       474.00 o
  32  10   3       6200.37       3584.83       610.51 o
 -31  11   3        953.60        658.38       308.45 o
 -29  11   3      15732.03      18356.69       586.61 o
 -27  11   3       2083.19       2950.83       281.62 o
 -25  11   3       5543.72       5696.92       338.16 o
 -23  11   3       6361.00       5036.95       333.63 o
 -21  11   3      11915.36      14336.81       552.68 o
 -19  11   3          8.80       -169.63       169.63 o
 -17  11   3       2494.26       1527.04       199.61 o
 -15  11   3      10431.20      11549.49       372.48 o
 -13  11   3      29527.90      33873.66       726.40 o
 -11  11   3       3131.46       2986.70       200.14 o
  -9  11   3       6686.04       7693.97       392.97 o
  -7  11   3      78583.48      84018.88      1655.25 o
  -5  11   3       4803.44       6453.70       247.62 o
  -3  11   3      59428.64      58283.63      1055.04 o
  -1  11   3      13706.70      15057.40       378.90 o
   1  11   3       2362.86       1441.10       149.81 o
   3  11   3       3481.53       1724.32       150.77 o
   5  11   3       5908.49       6009.63       304.59 o
   7  11   3       4349.18       6251.67       314.71 o
   9  11   3       6829.42       6318.23       370.62 o
  11  11   3      32648.98      31871.78       697.74 o
  13  11   3      56533.73      69850.13      1345.58 o
  15  11   3        102.41        -13.93       190.45 o
  17  11   3      20466.54      26005.24       698.80 o
  19  11   3        788.43        399.57       210.99 o
  21  11   3       9341.22       8624.24       351.25 o
  23  11   3        483.17       -123.29       207.88 o
  25  11   3        172.09        353.26       345.64 o
  27  11   3       2268.16        895.49       435.05 o
  29  11   3         56.33       -436.97       436.97 o
 -30  12   3       1460.58       1339.91       423.65 o
 -28  12   3        688.55        898.85       273.05 o
 -26  12   3       2030.93       2781.75       285.19 o
 -24  12   3       2979.23       3084.55       292.15 o
 -22  12   3       3062.12       3705.05       299.70 o
 -20  12   3       1786.61       1582.44       222.97 o
 -18  12   3       3859.45       2362.19       219.16 o
 -16  12   3       2466.64       2155.83       334.78 o
 -14  12   3       2368.72       2354.54       207.70 o
 -12  12   3       3602.84       2752.32       212.42 o
 -10  12   3       1865.52       3033.67       213.48 o
  -8  12   3       5826.35       6360.91       355.10 o
  -6  12   3        638.90        634.84       156.37 o
  -4  12   3        634.85       1282.63       165.67 o
  -2  12   3        566.89        262.00       155.74 o
   0  12   3      93463.48     120076.17      2191.48 o
   2  12   3      25405.00      31306.22       635.50 o
   4  12   3       3650.79       4009.85       223.72 o
   6  12   3      16270.51      15472.54       450.22 o
   8  12   3      11050.55      13254.92       414.09 o
  10  12   3       3615.76       4905.05       285.30 o
  12  12   3       4820.65       3232.97       212.75 o
  14  12   3      46989.33      41620.69       939.36 o
  16  12   3       1390.76        844.60       217.76 o
  18  12   3        856.59       2185.90       238.06 o
  20  12   3        197.97         -3.46       219.79 o
  22  12   3       4704.69       3011.34       259.06 o
  24  12   3        383.20        206.26       222.64 o
  26  12   3       1365.35        691.10       375.25 o
  28  12   3          1.83       -368.78       433.77 o
 -27  13   3        422.42        695.85       318.19 o
 -25  13   3        221.77        328.89       302.50 o
 -23  13   3       3773.96       3127.28       326.65 o
 -21  13   3       1581.47        694.72       286.91 o
 -19  13   3       1729.40       2023.91       290.98 o
 -17  13   3       5810.25       4663.40       285.83 o
 -15  13   3         13.92         59.62       209.44 o
 -13  13   3       9712.49       8627.70       352.58 o
 -11  13   3        705.66        661.88       198.47 o
  -9  13   3       1682.70       2346.88       211.85 o
  -7  13   3      16463.50      17268.49       518.89 o
  -5  13   3       5599.19       5504.11       340.53 o
  -3  13   3        273.39        390.59       169.18 o
  -1  13   3      13465.89      10504.97       328.34 o
   1  13   3      16953.20      17295.66       450.22 o
   3  13   3       1147.27       1698.37       168.11 o
   5  13   3      70297.57      68830.06      1339.91 o
   7  13   3        343.99        666.37       206.49 o
   9  13   3      31930.38      33135.43       735.06 o
  11  13   3       6319.45       7763.28       321.86 o
  13  13   3       3661.40       3351.56       226.98 o
  15  13   3       1225.56       1537.57       230.02 o
  17  13   3        211.15        484.28       223.58 o
  19  13   3      15871.97      15918.84       544.22 o
  21  13   3        526.71        545.84       232.77 o
  23  13   3        138.66        447.20       258.13 o
  25  13   3       1978.47       2901.50       275.98 o
 -24  14   3       8298.63       7127.23       523.56 o
 -22  14   3       7703.98       7388.07       832.01 o
 -20  14   3      11067.87      10961.00       742.16 o
 -18  14   3          3.61        -16.11       299.74 o
 -16  14   3        315.66       -111.84       283.91 o
 -14  14   3       3731.21       4689.46       365.68 o
 -12  14   3       4791.08       4604.16       328.60 o
 -10  14   3        778.99        330.12       250.05 o
  -8  14   3      28662.58      29954.82       836.80 o
  -6  14   3      41146.09      40386.30       833.28 o
  -4  14   3      11566.46      11499.10       384.95 o
  -2  14   3      35300.74      41545.88       817.35 o
   0  14   3      66855.41      73124.24      1390.83 o
   2  14   3        824.89        529.44       177.08 o
   4  14   3       3479.70       3248.62       245.40 o
   6  14   3      25407.07      30765.59       796.65 o
   8  14   3      23544.73      28042.78       699.28 o
  10  14   3       1356.55        907.70       219.57 o
  12  14   3       7462.78       8327.02       351.61 o
  14  14   3      77026.52      76636.59      1688.11 o
  16  14   3      29221.44      30423.97       812.27 o
  18  14   3       1338.05        694.10       239.35 o
  20  14   3        207.58        458.48       327.75 o
  22  14   3       7009.84       5810.99       369.54 o
 -21  15   3       2267.22        660.96       339.46 o
 -19  15   3       5104.50       3620.80       383.92 o
 -17  15   3       1276.11        133.63       303.56 o
 -15  15   3         66.70       -151.65       314.62 o
 -13  15   3        305.96        349.35       288.85 o
 -11  15   3       2390.42       1626.16       311.45 o
  -9  15   3      15703.16      15868.93       812.48 o
  -7  15   3       3772.17       4277.36       409.41 o
  -5  15   3          4.18         -1.89       220.32 o
  -3  15   3      38741.32      38048.68      1110.23 o
  -1  15   3        796.08       1465.04       233.78 o
   1  15   3        405.65        350.94       223.69 o
   3  15   3        730.38        135.62       271.62 o
   5  15   3        178.43         89.16       368.05 o
   7  15   3       1225.57       1254.95       281.77 o
   9  15   3         28.68        296.55       263.29 o
  11  15   3      24641.83      23822.66       796.33 o
  13  15   3         76.39       -212.16       264.69 o
  15  15   3        257.39        231.85       270.92 o
  17  15   3       4438.72       2746.37       309.92 o
  19  15   3         68.46       -262.08       262.08 o
 -16  16   3        433.20          4.31       308.31 o
 -14  16   3       1344.56       1280.31       316.62 o
 -12  16   3      24821.30      24203.29       886.09 o
 -10  16   3        482.26          5.23       359.79 o
  -8  16   3      12870.28      13926.65       681.46 o
  -6  16   3       6329.56       5119.03       315.04 o
  -4  16   3       2538.37       2862.15       273.92 o
  -2  16   3       6887.47       5946.84       345.04 o
   0  16   3      13383.92      12284.24       571.14 o
   2  16   3         79.55       -184.71       213.13 o
   4  16   3       3648.55       4170.02       388.77 o
   6  16   3      31138.69      34295.02      1173.27 o
   8  16   3      53597.27      56618.51      1703.10 o
  10  16   3        932.21        876.40       301.40 o
  12  16   3       1877.04       1231.78       305.09 o
  14  16   3       6593.01       5436.15       639.63 o
  -9  17   3        966.29        830.27       322.71 o
  -7  17   3       2325.33       2230.91       405.87 o
  -5  17   3       2999.89       2600.28       274.80 o
  -3  17   3      11170.07      10381.08      1022.86 o
  -1  17   3       2094.94       1469.42       249.10 o
   1  17   3      13326.47      12968.05      1108.79 o
   3  17   3        787.91       1181.98       320.87 o
   5  17   3      30487.19      29875.86      1119.66 o
   7  17   3         25.42        216.88       304.27 o
   9  17   3       8196.36       9924.06       993.85 o
 -40   0   4         45.07        475.06       681.77 o
 -38   0   4        799.56       1037.09       370.71 o
 -36   0   4        195.79       -340.71       370.05 o
 -34   0   4       5019.03       4521.56       468.78 o
 -32   0   4       3141.18       4066.63       269.75 o
 -30   0   4       6648.44       8086.71       346.75 o
 -28   0   4       4728.54       7286.24       322.13 o
 -26   0   4      37460.08      32040.90       804.34 o
 -24   0   4      39420.63      47711.80      1029.73 o
 -22   0   4       9037.26       7520.65       360.78 o
 -20   0   4      25792.90      17953.36       498.03 o
 -18   0   4     182973.55     180706.73      3697.04 o
 -16   0   4      63099.00      55822.84      1001.00 o
 -14   0   4      73110.95      39548.34      1093.13 o
 -12   0   4     132814.45     134729.67      3724.07 o
  -6   0   4     419634.41      79478.88      4345.08 o
  -4   0   4       8121.35      18635.98       422.19 o
  -2   0   4      16462.59       2262.93        99.06 o
   0   0   4       3900.79      22000.29       916.90 o
   4   0   4      25017.08      12675.24       558.64 o
  12   0   4       4219.46       2582.76       123.02 o
  14   0   4      44834.53      77615.80      2240.52 o
  16   0   4     216050.42     212298.22     10024.89 o
  18   0   4      16767.70      10042.21       489.40 o
  20   0   4      74089.68      81861.39      1855.57 o
  22   0   4      60074.29      64904.80      1621.07 o
  24   0   4      16352.31      15466.15       503.81 o
  26   0   4      10948.58      14664.51       501.09 o
  28   0   4        253.73       -196.62       196.62 o
  30   0   4          1.31        -18.97       226.99 o
  32   0   4        550.42        462.49       466.61 o
  34   0   4       1945.42       3562.48      1089.87 o
  36   0   4      10660.58      13702.60      1680.42 o
  38   0   4       7031.54       4983.63      1209.90 o
 -41   1   4       1239.19       2134.13       619.58 o
 -39   1   4        287.15         43.66       569.93 o
 -37   1   4        541.25        606.21       581.24 o
 -35   1   4        403.05        552.59       281.40 o
 -33   1   4        883.25        980.94       165.93 o
 -31   1   4       8112.17       8445.65       253.83 o
 -29   1   4       5661.89       5151.55       191.75 o
 -27   1   4       1572.58       1241.96       144.31 o
 -25   1   4       4591.27       3490.85       168.59 o
 -23   1   4      27333.31      37100.96       564.75 o
 -21   1   4       2543.48       2382.40       127.05 o
 -19   1   4       4486.19       6736.73       260.90 o
 -17   1   4      48878.52      53117.75       749.56 o
 -15   1   4      45551.97      49104.30       677.60 o
 -13   1   4     117506.24     115874.03      1586.20 o
 -11   1   4       5314.42      12379.41       220.91 o
  -9   1   4      19012.78      27297.58       392.46 o
  -5   1   4      41563.61       7506.37       279.39 o
  -3   1   4      19539.22      35457.45       969.80 o
  -1   1   4     163755.44         48.01        62.42 o
   3   1   4      17884.73       6550.78       129.49 o
   9   1   4      17102.84       7823.06       174.73 o
  11   1   4       5845.56        509.04        78.70 o
  13   1   4       1879.57       6106.89       184.72 o
  15   1   4      22858.96      30846.44       459.17 o
  17   1   4      58205.00      77721.68      1223.18 o
  19   1   4      66095.48      75004.48      1229.27 o
  21   1   4       4424.07       7744.42       221.68 o
  23   1   4      11078.24      11811.63       280.34 o
  25   1   4       4493.62       5067.89       194.30 o
  27   1   4       4324.02       4681.64       184.31 o
  29   1   4        728.58       -132.37       132.37 o
  31   1   4       6555.99       6297.78       223.67 o
  33   1   4        961.57       1038.46       392.67 o
  35   1   4       2000.45       2291.62       766.93 o
  37   1   4         68.70        112.50       770.59 o
  39   1   4       1311.92       1692.89       814.58 o
 -40   2   4         77.73        789.00       620.46 o
 -38   2   4          0.07        360.51       600.37 o
 -36   2   4       2995.91       3337.34       625.60 o
 -34   2   4         32.82        -97.89       364.46 o
 -32   2   4      23322.87      26060.96       523.59 o
 -30   2   4       7923.88      13239.31       349.40 o
 -28   2   4        624.71       -130.09       141.19 o
 -26   2   4       7246.35       7576.16       232.50 o
 -24   2   4       9373.88      10899.43       335.78 o
 -22   2   4      59663.56      64000.43       926.26 o
 -20   2   4       7375.14       8982.69       318.73 o
 -18   2   4      32081.00      41455.67       602.64 o
 -16   2   4      62898.15      79451.07      1071.32 o
 -14   2   4      34418.32      63258.48       857.40 o
 -12   2   4       4881.09       8014.19       175.93 o
 -10   2   4     136026.91     140136.44      4562.35 o
  -4   2   4        630.72      34667.52      1072.43 o
  -2   2   4       1464.12        -48.01        48.01 o
   0   2   4      45449.37        211.25        96.02 o
   2   2   4     625067.19        -48.01        48.01 o
   8   2   4      64250.22      48295.00       698.85 o
  10   2   4     283789.72        -81.62        81.62 o
  12   2   4        248.58       2701.74       107.55 o
  14   2   4       1671.74       3240.28       114.43 o
  18   2   4       5757.17       5891.92       194.45 o
  20   2   4       7417.85       3771.19       153.53 o
  22   2   4       4085.17       3270.80       160.22 o
  24   2   4      57267.22      60613.99      1019.57 o
  26   2   4       3605.70       5378.82       203.42 o
  28   2   4      15024.01      16743.31       378.20 o
  30   2   4         39.56        119.74       153.78 o
  32   2   4        398.60        252.37       199.73 o
  34   2   4       3043.10       2636.22       297.91 o
  36   2   4       4159.69       5973.37       482.32 o
  38   2   4          6.17       -434.34       434.34 o
 -39   3   4        208.82        319.71       628.95 o
 -37   3   4        760.34          5.67       608.41 o
 -35   3   4       3235.45       2979.40       586.20 o
 -33   3   4        641.86        566.56       213.95 o
 -31   3   4        387.39       1062.50       194.95 o
 -29   3   4         47.19       1108.67       155.52 o
 -27   3   4      16130.64      17149.49       355.00 o
 -25   3   4      20549.44      20668.20       405.04 o
 -23   3   4         27.91        -97.11       138.54 o
 -21   3   4        432.56          3.77       135.05 o
 -19   3   4      94444.77      87674.51      1353.37 o
 -17   3   4      93265.09      78530.55      1214.48 o
 -15   3   4      86070.09      73520.27      1222.04 o
 -13   3   4     168751.56     159432.09      2500.33 o
 -11   3   4      17342.14      26054.16       419.13 o
  -9   3   4      25787.58      29380.56       462.49 o
  -3   3   4      92031.70      71164.47      1743.07 o
   5   3   4       1561.06      19345.43       455.11 o
   7   3   4      25908.31      49189.23       810.87 o
   9   3   4        959.11        405.15       116.80 o
  11   3   4       3070.50       1869.81       133.63 o
  13   3   4        911.23        749.70        98.32 o
  15   3   4      84203.02     105169.88      1605.08 o
  17   3   4         60.18        202.28        98.96 o
  19   3   4      60186.73      70246.74      1134.71 o
  21   3   4     112435.55     115908.43      1837.91 o
  23   3   4       1606.79       2751.65       140.14 o
  25   3   4        294.43        581.42       131.83 o
  27   3   4         34.04       -185.20       185.20 o
  29   3   4        118.66       -141.80       141.80 o
  31   3   4       4649.75       4546.95       248.99 o
  33   3   4          0.93          0.61       237.26 o
  35   3   4       3944.77       3337.97       393.80 o
  37   3   4        657.26        897.16       531.33 o
 -40   4   4        494.46        501.36       662.81 o
 -38   4   4       1886.54       3267.92       655.01 o
 -36   4   4       1968.62       2202.48       426.03 o
 -34   4   4        246.03        752.85       311.42 o
 -32   4   4       2324.12       2708.47       201.91 o
 -30   4   4        115.37       -166.46       166.46 o
 -28   4   4      25069.57      27854.01       564.04 o
 -26   4   4       2178.68       1670.97       261.05 o
 -24   4   4      32836.68      36585.80       648.15 o
 -22   4   4      29180.64      25737.78       488.62 o
 -20   4   4      83048.49      89080.81      1429.61 o
 -18   4   4        367.75        726.97       125.74 o
 -16   4   4     110071.44      88312.50      1359.44 o
 -14   4   4       4171.53       -105.42       105.42 o
 -12   4   4       1158.46         54.16       100.58 o
  -8   4   4      26317.22      50371.42       728.56 o
   0   4   4      18903.88      21969.90       455.95 o
   2   4   4     109542.16     101628.39      3320.44 o
   6   4   4       5415.63        446.96        65.13 o
   8   4   4       8873.80      15450.71       337.90 o
  12   4   4      28192.42      18903.00       387.66 o
  14   4   4      39914.25      48101.57       990.32 o
  16   4   4      22999.70      25287.22       539.69 o
  18   4   4     166986.08     187584.06      3237.08 o
  20   4   4      56034.51      60580.08       995.79 o
  22   4   4      29340.05      29997.29       543.26 o
  24   4   4      41199.40      43494.59       748.34 o
  26   4   4         91.40       -131.21       131.21 o
  28   4   4      21253.78      23118.53       484.73 o
  30   4   4        809.11       -137.57       246.27 o
  32   4   4         72.19        -74.52       246.94 o
  34   4   4       1146.88        922.38       348.71 o
  36   4   4        818.32       1270.25       565.62 o
  38   4   4       8546.11      10494.34       798.38 o
 -39   5   4        980.13       1701.47       597.36 o
 -37   5   4       4745.83       4636.73       505.08 o
 -35   5   4        739.64       2082.27       467.85 o
 -33   5   4       9739.88      12736.95       473.73 o
 -31   5   4       9113.24       9180.30       441.25 o
 -29   5   4      11914.18      11562.26       330.03 o
 -27   5   4       3324.91       2899.21       183.29 o
 -25   5   4      11857.00      10092.57       296.60 o
 -23   5   4       4462.40       3207.97       267.24 o
 -21   5   4        342.33       -133.26       133.26 o
 -19   5   4      83614.02      95069.30      1467.89 o
 -17   5   4       4032.77       7377.15       223.21 o
 -15   5   4      11318.55       7239.03       319.39 o
 -13   5   4        189.80        904.12       148.83 o
 -11   5   4     150859.77     163211.61      3617.21 o
  -9   5   4       8727.44       7321.95       306.84 o
  -7   5   4      13089.23       5090.53       337.37 o
  -3   5   4        539.59        664.50        96.67 o
  -1   5   4      45611.39      45002.26       625.06 o
   1   5   4      51328.28      61233.89       979.62 o
   3   5   4     265439.16        -48.01        48.01 o
   5   5   4      20077.58      51761.50       981.78 o
   7   5   4      34718.29      32366.04       495.54 o
   9   5   4     129295.95     174702.33      3682.91 o
  11   5   4     106900.27     135926.00      2352.88 o
  13   5   4     254357.38     337313.59     10591.84 o
  15   5   4      26575.08      29675.42       607.17 o
  17   5   4      88179.45      91784.33      1714.60 o
  19   5   4       1465.59       2804.84       186.80 o
  21   5   4      20114.69      17580.38       399.51 o
  23   5   4       4370.00       3263.14       191.23 o
  25   5   4      17456.12      14940.76       378.69 o
  27   5   4       1865.59       1474.50       180.01 o
  29   5   4       2769.60       2534.93       196.24 o
  31   5   4       1982.95       1441.82       253.90 o
  33   5   4       5997.18       5842.65       386.43 o
  35   5   4        473.98       -302.35       401.24 o
  37   5   4        974.36       2217.87       598.75 o
 -38   6   4         57.55         50.03       529.41 o
 -36   6   4         23.31        647.45       480.04 o
 -34   6   4      11631.71      13872.93       568.60 o
 -32   6   4         44.12       -266.53       266.53 o
 -30   6   4      10584.11       9867.85       386.51 o
 -28   6   4       8496.70       7489.51       269.71 o
 -26   6   4      55173.47      55837.79      1045.53 o
 -24   6   4      56945.06      68587.45      1136.50 o
 -22   6   4      45560.75      45209.80       781.16 o
 -20   6   4        936.15       1469.80       227.34 o
 -18   6   4       8063.73       3921.84       178.14 o
 -16   6   4     207552.11     225564.66      3534.96 o
 -14   6   4      34648.09      30162.96       519.69 o
 -12   6   4       7506.26       7564.85       417.91 o
  -8   6   4       2014.71       1215.53        96.10 o
  -4   6   4     328657.41        -91.22        91.22 o
   0   6   4        785.08        286.12        80.85 o
   2   6   4     114267.59     176208.45      9655.19 o
   4   6   4     126176.74     126554.84      2481.99 o
   8   6   4     100475.23     159134.34      2924.80 o
  12   6   4       5972.61       7147.06       282.21 o
  14   6   4     172434.06     185342.61      3214.24 o
  16   6   4       4106.70       6177.79       257.55 o
  18   6   4     383324.97     451131.09     10949.42 o
  20   6   4       2083.17       6039.14       425.09 o
  22   6   4        508.03         54.24       203.70 o
  24   6   4       2371.59       1774.57       170.17 o
  26   6   4      15625.82      15486.51       395.43 o
  28   6   4        503.14        573.19       181.93 o
  30   6   4       1153.86        896.82       246.19 o
  32   6   4       2157.97       1193.85       339.97 o
  34   6   4          3.55       -279.79       279.79 o
  36   6   4        584.53        388.42       288.61 o
 -37   7   4       2806.30       2985.02       515.97 o
 -35   7   4        884.49       1666.03       488.95 o
 -33   7   4       2818.02       2836.87       341.35 o
 -31   7   4       4104.07       3016.47       306.66 o
 -29   7   4        867.46        587.93       172.77 o
 -27   7   4      17997.71      21253.20       457.81 o
 -25   7   4      25018.45      26943.20       531.33 o
 -23   7   4       6482.54       5679.52       227.06 o
 -21   7   4       2081.03       1131.11       152.60 o
 -19   7   4       3153.63       2813.52       158.54 o
 -17   7   4      35429.58      30986.67       543.57 o
 -15   7   4       4330.28       2472.26       148.14 o
 -13   7   4         19.14       1070.76       125.03 o
 -11   7   4      63293.54      68921.48      2302.49 o
  -9   7   4      26611.55      27325.52       508.00 o
  -7   7   4      81642.41      95792.03      1574.87 o
  -5   7   4       2513.34       6094.15       188.54 o
  -3   7   4      67385.52      71304.50      1040.12 o
  -1   7   4      82689.99     130783.73      2835.89 o
   3   7   4       7518.94      12699.28       277.21 o
   5   7   4      26539.87      44483.52      1000.44 o
   7   7   4      68761.72      66521.55      1219.32 o
   9   7   4      12072.36      19787.95       375.00 o
  11   7   4      64871.02      88505.09      1371.59 o
  13   7   4      14700.92      10978.74       303.27 o
  15   7   4      24775.81      22949.88       519.54 o
  17   7   4        877.74       1490.04       196.39 o
  19   7   4      48262.57      58546.41      1158.74 o
  21   7   4      44708.61      51863.90      1052.35 o
  23   7   4       1107.44       1220.18       234.00 o
  25   7   4        793.37       -226.64       226.64 o
  27   7   4        344.31        465.84       179.10 o
  29   7   4       1252.43       1143.48       233.78 o
  31   7   4        384.21        553.41       239.81 o
  33   7   4         19.16       -254.59       254.59 o
  35   7   4       1933.45       1792.38       332.88 o
 -36   8   4        387.61        816.68       494.17 o
 -34   8   4       2427.50       2266.62       442.47 o
 -32   8   4        967.46       2039.67       328.79 o
 -30   8   4       2140.53       2350.87       258.81 o
 -28   8   4       5572.00       3850.55       232.05 o
 -26   8   4       8797.21       8008.99       509.50 o
 -24   8   4      22412.64      27224.48       539.69 o
 -22   8   4       1011.44        285.82       159.27 o
 -20   8   4        530.19        -68.16       161.88 o
 -18   8   4      62560.46      63920.31      1060.09 o
 -16   8   4      23111.36      29204.20       538.91 o
 -14   8   4       3174.48       2893.73       268.44 o
 -12   8   4        819.90        509.15       126.09 o
 -10   8   4        496.68        651.31       133.13 o
  -8   8   4      82870.24     101682.94      1857.62 o
  -6   8   4      13454.85      24553.25       488.20 o
  -4   8   4      83368.19     107550.81      2365.36 o
   0   8   4       3797.50       3076.39       145.62 o
   4   8   4      10582.38      12430.70       388.96 o
   6   8   4     223120.02     253383.33      8184.58 o
   8   8   4      67771.92      80724.66      1361.95 o
  10   8   4     220222.47     270356.19      6673.25 o
  12   8   4       4946.44      10779.35       316.68 o
  14   8   4         79.27        -91.58       103.90 o
  16   8   4      28748.55      33308.86       721.60 o
  18   8   4      46654.96      55615.49      1108.26 o
  20   8   4       2353.40        860.29       230.60 o
  22   8   4      24982.81      31991.37       732.62 o
  24   8   4        577.45        680.59       240.29 o
  26   8   4       9911.69      11997.70       485.90 o
  28   8   4       1339.35       2291.10       366.75 o
  30   8   4       5728.61       5877.54       521.98 o
  32   8   4       5183.34       4173.33       321.94 o
  34   8   4       2236.56       1357.85       269.88 o
 -35   9   4        602.43        409.60       480.54 o
 -33   9   4       1079.04       1128.94       421.48 o
 -31   9   4       4418.93       4606.36       356.69 o
 -29   9   4       3721.40       3459.45       302.01 o
 -27   9   4      22158.32      23062.97       550.56 o
 -25   9   4       3831.12       3298.33       203.86 o
 -23   9   4       2750.00       1376.14       175.56 o
 -21   9   4       9475.08       9593.91       334.34 o
 -19   9   4       2624.73       2408.77       312.72 o
 -17   9   4       3935.72       3891.94       219.97 o
 -15   9   4       3997.83       3661.09       219.43 o
 -13   9   4      11766.08      12916.06       348.96 o
 -11   9   4        555.26        567.54       154.77 o
  -9   9   4      38695.33      37102.30       831.89 o
  -7   9   4     148697.98     170046.97      3263.58 o
  -5   9   4       3128.76       7296.28       239.20 o
  -3   9   4      23153.94      25281.69       509.16 o
  -1   9   4      13193.26      13894.77       339.57 o
   1   9   4     155495.28     205440.53      5631.49 o
   3   9   4       6702.13       8245.70       280.29 o
   5   9   4        599.02        -98.11       140.94 o
   7   9   4      42230.80      45406.11       856.73 o
   9   9   4      73691.51      85373.22      1450.01 o
  11   9   4       4881.88       5521.17       299.74 o
  13   9   4      84472.55      99481.59      1661.30 o
  15   9   4      23805.26      27572.78       583.29 o
  17   9   4       1061.73        981.07       226.01 o
  19   9   4      10734.08       6943.11       333.73 o
  21   9   4      31742.71      36729.48       896.28 o
  23   9   4         26.84       -228.13       228.13 o
  25   9   4        825.35       -261.34       261.34 o
  27   9   4        186.68        -47.90       346.05 o
  29   9   4        569.36        522.34       433.08 o
  31   9   4       4061.55       3089.72       537.96 o
  33   9   4       3292.50       2435.07       572.39 o
 -32  10   4       2546.89       2128.37       419.37 o
 -30  10   4      18158.07      21504.43       651.47 o
 -28  10   4       1694.32       2223.18       295.79 o
 -26  10   4       3673.39       4818.05       281.94 o
 -24  10   4        405.34       -203.23       221.31 o
 -22  10   4      32262.88      37509.49       793.31 o
 -20  10   4        177.30        373.05       178.64 o
 -18  10   4      16085.71      19336.43       469.15 o
 -16  10   4      17177.02      22114.97       504.93 o
 -14  10   4      29931.82      28874.89       633.16 o
 -12  10   4      15512.30      17274.48       468.33 o
 -10  10   4      24300.24      33547.94       732.79 o
  -8  10   4     101626.00     116866.22      2142.27 o
  -6  10   4          9.58       -132.09       132.09 o
  -4  10   4         11.32       -143.68       143.68 o
  -2  10   4      27647.66      33567.99       648.14 o
   0  10   4      36397.16      39781.34       746.40 o
   2  10   4     122244.70     141399.80      2579.09 o
   4  10   4       6431.89       8160.10       301.18 o
   6  10   4        257.56        909.71       165.04 o
   8  10   4          4.03         31.88       164.73 o
  10  10   4        943.66        804.17       166.44 o
  12  10   4      20023.99      22078.41       506.63 o
  14  10   4       2910.06       2491.91       199.10 o
  16  10   4      81887.85      83401.55      1790.44 o
  18  10   4      37452.23      40765.11       907.18 o
  20  10   4      12005.43      11858.66       456.26 o
  22  10   4         80.76       -246.09       246.09 o
  24  10   4      34907.82      36972.57      1373.93 o
  26  10   4       2033.71       1350.82       358.74 o
  28  10   4       5570.40       5114.39       491.71 o
  30  10   4         22.06        176.03       446.36 o
  32  10   4        219.47       -181.92       591.82 o
 -31  11   4        161.37        293.80       394.07 o
 -29  11   4        111.28        745.28       282.76 o
 -27  11   4      14041.70      12224.86       792.77 o
 -25  11   4       1580.32        898.55       287.81 o
 -23  11   4       8457.92       4281.27       270.01 o
 -21  11   4       1038.05        864.86       197.88 o
 -19  11   4      12328.06      13256.03       387.24 o
 -17  11   4        699.29        153.46       179.66 o
 -15  11   4      11125.44      10668.53       383.99 o
 -13  11   4      89926.81      82243.68      1553.44 o
 -11  11   4       5486.18       4573.10       265.27 o
  -9  11   4       1558.64       1577.07       175.89 o
  -7  11   4       8305.24      10862.27       319.55 o
  -5  11   4      50767.89      50260.33       925.73 o
  -3  11   4      49130.52      56784.96      1156.85 o
  -1  11   4      15970.73      22677.79       488.72 o
   1  11   4       2142.14       3737.22       183.47 o
   3  11   4      49571.81      56299.14      1167.58 o
   5  11   4       1318.02        468.30       169.61 o
   7  11   4       4658.31       5719.45       249.89 o
   9  11   4       1350.81       4129.95       217.07 o
  11  11   4      78917.75      89036.22      2121.54 o
  13  11   4      19446.66      19363.00       498.11 o
  15  11   4          5.09        185.72       183.08 o
  17  11   4      27831.81      28037.01       732.73 o
  19  11   4      16007.41      15004.46       491.10 o
  21  11   4      12708.62      10880.61       531.23 o
  23  11   4       3955.47       3084.88       369.08 o
  25  11   4       7107.43       6995.07       634.45 o
  27  11   4       1283.10        541.58       428.77 o
  29  11   4         80.32       -440.93       440.93 o
 -30  12   4          0.35        319.79       377.93 o
 -28  12   4       1644.96       1775.82       333.39 o
 -26  12   4       2363.36       2179.09       290.14 o
 -24  12   4        154.70        215.82       263.86 o
 -22  12   4      18832.62      22454.31       663.84 o
 -20  12   4        962.92       1314.14       200.79 o
 -18  12   4        414.53       1418.30       221.69 o
 -16  12   4      23410.40      23164.66       570.93 o
 -14  12   4       1251.56       1034.01       198.20 o
 -12  12   4      26063.65      27835.85       636.14 o
 -10  12   4       8913.82       7454.81       294.70 o
  -8  12   4      23684.14      21050.40       513.28 o
  -6  12   4      12396.91      13297.89       368.60 o
  -4  12   4        869.73       1439.38       168.20 o
  -2  12   4       2037.95       2442.93       176.18 o
   0  12   4        516.28        607.98       154.80 o
   2  12   4      22243.47      25119.29       562.64 o
   4  12   4         56.84        207.38       179.34 o
   6  12   4         29.97       -176.40       176.40 o
   8  12   4       2343.44       3289.48       235.54 o
  10  12   4       7868.07       6772.20       353.36 o
  12  12   4       7728.06       8865.89       332.64 o
  14  12   4      19941.66      24242.69       634.72 o
  16  12   4      42268.78      45829.23      1078.15 o
  18  12   4      17043.06      19842.29       595.54 o
  20  12   4       9128.13       7236.29       336.58 o
  22  12   4       2542.08       3365.85       291.76 o
  24  12   4      11906.73      11510.89       608.72 o
  26  12   4       2234.31        607.38       432.40 o
  28  12   4       3033.55       2843.29       468.45 o
 -27  13   4       9186.09       6581.47       564.34 o
 -25  13   4       8759.56       8542.27       673.99 o
 -23  13   4       2711.95       1697.46       312.58 o
 -21  13   4       7205.50       9695.43       575.48 o
 -19  13   4      22435.63      19850.26       670.02 o
 -17  13   4         48.58        -40.10       233.78 o
 -15  13   4       2174.97       2450.96       250.68 o
 -13  13   4      34369.03      33468.87       742.51 o
 -11  13   4      46777.75      45867.05       894.34 o
  -9  13   4      12687.75      12644.37       404.79 o
  -7  13   4       4717.68       7102.36       351.15 o
  -5  13   4     200123.72     219234.33      3969.26 o
  -3  13   4      23150.17      26659.33       658.24 o
  -1  13   4       9947.95       8865.87       301.32 o
   1  13   4          1.03       -135.03       153.66 o
   3  13   4      32841.28      36419.02       824.02 o
   5  13   4        293.81         -0.12       187.09 o
   7  13   4       7372.48       6900.80       309.31 o
   9  13   4        993.48        939.05       195.89 o
  11  13   4      17467.98      17614.04       489.66 o
  13  13   4      27549.54      27783.21       706.26 o
  15  13   4      35826.41      39124.82       902.76 o
  17  13   4      14936.45      13447.51       476.88 o
  19  13   4        541.07        531.68       217.71 o
  21  13   4      11751.89      10539.63       425.45 o
  23  13   4       5746.70       4885.88       411.52 o
  25  13   4       1160.10       1324.95       515.46 o
 -24  14   4      15179.36      15829.36       736.65 o
 -22  14   4        403.84        230.31       335.50 o
 -20  14   4        611.41       -239.43       389.46 o
 -18  14   4        369.26        462.53       312.91 o
 -16  14   4       7053.97       7484.98       463.34 o
 -14  14   4        101.12       -236.28       277.99 o
 -12  14   4         17.12        115.85       274.64 o
 -10  14   4      39711.73      38156.32      1198.86 o
  -8  14   4       3522.42       2326.20       301.14 o
  -6  14   4      15979.95      19303.66       582.75 o
  -4  14   4      33300.46      39115.99       856.08 o
  -2  14   4      43517.25      47061.24       949.98 o
   0  14   4        689.96        654.41       178.47 o
   2  14   4      17233.51      15374.46       446.37 o
   4  14   4       2027.45       1227.00       236.36 o
   6  14   4      11848.23      11020.70       413.85 o
   8  14   4      13296.96      14492.39       467.13 o
  10  14   4      79110.18      82591.08      1677.20 o
  12  14   4        563.51       1116.70       241.31 o
  14  14   4      41062.29      45458.21      1090.18 o
  16  14   4       4105.12       4065.01       337.97 o
  18  14   4      47506.58      48837.71      1151.36 o
  20  14   4       1480.37       1410.13       240.70 o
  22  14   4       1232.70        978.67       238.26 o
 -21  15   4        841.23        743.22       362.71 o
 -19  15   4       3657.84       2981.26       422.64 o
 -17  15   4       1237.94       1051.29       350.65 o
 -15  15   4       1074.44        685.24       302.25 o
 -13  15   4       9695.21       8363.62       521.74 o
 -11  15   4      43120.31      40357.25      1265.90 o
  -9  15   4        281.89        171.28       343.03 o
  -7  15   4       2568.09       3009.65       272.14 o
  -5  15   4      30592.72      31018.38       941.31 o
  -3  15   4         47.47        312.34       224.21 o
  -1  15   4       1530.78        810.29       243.05 o
   1  15   4       5604.01       4294.85       265.91 o
   3  15   4      15578.65      17407.91       746.01 o
   5  15   4       3857.14       3826.04       380.20 o
   7  15   4       9479.31       7485.33       567.95 o
   9  15   4       1725.17       2081.34       290.05 o
  11  15   4       3579.43       3927.68       325.63 o
  13  15   4       5560.13       6043.29       382.32 o
  15  15   4       1195.59        976.32       278.38 o
  17  15   4        893.44        173.54       244.07 o
  19  15   4        119.37        437.49       239.36 o
 -16  16   4       2663.89       2096.19       414.55 o
 -14  16   4          8.14       -295.04       295.04 o
 -12  16   4         71.04         58.18       296.72 o
 -10  16   4       3305.16       2777.31       331.15 o
  -8  16   4       5085.06       5264.99       402.99 o
  -6  16   4       1932.90       1418.11       253.63 o
  -4  16   4      31955.82      33886.39      1019.15 o
  -2  16   4      25755.29      24518.04       789.33 o
   0  16   4       5495.59       4711.14       320.96 o
   2  16   4      23233.40      21378.04       878.26 o
   4  16   4       3956.36       3135.63       355.37 o
   6  16   4      20298.97      20728.82       836.44 o
   8  16   4       7973.62       7130.63       504.50 o
  10  16   4      13551.87      12632.64       783.98 o
  12  16   4       3146.44       2970.66       336.57 o
  14  16   4       1182.44       1209.66       286.14 o
  -9  17   4       1213.68       1342.36       330.73 o
  -7  17   4      15078.78      14625.77       708.86 o
  -5  17   4       7043.87       5946.25       338.08 o
  -3  17   4       2121.55       2181.65       266.95 o
  -1  17   4        664.73        355.92       232.83 o
   1  17   4       4629.78       3986.17       447.32 o
   3  17   4      12058.46      12398.79       666.81 o
   5  17   4       9395.55       8906.20       777.44 o
   7  17   4          3.10          3.60       308.48 o
 -41   1   5        315.12       -314.83       594.69 o
 -39   1   5        353.11        259.24       590.39 o
 -37   1   5       2107.91       3072.37       312.66 o
 -35   1   5       4268.43       3590.75       302.83 o
 -33   1   5      44658.05      51015.56       800.31 o
 -31   1   5      10088.99      10460.08       329.93 o
 -29   1   5       2653.48       2191.10       163.97 o
 -27   1   5       5994.41       5001.78       188.53 o
 -25   1   5       1137.46       -121.38       121.38 o
 -23   1   5       4548.93       6395.58       199.69 o
 -21   1   5        459.85        645.44       138.76 o
 -19   1   5        679.36        220.72       188.71 o
 -17   1   5     135906.98     113608.87      1516.26 o
 -15   1   5      66506.96      50996.84       724.01 o
 -13   1   5     182169.77     150083.03      2234.55 o
 -11   1   5     201128.11     206052.62      5777.09 o
  -5   1   5      41728.56      54842.96      1890.09 o
  -1   1   5      11764.08        -48.01       105.63 o
   1   1   5      26824.23      21205.41       464.14 o
   3   1   5      14971.22       1250.86        65.40 o
   5   1   5     288757.31        -38.41        62.42 o
   9   1   5      21523.92       8398.80       180.79 o
  11   1   5     164130.73     203786.48     11066.74 o
  13   1   5      25739.79      19570.75       309.18 o
  15   1   5     161127.30     217246.34      6657.30 o
  17   1   5      46510.45      63919.61      1052.80 o
  19   1   5      42345.49      48611.78       882.95 o
  21   1   5       4249.50       4300.82       166.26 o
  23   1   5          3.44        297.62       116.87 o
  25   1   5      25278.42      23211.98       445.25 o
  27   1   5        619.09        597.90       133.26 o
  29   1   5         18.20       -123.75       123.75 o
  31   1   5       1519.26       1947.43       180.95 o
  33   1   5      23815.95      24948.52      1253.10 o
  35   1   5        381.18        458.22       749.91 o
  37   1   5       3032.00       1625.56      1044.26 o
 -40   2   5        996.38       -331.34       618.72 o
 -38   2   5       1515.72        615.85       613.26 o
 -36   2   5       5499.79       6262.06       669.27 o
 -34   2   5       5150.37       5042.41       401.25 o
 -32   2   5      10344.36      14941.28       385.72 o
 -30   2   5      19436.71      22540.12       414.47 o
 -28   2   5      11592.44      13240.89       279.53 o
 -26   2   5      54112.23      57461.52       846.95 o
 -24   2   5      63098.25      78020.32      1122.66 o
 -22   2   5      53597.79      53372.09       785.58 o
 -20   2   5        250.86       2139.12       128.22 o
 -18   2   5      77813.14      80843.99      1127.14 o
 -16   2   5     273183.12     249456.19      3919.31 o
 -14   2   5        720.02        -23.33        96.28 o
 -12   2   5      11075.04       9933.40       213.30 o
 -10   2   5     118829.16     184398.44      5899.09 o
  -8   2   5       1920.34      18407.44       475.92 o
  -2   2   5      20208.91      29876.66       410.69 o
   0   2   5     112261.69         19.20        91.22 o
   2   2   5     201140.14          0.00        28.81 o
  10   2   5      77881.68      95064.16      1497.90 o
  14   2   5     198158.39     229212.22      5485.99 o
  16   2   5      12443.14       3486.59       161.00 o
  18   2   5      26807.48      32370.86       603.34 o
  20   2   5      20180.58      21953.95       418.12 o
  22   2   5     180137.86     217446.02      3855.19 o
  24   2   5      39872.14      46649.55       803.43 o
  26   2   5       8956.56       9603.63       273.61 o
  28   2   5        396.91       -141.45       141.45 o
  30   2   5      47729.28      51646.97       899.07 o
  32   2   5         97.06        308.57       213.62 o
  34   2   5         61.72        271.77       260.00 o
  36   2   5        250.35       -156.26       484.40 o
  38   2   5         18.21         24.67       324.82 o
 -39   3   5       2012.38       3393.19       792.45 o
 -37   3   5       1299.68       1505.86       626.44 o
 -35   3   5        138.36       -365.83       365.83 o
 -33   3   5        882.87       1104.04       213.74 o
 -31   3   5      12541.45      16752.01       369.04 o
 -29   3   5      70501.11      81622.20      1232.07 o
 -27   3   5       2386.41       2335.90       164.11 o
 -25   3   5      17825.81      16959.85       361.22 o
 -23   3   5       1026.51       2060.30       143.95 o
 -21   3   5     152586.16     144168.41      2197.97 o
 -19   3   5       7655.21       8930.80       387.96 o
 -17   3   5      78297.95      76337.03      1063.41 o
 -15   3   5      37717.44      42716.13       601.62 o
 -13   3   5     120125.92     125251.30      1820.02 o
 -11   3   5      87324.80      91142.23      1287.01 o
  -7   3   5       1854.17        514.09        88.19 o
  -5   3   5      52441.15     105138.10      2110.54 o
  -3   3   5    1034456.50        -52.81        52.81 o
  -1   3   5      76724.24      32573.85       479.18 o
   7   3   5      57764.78      77198.09      1291.68 o
   9   3   5      12499.47      12797.02       299.94 o
  11   3   5      49567.04      63024.97      1026.91 o
  13   3   5      31840.45      48042.27       731.63 o
  15   3   5     168404.06     186633.75      3216.54 o
  17   3   5      17386.45      16711.88       383.62 o
  19   3   5     150430.89     160144.28      2766.15 o
  21   3   5        473.02       1217.77       121.69 o
  23   3   5       3032.40       3055.13       164.19 o
  25   3   5       7936.00       8006.62       243.35 o
  27   3   5      32165.37      29074.57       552.04 o
  29   3   5       2715.83       3487.67       187.84 o
  31   3   5         63.04        108.12       181.68 o
  33   3   5          9.03        416.88       309.60 o
  35   3   5       2750.32       1292.78       354.53 o
  37   3   5        737.18       1061.62       522.38 o
 -40   4   5        495.52        268.06       840.63 o
 -38   4   5       2234.51       2216.03       495.41 o
 -36   4   5        395.49        579.18       432.97 o
 -34   4   5        309.11        539.47       322.20 o
 -32   4   5         40.70       -190.82       190.82 o
 -30   4   5      12422.15      12350.82       319.43 o
 -28   4   5       4816.48       4384.24       193.74 o
 -26   4   5       2471.64       2829.43       158.37 o
 -24   4   5          6.84        175.47       150.17 o
 -22   4   5       1945.95       3742.77       190.72 o
 -20   4   5      40024.72      41071.20       708.28 o
 -18   4   5       6210.37      11877.90       284.31 o
 -16   4   5      76857.17      60782.90       958.40 o
 -14   4   5        139.89       -100.09       100.09 o
 -12   4   5       3520.65       4500.27       163.63 o
 -10   4   5       7950.55       2901.96       112.73 o
  -8   4   5      59177.36      72603.01      1730.15 o
  -6   4   5      67107.95      94024.09      1525.54 o
  -4   4   5      34067.15      58012.14       772.74 o
  -2   4   5      75360.91      35689.89       491.58 o
   0   4   5        114.34       4296.99       123.75 o
   2   4   5     389728.75        -28.81        38.41 o
   4   4   5      62626.98      68965.89      1197.67 o
   6   4   5       5845.83       6252.36       152.07 o
   8   4   5      45753.10      56315.83       925.86 o
  10   4   5      71213.42      80908.58      1306.09 o
  12   4   5      13530.22      24625.80       467.60 o
  14   4   5      88899.73      83004.84      1397.34 o
  16   4   5      48915.51      54911.50      1060.07 o
  18   4   5      24338.71      31691.64       587.41 o
  20   4   5      34554.61      43460.85       737.47 o
  22   4   5       3088.22       5492.95       195.36 o
  24   4   5        249.29        480.16       130.14 o
  26   4   5      26793.46      22656.82       472.60 o
  28   4   5         46.70       -219.41       219.41 o
  30   4   5        162.84       -211.87       211.87 o
  32   4   5       3723.00       3625.33       405.03 o
  34   4   5       1912.26        361.21       739.42 o
  36   4   5         10.36       -529.59       529.59 o
 -39   5   5       2226.40       2415.40       529.70 o
 -37   5   5       1536.51       1683.40       483.75 o
 -35   5   5       7136.90       7303.24       541.17 o
 -33   5   5      12690.63      14622.15       580.87 o
 -31   5   5        307.64       -132.98       167.69 o
 -29   5   5      34710.12      34622.79       776.35 o
 -27   5   5      23648.99      22117.72       463.45 o
 -25   5   5          5.35        384.75       153.70 o
 -23   5   5      27015.39      24017.95       474.66 o
 -21   5   5      69172.67      79134.13      1285.51 o
 -19   5   5      17910.88      19457.44       388.23 o
 -17   5   5       9027.98      10468.38       405.68 o
 -15   5   5      21047.48      30816.48       531.70 o
 -13   5   5     227997.91     296059.44      8039.63 o
 -11   5   5      64610.30      76366.89      1088.48 o
  -7   5   5      17111.96      24619.24       500.32 o
  -5   5   5      23134.84      30721.01       436.69 o
  -3   5   5     107556.41     125909.70      2436.16 o
  -1   5   5     317225.97        144.04       148.84 o
   1   5   5      85646.92      75943.91      1154.74 o
   5   5   5      15564.92      16374.72       286.82 o
   7   5   5     203406.42     230985.22     12588.72 o
   9   5   5      57161.92     109438.68      1745.72 o
  11   5   5       1485.68        945.77       138.07 o
  13   5   5      19234.80      21443.26       449.36 o
  15   5   5      56858.23      63902.41      1161.27 o
  17   5   5      22726.41      26971.59       601.42 o
  19   5   5      31623.74      37132.57      1314.43 o
  21   5   5        999.31       2564.19       205.47 o
  23   5   5      30131.84      40801.60       749.68 o
  25   5   5        505.60        218.09       157.26 o
  27   5   5      23864.57      19664.71       573.60 o
  29   5   5          2.13         -6.92       183.90 o
  31   5   5        830.69        584.16       220.57 o
  33   5   5         91.65       -179.23       385.30 o
  35   5   5       5836.23       6557.11       863.78 o
  37   5   5       5646.77       6294.38       839.69 o
 -38   6   5        261.68       -115.66       493.32 o
 -36   6   5       2924.55       4052.70       516.51 o
 -34   6   5        239.65        965.92       425.46 o
 -32   6   5       1057.06       1553.77       247.02 o
 -30   6   5        529.84        224.88       182.46 o
 -28   6   5        180.73       -159.34       167.19 o
 -26   6   5      23915.74      20480.83       447.42 o
 -24   6   5        223.84       -154.41       154.41 o
 -22   6   5       4678.95       2227.93       167.67 o
 -20   6   5      16435.20      11635.33       295.34 o
 -18   6   5      48793.95      55737.08       895.19 o
 -16   6   5      12049.05      14627.48       321.99 o
 -14   6   5      14149.40      11779.06       392.49 o
 -12   6   5      13108.03      15261.22       393.03 o
 -10   6   5      52379.00      59645.79       933.66 o
  -8   6   5      28197.60      52756.77      1584.28 o
  -6   6   5       8090.27      11836.17       276.40 o
  -4   6   5      18847.00      27209.12       416.26 o
  -2   6   5       8756.76       4136.27       128.70 o
   0   6   5      30097.84      14883.02       355.28 o
   2   6   5       6649.51       7855.85       246.82 o
   4   6   5      37727.04      90226.36      2223.98 o
   6   6   5     128508.30     201203.25      6655.60 o
   8   6   5      43966.98      42648.09       639.00 o
  10   6   5      11768.54      11412.96       311.23 o
  12   6   5      16308.39      20560.94       438.75 o
  14   6   5       5572.46       5172.18       226.46 o
  16   6   5        260.51        724.22       179.58 o
  18   6   5      34504.85      43855.05       899.82 o
  20   6   5      27426.44      24615.60       583.56 o
  22   6   5      23028.37      20447.92       528.59 o
  24   6   5      18821.33      16639.20       477.02 o
  26   6   5       4651.76       3538.97       204.22 o
  28   6   5       2107.15       1759.88       218.83 o
  30   6   5       5153.90       5144.15       311.12 o
  32   6   5      10338.01       7652.56       434.08 o
  34   6   5        177.86        134.41       271.50 o
  36   6   5        187.91        523.03       337.63 o
 -37   7   5         32.38       -307.98       491.44 o
 -35   7   5      10764.64      11429.76      1054.53 o
 -33   7   5       1762.73       1916.20       337.99 o
 -31   7   5        534.30        322.07       240.38 o
 -29   7   5        575.00       1123.65       189.11 o
 -27   7   5      25705.15      24968.03       532.36 o
 -25   7   5        136.71       -163.36       163.36 o
 -23   7   5         44.88       -100.83       155.12 o
 -21   7   5      12747.42      12889.56       331.84 o
 -19   7   5      17650.56      20455.82       409.37 o
 -17   7   5      16837.91      16699.41       364.42 o
 -15   7   5        138.01        590.71       133.17 o
 -13   7   5      31619.30      37579.21       672.46 o
 -11   7   5     159349.02     158768.00      2484.22 o
  -9   7   5      81490.30     100087.45      1848.72 o
  -7   7   5       1382.86        781.88       166.53 o
  -5   7   5        604.88         40.89        94.81 o
  -3   7   5       5354.76       2838.00       167.76 o
   1   7   5      14941.18      17822.15       625.62 o
   3   7   5       5125.19       2003.95       149.89 o
   5   7   5        135.17        211.57        85.68 o
   7   7   5      31314.62      20688.72       386.75 o
   9   7   5       2026.46       2011.62       129.98 o
  11   7   5      43596.03      53442.58       857.78 o
  13   7   5      22634.51      21243.07       484.56 o
  15   7   5      96483.96     106203.72      1881.10 o
  17   7   5      27585.02      35591.77       760.04 o
  19   7   5        760.12       1632.64       218.92 o
  21   7   5       6114.54       6016.43       290.11 o
  23   7   5      19898.20      24860.10       611.97 o
  25   7   5          0.73       -219.26       219.26 o
  27   7   5       2740.90       1808.52       337.85 o
  29   7   5        851.44        506.03       236.69 o
  31   7   5        203.06       -137.06       264.10 o
  33   7   5       3883.18       2395.22       291.57 o
  35   7   5        184.85        327.15       303.98 o
 -36   8   5        359.65       1097.37       503.48 o
 -34   8   5         22.16        195.86       425.95 o
 -32   8   5       4499.06       4099.68       356.45 o
 -30   8   5        548.25        286.12       320.48 o
 -28   8   5        149.91        286.57       183.25 o
 -26   8   5      36402.34      32293.57       616.91 o
 -24   8   5      43580.96      43237.57       801.42 o
 -22   8   5      16188.35      15643.20       477.45 o
 -20   8   5      21600.71      26847.09       525.50 o
 -18   8   5       4834.38       5368.16       349.86 o
 -16   8   5       8378.52       6061.38       228.50 o
 -14   8   5      53955.79      50520.45       889.11 o
 -12   8   5       7455.29      11312.28       305.37 o
 -10   8   5      76571.24      90879.32      1597.57 o
  -8   8   5       2554.88       1221.52       203.75 o
  -6   8   5      23425.60      28773.93       593.94 o
  -4   8   5       1443.66        311.45       142.55 o
  -2   8   5       6334.09       5814.32       203.47 o
   0   8   5     114958.30     167807.72      4111.96 o
   2   8   5      92995.70      89844.84      1582.30 o
   4   8   5       4510.88       5799.96       251.17 o
   6   8   5      25542.04      36129.88       634.30 o
   8   8   5      70801.12      83737.91      1348.76 o
  10   8   5      95518.84     100703.61      1612.54 o
  12   8   5     119283.72     139800.19      2210.29 o
  14   8   5       4305.97       3869.56       217.33 o
  16   8   5      32356.66      35290.54       757.30 o
  18   8   5       3541.16       1798.49       218.11 o
  20   8   5      88556.12      94448.62      1793.26 o
  22   8   5        855.56        244.74       229.16 o
  24   8   5       1949.95       1362.65       244.40 o
  26   8   5       4646.84       5015.13       392.40 o
  28   8   5       3276.02       4166.32       446.91 o
  30   8   5        571.64        -61.40       417.16 o
  32   8   5        951.54        422.94       500.75 o
  34   8   5          3.77       -280.08       502.14 o
 -35   9   5        578.11       -190.10       433.31 o
 -33   9   5       2882.26       3527.19       447.55 o
 -31   9   5       1110.63       1849.26       337.12 o
 -29   9   5       1281.16       1585.79       298.47 o
 -27   9   5       2889.51       2542.45       211.47 o
 -25   9   5       2801.39       3299.50       210.90 o
 -23   9   5      14487.88      15054.97       433.79 o
 -21   9   5      44430.32      40423.33       836.84 o
 -19   9   5       3971.17       4212.75       216.68 o
 -17   9   5     102398.72      99812.37      1765.89 o
 -15   9   5       5942.25       5788.90       237.99 o
 -13   9   5       1889.17       2802.21       179.29 o
 -11   9   5      21469.18      20264.91       466.73 o
  -9   9   5       1133.84       2164.96       241.37 o
  -7   9   5       3529.66       3665.11       169.05 o
  -5   9   5      11268.23      10210.22       316.37 o
  -3   9   5     202036.36     238165.23      5294.78 o
  -1   9   5      34266.62      35796.02       676.85 o
   1   9   5        314.66        448.85       119.57 o
   3   9   5      13969.35      16916.96       442.32 o
   5   9   5     136790.22     145913.12      2680.47 o
   7   9   5       5619.17       3699.95       216.05 o
   9   9   5      15818.12      19687.40       455.35 o
  11   9   5      24215.13      33678.34       641.39 o
  13   9   5      89565.77     102675.03      1795.10 o
  15   9   5       4851.08       7192.62       285.51 o
  17   9   5      10331.70      11284.77       419.63 o
  19   9   5       9734.52       7996.51       335.98 o
  21   9   5       6861.91       6350.02       299.10 o
  23   9   5       6992.34       4692.60       356.54 o
  25   9   5       3787.20       2289.75       400.09 o
  27   9   5       4871.26       3711.09       385.62 o
  29   9   5       4495.41       5330.38       485.45 o
  31   9   5         98.56       -517.08       517.08 o
  33   9   5      12457.37      12986.58      1096.72 o
 -32  10   5       1474.90       1274.45       414.37 o
 -30  10   5       4541.36       4393.99       341.71 o
 -28  10   5       8659.00       9881.30       459.33 o
 -26  10   5       1074.81       1365.89       249.43 o
 -24  10   5       4864.31       4346.52       247.85 o
 -22  10   5      16292.46      17729.76       479.10 o
 -20  10   5       5962.22       3731.33       218.08 o
 -18  10   5      26814.98      31650.63       661.52 o
 -16  10   5       8724.60       9472.18       317.71 o
 -14  10   5          1.59       -159.09       159.09 o
 -12  10   5       1863.85       2846.99       237.08 o
 -10  10   5      66206.78      67178.83      1344.99 o
  -8  10   5       2690.86       3608.49       194.73 o
  -6  10   5       4156.92       5119.53       199.57 o
  -4  10   5       3345.71       4463.84       184.89 o
  -2  10   5      24403.72      27529.88       555.46 o
   0  10   5      20314.61      24403.60       663.63 o
   2  10   5       1970.27       2365.77       145.38 o
   4  10   5     115543.73     149608.83      2913.81 o
   6  10   5       2402.81       3317.10       202.55 o
   8  10   5      18841.10      22220.20       499.78 o
  10  10   5      57954.78      70027.26      1276.16 o
  12  10   5       8306.72      11733.88       339.38 o
  14  10   5       5593.48       6892.48       432.31 o
  16  10   5         26.01        112.69       169.02 o
  18  10   5       7024.98       5793.35       337.76 o
  20  10   5      22997.54      20771.51       600.39 o
  22  10   5         84.81       -135.90       245.08 o
  24  10   5       2165.79       1970.57       326.07 o
  26  10   5       3512.92       1883.24       369.63 o
  28  10   5       6277.93       6265.78       509.17 o
  30  10   5       1602.09        904.26       453.07 o
 -31  11   5        123.74       -393.67       393.67 o
 -29  11   5       9170.08       9742.21       816.28 o
 -27  11   5        407.86        718.51       282.16 o
 -25  11   5       1891.22        974.62       276.24 o
 -23  11   5       6584.05       8333.37       344.92 o
 -21  11   5       2853.46       2041.84       216.50 o
 -19  11   5      15736.22      15968.35       435.58 o
 -17  11   5      11874.14      12223.15       486.32 o
 -15  11   5        731.58       1337.98       234.62 o
 -13  11   5        360.93         26.63       169.48 o
 -11  11   5       1776.71       2049.62       182.41 o
  -9  11   5       7245.89       5656.92       243.04 o
  -7  11   5      38777.01      43061.96       809.53 o
  -5  11   5       8126.21       9489.68       309.71 o
  -3  11   5     216751.80     228534.45      4720.57 o
  -1  11   5        421.47       -135.13       135.13 o
   1  11   5       1235.80       1160.04       144.16 o
   3  11   5       5637.67      10165.42       355.34 o
   5  11   5      92958.28      95422.80      1784.99 o
   7  11   5      10963.01      15949.99       442.16 o
   9  11   5        334.69        776.91       192.16 o
  11  11   5       4751.79       4067.31       210.73 o
  13  11   5      25890.47      28623.65       695.40 o
  15  11   5       2539.55       2571.96       211.05 o
  17  11   5      30502.84      32618.37       817.00 o
  19  11   5       2491.33        883.37       252.96 o
  21  11   5        537.48        144.18       313.21 o
  23  11   5       2308.77       1840.14       348.15 o
  25  11   5      18870.35      17165.03       698.98 o
  27  11   5         46.21        246.44       414.52 o
  29  11   5       3293.13       3211.17       479.24 o
 -30  12   5       3664.77       3509.59       444.57 o
 -28  12   5      10078.33       8205.56       485.15 o
 -26  12   5        279.21       -138.61       321.71 o
 -24  12   5       1142.54       1305.59       278.00 o
 -22  12   5       1340.01       1356.69       273.43 o
 -20  12   5      17216.34      15416.08       469.15 o
 -18  12   5       9292.78       9793.01       369.32 o
 -16  12   5      19686.01      21810.76       687.31 o
 -14  12   5         34.03        -83.21       171.69 o
 -12  12   5        495.55        359.18       180.69 o
 -10  12   5        289.21       -175.63       175.63 o
  -8  12   5       3245.70       3285.96       212.65 o
  -6  12   5      58724.44      64751.62      1170.52 o
  -4  12   5       5710.51       5231.71       221.60 o
  -2  12   5       5487.61       6233.95       348.06 o
   0  12   5      12538.30      10205.98       326.30 o
   2  12   5       9655.06       7813.41       359.48 o
   4  12   5      43830.38      49141.56      1042.71 o
   6  12   5      21948.14      22693.21       556.13 o
   8  12   5        156.62        -60.43       202.08 o
  10  12   5      10591.07       9807.42       345.90 o
  12  12   5       9798.78      10730.05       385.00 o
  14  12   5      13680.74      16296.71       503.77 o
  16  12   5      20638.72      24315.19       670.95 o
  18  12   5       7541.51       4867.47       281.31 o
  20  12   5       3148.65       5103.01       297.07 o
  22  12   5        158.47        281.22       372.04 o
  24  12   5       1284.61       1549.92       355.89 o
  26  12   5       9211.44       5998.13       504.22 o
  28  12   5          1.18       -645.76       645.76 o
 -27  13   5        380.71        105.52       333.21 o
 -25  13   5       4643.41       3860.59       376.47 o
 -23  13   5       2131.50       1666.83       317.80 o
 -21  13   5         27.80        523.99       316.42 o
 -19  13   5       2543.59       1765.92       323.74 o
 -17  13   5        493.99        287.80       264.37 o
 -15  13   5       1395.47       1858.98       247.12 o
 -13  13   5        436.99        528.77       188.57 o
 -11  13   5       4234.60       3929.17       310.66 o
  -9  13   5      37956.89      39018.80       820.48 o
  -7  13   5       7303.66       6797.11       273.10 o
  -5  13   5        484.50        926.77       179.30 o
  -3  13   5      29789.86      28698.85       602.15 o
  -1  13   5       9205.02      11079.90       352.79 o
   1  13   5       6758.15       8059.71       279.05 o
   3  13   5      48307.04      50650.71      1080.92 o
   5  13   5       9397.06       9423.25       353.58 o
   7  13   5       8658.16       7809.40       331.47 o
   9  13   5       4837.27       4827.45       246.23 o
  11  13   5         52.38        284.58       186.05 o
  13  13   5       7755.09       8391.41       549.85 o
  15  13   5       6213.07       6262.31       321.02 o
  17  13   5       6029.21       6948.78       474.70 o
  19  13   5       4871.82       4343.69       284.61 o
  21  13   5        904.01        821.46       212.21 o
  23  13   5      10248.34      12264.42       649.74 o
  25  13   5       7053.00       5550.05       574.42 o
 -24  14   5      17762.19      19748.00       896.59 o
 -22  14   5       2862.00       2397.83       374.13 o
 -20  14   5       1701.16        888.09       337.71 o
 -18  14   5        271.94       -310.33       310.33 o
 -16  14   5      21261.90      23034.66       853.85 o
 -14  14   5       9861.93       9711.22       539.08 o
 -12  14   5       1272.86        991.07       290.16 o
 -10  14   5      19620.03      20052.93      1078.08 o
  -8  14   5      38473.10      43895.40      1477.42 o
  -6  14   5      49139.61      51684.26      1329.54 o
  -4  14   5      22464.40      25722.54       633.99 o
  -2  14   5       3635.30       3762.35       228.13 o
   0  14   5        298.70       -164.35       164.35 o
   2  14   5      10516.45      12174.46       731.09 o
   4  14   5      40787.48      43937.38      1031.54 o
   6  14   5      10236.19      12827.22       451.10 o
   8  14   5         79.36         53.17       222.96 o
  10  14   5      16728.04      19310.41       554.57 o
  12  14   5      58005.72      60039.01      1363.49 o
  14  14   5      49721.48      53911.08      1250.71 o
  16  14   5      15429.48      13045.72       480.15 o
  18  14   5       1894.95       1510.22       232.99 o
  20  14   5       5290.50       4052.26       272.15 o
  22  14   5       4219.19       4995.06       324.43 o
 -21  15   5       4079.59       3981.11       546.35 o
 -19  15   5       2613.81       3364.56       530.83 o
 -17  15   5         91.23        -71.98       309.57 o
 -15  15   5       3734.17       3318.34       348.91 o
 -13  15   5      16165.96      16274.06       884.38 o
 -11  15   5       5329.27       6865.77       465.69 o
  -9  15   5      14342.52      15349.64       790.97 o
  -7  15   5         31.08        -47.50       231.90 o
  -5  15   5        126.91        391.28       231.32 o
  -3  15   5       7246.36       6424.49       430.20 o
  -1  15   5        208.89       -137.78       206.03 o
   1  15   5       4074.39       3957.67       277.91 o
   3  15   5        478.51        118.34       274.16 o
   5  15   5       3695.03       3561.50       319.55 o
   7  15   5       3878.06       4064.65       326.09 o
   9  15   5      12100.98      12862.28       560.05 o
  11  15   5        252.68        559.43       266.88 o
  13  15   5       3932.90       3337.22       316.20 o
  15  15   5        394.99        317.20       242.36 o
  17  15   5       5730.44       4642.39       302.42 o
  19  15   5         68.11       -128.08       225.13 o
 -16  16   5       4667.32       3736.51       373.84 o
 -14  16   5      15764.42      13947.95       674.97 o
 -12  16   5       5011.84       3725.65       358.48 o
 -10  16   5        169.02       -246.67       305.09 o
  -8  16   5       6597.09       5713.41       442.18 o
  -6  16   5       2363.08       2740.31       275.34 o
  -4  16   5       8360.09       8404.36       437.97 o
  -2  16   5       1916.00       2688.21       315.31 o
   0  16   5       5051.93       5795.19       337.42 o
   2  16   5      10531.37       8970.62       813.00 o
   4  16   5       9987.33      10980.18       572.84 o
   6  16   5      27100.19      26568.04       947.81 o
   8  16   5         78.95       -112.07       289.51 o
  10  16   5       1954.42       2305.76       361.05 o
  12  16   5      21175.73      18808.76       768.45 o
  14  16   5       2830.77       2687.18       313.48 o
  -9  17   5       1474.57       1064.84       327.65 o
  -7  17   5          0.05       -202.36       244.20 o
  -5  17   5       3028.94       2290.61       270.74 o
  -3  17   5         78.16       -160.35       236.49 o
  -1  17   5      18869.37      18398.84       833.87 o
   1  17   5        342.52        261.27       216.77 o
   3  17   5      17036.36      16572.17       773.58 o
   5  17   5        113.03        285.46       310.02 o
   7  17   5       5166.55       3567.68       353.56 o
 -40   0   6        207.72        187.46       654.26 o
 -38   0   6       1175.47       1088.57      1248.31 o
 -36   0   6        173.48       -161.86       631.79 o
 -34   0   6      34864.61      37589.20      1183.38 o
 -32   0   6      31558.19      32642.96       794.75 o
 -30   0   6      16428.23      18892.28       710.69 o
 -28   0   6      17623.37      21047.20       870.85 o
 -26   0   6      10204.88      10394.19       460.87 o
 -24   0   6      14885.49      11729.20       421.17 o
 -22   0   6     137891.84     139192.23      2710.59 o
 -20   0   6     186002.73     184608.91      3577.69 o
 -18   0   6      31775.46      31888.03       647.41 o
 -16   0   6       8794.36       4545.19       254.05 o
 -14   0   6     345898.62     306229.47     17778.80 o
 -12   0   6      34066.51      33102.99       728.82 o
  -2   0   6       9365.45      34021.72       625.18 o
   2   0   6       5989.54      22266.94      1480.92 o
   4   0   6       2446.88      22010.44       418.50 o
   8   0   6      13844.03       4690.31       239.76 o
  12   0   6       1387.95       3060.89       159.39 o
  16   0   6     176922.03     241783.09     13107.25 o
  18   0   6     130964.59     134030.59      3589.83 o
  20   0   6      87312.24      96406.88      2900.17 o
  22   0   6     111943.80     115307.53      2823.03 o
  24   0   6     165561.44     176808.58      4296.38 o
  26   0   6      54376.57      55138.41      1413.89 o
  28   0   6          7.58       -196.94       196.94 o
  30   0   6       1189.54       2733.03       277.14 o
  32   0   6       8192.13       6933.21       655.48 o
  34   0   6      12921.52      12891.19      1560.39 o
  36   0   6       1444.51       1973.29      1089.87 o
  38   0   6         15.86      -1051.46      1051.46 o
 -41   1   6        479.83       -606.07       606.07 o
 -39   1   6         66.97        204.52       304.51 o
 -37   1   6        462.76       1018.68       317.85 o
 -35   1   6       1581.15       2284.97       337.90 o
 -33   1   6        466.63        773.71       176.52 o
 -31   1   6      16296.13      17703.80       371.41 o
 -29   1   6      17745.82      20008.86       418.77 o
 -27   1   6      43140.88      49785.54       747.69 o
 -25   1   6       3849.26       3161.74       156.28 o
 -23   1   6      20451.66      22450.22       402.45 o
 -21   1   6       1076.52        351.20       125.17 o
 -19   1   6      13078.22      16983.38       323.36 o
 -17   1   6         44.35        156.11       141.93 o
 -15   1   6      59211.36      77636.93      1022.35 o
 -13   1   6       6189.83       4497.46       134.17 o
 -11   1   6      48397.31      76361.02      1053.35 o
  -9   1   6     100325.66     116216.40      3051.63 o
  -5   1   6      77879.73      73628.34      2765.49 o
  -3   1   6      19274.85      44213.93      1838.00 o
  -1   1   6      36954.59      10334.09       413.78 o
   1   1   6        141.51       1000.85        67.25 o
   5   1   6      64385.18        -52.81        52.81 o
   7   1   6      57872.41       9221.07       177.04 o
   9   1   6      48984.12     115286.09      4817.68 o
  13   1   6     164631.12     202481.30      6206.95 o
  15   1   6      12209.03      20329.12       345.75 o
  17   1   6     302804.81     369109.25     14092.42 o
  19   1   6       3348.80        980.64       107.67 o
  21   1   6      64258.99      73232.30      1205.45 o
  23   1   6       3124.54       2808.91       156.81 o
  25   1   6       4975.93       6106.32       209.63 o
  27   1   6       6542.46       7429.20       227.27 o
  29   1   6       2624.38       2669.40       185.66 o
  31   1   6         99.58        542.46       174.24 o
  33   1   6        665.38       1170.09       386.51 o
  35   1   6       2594.35       3681.41       789.26 o
  37   1   6       2282.45       1829.90       864.21 o
 -40   2   6        591.55       -600.88       668.98 o
 -38   2   6       2690.71       3148.12       649.42 o
 -36   2   6        605.74        529.82       608.91 o
 -34   2   6       1232.27        677.57       428.45 o
 -32   2   6        808.79       1351.54       174.82 o
 -30   2   6         87.06         91.15       144.95 o
 -28   2   6      11464.42      10687.46       268.14 o
 -26   2   6       2927.64       2866.73       154.89 o
 -24   2   6      12418.71      13135.37       296.99 o
 -22   2   6      12783.09      15253.20       348.03 o
 -20   2   6      22110.60      17861.89       335.96 o
 -18   2   6      88505.79      80152.86      1223.34 o
 -16   2   6      24874.87      12836.59       256.80 o
 -14   2   6     127269.09     143099.67      2001.58 o
 -12   2   6      23401.30      11154.49       328.68 o
 -10   2   6      52405.98      36660.87       668.18 o
  -8   2   6      43986.68      51445.83       868.54 o
  -4   2   6      80395.21      80119.77      1644.13 o
  -2   2   6        105.36       9630.68       175.35 o
   0   2   6     164604.30        -52.81        52.81 o
   2   2   6      12207.97      23950.20       605.58 o
   8   2   6     152408.58        -28.81       182.45 o
  10   2   6      47936.83      84971.94      1410.98 o
  12   2   6      17596.48      11815.16       315.91 o
  14   2   6     359326.50     421390.78     22757.64 o
  16   2   6      20811.69      20249.62       411.03 o
  18   2   6      23010.99      27134.42       521.19 o
  20   2   6      18421.23      22710.44       431.26 o
  22   2   6      52638.57      59896.53      1004.34 o
  24   2   6       4149.01       6365.29       220.49 o
  26   2   6       8756.56      12574.32       309.07 o
  28   2   6      42503.47      39683.84       708.42 o
  30   2   6      12379.82      15523.16       365.15 o
  32   2   6        502.26        484.01       208.09 o
  34   2   6       8319.79      10737.79       453.56 o
  36   2   6         53.64       -125.03       283.83 o
  38   2   6        153.38       1105.31       786.13 o
 -39   3   6         70.43        111.93       642.05 o
 -37   3   6        700.05        725.72       615.88 o
 -35   3   6        797.69        651.61       406.04 o
 -33   3   6       1648.45       1184.71       219.65 o
 -31   3   6      23140.00      25390.24       494.46 o
 -29   3   6      17967.42      18125.80       450.74 o
 -27   3   6       3336.29       3472.10       182.07 o
 -25   3   6       3904.84       5061.38       189.56 o
 -23   3   6       2109.61       2968.85       172.23 o
 -21   3   6         77.77       -145.72       145.72 o
 -19   3   6      12138.83      13387.24       279.28 o
 -17   3   6      16467.56      17247.96       318.23 o
 -15   3   6      87841.05      70419.09       983.61 o
 -13   3   6      17513.08      11935.95       335.67 o
 -11   3   6      82295.91      94731.66      1385.10 o
  -9   3   6     118158.35      94889.57      1345.44 o
  -7   3   6      70864.30     103312.77      1578.17 o
  -3   3   6      91419.77     156706.03      8022.79 o
  -1   3   6      50533.48      76217.52      2589.67 o
   1   3   6        883.79       3586.40       194.28 o
   7   3   6         22.08       3675.98       140.66 o
   9   3   6      62126.50      67730.02      1280.27 o
  11   3   6      92225.36      63086.57      1299.97 o
  13   3   6      17847.63      21804.20       354.99 o
  15   3   6       2098.14       4098.57       141.89 o
  17   3   6     100402.53     113992.19      1888.42 o
  19   3   6      28529.90      43934.54       737.16 o
  21   3   6      59104.51      66269.47      1073.48 o
  23   3   6      29792.49      26873.96       542.68 o
  25   3   6       1009.67        842.13       131.98 o
  27   3   6       7262.41       6667.71       232.33 o
  29   3   6       3372.92       3471.67       178.80 o
  31   3   6        954.19       1690.79       241.60 o
  33   3   6        436.55        488.62       311.49 o
  35   3   6        253.52       -548.50       548.50 o
  37   3   6       5206.68       6059.46       567.58 o
 -40   4   6       4597.90       4868.50       497.08 o
 -38   4   6        839.80        945.61       484.35 o
 -36   4   6        988.30        963.36       454.10 o
 -34   4   6       7929.67       8565.68       499.71 o
 -32   4   6      12537.81      13246.35       407.54 o
 -30   4   6        890.95       1211.30       173.00 o
 -28   4   6         24.27         31.73       154.96 o
 -26   4   6      25366.48      28864.13       528.28 o
 -24   4   6      41852.39      43931.25       732.85 o
 -22   4   6        206.95       1093.99       135.11 o
 -20   4   6        828.61        733.38       128.17 o
 -18   4   6      15638.32      25755.85       425.39 o
 -16   4   6      36064.92      25614.26       467.33 o
 -14   4   6       2747.11        118.77       105.11 o
 -10   4   6      72724.16      94444.18      1622.61 o
  -8   4   6        106.22        502.55        99.51 o
  -6   4   6      10500.01      15679.00       389.66 o
  -4   4   6     458839.22       -115.23       115.23 o
  -2   4   6        274.04        661.74        88.20 o
   2   4   6      70937.34        -43.21        43.21 o
   4   4   6     146866.81     105907.59      2435.59 o
   6   4   6      16179.05      37627.09       666.14 o
  10   4   6      99155.66     152486.75      2784.35 o
  12   4   6      14734.83      34459.66       658.23 o
  14   4   6      20777.50      21622.93       467.54 o
  16   4   6      86193.20     105820.61      1961.28 o
  18   4   6       2256.00        899.20       166.79 o
  20   4   6      75759.32      82970.87      1336.34 o
  22   4   6      79918.35      83335.91      1345.19 o
  24   4   6      33632.28      33651.53       633.07 o
  26   4   6        629.91        543.27       151.91 o
  28   4   6      13876.25      14829.97       423.06 o
  30   4   6        562.54       1181.69       244.36 o
  32   4   6       4881.65       4853.98       747.74 o
  34   4   6        653.88       -191.93       323.44 o
  36   4   6         51.93        -77.15       532.57 o
 -39   5   6          1.62        628.34       535.43 o
 -37   5   6        213.91       1132.74       528.99 o
 -35   5   6       1536.39       1577.48       522.52 o
 -33   5   6        619.36        768.96       333.47 o
 -31   5   6       2162.08       2570.80       203.06 o
 -29   5   6       3055.42       3558.17       196.08 o
 -27   5   6      36768.54      38243.89       661.89 o
 -25   5   6        625.95       1206.37       164.18 o
 -23   5   6      14157.48      12694.17       331.05 o
 -21   5   6       6386.57       3902.71       180.55 o
 -19   5   6      30977.31      27687.23       498.62 o
 -17   5   6       9044.50      11139.28       512.10 o
 -15   5   6      58233.61      55819.69       845.16 o
 -13   5   6     102774.58     124694.85      1817.16 o
 -11   5   6      28922.85      40012.37       599.35 o
  -9   5   6      11694.18        253.79       116.72 o
  -7   5   6     108618.36     143662.64      3087.24 o
  -5   5   6       1881.65        481.26        80.12 o
  -3   5   6        809.42        392.47        77.30 o
  -1   5   6      28088.21      60738.34       929.00 o
   1   5   6        380.82        118.62        78.61 o
   3   5   6       1723.54      10063.40       242.82 o
   5   5   6      16121.72      16190.97       303.49 o
   7   5   6      13600.19      19926.75       333.13 o
   9   5   6      29247.99      19008.22       385.63 o
  11   5   6      15731.79      18874.97       391.36 o
  13   5   6       8688.49       7903.11       260.86 o
  15   5   6       2829.94       3580.37       203.48 o
  17   5   6     126261.29     147083.02      2703.31 o
  19   5   6         26.02       -180.81       180.81 o
  21   5   6      34143.71      37833.03       781.15 o
  23   5   6       8814.72       7585.03       310.44 o
  25   5   6      12479.95      13760.26       356.95 o
  27   5   6       3006.49       2459.05       186.09 o
  29   5   6        864.11        827.52       196.99 o
  31   5   6       6437.88       7571.69       551.14 o
  33   5   6       1020.36         81.86       308.08 o
  35   5   6       1947.83       2297.98       363.29 o
 -38   6   6        207.48       -210.72       502.82 o
 -36   6   6          3.64        311.41       491.97 o
 -34   6   6        103.97        407.00       427.07 o
 -32   6   6       5098.72       5394.39       390.77 o
 -30   6   6      11079.57      12839.97       367.64 o
 -28   6   6       5212.35       4459.17       217.73 o
 -26   6   6       3920.89       4626.93       275.27 o
 -24   6   6        100.63       -154.94       154.94 o
 -22   6   6      30369.04      25491.13       497.88 o
 -20   6   6     108885.40     124946.95      1912.08 o
 -18   6   6        192.27        852.83       138.46 o
 -16   6   6      13632.65      12718.41       297.00 o
 -14   6   6        422.23       1303.98       123.09 o
 -10   6   6      74939.91      90080.14      1326.08 o
  -8   6   6       6135.91       7483.99       229.88 o
  -4   6   6     128690.20     152293.52      3035.10 o
  -2   6   6       8734.15       4798.07       136.33 o
   0   6   6      89751.16      87318.23      1451.49 o
   2   6   6      17245.54      12862.07       334.75 o
   4   6   6      85397.14      98065.46      2996.76 o
   6   6   6      34233.66      35118.32       861.56 o
  10   6   6     144709.44     185064.36      3204.22 o
  12   6   6       6790.19      13777.83       345.46 o
  14   6   6      43450.98      43809.09       835.99 o
  16   6   6     133752.53     142601.62      2620.11 o
  18   6   6      36893.93      43263.16       889.57 o
  20   6   6       1021.81       2470.08       233.02 o
  22   6   6      75987.52      87184.59      1655.24 o
  24   6   6       5391.83       8960.00       348.30 o
  26   6   6        247.67         20.70       168.83 o
  28   6   6      15564.90      19174.44       527.51 o
  30   6   6       2869.86       3002.65       254.52 o
  32   6   6        613.83        811.14       271.22 o
  34   6   6       5450.35       4296.30       614.96 o
  36   6   6          1.29         34.40       325.92 o
 -37   7   6        806.15       1250.85       512.93 o
 -35   7   6        620.01        244.30       437.91 o
 -33   7   6       2640.61       2024.25       368.22 o
 -31   7   6       2595.18       2456.52       379.11 o
 -29   7   6       5448.02       6233.01       293.14 o
 -27   7   6       1741.87       1422.05       189.10 o
 -25   7   6        569.26       -198.93       198.93 o
 -23   7   6       1835.53       1662.78       182.36 o
 -21   7   6       2571.38       2709.95       210.06 o
 -19   7   6       6641.12       9317.92       276.84 o
 -17   7   6      11619.62       9542.17       274.29 o
 -15   7   6      56760.20      58517.80      1001.73 o
 -13   7   6      14340.39      23353.81       440.67 o
 -11   7   6      15257.50      26559.97       485.24 o
  -9   7   6     303768.00     333677.84     18110.09 o
  -7   7   6      86298.99      98484.35      3021.23 o
  -5   7   6      33884.44      59541.86       915.22 o
  -3   7   6      10931.94       3983.32       167.69 o
  -1   7   6      53757.11      47993.20       727.41 o
   1   7   6      18147.38      11655.44       243.89 o
   3   7   6      10449.95       7076.41       204.59 o
   5   7   6     249524.86     345996.38     13281.06 o
   7   7   6       2766.95       3513.77       134.58 o
   9   7   6      14567.25      17837.28       340.61 o
  11   7   6      30069.78      42286.38       803.48 o
  13   7   6       2205.44       5950.00       232.80 o
  15   7   6         29.89         12.94       198.85 o
  17   7   6      55566.34      64295.16      1255.11 o
  19   7   6        908.15       2311.88       224.94 o
  21   7   6       7326.13      11329.35       434.31 o
  23   7   6      10761.40      13706.16       445.09 o
  25   7   6      12124.11      11619.16       417.06 o
  27   7   6       2092.06       2752.16       349.01 o
  29   7   6       2428.42       1749.38       401.91 o
  31   7   6       3587.20       3783.42       499.32 o
  33   7   6       2735.87       2023.81       320.28 o
  35   7   6         65.97       -250.24       261.97 o
 -36   8   6        106.48       -374.46       493.65 o
 -34   8   6        618.91       -352.75       421.56 o
 -32   8   6         78.85        309.40       331.25 o
 -30   8   6       2142.42       1882.49       260.70 o
 -28   8   6      16475.67      18006.84       438.71 o
 -26   8   6       3998.62       4199.65       222.28 o
 -24   8   6      36475.08      28213.37       577.22 o
 -22   8   6       7013.58       6889.52       340.63 o
 -20   8   6      67441.30      75560.73      1242.15 o
 -18   8   6      16826.12      17928.01       413.08 o
 -16   8   6        158.00       -160.45       160.45 o
 -14   8   6      31925.51      28881.73       578.48 o
 -12   8   6      22413.85      14638.63       357.78 o
 -10   8   6      17475.73      17970.72       672.33 o
  -8   8   6        608.32        501.22       139.62 o
  -6   8   6       8917.73      11554.09       302.29 o
  -4   8   6     175303.42     233610.02      6504.15 o
  -2   8   6       7309.80      13148.66       321.78 o
   2   8   6         64.76        290.85       120.28 o
   4   8   6      90157.73     104242.72      1817.79 o
   6   8   6     137379.78     193409.59      4005.65 o
   8   8   6     100931.59     118982.81      1888.78 o
  10   8   6      78520.97     103514.27      1729.99 o
  12   8   6         19.99        337.37       102.11 o
  14   8   6     162660.97     190172.11      3665.41 o
  16   8   6      27469.68      29150.95       721.88 o
  18   8   6        861.92       1860.83       227.14 o
  20   8   6       2939.64       4099.59       256.32 o
  22   8   6      19679.61      23295.00       608.81 o
  24   8   6       4311.43       4165.69       275.10 o
  26   8   6       9573.99      10831.86       538.10 o
  28   8   6         84.49        164.88       394.22 o
  30   8   6       6582.77       7272.38       516.05 o
  32   8   6        605.94        171.83       488.29 o
  34   8   6       5625.72       5656.54       576.45 o
 -35   9   6        513.72        522.82       440.72 o
 -33   9   6        599.77         26.35       453.13 o
 -31   9   6       2599.00       2086.42       321.46 o
 -29   9   6       7000.60       8654.70       436.65 o
 -27   9   6       6745.14       7560.17       313.78 o
 -25   9   6      13016.09      10536.17       375.68 o
 -23   9   6       6081.99       8080.41       492.65 o
 -21   9   6       3298.26       4155.48       294.51 o
 -19   9   6         66.76       -172.42       175.04 o
 -17   9   6      45407.44      42435.48       821.21 o
 -15   9   6       3997.10       6024.38       234.58 o
 -13   9   6      13269.62      10310.86       353.53 o
 -11   9   6      11825.28       9946.45       375.71 o
  -9   9   6     234707.05     255852.61      5209.11 o
  -7   9   6      38670.16      38839.71       764.34 o
  -5   9   6         15.36       1560.00       168.50 o
  -3   9   6         40.78        132.78       127.42 o
  -1   9   6      23821.35      22124.14       463.76 o
   1   9   6      73788.02      86278.25      1638.65 o
   3   9   6        572.05        848.58       143.19 o
   5   9   6      48553.77      52893.51       980.83 o
   7   9   6      20868.57      26484.33       555.63 o
   9   9   6      33252.71      40516.79       745.95 o
  11   9   6      50328.69      52171.21       885.76 o
  13   9   6      20511.71      21865.35       488.65 o
  15   9   6       3713.24       1648.66       246.29 o
  17   9   6      11926.89      13013.36       453.16 o
  19   9   6       1778.99       1604.34       232.42 o
  21   9   6        639.58        -35.87       221.65 o
  23   9   6        198.20        -60.04       233.24 o
  25   9   6       2682.89       2278.37       346.74 o
  27   9   6        652.92        946.96       404.46 o
  29   9   6       6330.67       3663.69       465.59 o
  31   9   6       9230.73       7745.97       620.67 o
 -32  10   6        911.99        764.86       487.47 o
 -30  10   6       4959.21       4904.78       417.86 o
 -28  10   6         13.81         54.04       322.64 o
 -26  10   6        237.33        442.70       235.82 o
 -24  10   6          1.63        309.08       206.94 o
 -22  10   6        231.91        312.51       202.28 o
 -20  10   6       5248.95       5421.65       290.14 o
 -18  10   6      34617.25      38040.72       761.06 o
 -16  10   6      32905.43      36239.23       836.20 o
 -14  10   6      31463.57      34211.50       775.11 o
 -12  10   6      47187.36      51602.57      1006.41 o
 -10  10   6        685.51        789.77       165.95 o
  -8  10   6       3752.81       4520.15       196.66 o
  -6  10   6      80600.92      85708.32      1501.84 o
  -4  10   6      19097.82      18273.38       416.75 o
  -2  10   6        865.05        759.57       139.07 o
   0  10   6      63388.11      67529.98      1202.37 o
   2  10   6      15088.22      16831.15       431.80 o
   4  10   6      58109.56      65868.75      1264.72 o
   6  10   6      27359.20      41470.02       805.00 o
   8  10   6         99.07        150.41       147.03 o
  10  10   6       3124.36       1146.80       221.08 o
  12  10   6       4944.86       4286.90       235.36 o
  14  10   6     220000.00     264890.25      5920.97 o
  16  10   6       5212.13       6721.79       422.59 o
  18  10   6       4907.23       5172.51       317.64 o
  20  10   6      11508.75       7760.57       359.39 o
  22  10   6       5736.27       5503.97       317.09 o
  24  10   6          0.90       -325.47       325.47 o
  26  10   6       7769.16       6979.11       491.79 o
  28  10   6      19515.01      18969.62       827.64 o
  30  10   6        181.57       -429.67       429.67 o
 -31  11   6       3205.11       1536.28       447.75 o
 -29  11   6       1536.66       1416.19       364.74 o
 -27  11   6        736.52       1471.38       296.16 o
 -25  11   6       2933.19       2325.97       292.29 o
 -23  11   6       2067.60       1574.19       241.34 o
 -21  11   6       9508.91       9795.28       478.52 o
 -19  11   6      34052.61      33170.82       696.30 o
 -17  11   6         37.00        276.69       167.05 o
 -15  11   6      71635.31      68494.02      1251.63 o
 -13  11   6        196.14        337.43       174.72 o
 -11  11   6       2620.40       1967.46       198.51 o
  -9  11   6         39.68         71.51       168.90 o
  -7  11   6        992.63       1257.07       162.86 o
  -5  11   6      11030.33      10959.44       335.94 o
  -3  11   6      15557.80      16455.84       405.51 o
  -1  11   6      49898.20      63124.59      1136.75 o
   1  11   6      80036.61      93964.23      1641.59 o
   3  11   6       1614.86       2753.43       194.20 o
   5  11   6      16661.56      19999.72       521.65 o
   7  11   6      61726.58      71294.38      1365.31 o
   9  11   6     107078.97     128840.65      2273.18 o
  11  11   6      18568.17      16543.74       433.55 o
  13  11   6      27204.52      28746.46       699.23 o
  15  11   6       5448.74       5943.80       285.48 o
  17  11   6       4927.91       6338.56       464.04 o
  19  11   6       2855.73       1720.96       362.73 o
  21  11   6       9533.28       8560.67       639.08 o
  23  11   6        752.02        207.83       326.07 o
  25  11   6       9390.44       8427.55       535.14 o
  27  11   6       1028.62        189.09       415.35 o
  29  11   6      11623.78       8614.35       575.23 o
 -30  12   6         99.63        539.76       415.76 o
 -28  12   6        562.21        649.29       351.97 o
 -26  12   6       6900.57       6099.53       529.99 o
 -24  12   6       9840.79      10109.77       481.99 o
 -22  12   6       7041.59       6266.49       495.84 o
 -20  12   6          1.13       -178.24       178.24 o
 -18  12   6       7220.60       8643.62       321.10 o
 -16  12   6        442.69        143.25       182.36 o
 -14  12   6       6942.28       8567.61       411.02 o
 -12  12   6       8093.53       9830.88       363.88 o
 -10  12   6       2969.79       3805.69       224.48 o
  -8  12   6      21914.85      23143.76       515.26 o
  -6  12   6      50287.80      48632.53       913.60 o
  -4  12   6       7820.85       8539.05       289.23 o
  -2  12   6      30912.82      32858.33       660.91 o
   0  12   6       1131.89       1667.30       164.91 o
   2  12   6       8026.55       9628.34       407.32 o
   4  12   6         99.19       -177.93       177.93 o
   6  12   6      73133.12      77447.43      1481.33 o
   8  12   6       5077.78       4093.79       227.94 o
  10  12   6       9262.68      10484.10       379.89 o
  12  12   6      38126.41      40846.13       873.80 o
  14  12   6      90717.44      94341.57      1899.84 o
  16  12   6      29486.98      30878.35       792.02 o
  18  12   6      44174.52      43662.59      1039.09 o
  20  12   6       1324.45        660.04       367.17 o
  22  12   6      27674.36      28197.27      1233.89 o
  24  12   6        281.33        396.49       348.95 o
  26  12   6       9904.69      11328.24       650.24 o
 -27  13   6       5516.06       4914.50       413.47 o
 -25  13   6       5035.16       3339.50       370.55 o
 -23  13   6       4060.91       3685.66       352.17 o
 -21  13   6          0.57       -287.44       287.44 o
 -19  13   6       2791.54       1684.48       320.99 o
 -17  13   6      14467.34      13039.03       585.40 o
 -15  13   6      37289.74      34596.41       946.02 o
 -13  13   6      23786.86      21927.54       581.39 o
 -11  13   6          5.53          3.53       190.24 o
  -9  13   6      13899.89      15894.86       465.40 o
  -7  13   6      61383.88      65167.16      1189.85 o
  -5  13   6       6635.67       6720.93       273.40 o
  -3  13   6       4430.57       3755.59       221.17 o
  -1  13   6      44010.56      51932.53       975.97 o
   1  13   6      10525.12      12071.86       353.50 o
   3  13   6      11900.14      12233.93       397.58 o
   5  13   6       1299.11       1112.37       202.42 o
   7  13   6       4874.89       4874.54       248.98 o
   9  13   6         64.38        -20.48       200.25 o
  11  13   6      56317.51      58072.95      1237.53 o
  13  13   6         25.73       -123.84       221.62 o
  15  13   6        803.26        544.45       210.90 o
  17  13   6        559.52        216.04       202.29 o
  19  13   6       1599.48        778.31       331.00 o
  21  13   6        121.60        348.47       378.77 o
  23  13   6        809.47        831.55       400.50 o
  25  13   6       3079.43       1963.90       734.63 o
 -24  14   6         12.79        868.74       335.89 o
 -22  14   6       1718.94        853.32       356.82 o
 -20  14   6       9242.79       9418.26       904.35 o
 -18  14   6       1728.03        607.36       326.78 o
 -16  14   6       6729.33       6516.13       450.26 o
 -14  14   6        381.01        492.66       292.28 o
 -12  14   6      45531.89      49054.68      1641.67 o
 -10  14   6      12800.05      11904.05       696.65 o
  -8  14   6       4030.58       3800.06       286.87 o
  -6  14   6       1093.23        852.33       224.64 o
  -4  14   6      14525.92      12740.65       467.43 o
  -2  14   6       3620.44       5070.15       269.84 o
   0  14   6       8470.89       7535.65       295.97 o
   2  14   6      20302.86      20995.84       577.67 o
   4  14   6      12007.24      10548.71       396.11 o
   6  14   6       9309.65      10479.08       422.25 o
   8  14   6      79655.08      81428.63      1777.05 o
  10  14   6       4712.85       4486.30       270.95 o
  12  14   6       1204.16       1289.85       239.98 o
  14  14   6      15974.14      15138.54       517.40 o
  16  14   6      11608.39      12435.74       462.74 o
  18  14   6      15217.21      14471.98       657.12 o
  20  14   6        422.20         96.01       283.65 o
  22  14   6      12788.55      12322.92       550.48 o
 -21  15   6       1118.43        494.75       348.73 o
 -19  15   6        243.66        313.56       329.54 o
 -17  15   6       7884.54       5894.25       533.83 o
 -15  15   6         12.55       -294.54       294.54 o
 -13  15   6       6783.37       6465.48       412.84 o
 -11  15   6          3.53        154.67       295.95 o
  -9  15   6        203.50        202.81       291.60 o
  -7  15   6      23956.49      24561.23       792.22 o
  -5  15   6       4064.63       4447.20       297.55 o
  -3  15   6        410.64        293.75       227.41 o
  -1  15   6       7648.15       5918.24       317.31 o
   1  15   6       2965.82       2068.09       215.19 o
   3  15   6      11928.00      13102.79       561.69 o
   5  15   6      38126.73      38272.58      1105.41 o
   7  15   6       2661.56       2824.85       304.31 o
   9  15   6       6650.15       7015.57       409.28 o
  11  15   6      21403.95      20074.09       724.79 o
  13  15   6       2983.21       3013.29       308.11 o
  15  15   6       8437.76       8000.33       407.76 o
  17  15   6         71.13       -224.38       224.38 o
 -16  16   6          7.89       -231.91       308.01 o
 -14  16   6       2617.11       2227.30       343.33 o
 -12  16   6      11184.36      11546.20       753.28 o
 -10  16   6       4996.91       4513.39       391.31 o
  -8  16   6        691.72       1341.46       316.30 o
  -6  16   6      18504.01      20685.76       715.78 o
  -4  16   6       8536.66       8156.42       451.52 o
  -2  16   6      11001.59       7903.81       397.98 o
   0  16   6      17475.06      17677.10       629.05 o
   2  16   6        261.88       -168.11       282.27 o
   4  16   6      10397.60       8449.60       506.45 o
   6  16   6         58.21       -290.27       290.27 o
   8  16   6      21958.70      21857.30       833.78 o
  10  16   6        169.29         49.36       295.29 o
  12  16   6       1361.66       1411.58       294.77 o
  14  16   6       1069.86        494.93       491.22 o
  -9  17   6      18495.38      17433.12      1214.70 o
  -7  17   6      18654.29      17474.74       649.36 o
  -5  17   6       1858.81       1996.89       263.52 o
  -3  17   6       1111.20        970.66       244.18 o
  -1  17   6       1249.67       1385.48       239.41 o
   1  17   6      10358.23      10931.60       848.57 o
   3  17   6       2079.15       1614.54       339.92 o
   5  17   6      11504.24       9043.78       705.76 o
 -41   1   7        810.35        238.26       620.92 o
 -39   1   7        138.83        110.20       453.97 o
 -37   1   7       2331.02       2998.80       358.83 o
 -35   1   7        604.26       1010.84       321.64 o
 -33   1   7       4200.19       5048.74       217.69 o
 -31   1   7      16751.78      17410.37       381.28 o
 -29   1   7      19392.00      17708.67       433.32 o
 -27   1   7      10263.24       7237.56       334.42 o
 -25   1   7       8174.55      10563.11       271.99 o
 -23   1   7      35218.43      33699.82       552.86 o
 -21   1   7      32494.36      41310.71       653.16 o
 -19   1   7       3336.54       2535.10       181.35 o
 -17   1   7      68690.95      70341.81       933.92 o
 -15   1   7      11692.58      24602.13       380.49 o
 -11   1   7      25980.53      26776.87       549.83 o
  -9   1   7       9632.74       2383.55       144.02 o
  -7   1   7      33718.34      63379.36       909.89 o
  -3   1   7        150.77        963.74        77.14 o
  -1   1   7     124337.09        350.49       163.24 o
   1   1   7      92212.25        240.06       177.64 o
   7   1   7     224594.34        -52.81        52.81 o
   9   1   7     223913.56        -76.82       129.63 o
  11   1   7      37779.94      45513.27       648.33 o
  13   1   7      83975.84      64128.21       969.28 o
  15   1   7       1808.31        287.49        83.74 o
  17   1   7      15893.09      20094.99       525.92 o
  19   1   7     130333.33     141477.31      2280.37 o
  21   1   7         25.55        287.67       111.12 o
  23   1   7      15422.70      14373.68       330.05 o
  25   1   7       7066.06       4782.35       182.90 o
  27   1   7       1682.80        817.49       153.28 o
  29   1   7      22382.61      27518.18       599.16 o
  31   1   7       4493.33       3125.16       317.78 o
  33   1   7        800.00       1352.92       379.50 o
  35   1   7       3489.63       1701.57       760.89 o
  37   1   7       5507.23       5046.90       843.30 o
 -40   2   7       1403.42       -202.84       663.43 o
 -38   2   7        432.89       -385.68       621.40 o
 -36   2   7        742.02       1671.13       342.84 o
 -34   2   7        104.17        592.18       230.60 o
 -32   2   7       7331.61       6754.84       228.67 o
 -30   2   7       9318.25      11604.26       287.14 o
 -28   2   7         68.09         -7.85       143.94 o
 -26   2   7      13951.86      18471.63       367.23 o
 -24   2   7      17636.16      12527.86       290.44 o
 -22   2   7      13299.33      14922.17       318.35 o
 -20   2   7        544.99       -125.45       125.45 o
 -18   2   7     232422.56     240145.95      3361.89 o
 -16   2   7      69693.04      52717.38       772.99 o
 -14   2   7      71869.70      79869.25      1076.61 o
 -12   2   7       1802.98      15582.89       474.91 o
 -10   2   7      18924.85      60473.55       866.96 o
  -6   2   7      86264.59     128504.48     16552.10 o
  -4   2   7      42705.45      54071.86       705.25 o
   0   2   7     315754.22         -4.80        52.81 o
   2   2   7      55489.05      52953.46      1804.33 o
   4   2   7      23402.84      59916.75      1051.60 o
   6   2   7       2252.80        268.39        66.70 o
   8   2   7      22524.18      36766.82       756.99 o
  12   2   7       8103.89       1940.74       131.28 o
  14   2   7        242.36       3171.41       126.00 o
  16   2   7     269772.00     330629.12     17927.64 o
  18   2   7      27140.57      33290.52       618.05 o
  20   2   7        819.75       2423.81       162.62 o
  22   2   7      55873.94      64752.70      1079.50 o
  24   2   7       1307.90       2233.59       143.69 o
  26   2   7      47471.62      45712.66       794.83 o
  28   2   7       7891.87      11857.80       311.15 o
  30   2   7          4.15        366.61       149.57 o
  32   2   7       2323.96       2342.63       230.15 o
  34   2   7       1557.74       1836.97       307.91 o
  36   2   7       4935.94       4313.13       419.45 o
  38   2   7       3340.98       3409.27       814.78 o
 -39   3   7       1036.42       1570.17       657.92 o
 -37   3   7       1817.26       1239.86       448.14 o
 -35   3   7         94.23        202.52       426.89 o
 -33   3   7       2476.67       4923.77       295.47 o
 -31   3   7      13050.46      12339.02       336.78 o
 -29   3   7       1457.80        618.05       150.84 o
 -27   3   7       4914.48       3095.32       159.90 o
 -25   3   7      68511.03      77238.01      1166.71 o
 -23   3   7      21974.64      25203.38       577.60 o
 -21   3   7      33427.19      38781.49       620.78 o
 -19   3   7       9474.77      11759.37       439.93 o
 -17   3   7      92862.10      83381.35      1199.62 o
 -15   3   7     219727.00     272160.72      5581.67 o
 -13   3   7     139287.00     117513.48      1654.90 o
  -7   3   7      24249.83      42431.66       585.35 o
  -3   3   7      68012.83     114839.65      6265.55 o
  -1   3   7      37503.72      51186.14      1111.28 o
   3   3   7      73035.62     104301.51      2821.47 o
   5   3   7        900.46       4773.58       198.31 o
   7   3   7      46276.57      36789.43       525.91 o
   9   3   7     146124.80     203810.47     11114.75 o
  11   3   7     217480.27     219519.00      5338.38 o
  13   3   7       6416.41       3743.03       138.96 o
  15   3   7      17526.07      24629.08       535.53 o
  17   3   7       3104.43       2761.33       127.43 o
  19   3   7     149993.14     156313.66      2701.31 o
  21   3   7          5.96         67.88       120.35 o
  23   3   7      70218.59      70162.89      1238.87 o
  25   3   7      16215.99      13107.60       318.08 o
  27   3   7       6408.95       5749.46       219.19 o
  29   3   7      16721.54      13470.90       364.46 o
  31   3   7         48.28        757.28       221.92 o
  33   3   7       4199.31       3245.40       347.67 o
  35   3   7        849.15        829.20       509.57 o
  37   3   7       1382.77       1753.81       770.33 o
 -40   4   7         99.93        800.88       567.56 o
 -38   4   7        943.19        413.02       509.83 o
 -36   4   7       1058.32        963.13       471.93 o
 -34   4   7       2269.89       3198.34       472.70 o
 -32   4   7       2333.87       2469.92       228.28 o
 -30   4   7       7858.36       7099.32       365.51 o
 -28   4   7      12873.57      14503.94       353.09 o
 -26   4   7       3476.18       3221.54       178.33 o
 -24   4   7       1136.95        862.99       151.17 o
 -22   4   7      18182.94      14512.95       308.50 o
 -20   4   7      30520.03      31136.57       502.03 o
 -18   4   7        905.38       2502.19       164.09 o
 -16   4   7      76901.76      79883.77      1187.62 o
 -14   4   7      14589.32      10989.28       254.71 o
 -12   4   7       4753.47       7363.08       326.08 o
 -10   4   7     178819.47     163227.33      2371.87 o
  -8   4   7      63980.45      55576.71      1134.48 o
  -6   4   7      22083.68      37753.59       547.17 o
  -4   4   7     138420.73     131552.34      4061.30 o
  -2   4   7       3108.32      13099.76       223.32 o
   0   4   7      36589.58      66036.79       966.54 o
   2   4   7       9296.64       6904.98       218.36 o
   4   4   7      28782.54      28161.73       446.61 o
   6   4   7      12681.19      29793.99       652.20 o
   8   4   7      75548.49     116776.52      2436.01 o
  10   4   7      14290.96      20150.76       425.97 o
  12   4   7      92854.95     137211.73      2368.09 o
  14   4   7       1697.95       3410.03       181.61 o
  16   4   7       4801.79       4760.13       210.42 o
  18   4   7      65393.16      68847.23      1168.60 o
  20   4   7       9052.38       8180.12       230.26 o
  22   4   7      23944.35      23962.39       480.71 o
  24   4   7        364.80        404.61       149.66 o
  26   4   7        435.01        839.38       255.41 o
  28   4   7        463.64         57.78       178.80 o
  30   4   7      12979.72      15977.79       549.42 o
  32   4   7        162.20       -204.36       420.65 o
  34   4   7         32.45        414.19       316.29 o
  36   4   7       1496.60       1429.80       530.01 o
 -39   5   7       4238.59       5703.50       602.21 o
 -37   5   7        459.80        561.31       493.52 o
 -35   5   7       1117.90       1851.04       486.00 o
 -33   5   7        256.27        438.00       353.43 o
 -31   5   7      36705.38      44378.39       832.77 o
 -29   5   7        942.36       1379.55       175.72 o
 -27   5   7      16244.22      15164.53       358.63 o
 -25   5   7       7015.85       6325.43       230.07 o
 -23   5   7      87823.05      86884.85      1367.60 o
 -21   5   7          0.80         -9.55       131.18 o
 -19   5   7      26561.95      25702.23       455.43 o
 -17   5   7         32.72       -111.95       111.95 o
 -15   5   7     131403.06     147503.53      2146.34 o
 -13   5   7     147104.12     180436.70      2607.70 o
  -9   5   7      12137.22      20892.31       338.20 o
  -7   5   7     128968.20     157550.72      2478.98 o
  -5   5   7      29119.14      57784.86       775.78 o
  -3   5   7      12815.44      16523.85       301.49 o
  -1   5   7      97873.70     165799.02      6975.39 o
   3   5   7      44618.16      40981.14       595.59 o
   5   5   7       1331.08        356.20        82.49 o
   9   5   7        216.39        636.59       134.67 o
  11   5   7      12921.40      18509.96       403.19 o
  13   5   7      39419.08      35785.12       693.02 o
  15   5   7     153224.42     178775.22      3465.50 o
  17   5   7       4413.74       4447.60       223.96 o
  19   5   7      16672.42      15222.69       423.45 o
  21   5   7      15336.69      20801.80       513.59 o
  23   5   7        912.27       1372.74       150.13 o
  25   5   7        993.80       2148.60       167.42 o
  27   5   7      17179.87      20365.87       454.89 o
  29   5   7       3814.55       3782.13       245.53 o
  31   5   7       3382.86       2622.12       414.41 o
  33   5   7        807.34        294.23       301.30 o
  35   5   7       7673.37       8990.02       528.13 o
 -38   6   7          0.45       -332.19       513.62 o
 -36   6   7         17.11       -484.46       484.46 o
 -34   6   7         66.66        890.20       468.89 o
 -32   6   7       3561.68       4057.41       344.19 o
 -30   6   7       2201.04       2031.69       212.82 o
 -28   6   7        521.06        612.90       164.83 o
 -26   6   7       2462.18       2174.43       340.62 o
 -24   6   7        205.22       -141.60       141.60 o
 -22   6   7      51299.87      51706.33       850.20 o
 -20   6   7       6800.25       7060.52       371.28 o
 -18   6   7      18468.67      15295.09       329.57 o
 -16   6   7       6197.03       5877.31       195.68 o
 -14   6   7      86312.02      83558.16      1238.88 o
 -12   6   7      35704.35      36836.46       605.18 o
 -10   6   7     157825.98     154173.28      2283.43 o
  -8   6   7       8099.24      10448.94       391.24 o
  -6   6   7      11174.53      19473.30       549.23 o
  -4   6   7      20615.26      26278.46       674.50 o
  -2   6   7      57446.21     103045.66      1546.35 o
   0   6   7      21663.67      25032.37       576.59 o
   2   6   7      52686.20      53992.31       963.45 o
   4   6   7       2819.86      17640.75       554.50 o
   6   6   7      20576.75      35676.35       562.14 o
   8   6   7       5704.41       4137.07       189.06 o
  10   6   7      18088.32      21542.46       451.46 o
  12   6   7      22215.57      31439.42       601.38 o
  14   6   7       5222.22       6532.17       260.91 o
  16   6   7       4556.54       5379.44       240.49 o
  18   6   7      49408.13      58563.69      1149.70 o
  20   6   7       6989.61       7970.92       400.83 o
  22   6   7      32179.59      40061.57       881.57 o
  24   6   7       6298.76       4129.58       279.77 o
  26   6   7       7175.92       6847.66       313.12 o
  28   6   7         14.46        -63.53       197.10 o
  30   6   7      13576.05      11549.61       453.08 o
  32   6   7        287.88        164.06       243.50 o
  34   6   7       1430.22        505.93       249.29 o
 -37   7   7       3087.35       2228.36       527.80 o
 -35   7   7         16.05       -379.21       476.85 o
 -33   7   7        169.59         -2.90       459.01 o
 -31   7   7      19924.81      22973.51       862.14 o
 -29   7   7      18500.12      19244.78       458.33 o
 -27   7   7        130.53       -178.14       178.14 o
 -25   7   7       6891.21       3883.17       285.56 o
 -23   7   7      67767.35      63397.38      1063.72 o
 -21   7   7      22505.72      24588.80       511.58 o
 -19   7   7        916.19        713.79       137.27 o
 -17   7   7         47.36        -86.70       128.38 o
 -15   7   7       8765.06       9080.26       272.15 o
 -13   7   7        298.78        388.73       126.21 o
 -11   7   7         41.91        122.41       120.08 o
  -9   7   7      34338.72      31589.39       696.54 o
  -7   7   7     126575.35     150161.28      2698.67 o
  -5   7   7      14652.52      12957.95       393.63 o
  -3   7   7     119507.27     144895.55      3435.76 o
  -1   7   7       1538.71       7589.18       284.55 o
   1   7   7      74732.27      93359.32      1420.51 o
   3   7   7      66208.95      57096.66       933.90 o
   5   7   7       3795.27       8885.08       236.51 o
   7   7   7      79619.68     107951.56      1590.06 o
   9   7   7      18080.92      21049.88       380.98 o
  11   7   7       3437.39       3860.92       192.74 o
  13   7   7      67049.97      94072.53      1673.04 o
  15   7   7     169481.42     193688.03      3542.21 o
  17   7   7         93.20        -76.50       191.81 o
  19   7   7      49829.50      62108.63      1219.18 o
  21   7   7       5757.86       5589.48       271.96 o
  23   7   7      17230.64      20350.05       537.88 o
  25   7   7        284.20       1132.97       229.34 o
  27   7   7      23065.91      27094.16       823.36 o
  29   7   7       2816.62       2860.96       406.60 o
  31   7   7       2137.44       1530.81       452.81 o
  33   7   7       6049.72       5394.99       399.04 o
 -36   8   7       1883.81       1911.52       516.47 o
 -34   8   7        266.52       -120.60       467.94 o
 -32   8   7       2485.92       1612.77       457.16 o
 -30   8   7       7699.85       9154.30       578.23 o
 -28   8   7      56730.01      66931.53      1173.92 o
 -26   8   7      12121.78      11035.09       348.43 o
 -24   8   7        483.66       -191.24       191.24 o
 -22   8   7       7685.29       6817.74       275.60 o
 -20   8   7      54981.82      54520.20       973.22 o
 -18   8   7      33206.32      28275.13       539.87 o
 -16   8   7      21021.17      15855.48       391.54 o
 -14   8   7          9.95       -178.17       219.94 o
 -12   8   7      37961.23      38547.16       735.16 o
 -10   8   7     339890.28     353622.88     10826.49 o
  -8   8   7       8540.46       6023.98       215.23 o
  -6   8   7        536.39        447.25       125.64 o
  -4   8   7       3870.78       5503.31       335.50 o
  -2   8   7     117689.67     126437.81      2189.43 o
   0   8   7      12930.72      12613.65       290.51 o
   2   8   7        738.40       3173.68       148.53 o
   4   8   7      90603.80     128540.03      2532.54 o
   6   8   7      11852.55      12113.97       477.31 o
   8   8   7      59341.39      78518.40      1220.65 o
  10   8   7     333489.91     376639.84     12094.49 o
  12   8   7     110401.50     124810.02      2069.14 o
  14   8   7      34082.57      37814.14       840.07 o
  16   8   7      17045.97      17503.13       480.94 o
  18   8   7      89672.69      99241.72      1874.52 o
  20   8   7       3848.17       3772.53       253.46 o
  22   8   7       6434.08       4613.16       272.86 o
  24   8   7      22338.71      20419.10       558.64 o
  26   8   7      16539.46      19401.97       700.37 o
  28   8   7        290.32        436.33       391.96 o
  30   8   7      12136.96      14689.78       928.61 o
  32   8   7       2735.27       2716.22       509.74 o
 -35   9   7        549.07        522.58       482.20 o
 -33   9   7       3746.15       3424.52       491.17 o
 -31   9   7         38.19       -360.10       360.10 o
 -29   9   7       3805.63       3269.01       323.28 o
 -27   9   7         12.10        266.51       237.70 o
 -25   9   7       8609.04      10771.19       383.32 o
 -23   9   7      32802.98      34729.52       759.41 o
 -21   9   7       1636.00       2601.67       216.48 o
 -19   9   7       1353.80       1573.05       170.79 o
 -17   9   7      75824.71      89291.41      1664.82 o
 -15   9   7       3712.90       2849.13       210.27 o
 -13   9   7     209093.33     218174.02      3956.34 o
 -11   9   7         78.31       -126.89       153.15 o
  -9   9   7      57492.46      59431.79      1131.96 o
  -7   9   7      28794.81      34709.87       661.94 o
  -5   9   7     168901.41     179368.69      3407.81 o
  -3   9   7      23753.29      36355.77       690.21 o
  -1   9   7       3182.68       4034.76       215.13 o
   1   9   7      28131.17      32923.92       798.45 o
   3   9   7     125498.66     168953.36      3310.56 o
   5   9   7      16698.69      17531.87       433.05 o
   7   9   7      94387.12     120256.48      2013.75 o
   9   9   7     107251.61     111344.68      1870.81 o
  11   9   7      68054.19      83656.90      1482.28 o
  13   9   7      13557.22      14661.54       400.58 o
  15   9   7       9677.58      14227.31       504.57 o
  17   9   7      10456.12      14015.25       456.55 o
  19   9   7        387.23       -213.58       213.58 o
  21   9   7       2001.12        548.53       228.19 o
  23   9   7       3173.84       2389.15       257.10 o
  25   9   7       2136.93       1085.96       328.89 o
  27   9   7       4132.80       2942.90       417.76 o
  29   9   7          3.18       -287.21       407.34 o
  31   9   7      13624.64      11082.37       744.20 o
 -32  10   7        240.79       -447.39       447.39 o
 -30  10   7        322.38        136.93       366.67 o
 -28  10   7        756.52        912.44       428.40 o
 -26  10   7       1450.86       1356.38       246.75 o
 -24  10   7       6725.66       7749.84       344.40 o
 -22  10   7       1349.07        728.25       216.64 o
 -20  10   7      23535.72      22804.09       535.40 o
 -18  10   7      40873.95      39689.74       750.14 o
 -16  10   7       1258.24        152.39       169.05 o
 -14  10   7       3626.88       2196.94       181.59 o
 -12  10   7      48447.95      60580.45      1165.89 o
 -10  10   7        474.50        749.33       167.38 o
  -8  10   7         78.91         81.21       151.71 o
  -6  10   7      18330.87      13502.36       358.84 o
  -4  10   7        583.46       1243.84       149.80 o
  -2  10   7      68486.49      82162.14      1775.04 o
   0  10   7       3427.13       3066.94       168.95 o
   2  10   7      81528.42     109374.27      2280.89 o
   4  10   7       6432.13       4901.60       220.43 o
   6  10   7      48212.99      65951.13      1265.66 o
   8  10   7      29795.20      25257.98       549.92 o
  10  10   7      58035.07      67781.69      1244.18 o
  12  10   7      40624.17      49429.84      1122.32 o
  14  10   7      18284.23      23952.57       635.90 o
  16  10   7      25639.67      27975.85       795.55 o
  18  10   7      11140.09      12222.74       486.73 o
  20  10   7         19.85       -231.56       231.56 o
  22  10   7         43.00       -232.12       232.12 o
  24  10   7       6509.88       4538.25       382.49 o
  26  10   7       3919.02       3569.40       429.11 o
  28  10   7        877.20       1161.85       429.12 o
  30  10   7       1371.01       1734.95       534.02 o
 -31  11   7        760.33        565.54       441.62 o
 -29  11   7        441.93       -349.39       349.39 o
 -27  11   7       7807.05       7363.50       611.71 o
 -25  11   7      23706.27      24170.47       710.58 o
 -23  11   7       5560.80       5501.47       302.53 o
 -21  11   7       1762.12       1313.48       186.19 o
 -19  11   7        342.87        300.25       178.06 o
 -17  11   7      24656.99      30105.00       777.21 o
 -15  11   7      27051.51      27446.01       728.31 o
 -13  11   7      61623.99      63261.81      1213.38 o
 -11  11   7        128.47        558.56       188.99 o
  -9  11   7      53573.63      49579.38       984.01 o
  -7  11   7      27596.61      34708.55       682.48 o
  -5  11   7     243399.77     274763.84      6116.04 o
  -3  11   7       2890.80       2507.05       169.97 o
  -1  11   7      25807.44      30500.86       615.49 o
   1  11   7      47926.10      45780.98       855.22 o
   3  11   7     119349.80     124844.08      2298.66 o
   5  11   7       1013.88       1251.23       174.00 o
   7  11   7      23352.21      27901.38       601.19 o
   9  11   7     100810.49     115025.74      2042.17 o
  11  11   7      15166.39      14853.30       445.27 o
  13  11   7      19107.68      19588.64       538.10 o
  15  11   7      51944.57      52405.07      1190.21 o
  17  11   7         29.84       -312.53       312.53 o
  19  11   7       5218.35       3823.08       388.09 o
  21  11   7          8.74       -284.55       351.43 o
  23  11   7      10673.76      10167.25       602.75 o
  25  11   7        136.47        739.23       401.22 o
  27  11   7       1542.13        667.48       416.64 o
  29  11   7       2798.23       2885.95       458.17 o
 -30  12   7       8116.37       7047.41       533.86 o
 -28  12   7       1566.62       1979.13       370.82 o
 -26  12   7        559.79        616.98       339.44 o
 -24  12   7        147.85        167.76       313.29 o
 -22  12   7       8956.02       8581.19       682.19 o
 -20  12   7       5266.60       4513.21       293.33 o
 -18  12   7        665.13        303.65       202.77 o
 -16  12   7      22281.38      19221.51       488.83 o
 -14  12   7       7529.10       5823.65       382.18 o
 -12  12   7      10776.80       9902.67       385.04 o
 -10  12   7      16872.44      18892.60       495.31 o
  -8  12   7      31428.38      30673.94       633.02 o
  -6  12   7      29444.10      33963.52       682.97 o
  -4  12   7      21497.71      26904.37       573.95 o
  -2  12   7       2720.20       4780.28       212.48 o
   0  12   7      19591.33      22643.79       501.68 o
   2  12   7       3533.55       4714.57       234.96 o
   4  12   7      29213.00      30909.70       684.27 o
   6  12   7       5474.09       6107.13       276.33 o
   8  12   7        867.47        447.11       181.43 o
  10  12   7         13.17        273.93       185.14 o
  12  12   7       9617.36      10255.32       376.80 o
  14  12   7      17548.32      16396.32       527.22 o
  16  12   7      26723.93      22134.77       626.61 o
  18  12   7       8687.66       8761.45       403.64 o
  20  12   7       1730.31       2073.95       386.31 o
  22  12   7       1194.94       2319.74       405.69 o
  24  12   7        139.83       -152.93       456.32 o
  26  12   7        139.43        199.33       406.09 o
 -27  13   7          4.63       -158.67       349.75 o
 -25  13   7        303.55        795.06       338.48 o
 -23  13   7       1270.86       1831.22       345.06 o
 -21  13   7       3247.89       3832.18       344.78 o
 -19  13   7        246.02       -215.60       304.68 o
 -17  13   7       4163.49       3444.89       341.60 o
 -15  13   7       5305.13       3627.24       345.48 o
 -13  13   7        611.61       1200.23       246.62 o
 -11  13   7      13012.75      11653.86       404.13 o
  -9  13   7       3982.43       5145.96       317.20 o
  -7  13   7       1439.94       1295.69       186.37 o
  -5  13   7      60170.64      64117.26      1173.78 o
  -3  13   7       4663.19       4908.33       236.10 o
  -1  13   7      27529.84      30016.02       628.70 o
   1  13   7      25840.32      26008.52       615.24 o
   3  13   7      19827.23      21002.83       537.19 o
   5  13   7          5.04       -148.13       179.45 o
   7  13   7        453.59        158.22       194.47 o
   9  13   7        311.44        163.15       186.14 o
  11  13   7       5814.51       6042.73       308.14 o
  13  13   7        495.25        876.13       210.67 o
  15  13   7       2007.67       2420.56       231.97 o
  17  13   7         43.70        290.13       219.97 o
  19  13   7       4287.38       3227.55       230.70 o
  21  13   7       5358.87       5507.36       465.25 o
  23  13   7         28.49        146.58       394.28 o
 -24  14   7        504.44        549.24       346.94 o
 -22  14   7       3939.86       3239.54       396.37 o
 -20  14   7       3701.92       2376.31       370.09 o
 -18  14   7       5987.54       5732.78       447.99 o
 -16  14   7      14773.78      13197.32       625.41 o
 -14  14   7       5076.93       4380.63       385.57 o
 -12  14   7        212.14        132.63       292.55 o
 -10  14   7       5670.08       5112.01       751.12 o
  -8  14   7      48261.09      50348.55      1419.98 o
  -6  14   7       1359.29       1391.78       233.89 o
  -4  14   7      11819.50      13552.17       481.16 o
  -2  14   7        436.43        605.43       307.04 o
   0  14   7       4502.38       3292.48       207.23 o
   2  14   7       1465.21        677.02       299.90 o
   4  14   7       1083.99        390.03       209.39 o
   6  14   7        223.44        -15.43       202.67 o
   8  14   7        757.69        337.67       216.03 o
  10  14   7        435.33        644.10       231.04 o
  12  14   7       9902.11      10066.30       443.78 o
  14  14   7       9553.62       9153.15       442.02 o
  16  14   7      18086.52      18234.22       581.40 o
  18  14   7       4889.81       4251.82       303.97 o
  20  14   7         24.06       -103.23       204.22 o
 -21  15   7       3200.93       3066.44       425.50 o
 -19  15   7       5395.78       4104.89       393.57 o
 -17  15   7       7124.78       6376.99       453.32 o
 -15  15   7       3903.94       3561.49       360.03 o
 -13  15   7        774.41        115.85       313.09 o
 -11  15   7       1799.04       1139.63       312.31 o
  -9  15   7        720.66        967.10       303.52 o
  -7  15   7      20406.49      23587.95       773.06 o
  -5  15   7        164.01       -168.22       230.82 o
  -3  15   7          9.72         -1.05       220.48 o
  -1  15   7      10207.85      10135.15       543.48 o
   1  15   7         69.02       -185.40       331.25 o
   3  15   7       9590.03      10102.64       632.41 o
   5  15   7         89.80       -113.02       258.97 o
   7  15   7       3215.32       3123.88       307.90 o
   9  15   7       2322.53       1269.25       287.13 o
  11  15   7        429.52        965.17       276.53 o
  13  15   7      24744.83      23453.08       718.98 o
  15  15   7       4775.72       4106.18       289.93 o
  17  15   7        172.43        -92.60       220.22 o
 -16  16   7        458.88        118.43       315.24 o
 -14  16   7       2997.94       2069.79       338.42 o
 -12  16   7       6528.93       5756.77       420.53 o
 -10  16   7      29996.04      31754.55      1155.89 o
  -8  16   7      10912.85      10847.06       506.51 o
  -6  16   7         14.90       -206.34       242.84 o
  -4  16   7        147.15        -36.34       233.15 o
  -2  16   7        633.84        688.46       234.00 o
   0  16   7       7030.42       6602.73       356.03 o
   2  16   7         42.95       -282.89       282.89 o
   4  16   7        385.17       -257.88       290.92 o
   6  16   7       1802.29       1253.79       311.33 o
   8  16   7      10156.87       9588.10       542.62 o
  10  16   7      16726.17      15345.97       673.59 o
  12  16   7         56.82        163.86       270.20 o
  -7  17   7         36.18         26.45       253.95 o
  -5  17   7       1408.59       1143.75       258.90 o
  -3  17   7       8551.77       8672.51       466.61 o
  -1  17   7        412.22        -38.17       223.11 o
   1  17   7        862.72        370.50       321.00 o
   3  17   7       1417.83        878.08       323.41 o
   5  17   7       1295.25        921.83       518.53 o
 -40   0   8        631.29        936.37       696.32 o
 -38   0   8       1180.20       2043.57       711.24 o
 -36   0   8      15326.16      15555.05      1421.15 o
 -34   0   8       7488.49       9183.69       581.42 o
 -32   0   8       2395.06       3128.72       290.36 o
 -30   0   8      10547.71      10043.88       446.26 o
 -28   0   8         85.63          3.55       240.02 o
 -26   0   8      14337.63      10348.77       356.32 o
 -24   0   8     128189.55     120049.56      2350.20 o
 -22   0   8      13548.25      13338.66       605.88 o
 -20   0   8      56509.95      53999.99      1201.64 o
 -18   0   8      34269.82      20288.74       468.95 o
 -14   0   8       9479.58       9292.90       314.29 o
 -10   0   8      47750.61     139180.81      6836.50 o
  -4   0   8        485.56      13949.66       517.14 o
  -2   0   8       8737.55      84740.99      4637.95 o
   6   0   8       1757.91      59723.82      1506.32 o
  10   0   8      47999.15      43837.34      1258.26 o
  14   0   8      51925.57      56691.46      1561.54 o
  16   0   8     174058.05     229389.72     15380.61 o
  18   0   8     224362.66     254951.03     13640.19 o
  20   0   8     169853.38     216623.36      5773.58 o
  22   0   8      13132.74      11455.32       409.71 o
  24   0   8      92361.03      99414.34      2455.95 o
  26   0   8       7821.41       9156.53       407.69 o
  28   0   8      75008.81      87179.96      2175.53 o
  30   0   8       2700.41       4168.84       287.57 o
  32   0   8       7193.70       7230.59      1157.09 o
  34   0   8        811.93       -446.51      1013.05 o
  36   0   8       5054.05       5751.82      1181.09 o
 -41   1   8          8.88       -484.13       484.13 o
 -39   1   8         62.53       -473.56       473.56 o
 -37   1   8        348.38        721.64       472.88 o
 -35   1   8         79.40       1176.31       334.26 o
 -33   1   8         98.37         -8.35       191.33 o
 -31   1   8        112.17         88.20       155.87 o
 -29   1   8       6436.66       5013.90       199.15 o
 -27   1   8      33327.86      33616.00       564.13 o
 -25   1   8       9414.58       9647.48       268.49 o
 -23   1   8      12145.36       9577.03       259.30 o
 -21   1   8         64.07       -125.84       125.84 o
 -19   1   8     129476.62     114276.47      1585.15 o
 -17   1   8      10975.79       9946.32       300.26 o
 -15   1   8      35655.14      31247.80       734.76 o
 -13   1   8     179240.05     160707.61      2187.76 o
 -11   1   8          4.52       6777.23       194.64 o
  -7   1   8      20374.21      38562.20       557.25 o
  -5   1   8     115475.56      95781.05      3221.45 o
  -1   1   8      18559.01      24871.36       591.58 o
   3   1   8        437.58       5223.57       176.42 o
   5   1   8       6582.31        612.09        60.16 o
   7   1   8          1.58       7711.07       241.58 o
   9   1   8       6751.10       1349.08       109.24 o
  11   1   8      32267.68      41990.38       639.52 o
  13   1   8      47659.75      64707.27       976.31 o
  15   1   8       2612.25       3038.91       121.67 o
  17   1   8      14550.14      17470.50       435.40 o
  19   1   8      45703.19      57237.12       951.06 o
  21   1   8     105732.62     117392.85      1902.98 o
  23   1   8       7454.36       6964.16       214.19 o
  25   1   8       9195.45       8350.53       280.81 o
  27   1   8       8134.36       8783.88       294.38 o
  29   1   8      12093.76      12992.04       377.21 o
  31   1   8      13207.39      14877.21       496.56 o
  33   1   8        972.37       -503.13       739.38 o
  35   1   8       3000.84       2448.39       764.61 o
  37   1   8       2798.55       2241.60       789.26 o
 -40   2   8        402.86       -645.99       647.02 o
 -38   2   8          0.25        153.00       312.58 o
 -36   2   8       4991.41       6432.27       496.15 o
 -34   2   8       3424.77       3470.64       268.16 o
 -32   2   8         21.86       -160.43       160.43 o
 -30   2   8       1989.18       1834.28       174.10 o
 -28   2   8         44.79         47.87       154.36 o
 -26   2   8       1953.28       2566.48       166.37 o
 -24   2   8      17395.86      14451.96       317.09 o
 -22   2   8       7753.89       7240.29       226.88 o
 -20   2   8      15331.51      13963.31       301.48 o
 -18   2   8       8474.78       9402.59       278.27 o
 -16   2   8     121066.65     121330.20      1620.19 o
 -14   2   8      32422.81      42442.40       618.97 o
 -12   2   8      14193.11      16062.95       287.12 o
 -10   2   8       6770.27      20014.87       343.34 o
  -8   2   8      83567.04      34870.92       582.02 o
  -4   2   8       4489.32       5633.54       150.31 o
  -2   2   8       1127.41       2267.23        85.24 o
   0   2   8     166394.83       -110.43       134.43 o
   4   2   8     511972.00        -48.01        48.01 o
   6   2   8      72224.56      63635.94       943.06 o
   8   2   8     348552.25        -81.62        81.62 o
  10   2   8      79789.70     103661.27      1988.73 o
  12   2   8     165263.09     190424.52      5735.10 o
  14   2   8      45561.08      64615.58      1122.79 o
  16   2   8      73855.63     105346.20      2035.79 o
  18   2   8      28938.13      33687.11       624.89 o
  20   2   8      23228.13      22574.22       429.55 o
  22   2   8         32.45       -115.48       115.48 o
  24   2   8        566.61        447.85       124.93 o
  26   2   8      52200.11      53314.97       911.64 o
  28   2   8      19655.03      23395.80       466.69 o
  30   2   8        685.87        253.61       166.81 o
  32   2   8         81.72        196.66       403.32 o
  34   2   8       1177.00        499.64       426.10 o
  36   2   8         77.19       -354.01       733.37 o
 -39   3   8       1141.60        596.37       657.65 o
 -37   3   8        161.64       -254.54       433.69 o
 -35   3   8       2214.55       1967.84       516.99 o
 -33   3   8       1622.04       1307.19       300.82 o
 -31   3   8          6.69       -157.83       157.83 o
 -29   3   8       3249.94       2726.98       171.95 o
 -27   3   8      28853.56      30310.45       524.97 o
 -25   3   8       8201.62       9410.37       407.47 o
 -23   3   8        203.17       -133.63       133.63 o
 -21   3   8       2727.72       3202.02       199.84 o
 -19   3   8     128575.05     126597.44      1795.97 o
 -17   3   8      25174.73      14011.48       296.68 o
 -15   3   8      27074.14      27187.68       440.19 o
 -13   3   8     204702.59     205274.19      3088.99 o
 -11   3   8       1153.01        657.90       113.43 o
  -7   3   8      67476.74      67238.65      1007.61 o
  -5   3   8       9044.29       4772.48       127.78 o
  -3   3   8      13505.43      11558.67       203.45 o
   3   3   8      68108.10      60851.57      1860.05 o
   5   3   8      41044.96      35895.06       787.36 o
   7   3   8      89473.77     140061.89      3370.97 o
   9   3   8      12548.52       9991.23       284.45 o
  11   3   8     209922.08     223821.95      8355.67 o
  13   3   8      16153.57      26981.56       487.72 o
  15   3   8         33.33        -84.01        84.01 o
  17   3   8      14251.19      14942.43       306.08 o
  19   3   8      68676.25      73734.66      1241.78 o
  21   3   8      65498.66      75301.54      1318.12 o
  23   3   8       9710.35       8628.86       272.87 o
  25   3   8        266.91         35.22       134.58 o
  27   3   8       3411.62       5039.48       205.18 o
  29   3   8        131.04         20.51       162.51 o
  31   3   8      11621.50      13160.94       677.56 o
  33   3   8          0.33       -121.50       288.19 o
  35   3   8         51.92         83.44       446.08 o
  37   3   8       3129.96       2877.50       470.79 o
 -40   4   8        813.54        986.05       527.22 o
 -38   4   8        433.23        544.65       670.12 o
 -36   4   8        323.48         27.25       528.86 o
 -34   4   8       7952.14       9070.87       575.75 o
 -32   4   8       2606.81       2992.37       243.68 o
 -30   4   8       7393.92       6659.16       256.33 o
 -28   4   8       3031.43       3135.80       194.17 o
 -26   4   8         29.46       -143.83       143.83 o
 -24   4   8       5300.70       4009.93       169.43 o
 -22   4   8      42707.72      45755.95       725.59 o
 -20   4   8      49783.16      54400.34       813.25 o
 -18   4   8      16539.12      17470.08       461.92 o
 -16   4   8     125448.23     154427.14      2245.19 o
 -14   4   8      13710.96      14458.66       418.03 o
 -10   4   8      19511.62      15799.67       436.01 o
  -8   4   8      67127.04     103213.32      1885.85 o
  -6   4   8      23368.07      29299.22       559.85 o
  -4   4   8      19924.07      42393.28       582.83 o
  -2   4   8         25.34       2838.17       142.21 o
   2   4   8       1174.88       7322.00       180.77 o
   4   4   8      74687.12      62682.23      1214.65 o
   6   4   8       6986.12       9673.35       202.02 o
   8   4   8     165073.39     195859.70     10668.24 o
  10   4   8      30685.98      19821.29       506.02 o
  12   4   8      98269.48      95127.91      1672.79 o
  14   4   8       1878.36       1861.26       161.46 o
  16   4   8      11122.34      17384.57       709.10 o
  18   4   8        311.37        -87.04        87.04 o
  20   4   8      85982.45     103974.63      1736.37 o
  22   4   8      25960.90      24177.17       510.97 o
  24   4   8      21231.31      21231.30       501.46 o
  26   4   8      27919.58      26682.50       837.13 o
  28   4   8      24251.19      23367.86       548.85 o
  30   4   8       7721.01       7800.83       420.76 o
  32   4   8       9279.25       8291.75       762.98 o
  34   4   8      14451.51      14337.01       682.09 o
  36   4   8       2446.04        949.71       509.44 o
 -39   5   8          0.45       -385.79       555.09 o
 -37   5   8        879.63        359.50       554.23 o
 -35   5   8        240.71        289.37       466.23 o
 -33   5   8       3563.01       4136.12       498.14 o
 -31   5   8       7170.00      10888.13       359.67 o
 -29   5   8       3112.39       2664.52       194.53 o
 -27   5   8       2861.92       3203.57       202.38 o
 -25   5   8       1408.48        738.34       158.32 o
 -23   5   8      28648.54      25035.87       476.21 o
 -21   5   8         37.19        318.85       127.98 o
 -19   5   8       9999.50      10993.44       260.68 o
 -17   5   8      25733.81      26941.44       458.78 o
 -15   5   8       6203.83       3798.44       150.52 o
 -13   5   8      88210.15     101516.46      1491.88 o
 -11   5   8        114.57       8417.14       216.78 o
  -9   5   8     108449.65     142140.52      1931.17 o
  -7   5   8       2436.41       2781.22       105.98 o
  -5   5   8      50238.70      49519.76       694.01 o
  -3   5   8      29975.59      19795.38       413.53 o
  -1   5   8       6725.28      12853.62       233.64 o
   1   5   8        210.21       1551.98       120.03 o
   3   5   8     157929.64     152615.52      4256.12 o
   5   5   8      36019.98      42277.14       706.88 o
   7   5   8      55964.34      49750.69       728.74 o
   9   5   8       1343.08       6183.06       219.57 o
  11   5   8      52135.98      71614.91      1216.49 o
  13   5   8       3741.56       3157.33       175.94 o
  15   5   8       8886.79      13657.80       385.64 o
  17   5   8      52858.46      56781.06      1104.55 o
  19   5   8        294.42        700.27       184.89 o
  21   5   8      49320.99      53073.01      1049.91 o
  23   5   8       7324.83       7390.71       352.52 o
  25   5   8      11248.23      13610.67       374.21 o
  27   5   8       9809.15      10091.15       308.91 o
  29   5   8       6578.34       7349.37       299.04 o
  31   5   8       9672.52      10289.28       770.61 o
  33   5   8       1030.35       1688.62       424.40 o
  35   5   8       5463.98       4974.46       430.84 o
 -38   6   8        246.40        180.01       517.13 o
 -36   6   8         37.50       -547.55       547.55 o
 -34   6   8       3785.29       3022.99       492.65 o
 -32   6   8       5611.24       8414.02       456.00 o
 -30   6   8       2331.90       2249.75       229.16 o
 -28   6   8       4993.79       4769.67       263.58 o
 -26   6   8      21516.43      21654.41       446.30 o
 -24   6   8       1877.83       1590.44       164.97 o
 -22   6   8      13742.81      12378.15       329.67 o
 -20   6   8       9266.84       6527.15       219.22 o
 -18   6   8      12941.65      15518.55       327.56 o
 -16   6   8       4074.56       4769.13       201.18 o
 -14   6   8      78450.95      73582.42      1136.17 o
 -12   6   8     138495.19     148010.53      2314.20 o
 -10   6   8      36868.88      57251.51       895.94 o
  -8   6   8     144847.97     174654.42      2970.30 o
  -6   6   8      17722.76       5323.25       146.38 o
  -4   6   8      93243.00     141854.47      2297.15 o
  -2   6   8      63626.04      63513.79       853.01 o
   0   6   8      46341.54      60665.96       829.74 o
   2   6   8      28915.58      17712.06       317.98 o
   4   6   8      20099.20      22911.88       408.44 o
   6   6   8       9341.34       5263.18       273.28 o
   8   6   8         47.57       3098.59       244.63 o
  10   6   8      50932.33      57927.87      1045.75 o
  12   6   8     169302.81     197677.80      4056.94 o
  14   6   8     101232.59     112625.62      2089.20 o
  16   6   8      18640.92      18548.90       473.81 o
  18   6   8      57436.59      59335.74      1324.89 o
  20   6   8     186718.20     225507.94      4111.23 o
  22   6   8      18590.49      19450.93       506.35 o
  24   6   8       1466.92       2228.53       227.95 o
  26   6   8      10632.32      11460.88       509.92 o
  28   6   8      12271.97      14609.36       927.04 o
  30   6   8        479.38        577.91       216.72 o
  32   6   8       1218.69       1716.53       250.74 o
  34   6   8       4247.37       5577.17       537.93 o
 -37   7   8        875.04        297.70       581.04 o
 -35   7   8        122.14       -264.54       484.09 o
 -33   7   8        534.69        428.71       455.89 o
 -31   7   8       1144.81       2341.11       325.11 o
 -29   7   8      31801.21      27884.90       562.19 o
 -27   7   8        127.43         -8.17       170.15 o
 -25   7   8      10570.70      11050.31       519.86 o
 -23   7   8        888.72        694.15       166.11 o
 -21   7   8       6824.25       2792.54       221.51 o
 -19   7   8       2870.95       2656.98       166.80 o
 -17   7   8       1661.54       2710.40       161.19 o
 -15   7   8       2121.18       2010.28       233.03 o
 -13   7   8      47190.36      49155.06       820.45 o
 -11   7   8       2229.69       1405.06       130.73 o
  -9   7   8     144811.36     179076.23      3200.01 o
  -7   7   8       3506.03       1737.49       130.62 o
  -5   7   8      15098.93      17840.55       340.83 o
  -3   7   8       7319.62      13862.77       305.94 o
  -1   7   8      68760.53      97341.78      1542.53 o
   3   7   8      26595.35      27610.72       496.13 o
   5   7   8      97835.76     139871.31      2707.48 o
   7   7   8     109647.96     118523.10      1949.74 o
   9   7   8      10774.22      14307.18       294.89 o
  11   7   8      27253.57      30188.05       613.71 o
  13   7   8        154.08        564.78       173.30 o
  15   7   8      31085.86      28522.49       638.23 o
  17   7   8      80417.52      86671.02      1643.37 o
  19   7   8      24896.88      20017.00       521.51 o
  21   7   8      18933.55      19461.21       516.80 o
  23   7   8       9608.34      11072.46       404.98 o
  25   7   8        320.89        757.44       256.07 o
  27   7   8        227.33        207.95       349.77 o
  29   7   8         88.59         46.32       427.76 o
  31   7   8        316.90        343.42       438.56 o
  33   7   8          1.88        838.26       504.60 o
 -36   8   8       2038.33       1440.35       515.48 o
 -34   8   8        231.11       -258.61       547.27 o
 -32   8   8       1194.91        609.14       455.81 o
 -30   8   8        663.89        617.56       351.03 o
 -28   8   8        246.33        570.29       183.36 o
 -26   8   8       6295.41       5814.67       260.23 o
 -24   8   8       5438.62       5474.54       285.90 o
 -22   8   8      13047.36       9700.65       441.74 o
 -20   8   8       2905.34       3492.70       199.50 o
 -18   8   8        803.62        656.51       170.94 o
 -16   8   8      66319.92      70481.33      1267.52 o
 -14   8   8      35416.19      41246.72       814.14 o
 -12   8   8        634.63        377.72       141.72 o
 -10   8   8         61.22       -130.92       130.92 o
  -8   8   8       2292.20       6228.17       234.59 o
  -6   8   8     119927.59     125563.88      2048.64 o
  -4   8   8      55929.89      67059.23      1082.26 o
  -2   8   8       6870.43       8327.75       244.57 o
   0   8   8      39776.47      36198.12       837.89 o
   2   8   8      53410.86      54735.88       908.83 o
   4   8   8     122900.34     152674.91      4163.59 o
   6   8   8       1030.22       1593.01       168.49 o
   8   8   8     152403.50     190481.05      3942.14 o
  10   8   8      14885.61      15421.23       326.66 o
  12   8   8      82327.55     112377.89      1968.84 o
  14   8   8       4142.90       5332.48       259.91 o
  16   8   8        413.86        294.80       193.44 o
  18   8   8      24417.92      23637.70       579.93 o
  20   8   8      25911.74      28800.54       671.76 o
  22   8   8         17.24        -22.10       218.69 o
  24   8   8      11016.44      13917.03       524.28 o
  26   8   8      18917.88      19033.21       924.35 o
  28   8   8      16078.97      18632.62       960.16 o
  30   8   8         30.75       -258.72       454.02 o
  32   8   8       6577.73       6859.61       571.28 o
 -35   9   8        200.44       -477.32       477.32 o
 -33   9   8         12.42       -515.15       515.15 o
 -31   9   8        328.59       -361.10       361.10 o
 -29   9   8       1089.05        681.58       295.47 o
 -27   9   8       6925.61       5017.17       300.81 o
 -25   9   8       5939.16       7760.61       345.37 o
 -23   9   8       1477.79        243.57       189.92 o
 -21   9   8      25825.39      21901.98       523.90 o
 -19   9   8        565.09       1684.69       181.51 o
 -17   9   8       6837.40       9466.50       320.78 o
 -15   9   8      18821.67      15852.93       408.77 o
 -13   9   8      17072.43      21462.35       482.64 o
 -11   9   8      24812.74      29141.47       622.37 o
  -9   9   8      22697.07      27260.70       589.34 o
  -7   9   8      21519.46      24939.93       513.97 o
  -5   9   8      12264.13      10842.32       296.83 o
  -3   9   8       6869.96       7153.59       287.11 o
  -1   9   8     117982.59     125312.73      1968.28 o
   1   9   8      31838.70      34854.78       648.64 o
   3   9   8         15.63        316.65       134.15 o
   5   9   8      54052.21      61057.95      1113.97 o
   7   9   8     111905.62     115332.85      1920.56 o
   9   9   8       2786.60       3867.02       199.99 o
  11   9   8       7745.14       8144.30       260.72 o
  13   9   8       4989.52       8058.33       350.35 o
  15   9   8       5133.04       4386.73       283.00 o
  17   9   8     101186.77     106687.22      2119.77 o
  19   9   8      12263.19      10618.34       390.85 o
  21   9   8       6038.45       5880.12       290.59 o
  23   9   8          0.89       -246.26       246.26 o
  25   9   8       9534.30       9622.91       509.01 o
  27   9   8       1085.88       1125.38       396.41 o
  29   9   8         40.77       1022.33       483.49 o
  31   9   8        556.51        575.64       487.81 o
 -32  10   8        976.90       -184.32       451.06 o
 -30  10   8        895.68         92.50       367.66 o
 -28  10   8       1769.37       1373.00       357.89 o
 -26  10   8       7778.99       7474.67       452.82 o
 -24  10   8        317.02        270.87       193.81 o
 -22  10   8       2145.81       1565.82       201.77 o
 -20  10   8       7976.38       9209.01       318.47 o
 -18  10   8       1764.00       2077.41       196.90 o
 -16  10   8      25774.67      25401.73       551.84 o
 -14  10   8       5743.70       6015.33       312.08 o
 -12  10   8          3.27       -213.41       213.41 o
 -10  10   8       3055.91       1916.12       240.12 o
  -8  10   8       3279.67       2026.24       168.16 o
  -6  10   8      91917.73     115207.24      2092.29 o
  -4  10   8       2524.78       4495.41       189.65 o
  -2  10   8       2402.07       2406.73       181.00 o
   0  10   8        747.52       1386.34       132.70 o
   2  10   8      39047.86      38702.25       756.68 o
   4  10   8     137969.38     143691.06      2508.95 o
   6  10   8      18202.39      19665.57       461.48 o
   8  10   8      52776.87      50447.11      1002.32 o
  10  10   8        255.00        337.66       149.62 o
  12  10   8     102790.30     122264.52      2397.74 o
  14  10   8      32663.88      37136.29       882.89 o
  16  10   8       3014.00       3193.82       280.84 o
  18  10   8       5933.82       6090.53       343.87 o
  20  10   8       2415.13       1959.54       258.40 o
  22  10   8       5941.21       6038.09       330.75 o
  24  10   8       1617.02       1252.96       337.66 o
  26  10   8      10836.45       9156.47       787.94 o
  28  10   8        578.88        186.17       406.23 o
  30  10   8        627.76        566.20       638.25 o
 -31  11   8       6058.63       5224.02       506.31 o
 -29  11   8         94.77       -229.26       353.43 o
 -27  11   8        438.94        548.07       340.64 o
 -25  11   8        187.00         96.02       285.20 o
 -23  11   8      17447.77      18284.94       601.05 o
 -21  11   8      30166.69      28874.59       607.51 o
 -19  11   8        153.49        395.93       188.29 o
 -17  11   8        519.61        874.11       192.45 o
 -15  11   8      16477.70      17872.72       478.78 o
 -13  11   8      11824.77      11805.26       384.95 o
 -11  11   8      32610.93      37158.46       776.85 o
  -9  11   8       1955.99       1792.56       184.31 o
  -7  11   8      17649.87      19678.53       463.18 o
  -5  11   8       8311.26      11029.54       342.72 o
  -3  11   8      29842.81      35801.30       700.63 o
  -1  11   8      54988.86      63657.39      1148.83 o
   1  11   8        571.07       1130.82       179.55 o
   3  11   8      14110.79      13803.13       392.39 o
   5  11   8      17734.06      17098.95       434.28 o
   7  11   8      17035.23      18823.30       484.29 o
   9  11   8       4241.03       7392.44       287.94 o
  11  11   8      88289.48      94349.52      1888.59 o
  13  11   8      39274.97      42955.86       949.72 o
  15  11   8       1932.94       1201.74       187.13 o
  17  11   8       1389.38        514.68       327.54 o
  19  11   8       1219.92        524.78       346.42 o
  21  11   8          3.70       -333.67       333.67 o
  23  11   8      14782.30      12561.29       574.57 o
  25  11   8         21.49       -311.62       401.42 o
  27  11   8       1922.73       1409.99       454.04 o
 -30  12   8         89.04        508.93       917.03 o
 -28  12   8       6581.82       4491.93       401.26 o
 -26  12   8        512.07       1455.40       346.60 o
 -24  12   8       4525.74       3232.30       354.33 o
 -22  12   8       4716.69       4497.40       355.49 o
 -20  12   8       2260.70       3585.20       296.17 o
 -18  12   8          2.88        235.71       215.37 o
 -16  12   8      22712.12      25639.49       664.99 o
 -14  12   8       3709.08       3353.34       227.79 o
 -12  12   8       9161.44       8120.73       350.45 o
 -10  12   8       5127.36       5013.24       329.78 o
  -8  12   8      53332.30      57650.16      1063.53 o
  -6  12   8      37126.38      39034.54       763.60 o
  -4  12   8      73743.39      82875.96      1474.41 o
  -2  12   8        487.02       1344.82       164.33 o
   0  12   8      26855.21      31287.79       637.22 o
   2  12   8       4095.34       3361.58       258.54 o
   4  12   8      52961.07      65928.80      1276.97 o
   6  12   8      13266.19      13447.54       396.39 o
   8  12   8      46679.85      52655.88      1058.35 o
  10  12   8      32678.26      33412.21       750.72 o
  12  12   8      18385.73      19451.05       553.61 o
  14  12   8      50452.64      48919.55      1130.47 o
  16  12   8      38469.28      42094.11      1000.10 o
  18  12   8       4664.93       3175.27       380.03 o
  20  12   8      33576.96      36266.64      1145.81 o
  22  12   8        189.41       -374.77       374.77 o
  24  12   8       6707.34       6883.37       576.09 o
  26  12   8       4806.00       4142.13       593.30 o
 -27  13   8       3517.43       2878.44       392.62 o
 -25  13   8          4.36         67.38       339.76 o
 -23  13   8      12214.80      11399.14       578.48 o
 -21  13   8      15304.89      11992.06       571.34 o
 -19  13   8      24984.25      28102.26       928.34 o
 -17  13   8         56.39        273.25       299.01 o
 -15  13   8       2493.25       2427.25       336.45 o
 -13  13   8        777.57         66.03       260.75 o
 -11  13   8        399.36          2.07       207.73 o
  -9  13   8        224.31         88.18       179.07 o
  -7  13   8        566.50        218.44       178.94 o
  -5  13   8       2352.19       2288.76       194.91 o
  -3  13   8      83498.00      89769.40      1596.76 o
  -1  13   8          9.84        202.42       157.42 o
   1  13   8       9330.10       8959.31       340.41 o
   3  13   8      17296.48      19162.99       513.07 o
   5  13   8       4977.67       5236.25       253.30 o
   7  13   8       7024.97       7122.25       310.34 o
   9  13   8       7146.14       7210.57       319.17 o
  11  13   8      29561.49      30150.44       709.58 o
  13  13   8       5482.82       7188.68       332.64 o
  15  13   8      19782.49      20488.89       609.01 o
  17  13   8       4646.01       6140.81       347.50 o
  19  13   8       3395.64       3244.65       411.43 o
  21  13   8        199.12        435.22       373.80 o
  23  13   8       3129.63       2087.55       500.08 o
 -24  14   8       2449.91       2125.18       360.86 o
 -22  14   8       2365.28       1852.03       385.32 o
 -20  14   8       3383.04       2233.39       366.49 o
 -18  14   8       7258.64       5435.84       420.42 o
 -16  14   8         13.61         46.54       326.18 o
 -14  14   8       3536.35       5589.78       542.34 o
 -12  14   8       3432.89       4361.07       373.11 o
 -10  14   8         50.04         33.20       289.17 o
  -8  14   8      32028.73      34259.18      1024.57 o
  -6  14   8       3108.72       3209.60       260.06 o
  -4  14   8      11718.49      13800.74       483.45 o
  -2  14   8      13885.21      15004.26       502.70 o
   0  14   8      28301.71      26324.00       722.88 o
   2  14   8      16728.25      15064.99       520.95 o
   4  14   8         35.43       -146.71       211.59 o
   6  14   8      12233.81      12066.13       502.94 o
   8  14   8       1860.16        615.44       212.15 o
  10  14   8       6082.45       6579.83       349.40 o
  12  14   8      31738.64      30646.44       812.36 o
  14  14   8        469.48        868.51       225.65 o
  16  14   8      11505.90      10364.19       421.52 o
  18  14   8       1404.27       1220.25       292.10 o
  20  14   8      25396.02      23262.89      1053.06 o
 -19  15   8      15560.14      14162.00       977.12 o
 -17  15   8       2670.54       2383.70       348.77 o
 -15  15   8        259.90       -144.52       316.14 o
 -13  15   8        220.11        -45.54       376.29 o
 -11  15   8       1829.13       1559.87       321.43 o
  -9  15   8         21.42        168.63       291.33 o
  -7  15   8       3685.80       3105.36       282.25 o
  -5  15   8        948.66        910.14       243.00 o
  -3  15   8      19739.70      20872.46       660.03 o
  -1  15   8       8748.37       8959.64       413.92 o
   1  15   8        259.54       -225.61       272.11 o
   3  15   8      48382.75      55052.55      1478.87 o
   5  15   8      17310.43      18905.35       698.90 o
   7  15   8        399.36        146.69       269.30 o
   9  15   8      13340.65      13090.06       551.20 o
  11  15   8      12515.31      13249.42       600.33 o
  13  15   8       3718.00       3414.84       284.70 o
  15  15   8       1546.12        987.40       240.11 o
  17  15   8       1413.36       1376.84       258.02 o
 -14  16   8       1377.75       1907.95       361.69 o
 -12  16   8       5751.21       6516.10       788.55 o
 -10  16   8         23.00        451.55       310.99 o
  -8  16   8       3275.44       5133.74       411.31 o
  -6  16   8       1852.28       1258.85       320.16 o
  -4  16   8      18737.00      17166.70       628.42 o
  -2  16   8       9873.72      10668.41       485.99 o
   0  16   8        173.16       -124.60       300.10 o
   2  16   8       6228.23       5676.91       400.11 o
   4  16   8         93.57       -287.97       287.97 o
   6  16   8       2028.67       2359.97       462.28 o
   8  16   8         17.40        209.09       287.92 o
  10  16   8       4098.91       4649.88       373.46 o
  12  16   8       2354.01       2103.23       304.44 o
  -7  17   8         96.88        -28.81       480.12 o
  -5  17   8       1165.81       1362.42       259.28 o
  -3  17   8       3618.21       3211.04       283.84 o
  -1  17   8        599.61        598.25       221.76 o
   1  17   8        620.78       -225.93       312.52 o
   3  17   8      10697.88       9533.61       861.81 o
 -41   1   9        834.82        -15.30       504.40 o
 -39   1   9         40.61       -488.35       488.35 o
 -37   1   9        621.40        191.16       481.93 o
 -35   1   9      19891.84      26509.93      1313.38 o
 -33   1   9       4729.64       3454.05       206.54 o
 -31   1   9        393.29       -156.89       163.89 o
 -29   1   9       1665.66       1689.98       172.73 o
 -27   1   9       5326.55       5847.90       228.94 o
 -25   1   9      77715.92      86166.29      1293.26 o
 -23   1   9       1600.83       1072.09       136.88 o
 -21   1   9      18791.53      12070.98       266.36 o
 -19   1   9     179784.44     187688.72      2567.77 o
 -17   1   9     301858.84     358310.47      6901.86 o
 -15   1   9     158448.16     205792.61      2795.00 o
 -13   1   9       3350.20       7966.27       214.14 o
 -11   1   9      24841.37      42971.76       623.04 o
  -9   1   9      18688.45       8966.09       213.01 o
  -5   1   9       4211.21       3075.24       114.91 o
   3   1   9      63455.10      59075.14      2249.98 o
   9   1   9      76026.15      47773.16       676.74 o
  11   1   9      27988.41      64512.93       935.21 o
  13   1   9      68465.81      67945.94      1021.13 o
  15   1   9      10522.03      18363.66       348.25 o
  17   1   9         40.50       1064.60       147.15 o
  19   1   9       8740.89       9449.16       234.45 o
  21   1   9      69258.80      79901.88      1311.96 o
  23   1   9      78015.53      80448.66      1323.86 o
  25   1   9       6570.28       5822.71       276.54 o
  27   1   9        384.69       1682.75       170.78 o
  29   1   9        950.06       2642.84       192.33 o
  31   1   9       4932.07       3562.27       404.05 o
  33   1   9       2338.23       4366.44       765.01 o
  35   1   9       1116.16       1296.84       747.29 o
  37   1   9        224.47       1007.27       770.33 o
 -40   2   9        355.14        -83.58       828.13 o
 -38   2   9       2550.97       3835.35       376.92 o
 -36   2   9       3132.33       4396.11       343.11 o
 -34   2   9        938.01        827.60       307.91 o
 -32   2   9       6792.63       6774.64       252.26 o
 -30   2   9         10.87       -165.21       165.21 o
 -28   2   9      18985.11      21213.09       453.97 o
 -26   2   9         25.84       -108.42       150.23 o
 -24   2   9       7862.01      10907.37       286.66 o
 -22   2   9       6411.35       5681.21       271.42 o
 -20   2   9      19379.22      18486.60       331.94 o
 -18   2   9        231.03        108.06       114.48 o
 -16   2   9      11978.43      14344.31       285.49 o
 -12   2   9     153453.41     139449.17      1964.85 o
 -10   2   9      16907.64      58063.39       995.77 o
  -8   2   9      93118.30      89591.96      1422.74 o
  -6   2   9       1097.08       1733.54       103.35 o
  -4   2   9      82046.56      58159.00       756.22 o
  -2   2   9         13.44       5515.81       158.72 o
   0   2   9      62315.86      49217.56       841.76 o
   2   2   9      89044.43      33008.34       434.91 o
   4   2   9      10412.09       2250.47        98.74 o
   6   2   9      52366.96      47598.20      1245.54 o
   8   2   9     368898.62        -76.82        76.82 o
  10   2   9     110818.04     169524.47      3907.58 o
  12   2   9     113659.45     160016.33      3525.22 o
  14   2   9      70843.10      72741.97      1256.51 o
  16   2   9      34281.86      31346.29       581.11 o
  18   2   9      36640.50      50862.56       854.52 o
  20   2   9      51444.40      53388.80       940.02 o
  22   2   9        961.05       1013.08       123.96 o
  24   2   9       3959.34       6944.15       223.62 o
  26   2   9      48180.45      45993.31       799.74 o
  28   2   9       3267.11       3189.65       168.74 o
  30   2   9      31773.49      35230.72       791.78 o
  32   2   9       3979.74       4453.56       499.65 o
  34   2   9      14064.24      15230.23      1162.33 o
  36   2   9        557.94       1235.29       745.81 o
 -39   3   9       2786.00       2986.54       590.54 o
 -37   3   9          0.21       -509.33       509.33 o
 -35   3   9        814.01       1658.71       297.99 o
 -33   3   9       2140.21       1803.88       323.14 o
 -31   3   9       1383.80        264.31       173.40 o
 -29   3   9      10102.87      10661.12       302.30 o
 -27   3   9      25805.18      23722.41       444.73 o
 -25   3   9        123.94       -145.89       145.89 o
 -23   3   9        122.87        449.07       143.24 o
 -21   3   9      46844.32      43912.26       697.21 o
 -19   3   9      98571.18     120024.09      1758.00 o
 -17   3   9        897.73        859.70       117.67 o
 -15   3   9      92643.12      96313.65      1332.09 o
 -13   3   9      89325.97      77087.55      1358.60 o
  -9   3   9       4850.40      12501.35       238.70 o
  -5   3   9         89.46      12656.86       243.79 o
   1   3   9     126228.78      90356.38      2710.26 o
   3   3   9      68995.85     107408.16      5078.67 o
   5   3   9      71087.92      75350.24      1103.22 o
   9   3   9      13848.51      16965.49       279.66 o
  11   3   9      26740.13      40943.03       626.97 o
  13   3   9      51056.15      60825.13       982.95 o
  15   3   9      77167.09      84585.81      1413.83 o
  17   3   9      20921.59      22114.99       406.66 o
  19   3   9      28370.45      35678.78       700.89 o
  21   3   9      32760.97      34659.69       691.28 o
  23   3   9      45077.98      47049.52       859.80 o
  25   3   9       5498.04       4439.50       200.08 o
  27   3   9       2091.17       2595.43       192.96 o
  29   3   9       4336.46       3604.94       420.73 o
  31   3   9        910.05        576.03       219.34 o
  33   3   9       3797.16       1732.39       303.41 o
  35   3   9         65.00        217.96       462.40 o
 -40   4   9         57.16       -207.79       542.06 o
 -38   4   9       1082.56        628.05       563.32 o
 -36   4   9         15.11       -202.37       534.49 o
 -34   4   9        191.27        -12.29       459.48 o
 -32   4   9        828.92        410.97       256.68 o
 -30   4   9        950.65        709.22       161.75 o
 -28   4   9       3084.68       2755.31       182.59 o
 -26   4   9       3977.90       4099.73       184.72 o
 -24   4   9        989.49        -47.54       143.36 o
 -22   4   9       1428.49       2962.02       158.81 o
 -20   4   9       1641.52       1386.59       139.37 o
 -18   4   9      57540.52      53384.00       821.17 o
 -16   4   9        433.64        -51.24       121.11 o
 -14   4   9       6969.28       1863.21       138.76 o
 -12   4   9     146571.73     201888.64      2942.76 o
 -10   4   9      26397.20      30512.89       460.86 o
  -8   4   9     110392.58     113557.68      1504.73 o
  -6   4   9       1788.08       2043.28       101.94 o
  -4   4   9       8206.89       9419.06       187.59 o
  -2   4   9       6309.19      10407.76       247.87 o
   2   4   9      66586.98      48122.26       690.47 o
   4   4   9      26696.16      28932.45       544.28 o
   6   4   9      22669.63      24443.07       401.21 o
   8   4   9      39265.66      33131.81       522.91 o
  10   4   9      73735.77      74992.13      1417.57 o
  12   4   9       6771.97       9160.70       252.69 o
  14   4   9       8777.89       8502.61       296.08 o
  16   4   9       8889.89      15496.54       312.19 o
  18   4   9       1531.17       3049.43       136.08 o
  20   4   9      10345.82      15124.42       344.27 o
  22   4   9      35627.49      38761.11       703.40 o
  24   4   9       1909.04       2093.13       166.11 o
  26   4   9        513.52        649.53       171.12 o
  28   4   9      16729.82      15716.60       462.01 o
  30   4   9         72.74          1.62       395.01 o
  32   4   9        918.46       1091.34       283.36 o
  34   4   9       2793.77       1626.80       372.14 o
  36   4   9        683.42        -49.46       478.17 o
 -39   5   9        102.35        109.49       636.17 o
 -37   5   9        597.71       -229.51       555.48 o
 -35   5   9       2065.95       1817.89       488.21 o
 -33   5   9       1397.48       1788.81       471.73 o
 -31   5   9         23.94        578.14       203.47 o
 -29   5   9       9943.21      12788.80       357.06 o
 -27   5   9      42090.10      46467.48       789.38 o
 -25   5   9       3625.23       2588.71       166.16 o
 -23   5   9      20365.76      21159.64       405.45 o
 -21   5   9        640.97       1363.71       143.80 o
 -19   5   9      49591.70      68373.38      1034.52 o
 -17   5   9         62.91        687.43       129.55 o
 -15   5   9      83334.77      87135.77      1292.79 o
 -13   5   9        634.58        821.55       125.34 o
 -11   5   9      70319.03      70940.47       991.23 o
  -9   5   9      35870.27      42836.79       601.51 o
  -7   5   9     144192.53     154146.05      2155.55 o
  -5   5   9     221076.48     204983.55      6742.17 o
  -3   5   9        113.24        625.23        86.38 o
  -1   5   9     197095.11     176687.52      5447.56 o
   1   5   9      12804.36      12673.36       303.14 o
   9   5   9       5868.94       6268.99       168.28 o
  11   5   9     106417.56     136774.59      2503.83 o
  13   5   9      31799.68      42478.27       839.96 o
  15   5   9      93247.95      95741.92      1780.43 o
  17   5   9       5480.44       5239.49       229.41 o
  19   5   9       2027.12       1081.45       185.61 o
  21   5   9        653.90       -101.35       182.33 o
  23   5   9      52652.71      59054.61      1156.31 o
  25   5   9      26010.24      37288.69       692.07 o
  27   5   9      10950.36      11501.19       362.10 o
  29   5   9       1318.18        907.44       268.73 o
  31   5   9       3702.34       3783.04       366.69 o
  33   5   9       1507.45       2805.03       326.08 o
  35   5   9        740.73        694.39       396.91 o
 -38   6   9        140.51         44.93       578.21 o
 -36   6   9        515.14       -448.56       560.42 o
 -34   6   9         21.10       -463.19       463.19 o
 -32   6   9       7183.43       8723.63       573.88 o
 -30   6   9       2691.97       2400.09       198.95 o
 -28   6   9       1959.14       1528.75       187.29 o
 -26   6   9       1199.45        339.10       172.75 o
 -24   6   9      13130.01      11262.98       314.57 o
 -22   6   9        563.07        150.14       139.54 o
 -20   6   9        312.18        422.89       134.12 o
 -18   6   9       8561.77       9794.44       265.39 o
 -16   6   9      50081.43      48566.35       782.42 o
 -14   6   9      15703.37      13587.21       303.36 o
 -12   6   9      21179.16      20609.51       390.79 o
 -10   6   9      81762.20      98847.49      1941.62 o
  -8   6   9      16043.67      25181.00       396.02 o
  -6   6   9      59779.66      59288.61      1217.93 o
  -4   6   9       3967.23       4493.35       153.29 o
  -2   6   9         56.09       1490.51        93.58 o
   0   6   9      18631.17      16557.94       282.53 o
   2   6   9     101158.83     101165.92      1837.39 o
   4   6   9       3369.47       9891.58       256.38 o
   6   6   9      11862.85      11737.00       340.61 o
   8   6   9      75287.41      86450.32      1276.99 o
  10   6   9       7370.58      11091.48       431.38 o
  12   6   9      25119.82      25275.83       533.82 o
  14   6   9       1194.37       1248.87       177.00 o
  16   6   9      22516.79      28682.70       636.26 o
  18   6   9       3610.68       5745.61       424.80 o
  20   6   9        366.00        -63.48       195.18 o
  22   6   9      10814.23      10042.42       372.15 o
  24   6   9       5605.18       5141.55       265.79 o
  26   6   9      11498.28      15912.76       546.25 o
  28   6   9       2636.78       1338.20       350.48 o
  30   6   9       2580.38       2979.25       328.17 o
  32   6   9       1604.58       1250.57       290.36 o
  34   6   9       8636.98       9337.59      1126.95 o
 -37   7   9        231.81       -292.08       579.95 o
 -35   7   9         80.28       -484.84       484.84 o
 -33   7   9       2052.13       2335.55       483.17 o
 -31   7   9        566.32       1038.30       314.38 o
 -29   7   9       1934.22       1860.04       193.47 o
 -27   7   9       3265.95       3369.94       228.97 o
 -25   7   9      65237.70      69018.77      1407.56 o
 -23   7   9      29830.56      29713.19       570.48 o
 -21   7   9       8497.01       6719.57       234.46 o
 -19   7   9      12379.52      14403.67       364.30 o
 -17   7   9      12366.61       7696.52       245.32 o
 -15   7   9      47126.69      42989.42       734.10 o
 -13   7   9      18697.86      17818.37       409.37 o
 -11   7   9       7138.46      10887.43       316.99 o
  -9   7   9      74295.56      87777.30      1410.10 o
  -7   7   9      40123.57      37611.23       641.74 o
  -5   7   9      81439.04      99173.59      1567.49 o
  -3   7   9      25048.48      19509.43       431.95 o
  -1   7   9     164680.11     225802.67      6054.16 o
   1   7   9      58316.50      84865.16      1413.53 o
   3   7   9     141206.39     175110.98      3631.50 o
   5   7   9      35318.45      39164.12       644.28 o
   7   7   9     248887.08     288687.41      8001.57 o
   9   7   9      62189.76      72057.08      1157.22 o
  11   7   9      51619.45      66003.42      1192.40 o
  13   7   9      33106.63      29354.48       675.66 o
  15   7   9      36583.70      38928.64       810.59 o
  17   7   9      15500.21      22718.47       553.73 o
  19   7   9       9661.75       9101.14       355.74 o
  21   7   9      15372.41      16179.89       467.76 o
  23   7   9        375.68        747.36       217.19 o
  25   7   9      15253.57      20129.08       687.81 o
  27   7   9       3520.52       2738.96       381.78 o
  29   7   9       2158.05       3164.65       449.78 o
  31   7   9          2.02        516.34       421.28 o
  33   7   9       3086.32       3990.19       603.26 o
 -36   8   9        106.00        -97.72       492.31 o
 -34   8   9        280.16       -267.68       474.45 o
 -32   8   9       5887.59       4836.37       677.44 o
 -30   8   9        432.63        626.96       305.83 o
 -28   8   9         63.43       -216.84       216.84 o
 -26   8   9       3123.75       2553.90       201.48 o
 -24   8   9      11639.21      12765.48       426.35 o
 -22   8   9      22054.61      27755.42       603.97 o
 -20   8   9      18062.37      19582.66       494.52 o
 -18   8   9      99903.29     112837.00      1979.01 o
 -16   8   9        593.58        221.55       154.73 o
 -14   8   9      34362.71      40699.93       735.65 o
 -12   8   9     240686.95     253906.14      4138.44 o
 -10   8   9       6596.02      10990.09       302.81 o
  -8   8   9       9870.77      10575.92       292.04 o
  -6   8   9     152672.66     198430.88      3398.77 o
  -4   8   9      62898.06      59630.57       973.37 o
  -2   8   9      44927.34      40787.76       691.40 o
   0   8   9     118742.00     141601.61      2450.10 o
   2   8   9     183658.11     221114.89      4482.26 o
   4   8   9     122546.40     161430.39      2923.05 o
   6   8   9      47332.93      51904.60       832.55 o
   8   8   9     158450.72     171415.84      2806.60 o
  10   8   9      15532.25      25967.41       480.21 o
  12   8   9      12116.60      14686.99       427.02 o
  14   8   9       9703.11      13013.42       432.45 o
  16   8   9      29785.42      31661.46       704.19 o
  18   8   9       3519.61       5405.38       268.10 o
  20   8   9      10042.64       9284.34       367.71 o
  22   8   9      95991.30     102856.66      1947.15 o
  24   8   9        309.60        313.06       298.29 o
  26   8   9        613.82        674.66       359.54 o
  28   8   9       5588.04       6400.64       465.57 o
  30   8   9       7435.62       6097.78       535.98 o
  32   8   9       4094.47       3962.07       578.33 o
 -35   9   9        948.28        693.60       491.91 o
 -33   9   9       2644.05       1672.88       681.49 o
 -31   9   9       3357.21       2154.27       394.16 o
 -29   9   9       2420.65       2288.59       373.89 o
 -27   9   9          5.42       -212.45       250.39 o
 -25   9   9      17350.72      18056.85       475.01 o
 -23   9   9       2118.49       1742.30       209.68 o
 -21   9   9      34430.91      35965.94       771.44 o
 -19   9   9      71018.13      72056.88      1305.55 o
 -17   9   9       1011.59       2260.88       194.25 o
 -15   9   9     111243.12     126437.14      2209.11 o
 -13   9   9      19196.05      20666.78       475.20 o
 -11   9   9      99525.41     106544.13      1776.67 o
  -9   9   9       1727.89       1788.79       153.95 o
  -7   9   9      11306.06      13045.76       476.27 o
  -5   9   9       5481.49       3712.39       161.41 o
  -3   9   9      32290.48      30021.39       562.50 o
  -1   9   9     101069.15     116751.35      1843.23 o
   1   9   9     117760.89     126343.22      2094.16 o
   3   9   9       5836.53       4729.37       188.52 o
   5   9   9      99050.05     109400.90      1829.51 o
   7   9   9      45206.67      42624.87       741.64 o
   9   9   9      32041.74      25901.33       512.08 o
  11   9   9        938.35       1757.07       147.55 o
  13   9   9      11270.49      12643.83       350.60 o
  15   9   9      91928.94     113913.19      2384.50 o
  17   9   9       1958.42       2256.51       241.37 o
  19   9   9      17444.78      14003.09       449.76 o
  21   9   9       6937.58       7123.19       315.46 o
  23   9   9        710.22       1070.50       313.62 o
  25   9   9      27175.82      21016.84       814.01 o
  27   9   9         50.72         23.09       373.31 o
  29   9   9       3925.72       3504.17       507.84 o
  31   9   9       2969.59       3902.20       531.03 o
 -32  10   9        870.96       -214.53       454.36 o
 -30  10   9       1491.50        503.07       378.15 o
 -28  10   9         22.64       -340.94       340.94 o
 -26  10   9          0.55       -275.47       275.47 o
 -24  10   9       5435.94       6592.97       443.55 o
 -22  10   9       6180.11       4595.22       236.72 o
 -20  10   9      53966.39      53089.23      1005.26 o
 -18  10   9       5336.94       4993.46       238.18 o
 -16  10   9        378.42        795.46       186.19 o
 -14  10   9      39431.55      40893.22       801.28 o
 -12  10   9      23952.25      22166.72       529.09 o
 -10  10   9       1125.34        321.26       174.13 o
  -8  10   9       1864.54       2561.38       180.21 o
  -6  10   9       2234.21       1334.66       179.88 o
  -4  10   9      67942.84      70359.12      1251.67 o
  -2  10   9      80426.93     101763.50      1623.80 o
   0  10   9      50224.42      50981.61       855.06 o
   2  10   9       2751.47       5277.49       220.95 o
   4  10   9      49003.50      61547.65      1073.98 o
   6  10   9       3143.94       3386.99       196.90 o
   8  10   9      25786.54      27355.21       554.13 o
  10  10   9      21682.36      18471.39       461.28 o
  12  10   9      19364.00      15276.08       469.76 o
  14  10   9       9479.23      11326.96       432.20 o
  16  10   9       2696.10       2448.60       261.71 o
  18  10   9       3531.19       3635.52       292.22 o
  20  10   9         95.27        -68.63       253.73 o
  22  10   9       1026.31        227.94       305.64 o
  24  10   9       1304.58        336.05       319.24 o
  26  10   9       1216.51       1556.51       405.52 o
  28  10   9         53.29       -351.73       396.77 o
 -31  11   9         26.53       -445.95       445.95 o
 -29  11   9         78.83       -341.41       355.24 o
 -27  11   9      12866.17      14204.07       726.81 o
 -25  11   9        853.63       1130.46       407.96 o
 -23  11   9      30106.59      31012.05      1007.55 o
 -21  11   9      21154.26      23954.42       604.30 o
 -19  11   9      30800.89      33706.26       929.00 o
 -17  11   9      33567.84      37200.49       753.56 o
 -15  11   9      94676.95     107689.64      1999.39 o
 -13  11   9        185.39        154.53       189.02 o
 -11  11   9     105206.83     109542.11      2025.97 o
  -9  11   9      14156.14      14719.17       394.77 o
  -7  11   9     103523.36     111812.66      2047.54 o
  -5  11   9        140.28        433.31       159.93 o
  -3  11   9     121322.33     130061.51      2246.63 o
  -1  11   9      66118.07      83113.63      1468.97 o
   1  11   9      34016.62      38522.64       767.87 o
   3  11   9       6372.54      10411.32       348.78 o
   5  11   9       4118.90       3069.13       196.18 o
   7  11   9      62255.39      62277.44      1156.80 o
   9  11   9          7.02         -2.87       164.05 o
  11  11   9       6846.33       7422.62       314.39 o
  13  11   9       1475.85        943.21       270.83 o
  15  11   9       2494.44       1952.69       309.45 o
  17  11   9       6229.34       3460.29       368.81 o
  19  11   9      12982.36      14494.03       665.03 o
  21  11   9       1002.59       1221.48       366.61 o
  23  11   9          4.92       -390.71       390.71 o
  25  11   9       2952.12       1847.19       404.26 o
  27  11   9       3879.80       3551.02       450.50 o
 -28  12   9        652.83        408.84       359.19 o
 -26  12   9       1738.01       2232.91       360.80 o
 -24  12   9       1103.14       1034.95       329.92 o
 -22  12   9        681.65        874.94       309.81 o
 -20  12   9       1125.99       1193.57       299.63 o
 -18  12   9      31276.72      34057.18       911.55 o
 -16  12   9      16622.99      15078.80       458.14 o
 -14  12   9       8478.32       8926.53       361.19 o
 -12  12   9       9673.60      11672.28       480.22 o
 -10  12   9       5530.52       5258.82       379.18 o
  -8  12   9      50683.84      54007.02      1066.78 o
  -6  12   9       6389.49       5484.50       236.27 o
  -4  12   9      17986.45      21310.08       490.39 o
  -2  12   9      18191.32      22170.95       501.97 o
   0  12   9      45285.04      43513.52       832.34 o
   2  12   9      10003.46      11755.03       476.92 o
   4  12   9        760.41        255.62       171.82 o
   6  12   9      12080.79      11782.40       377.46 o
   8  12   9       1584.97       1456.46       183.70 o
  10  12   9       3356.34       4228.02       246.40 o
  12  12   9       6199.26       7128.18       314.93 o
  14  12   9       5610.06       6100.74       306.03 o
  16  12   9       1236.23       1540.70       272.42 o
  18  12   9        303.78         92.32       337.42 o
  20  12   9       3740.47       2548.14       386.07 o
  22  12   9       3286.05       2366.47       407.76 o
  24  12   9        188.31       -176.91       460.19 o
 -27  13   9       7428.00       7951.48       767.30 o
 -25  13   9       2679.64       3061.90       382.60 o
 -23  13   9        754.70        609.47       337.64 o
 -21  13   9       2506.43       1041.92       323.47 o
 -19  13   9       1492.76       2349.20       361.86 o
 -17  13   9      17566.25      16070.28       757.64 o
 -15  13   9          4.80       -200.13       289.49 o
 -13  13   9       3200.25       2181.55       309.03 o
 -11  13   9       5727.16       7298.04       354.35 o
  -9  13   9       3603.78       3813.15       228.18 o
  -7  13   9      42960.17      49315.84       938.69 o
  -5  13   9        133.26        413.44       177.82 o
  -3  13   9      11723.62      10288.66       340.56 o
  -1  13   9      16812.15      13610.59       388.37 o
   1  13   9       1282.61       2287.15       216.99 o
   3  13   9       1937.83       1724.08       206.59 o
   5  13   9       6056.95       5714.86       268.90 o
   7  13   9       6049.97       6140.60       307.91 o
   9  13   9        259.00       -133.33       194.40 o
  11  13   9       1651.98        991.79       220.61 o
  13  13   9       1799.47       1325.79       324.29 o
  15  13   9       2223.73       2623.65       227.73 o
  17  13   9       1179.21       1325.71       196.00 o
  19  13   9          3.51        326.87       364.00 o
  21  13   9       3980.24       3825.44       431.85 o
  23  13   9         80.65       -455.90       455.90 o
 -24  14   9       2329.19       2258.48       412.52 o
 -22  14   9       3143.02       2631.27       400.30 o
 -20  14   9       6923.91       5621.37       434.85 o
 -18  14   9       7106.34       6729.47       450.39 o
 -16  14   9      18383.97      18710.47      1085.20 o
 -14  14   9       4683.21       5622.78       418.97 o
 -12  14   9        440.96        236.26       301.13 o
 -10  14   9       3130.19       2658.67       329.63 o
  -8  14   9       8561.75       8801.49       459.69 o
  -6  14   9      31327.64      36912.80      1003.31 o
  -4  14   9       8411.78       9461.84       398.00 o
  -2  14   9       2525.19       2438.46       223.60 o
   0  14   9      22484.45      23985.32       778.75 o
   2  14   9       6108.10       6038.04       425.06 o
   4  14   9        274.83        150.91       218.94 o
   6  14   9         37.07       -295.43       295.43 o
   8  14   9      12663.41      11339.92       446.36 o
  10  14   9       3821.23       4003.44       310.96 o
  12  14   9       4358.06       3537.64       273.65 o
  14  14   9       8713.02       7519.73       462.92 o
  16  14   9       9015.98       8183.61       366.14 o
  18  14   9      15176.85      16600.97       541.90 o
  20  14   9       9499.07       7939.22       673.50 o
 -19  15   9       1222.07       2023.63       435.91 o
 -17  15   9       1112.21        758.65       328.26 o
 -15  15   9       2486.73       2509.10       364.70 o
 -13  15   9      10092.65       9787.86       616.25 o
 -11  15   9       2683.62       3278.03       357.63 o
  -9  15   9      21213.01      21834.06       739.81 o
  -7  15   9      16597.73      17363.89       636.37 o
  -5  15   9       2503.32       2025.27       261.68 o
  -3  15   9          0.34        -50.46       211.94 o
  -1  15   9         76.94         68.75       217.34 o
   1  15   9       4106.48       3191.28       330.17 o
   3  15   9      10118.19       8802.13       565.42 o
   5  15   9      15278.69      14790.78       620.38 o
   7  15   9      21731.89      19564.83       715.53 o
   9  15   9        110.00        359.10       271.78 o
  11  15   9      26553.63      27489.80       883.89 o
  13  15   9        471.51        782.42       237.25 o
  15  15   9       4607.64       5582.72       332.34 o
 -14  16   9       8786.35       7403.14       542.75 o
 -12  16   9      12715.77      11668.48       651.36 o
 -10  16   9       6609.40       5743.52       416.70 o
  -8  16   9      10731.87      11449.80       534.59 o
  -6  16   9      15108.29      15433.10       599.13 o
  -4  16   9        277.74        178.75       237.16 o
  -2  16   9         82.99       -185.38       212.02 o
   0  16   9        810.41       1128.04       318.24 o
   2  16   9      24788.97      25425.22       910.06 o
   4  16   9       7922.95       8063.44       506.63 o
   6  16   9       1653.88       1901.18       323.13 o
   8  16   9       4025.05       3084.08       350.65 o
  10  16   9       2199.69       2241.76       312.71 o
  -3  17   9        367.01        548.70       255.95 o
  -1  17   9       5706.93       5096.98       410.10 o
 -40   0  10        849.32       2207.79       754.54 o
 -38   0  10       5162.98       6069.78      1536.38 o
 -36   0  10       6528.03       7672.30      1315.53 o
 -34   0  10       1430.14         89.77       684.88 o
 -32   0  10        838.99        162.73       273.47 o
 -30   0  10       6649.99       6708.10       342.37 o
 -28   0  10      11825.37      14756.06       443.60 o
 -26   0  10       6944.45       7401.85       423.42 o
 -24   0  10      20860.32      16149.12       459.94 o
 -22   0  10      87320.12     100303.62      1976.40 o
 -20   0  10      36047.42      53916.17      1179.88 o
 -18   0  10      45764.96      49696.77      1022.86 o
 -16   0  10         16.34       -169.75       169.75 o
 -14   0  10     146732.11     148791.56      2876.66 o
 -12   0  10     265212.06     151814.88      2930.02 o
 -10   0  10      57000.64      19914.60       473.81 o
  -8   0  10      41026.20      30511.65       649.16 o
  -6   0  10       4496.44      15879.52       561.38 o
   8   0  10       6769.99       2653.65       172.33 o
  10   0  10      15910.60      24172.31       699.01 o
  12   0  10       4643.19      13479.69       740.07 o
  14   0  10      25308.97      35714.50      1186.09 o
  16   0  10      88766.01     110261.31      5723.23 o
  18   0  10        193.24        226.54       191.72 o
  20   0  10      81969.00      99080.62      2685.03 o
  22   0  10      13218.82      10833.54       401.39 o
  24   0  10       2062.91       2354.45       293.14 o
  26   0  10      49387.00      60280.96      1535.47 o
  28   0  10      31883.87      42028.08      1149.56 o
  30   0  10       3249.69       2884.89       631.36 o
  32   0  10      14040.90      12219.03      1464.36 o
  34   0  10      13606.01      15815.12      1690.02 o
  36   0  10       4604.42       4613.94      1128.28 o
 -41   1  10         83.69       -438.65       518.95 o
 -39   1  10        783.90        966.89       517.23 o
 -37   1  10         28.92       -715.28       745.78 o
 -35   1  10       1078.81       2271.19       722.05 o
 -33   1  10       4739.29       5214.70       242.07 o
 -31   1  10       5332.39       5434.79       221.10 o
 -29   1  10       3462.32       3870.98       210.97 o
 -27   1  10      13507.56      15275.43       348.53 o
 -25   1  10       8891.90       9792.14       254.13 o
 -23   1  10      11129.10      10464.71       258.89 o
 -21   1  10       2612.39       2461.96       164.28 o
 -19   1  10         43.23         73.09       149.21 o
 -17   1  10      18271.55      14639.90       293.23 o
 -15   1  10        839.93       -119.70       119.70 o
 -13   1  10      68614.57      34558.96       650.40 o
 -11   1  10      88275.85      56410.56       800.46 o
  -9   1  10     103294.21     120557.35      1674.53 o
  -7   1  10         28.49        530.45        99.63 o
  -3   1  10      92690.17      95972.88      1804.72 o
  -1   1  10       6036.72        170.96        62.89 o
   3   1  10      17080.12      38732.23       708.34 o
   5   1  10      58834.73      96525.48      1769.09 o
   7   1  10     197363.39     186948.72     10135.31 o
   9   1  10      71272.41      70327.04      1042.97 o
  11   1  10      62813.20     104763.45      1689.93 o
  13   1  10       6400.95       4747.14       157.05 o
  15   1  10        676.67        290.22        93.23 o
  17   1  10       1013.60       1137.79       112.99 o
  19   1  10      13060.16      20284.29       647.28 o
  21   1  10         33.83       -108.48       108.48 o
  23   1  10      35062.40      40153.95       786.80 o
  25   1  10      13063.87      13014.81       356.73 o
  27   1  10       8140.51       7215.28       281.52 o
  29   1  10         33.79        222.43       182.18 o
  31   1  10       3043.52       2437.50       374.17 o
  33   1  10        177.52        133.84       696.62 o
  35   1  10        311.39       -381.19       716.29 o
 -40   2  10        851.89       1095.56       796.25 o
 -38   2  10       2962.71       2669.49       437.99 o
 -36   2  10       7939.81       8058.66       586.91 o
 -34   2  10          0.15        184.69       328.72 o
 -32   2  10       1883.34       1655.19       189.25 o
 -30   2  10      15359.91      16411.78       481.95 o
 -28   2  10        391.17         88.30       216.39 o
 -26   2  10       6760.05       7953.87       253.82 o
 -24   2  10       1450.00        719.65       156.66 o
 -22   2  10      22699.27      19773.72       446.82 o
 -20   2  10         54.96        931.55       130.20 o
 -18   2  10      29861.66      28105.60       461.38 o
 -16   2  10      74822.98      77121.87      1079.06 o
 -14   2  10       5356.82       4758.09       156.67 o
 -12   2  10       4133.98       2452.59       136.62 o
 -10   2  10      18011.38      17125.82       435.63 o
  -6   2  10     102457.55      92766.08      1360.54 o
  -4   2  10      10365.23      20302.83       295.45 o
  -2   2  10     138055.80     131967.77      5267.76 o
   0   2  10      77290.84     121887.79      6275.15 o
   2   2  10        625.61       1495.51       112.79 o
   4   2  10        957.27       7935.49       213.35 o
   6   2  10     468976.38        -52.81        52.81 o
   8   2  10      24597.71      24832.05       378.86 o
  10   2  10      32595.54      44771.20       773.79 o
  12   2  10       6483.37      11945.13       310.26 o
  14   2  10      68951.59      78669.20      1353.33 o
  16   2  10      32786.37      30998.29       601.48 o
  18   2  10      33561.88      43136.77       736.20 o
  20   2  10       6905.41       7625.85       221.12 o
  22   2  10        301.77        222.45       119.99 o
  24   2  10       4874.01       5626.01       206.25 o
  26   2  10      34209.54      42156.30       742.41 o
  28   2  10       1759.45       2430.24       158.46 o
  30   2  10       8084.57       6727.57       334.40 o
  32   2  10        945.36        851.44       261.95 o
  34   2  10       2296.71        245.82      1181.09 o
  36   2  10         86.85        753.63       731.70 o
 -39   3  10       3277.19       3543.78       642.63 o
 -37   3  10          1.20       -306.68       306.68 o
 -35   3  10        182.09       -291.65       291.65 o
 -33   3  10       4548.27       4039.54       367.76 o
 -31   3  10       2772.88       4254.33       208.67 o
 -29   3  10      11532.06      13768.01       344.73 o
 -27   3  10        992.56       -163.49       163.49 o
 -25   3  10       2637.01       3171.87       176.36 o
 -23   3  10          2.34       -145.53       145.53 o
 -21   3  10      18432.50      14958.12       334.98 o
 -19   3  10      85445.97      90046.41      1255.62 o
 -17   3  10      19299.50      19909.93       357.26 o
 -15   3  10       5886.33       9016.75       230.63 o
 -13   3  10     146521.22     139970.28      1914.62 o
 -11   3  10     189339.28     187655.56      2945.95 o
  -9   3  10      13232.95       8763.63       268.72 o
  -7   3  10      17952.82      17565.84       293.77 o
  -5   3  10        601.92        655.68        90.75 o
  -3   3  10      68969.84      49232.16       692.72 o
  -1   3  10       2805.24       3715.42       137.78 o
   1   3  10     125243.22     140362.77      7667.50 o
   3   3  10      21745.22      44719.14       661.59 o
   5   3  10          7.26       1130.36        97.99 o
  11   3  10       8615.62      11188.62       351.97 o
  13   3  10       2796.60       5873.96       174.14 o
  15   3  10      15695.14      18603.02       361.33 o
  17   3  10       4403.12       3721.86       137.49 o
  19   3  10       2006.65       3766.90       160.27 o
  21   3  10        178.11        235.59       138.57 o
  23   3  10      12737.48      19388.81       421.72 o
  25   3  10       9204.01      15008.72       420.03 o
  27   3  10       7900.76       9934.03       332.23 o
  29   3  10       7228.57       7287.81       498.80 o
  31   3  10          3.79       -227.74       227.74 o
  33   3  10       1455.86        889.19       282.88 o
  35   3  10       1209.05        596.19       408.77 o
 -40   4  10       1280.97       1394.72       869.39 o
 -38   4  10       1850.70        728.09       576.38 o
 -36   4  10         43.78       -364.02       726.95 o
 -34   4  10        480.15       1080.71       477.69 o
 -32   4  10        200.60        -20.95       226.71 o
 -30   4  10      33556.72      37668.97       914.72 o
 -28   4  10       4190.82       3270.14       192.30 o
 -26   4  10       5480.61       4054.54       191.35 o
 -24   4  10         94.88       -131.23       148.08 o
 -22   4  10      11756.67      11178.24       290.73 o
 -20   4  10         81.93         31.29       135.58 o
 -18   4  10       1259.45       3327.64       171.00 o
 -16   4  10       1095.29        738.48       118.95 o
 -14   4  10     168893.38     181605.67      2643.69 o
 -12   4  10        671.03       1201.45       115.45 o
 -10   4  10     153094.34     103380.54      1860.96 o
  -8   4  10      30005.53      41773.14       630.32 o
  -6   4  10      94256.44      97296.47      1299.45 o
  -4   4  10      84132.20     101794.12      1421.01 o
  -2   4  10      21676.24       9028.63       273.96 o
   0   4  10      10286.25      23316.32       441.51 o
   2   4  10      49734.77      60606.80       830.16 o
   6   4  10     137449.64     194222.44     11179.57 o
   8   4  10      15489.66      13596.28       398.52 o
  12   4  10      65692.83     102682.96      1628.48 o
  14   4  10     103887.88     102554.79      1782.45 o
  16   4  10        438.14        971.74       161.02 o
  18   4  10      97607.44     115108.23      1828.39 o
  20   4  10        128.66        480.66       119.78 o
  22   4  10       2676.33       2399.96       146.44 o
  24   4  10      61400.21      63199.89      1194.16 o
  26   4  10      23923.94      23858.24       542.11 o
  28   4  10       2472.79       1425.53       232.50 o
  30   4  10       4936.60       4316.00       411.99 o
  32   4  10       4256.75       4630.37       385.43 o
  34   4  10       6759.38       4663.79       404.87 o
 -39   5  10       1051.58        428.76       597.57 o
 -37   5  10       1098.98        919.62       641.02 o
 -35   5  10         90.78       -343.51       482.05 o
 -33   5  10         19.89       -270.86       451.02 o
 -31   5  10         87.76        168.83       239.68 o
 -29   5  10       4450.73       4138.76       200.13 o
 -27   5  10      17976.70      19898.84       412.41 o
 -25   5  10      15438.42      13264.34       405.86 o
 -23   5  10       9365.57      10296.20       362.77 o
 -21   5  10        677.51       1376.52       147.51 o
 -19   5  10      71689.37      76896.05      1155.61 o
 -17   5  10      84717.16      91644.27      1361.75 o
 -15   5  10         85.04        888.22       128.90 o
 -13   5  10      66109.30      69556.82      1009.35 o
 -11   5  10       3478.54      11432.96       446.01 o
  -9   5  10     141791.72     117562.49      1558.58 o
  -7   5  10      22234.24      31694.82       447.60 o
  -3   5  10        658.61        713.33        91.64 o
  -1   5  10     164628.05        -43.21        81.62 o
   1   5  10      67534.60     140605.70      3761.78 o
   3   5  10      18981.83      24146.07       389.13 o
   5   5  10        377.43         71.86       100.10 o
   7   5  10      28213.14      50268.90       765.84 o
   9   5  10       2383.35       3040.03       204.86 o
  11   5  10       1890.45       2226.82       111.79 o
  13   5  10       5662.87       6301.03       259.93 o
  15   5  10       4306.17      10986.31       397.26 o
  17   5  10      19108.52      25796.35       575.59 o
  19   5  10      56413.50      59759.79      1159.40 o
  21   5  10      24803.96      30632.27       668.11 o
  23   5  10      16582.26      15459.10       395.90 o
  25   5  10        954.30       2316.07       158.14 o
  27   5  10      20163.26      22561.34       553.35 o
  29   5  10        184.46        587.93       211.05 o
  31   5  10       3474.79       4181.61       569.27 o
  33   5  10         15.52          7.32       310.30 o
  35   5  10       3549.96       3351.83       577.28 o
 -38   6  10       3887.19       3612.99       626.68 o
 -36   6  10          1.24       -562.62       562.62 o
 -34   6  10       2967.06       3814.20       577.31 o
 -32   6  10       1176.09        629.89       449.47 o
 -30   6  10      12370.83      14244.28       654.02 o
 -28   6  10        707.66        353.58       184.17 o
 -26   6  10       5327.36       3495.06       204.42 o
 -24   6  10      10170.06       8648.82       403.81 o
 -22   6  10      11615.02       6830.26       239.65 o
 -20   6  10      19253.70      21918.99       607.95 o
 -18   6  10         85.78       -135.74       135.74 o
 -16   6  10     217380.86     237631.55      3689.81 o
 -14   6  10      56743.27      56552.23       890.55 o
 -12   6  10     229780.69     240167.97      3463.47 o
 -10   6  10     288884.59     329687.06     13013.53 o
  -8   6  10      89657.35      73551.52      1058.65 o
  -6   6  10        809.36       2221.30       165.62 o
  -4   6  10      68935.01      78467.34      1150.21 o
  -2   6  10      98448.87     108652.38      1521.75 o
   0   6  10      12742.14      27704.24       551.12 o
   2   6  10      53184.67      84621.55      1803.73 o
   6   6  10      97847.44     125343.86      2055.06 o
   8   6  10       2794.70       1681.51       105.74 o
  10   6  10     219278.92     287498.72      7830.96 o
  12   6  10     113204.51     146305.11      3286.12 o
  14   6  10       7501.42       6465.17       257.73 o
  16   6  10      75490.73      96727.75      1810.33 o
  18   6  10      14475.16      13159.19       403.71 o
  20   6  10      21822.90      24567.68       580.99 o
  22   6  10        464.39       2328.96       221.05 o
  24   6  10     117659.62     125983.57      2337.82 o
  26   6  10          7.98        273.21       274.00 o
  28   6  10      13620.36      12162.12       665.00 o
  30   6  10       4272.25       4162.73       432.33 o
  32   6  10      29372.89      30858.49       998.86 o
  34   6  10       1215.54       1888.43       270.86 o
 -37   7  10        347.61       -196.93       581.51 o
 -35   7  10         18.65       -483.96       483.96 o
 -33   7  10        690.47       -213.39       468.56 o
 -31   7  10       6182.63       6709.64       451.84 o
 -29   7  10        583.24       1905.65       230.35 o
 -27   7  10       9212.66       9968.25       506.79 o
 -25   7  10      47554.58      49211.30       864.60 o
 -23   7  10       7537.99      10008.83       455.88 o
 -21   7  10        882.90       1313.32       158.90 o
 -19   7  10      17857.37      20350.44       423.54 o
 -17   7  10      19093.41      21947.56       442.95 o
 -15   7  10      52879.31      43876.74       787.95 o
 -13   7  10     123382.27     120240.27      1991.79 o
 -11   7  10      78483.96      82339.23      1330.09 o
  -9   7  10         34.16        246.67       127.91 o
  -7   7  10       2590.83       4532.71       190.60 o
  -5   7  10      22546.36      19030.82       378.23 o
  -3   7  10       2087.94       3058.82       135.05 o
  -1   7  10      21664.27      31031.04       542.97 o
   1   7  10       6805.31       8255.51       232.65 o
   3   7  10       4631.49       4186.22       151.14 o
   5   7  10       6205.47       5663.61       164.57 o
   7   7  10     239046.83     308492.59      7499.19 o
   9   7  10       5772.55       9033.76       315.29 o
  11   7  10        589.55       2290.44       183.11 o
  13   7  10       3908.14       7705.14       316.64 o
  15   7  10       8680.50       8676.48       480.55 o
  17   7  10       1536.04        936.69       197.37 o
  19   7  10      12808.40      16436.32       463.69 o
  21   7  10       7952.20       9351.85       368.07 o
  23   7  10         55.51        671.46       217.40 o
  25   7  10       1537.37       2625.90       318.29 o
  27   7  10      11706.71      11243.11       569.24 o
  29   7  10       2107.04       1759.37       427.30 o
  31   7  10       1328.22       1522.96       632.82 o
  33   7  10        981.70       1442.26       482.53 o
 -36   8  10       1090.46        600.45       512.67 o
 -34   8  10       1669.33       2187.95       547.88 o
 -32   8  10        668.98       -137.72       383.74 o
 -30   8  10         86.15       -226.84       364.48 o
 -28   8  10         32.58       -233.14       233.14 o
 -26   8  10       1112.08        815.55       208.58 o
 -24   8  10       3817.91       2731.36       225.60 o
 -22   8  10      31281.69      28668.37       643.56 o
 -20   8  10      10172.17      11688.55       338.83 o
 -18   8  10      55543.94      52506.46       929.72 o
 -16   8  10        257.48         -4.07       159.44 o
 -14   8  10       6431.14       5559.93       212.08 o
 -12   8  10      30767.48      30922.43       616.06 o
 -10   8  10      13529.89      17319.39       389.01 o
  -8   8  10         89.53        989.96       136.30 o
  -6   8  10      15506.06      12236.27       298.85 o
  -4   8  10      13921.44      22496.25       428.47 o
  -2   8  10     106868.94     124329.52      2037.71 o
   0   8  10      51734.08      51119.57       880.54 o
   2   8  10      35441.47      34049.16       776.41 o
   4   8  10       1128.86       2160.44       140.72 o
   6   8  10     150433.39     190179.08      3975.87 o
   8   8  10        755.28       1651.12       125.06 o
  10   8  10      17802.58      19904.24       386.33 o
  12   8  10      30418.13      38172.79       886.38 o
  14   8  10       7189.35       5411.98       346.25 o
  16   8  10      56498.46      62446.57      1295.41 o
  18   8  10      27304.75      25059.54       604.64 o
  20   8  10       5554.18       4274.64       254.39 o
  22   8  10       1084.70       1688.66       236.20 o
  24   8  10      25396.52      28448.56       850.56 o
  26   8  10       8155.49       8299.68       527.10 o
  28   8  10        680.79        568.67       440.78 o
  30   8  10         43.58        268.13       449.07 o
  32   8  10       6130.96       6100.54       638.74 o
 -35   9  10        634.89        496.68       495.52 o
 -33   9  10        255.00       -469.18       469.18 o
 -31   9  10       3792.98       2265.66       399.65 o
 -29   9  10        381.79       -347.35       347.35 o
 -27   9  10         91.36       -281.02       281.02 o
 -25   9  10         45.27       -249.34       249.34 o
 -23   9  10      44548.74      44435.46       877.45 o
 -21   9  10      20058.02      20755.17       504.95 o
 -19   9  10      20206.08      23756.99       541.78 o
 -17   9  10       1915.05       2484.05       202.52 o
 -15   9  10      31806.48      26512.93       540.46 o
 -13   9  10      78945.82      97597.98      1634.40 o
 -11   9  10       2344.68       3310.67       181.84 o
  -9   9  10        614.04        276.03       144.01 o
  -7   9  10         13.94        119.02       133.72 o
  -5   9  10      21821.88      20331.88       410.19 o
  -3   9  10       1329.21        889.73       130.69 o
  -1   9  10       3695.88       5007.63       181.53 o
   1   9  10      22193.30      23328.70       644.78 o
   3   9  10       6084.91       6474.16       269.21 o
   5   9  10       2209.43       4617.71       192.29 o
   7   9  10      51861.45      55865.75       940.16 o
   9   9  10       1537.23       3271.61       156.66 o
  11   9  10       3630.03       3453.83       175.75 o
  13   9  10       5755.49       6820.64       328.51 o
  15   9  10      34412.42      36210.96       831.78 o
  17   9  10       6735.10       6606.38       303.08 o
  19   9  10      10999.91      12344.29       436.68 o
  21   9  10      19017.75      20526.29       563.55 o
  23   9  10       5602.62       5194.23       386.49 o
  25   9  10       3261.23       1513.35       371.97 o
  27   9  10       7120.62       5952.42       460.46 o
  29   9  10       9633.33       9428.69       866.93 o
 -32  10  10       2016.45       1550.00       480.45 o
 -30  10  10       1230.67        943.25       379.17 o
 -28  10  10       1588.85       1663.29       368.92 o
 -26  10  10       2145.03       1807.26       356.32 o
 -24  10  10       1437.36        690.53       260.66 o
 -22  10  10      41271.20      37856.88       742.98 o
 -20  10  10       3008.62       2737.54       220.12 o
 -18  10  10       9140.69       7590.66       299.10 o
 -16  10  10     108883.23     120032.10      2113.13 o
 -14  10  10        146.38        286.15       181.72 o
 -12  10  10        244.25         45.16       181.31 o
 -10  10  10       3228.43       3443.99       306.84 o
  -8  10  10      70326.16      66358.56      1132.39 o
  -6  10  10      13581.19      17517.93       399.12 o
  -4  10  10        696.92        814.19       207.81 o
  -2  10  10      25424.72      27705.63       547.32 o
   0  10  10      27160.27      27738.49       555.33 o
   2  10  10       1498.73       2284.40       167.38 o
   4  10  10      65159.47      72902.69      1254.94 o
   6  10  10      44721.34      44724.56       816.45 o
   8  10  10       1158.87       3113.09       179.29 o
  10  10  10       3262.96       2573.27       217.06 o
  12  10  10      11977.73      12834.27       435.92 o
  14  10  10       8072.66       7896.66       388.97 o
  16  10  10      10133.58       8514.07       391.59 o
  18  10  10      10668.46      10326.90       525.83 o
  20  10  10        394.30       -242.92       242.92 o
  22  10  10        116.39       -285.92       285.92 o
  24  10  10       1708.54       1512.57       384.38 o
  26  10  10        478.67       1034.74       388.57 o
  28  10  10         97.16        -82.25       469.89 o
 -31  11  10        954.77        338.02       448.82 o
 -29  11  10       2636.44       1979.00       386.40 o
 -27  11  10       2209.14       2531.83       375.52 o
 -25  11  10         30.24       -131.56       323.46 o
 -23  11  10       3910.01       2342.06       339.89 o
 -21  11  10        641.13        450.06       262.81 o
 -19  11  10      31369.42      32003.51       678.03 o
 -17  11  10      30275.33      26503.03       590.43 o
 -15  11  10       4038.32       3546.87       221.32 o
 -13  11  10      30850.01      27463.85       632.94 o
 -11  11  10      16862.38      16682.84       465.35 o
  -9  11  10      50971.45      49190.06       921.25 o
  -7  11  10       4958.93       5218.98       238.13 o
  -5  11  10       2134.64       1421.39       195.57 o
  -3  11  10      12812.59      14859.42       376.48 o
  -1  11  10        333.95        916.05       144.37 o
   1  11  10       6779.97       9343.58       358.33 o
   3  11  10       8721.96      10860.56       335.26 o
   5  11  10       3613.19       8610.54       293.08 o
   7  11  10      27139.60      28325.63       611.85 o
   9  11  10      64595.18      79993.70      1514.46 o
  11  11  10      26909.19      33787.05       820.03 o
  13  11  10        567.30        265.39       212.93 o
  15  11  10       1175.47        535.55       307.29 o
  17  11  10      15467.83      15543.95       688.19 o
  19  11  10        449.86        156.61       320.79 o
  21  11  10        392.10        -90.54       351.70 o
  23  11  10        970.74        218.80       430.86 o
  25  11  10        206.97         28.80       382.69 o
  27  11  10       7607.77       6890.64       509.30 o
 -28  12  10       2788.48       1934.17       376.32 o
 -26  12  10        478.50         -0.72       335.74 o
 -24  12  10        133.95       -295.77       321.28 o
 -22  12  10        325.65       -300.96       300.96 o
 -20  12  10        285.01        324.65       299.76 o
 -18  12  10       1361.24       1099.72       303.77 o
 -16  12  10       6461.78       6561.65       292.82 o
 -14  12  10       4640.34       3795.98       241.33 o
 -12  12  10        888.77        826.83       200.37 o
 -10  12  10       7719.14       8079.28       390.38 o
  -8  12  10      37059.66      43182.32       874.88 o
  -6  12  10      15377.96      13937.28       396.08 o
  -4  12  10       1965.45       1622.82       176.54 o
  -2  12  10      34766.96      32265.21       657.43 o
   0  12  10         59.26        361.41       178.21 o
   2  12  10       2041.77       1520.60       189.03 o
   4  12  10      12938.03      13899.59       448.90 o
   6  12  10      30238.63      29836.63       642.87 o
   8  12  10      13006.24      13412.82       401.20 o
  10  12  10          5.82       -183.88       183.88 o
  12  12  10      26951.49      26377.79       736.03 o
  14  12  10      11116.12      11078.84       403.72 o
  16  12  10       2353.70       3042.90       248.47 o
  18  12  10      29558.40      34658.50      1104.90 o
  20  12  10      10041.37       8654.91       521.70 o
  22  12  10         80.26       -113.59       439.87 o
  24  12  10       5881.50       5393.17       546.92 o
 -27  13  10        673.69        687.15       439.25 o
 -25  13  10       5767.79       5960.91       430.06 o
 -23  13  10       1813.93       1248.72       344.10 o
 -21  13  10        901.18       1453.29       328.72 o
 -19  13  10      40108.50      44269.64      1543.87 o
 -17  13  10       8609.90       7348.89       510.28 o
 -15  13  10       5427.65       4285.43       380.99 o
 -13  13  10      13690.34      13487.75       650.03 o
 -11  13  10       8199.69       5690.89       338.40 o
  -9  13  10      29547.12      26460.68       644.37 o
  -7  13  10      11900.36      13921.48       403.50 o
  -5  13  10      20792.42      22247.21       520.41 o
  -3  13  10       2144.38       2119.96       187.48 o
  -1  13  10       9603.21      10887.26       347.95 o
   1  13  10      60760.20      65380.95      1277.97 o
   3  13  10       3388.59       3213.47       227.29 o
   5  13  10       5603.24       5359.92       246.10 o
   7  13  10       6857.05       5960.73       261.41 o
   9  13  10      48556.52      47483.50      1276.32 o
  11  13  10      10116.85       9440.81       368.76 o
  13  13  10       8906.64       8424.86       371.74 o
  15  13  10         17.39        -98.85       191.16 o
  17  13  10       5876.46       5909.20       424.00 o
  19  13  10       2583.87       3028.74       403.73 o
  21  13  10         87.40       -377.10       377.39 o
 -24  14  10        975.52        -65.73       580.94 o
 -22  14  10         82.46        295.97       363.34 o
 -20  14  10         14.17       -199.05       402.63 o
 -18  14  10        373.72        336.77       357.64 o
 -16  14  10      16554.94      14521.83       732.01 o
 -14  14  10       3795.36       2666.32       357.31 o
 -12  14  10       2963.69       2428.13       345.19 o
 -10  14  10      34700.19      34981.71      1230.24 o
  -8  14  10       2868.65       3935.05       284.49 o
  -6  14  10      11067.24      10810.42       455.21 o
  -4  14  10       1308.71       1955.50       229.24 o
  -2  14  10       8100.06       9278.71       492.77 o
   0  14  10       3368.57       3315.98       306.70 o
   2  14  10        522.12        298.85       256.62 o
   4  14  10       9771.10       9674.23       420.02 o
   6  14  10       2310.79       1645.51       238.29 o
   8  14  10       7567.62       9447.47       416.77 o
  10  14  10      21618.78      22030.81       645.20 o
  12  14  10       6723.38       7128.72       371.23 o
  14  14  10       3067.67       3415.26       263.97 o
  16  14  10       1411.53       1227.97       236.54 o
  18  14  10       8764.53       9542.76       388.38 o
 -19  15  10       6867.73       5570.09       436.34 o
 -17  15  10        151.97       -156.40       349.03 o
 -15  15  10       4906.11       4519.14       613.64 o
 -13  15  10       4655.58       4352.92       398.91 o
 -11  15  10       5234.95       5482.44       406.94 o
  -9  15  10         29.37        141.14       251.01 o
  -7  15  10        161.62        137.17       244.24 o
  -5  15  10      17073.22      18288.22       655.94 o
  -3  15  10      15270.57      14235.37       526.39 o
  -1  15  10      18423.00      16889.72       619.44 o
   1  15  10      29794.35      32313.60      1245.31 o
   3  15  10      10270.81      11043.08       524.74 o
   5  15  10        748.03        432.30       275.53 o
   7  15  10       5288.30       5118.10       353.04 o
   9  15  10      20422.92      20292.44       735.30 o
  11  15  10         54.30        212.53       273.80 o
  13  15  10       1336.55       1323.69       247.14 o
  15  15  10       3128.06       2022.47       284.50 o
 -14  16  10         91.49       1019.48       425.12 o
 -12  16  10        350.18        135.15       314.76 o
 -10  16  10        147.13        487.01       312.04 o
  -8  16  10       1194.78        570.22       297.66 o
  -6  16  10       7637.17       7497.92       647.01 o
  -4  16  10       2242.90       2559.58       266.94 o
  -2  16  10       1839.08       1687.89       224.89 o
   0  16  10       5012.45       3939.12       356.71 o
   2  16  10       4593.22       4627.15       372.02 o
   4  16  10       5391.12       4129.52       404.01 o
   6  16  10          0.56       -289.32       289.32 o
   8  16  10       5994.09       5946.05       407.55 o
  10  16  10       8676.53       9152.82       519.66 o
 -39   1  11        819.18        818.09       611.29 o
 -37   1  11        185.99       -310.06       929.03 o
 -35   1  11       1188.59       1069.05       450.37 o
 -33   1  11        885.83        127.69       230.07 o
 -31   1  11       4462.82       5615.62       229.39 o
 -29   1  11       2104.70       1566.86       182.79 o
 -27   1  11      46599.20      45411.12       837.55 o
 -25   1  11      27436.38      31523.51       509.51 o
 -23   1  11          9.26         -4.20       141.57 o
 -21   1  11     196440.33     217483.19      3070.53 o
 -19   1  11     155965.89     157566.19      2227.82 o
 -17   1  11        633.78       -123.39       123.39 o
 -15   1  11        536.19        503.90       127.36 o
 -13   1  11      60303.12      47386.56       688.91 o
 -11   1  11        125.63       6337.12       183.86 o
  -9   1  11     148143.86     157528.53      2457.67 o
  -7   1  11        406.90       1778.99       126.00 o
  -5   1  11      52560.20      65721.36       831.23 o
  -3   1  11      14782.33      14799.94       341.67 o
  -1   1  11      47905.90      41993.68       674.79 o
   1   1  11       2456.69        950.17        66.14 o
   5   1  11      34054.34      20799.41       414.16 o
   7   1  11      12398.61       6372.24       170.36 o
   9   1  11     124840.02     149994.27      4821.84 o
  13   1  11      21792.45      12896.55       322.93 o
  15   1  11        507.58        906.24        99.73 o
  17   1  11        662.04        142.73        98.56 o
  19   1  11      51953.95      70920.76      1218.92 o
  21   1  11      25900.77      36108.79       627.87 o
  23   1  11        114.20        500.98       168.70 o
  25   1  11      43785.77      52038.16      1001.15 o
  27   1  11        142.15        149.40       160.49 o
  29   1  11       1285.98       1382.12       214.94 o
  31   1  11       3566.11       4708.84       874.50 o
  33   1  11       6666.10       5134.15       766.16 o
  35   1  11         31.88         47.90       704.62 o
 -40   2  11       1379.80       1722.35       601.00 o
 -38   2  11        824.79       1049.54       472.68 o
 -36   2  11       1287.92        576.94       520.85 o
 -34   2  11        685.87        131.43       337.38 o
 -32   2  11       7853.34       6175.98       274.16 o
 -30   2  11      13477.27      17091.29       386.22 o
 -28   2  11      25578.81      27868.61       525.79 o
 -26   2  11         77.99       -158.68       158.68 o
 -24   2  11       2291.24       1775.63       147.79 o
 -22   2  11      54160.32      49204.48       747.98 o
 -20   2  11      10788.10       8147.40       239.60 o
 -18   2  11     192902.72     219558.70      3082.69 o
 -16   2  11      76741.61      45579.18       671.40 o
 -14   2  11      72222.90      61540.27       874.76 o
 -10   2  11     313463.53     261443.95     15219.77 o
  -8   2  11      50212.93      63946.46       866.45 o
  -6   2  11        415.18       5433.70       145.73 o
  -2   2  11      61444.30     105435.27      3339.34 o
   0   2  11     155387.16     130673.93      4111.73 o
   2   2  11       2032.09       5512.44       132.60 o
   6   2  11      71073.70      85693.18      1290.91 o
  10   2  11       4660.54       8533.05       330.00 o
  12   2  11       7022.16      10758.40       215.71 o
  14   2  11         13.30       3155.95       126.24 o
  16   2  11       2419.57        306.92        95.68 o
  18   2  11      99850.34     113953.91      1934.02 o
  20   2  11      12881.17      12566.83       288.09 o
  22   2  11      40629.22      42912.89       741.34 o
  24   2  11      24121.68      26545.88       497.53 o
  26   2  11        553.05        359.66       138.96 o
  28   2  11      43081.36      43044.04       832.11 o
  30   2  11      11675.42      10973.11       377.93 o
  32   2  11      11034.47       9668.30      1109.84 o
  34   2  11        280.09        147.64       682.92 o
  36   2  11      13883.51      12489.61      1060.89 o
 -39   3  11        910.78       -148.31       460.25 o
 -37   3  11       1739.24       1021.42       400.63 o
 -35   3  11         10.33       -297.21       362.51 o
 -33   3  11       1004.14       1472.33       303.70 o
 -31   3  11        303.08       -180.90       180.90 o
 -29   3  11      12973.26      14879.62       362.14 o
 -27   3  11      16462.20      16321.72       509.82 o
 -25   3  11      11226.45      13979.84       336.61 o
 -23   3  11      56465.53      63542.88      1012.77 o
 -21   3  11       3411.87       2671.61       145.66 o
 -19   3  11        965.64       2324.18       141.28 o
 -17   3  11      36581.61      30709.56       520.82 o
 -15   3  11     385252.78     480118.94     27861.30 o
 -13   3  11     191749.61     214900.00      3015.11 o
 -11   3  11       6367.14       3197.81       132.67 o
  -9   3  11      50795.55      59352.55       809.97 o
  -5   3  11     170973.84     153568.30      4635.29 o
  -1   3  11      84638.34     117012.66      2105.35 o
   3   3  11       1885.12       1235.59        80.21 o
   5   3  11     346240.50         62.42        72.02 o
   7   3  11       4190.63       3191.18       138.41 o
   9   3  11      23157.11      54972.48       822.25 o
  11   3  11      74795.30      81796.03      1359.14 o
  13   3  11      28393.82      38604.87       643.96 o
  15   3  11       5065.49       4252.91       143.86 o
  17   3  11       2178.59       1940.01       153.35 o
  19   3  11      44690.35      50912.43       913.02 o
  21   3  11      59796.18      72148.91      1265.32 o
  23   3  11      22295.11      26649.02       532.46 o
  25   3  11      11831.40      13563.28       373.14 o
  27   3  11      13295.53      16670.48       455.33 o
  29   3  11       3793.01       3036.66       276.38 o
  31   3  11         50.12        -29.31       236.69 o
  33   3  11       9384.91       6545.81       426.24 o
  35   3  11        988.61         60.02       389.30 o
 -38   4  11       1127.34        718.84       583.12 o
 -36   4  11         56.19       -562.45       562.45 o
 -34   4  11         43.19       -266.60       337.94 o
 -32   4  11        571.68        315.02       292.59 o
 -30   4  11       5417.23       4954.71       220.11 o
 -28   4  11         78.77        341.61       176.28 o
 -26   4  11         67.89        -72.85       170.76 o
 -24   4  11       3465.83       3907.38       186.61 o
 -22   4  11      20354.86      20750.78       415.31 o
 -20   4  11      26201.04      30128.27       513.59 o
 -18   4  11          6.89        863.04       127.64 o
 -16   4  11      16566.30       9114.57       240.09 o
 -14   4  11      34363.55      32417.67       516.44 o
 -12   4  11      13004.72      15666.27       350.90 o
 -10   4  11      17040.37      13270.77       295.66 o
  -8   4  11      15658.77       5764.33       161.69 o
  -6   4  11      41936.72      62656.69       822.66 o
  -4   4  11       8666.24       3608.47       113.16 o
  -2   4  11      45949.48      80771.89      1035.39 o
   0   4  11       2878.73       6781.61       197.54 o
   2   4  11       1984.73       2183.12       184.33 o
   4   4  11       2814.68       7905.31       180.91 o
   6   4  11      40846.80      38370.55       594.24 o
  10   4  11      35034.51      50540.52       795.07 o
  12   4  11       4036.17       6448.59       349.33 o
  14   4  11      18445.28      16035.19       318.04 o
  16   4  11      30486.41      30074.31       544.60 o
  18   4  11       2441.29       1782.14       217.69 o
  20   4  11       1159.35        550.38       124.18 o
  22   4  11       4521.75       6803.46       223.67 o
  24   4  11         13.13        750.14       152.79 o
  26   4  11        284.81        328.53       160.54 o
  28   4  11       7400.07       6797.90       321.65 o
  30   4  11        287.19         37.69       283.23 o
  32   4  11      10979.53      10691.74       592.45 o
  34   4  11       1866.78       1751.13       329.70 o
 -39   5  11          0.75       -598.68       598.68 o
 -37   5  11        994.18       1057.86       591.60 o
 -35   5  11        121.13       -475.23       475.23 o
 -33   5  11          7.68       -455.55       455.55 o
 -31   5  11         48.86       -175.32       228.64 o
 -29   5  11       9750.74       9894.03       328.19 o
 -27   5  11       4219.56       5361.24       300.02 o
 -25   5  11      30139.44      32592.94       568.22 o
 -23   5  11      54576.61      60541.33       971.62 o
 -21   5  11      14118.83      12326.16       302.73 o
 -19   5  11      19244.44      15481.00       334.20 o
 -17   5  11        603.44       1042.10       139.79 o
 -15   5  11     212081.12     201242.70      3025.04 o
 -13   5  11      79152.62      83732.56      1245.98 o
 -11   5  11        633.74       1300.16       127.19 o
  -9   5  11     237020.69     238804.39      4026.13 o
  -5   5  11       4109.95      13863.68       349.82 o
  -1   5  11         40.94       1523.21        97.49 o
   3   5  11        263.00        743.59        89.81 o
   7   5  11      46648.14      82526.66      1547.50 o
   9   5  11       2453.63       3236.71       121.63 o
  11   5  11         96.08        -85.47        85.47 o
  13   5  11     139163.16     166767.19      3230.13 o
  15   5  11       4111.46       2549.14       189.03 o
  17   5  11       2434.88       4174.70       242.08 o
  19   5  11      24831.50      27506.31       611.50 o
  21   5  11      53473.45      57776.69      1129.14 o
  23   5  11        116.78       1400.28       139.15 o
  25   5  11      25915.92      25932.77       517.96 o
  27   5  11       7497.78       9703.24       390.79 o
  29   5  11        276.57        511.87       215.16 o
  31   5  11       1865.70        843.10       243.44 o
  33   5  11        340.06         44.72       245.12 o
 -38   6  11        246.89       -626.07       865.69 o
 -36   6  11        458.73       -501.13       501.13 o
 -34   6  11         69.22       -482.11       482.11 o
 -32   6  11        303.60        559.38       369.03 o
 -30   6  11         13.14       -183.00       219.05 o
 -28   6  11      27540.14      27367.89       627.18 o
 -26   6  11       2853.42       3077.33       188.94 o
 -24   6  11       1646.95       1502.45       177.97 o
 -22   6  11       2258.37       2443.90       177.17 o
 -20   6  11       3742.92       2274.03       164.21 o
 -18   6  11       9067.86       8949.75       268.63 o
 -16   6  11      33208.24      35564.93       605.80 o
 -14   6  11        528.97        536.33       130.25 o
 -12   6  11     102419.93     110156.09      1686.49 o
 -10   6  11       3109.04       1227.39       129.58 o
  -8   6  11      12350.78      18128.28       409.13 o
  -6   6  11       8402.12       5613.60       172.92 o
  -4   6  11      17938.89      19897.32       485.19 o
  -2   6  11      12009.73      16213.40       282.02 o
   0   6  11      10916.07       7596.82       245.59 o
   2   6  11       4806.92      11798.72       255.51 o
   4   6  11      57347.09      72846.44      1109.49 o
   6   6  11      72956.80      81680.78      1252.88 o
   8   6  11      30420.42      32739.92       567.16 o
  10   6  11       7803.98      11853.11       268.72 o
  12   6  11        235.89         41.23       158.19 o
  14   6  11       5539.00       6152.99       393.56 o
  16   6  11      31245.84      32124.66       688.58 o
  18   6  11      27969.52      27184.13       619.45 o
  20   6  11      41929.46      42063.08       867.37 o
  22   6  11        612.80       1183.27       210.28 o
  24   6  11       2032.87       3407.67       239.95 o
  26   6  11        311.64       -304.54       304.54 o
  28   6  11       8139.57       6305.49       480.81 o
  30   6  11        484.63        827.73       402.89 o
  32   6  11       5545.60       4190.94       766.02 o
 -37   7  11         36.00        214.86       591.88 o
 -35   7  11       1398.05        465.81       501.02 o
 -33   7  11        679.88       -218.51       474.85 o
 -31   7  11        164.40       -140.80       360.64 o
 -29   7  11       3190.46       3963.00       287.59 o
 -27   7  11        205.40        403.47       191.00 o
 -25   7  11        445.62        818.25       173.06 o
 -23   7  11         32.02       -160.60       160.60 o
 -21   7  11      62080.55      64063.89      1065.98 o
 -19   7  11       4470.59       5127.42       217.02 o
 -17   7  11       5995.63       7800.55       269.26 o
 -15   7  11      42171.86      46798.45       836.26 o
 -13   7  11      64799.45      78124.20      1267.78 o
 -11   7  11       1718.68       2671.40       156.88 o
  -9   7  11        388.50        388.90       126.19 o
  -7   7  11      83313.90      64102.32      1042.46 o
  -5   7  11       2471.17       1401.50       132.65 o
  -3   7  11      19808.81      23171.70       516.52 o
  -1   7  11        135.41        213.67        91.22 o
   1   7  11      97482.27     100271.46      1593.22 o
   3   7  11      20364.28      16213.42       474.57 o
   5   7  11     261251.41     298538.78      7996.23 o
   7   7  11       5504.83       6899.11       201.73 o
   9   7  11      25647.38      26609.40       468.09 o
  11   7  11      40867.46      48831.03       893.30 o
  13   7  11     105506.77     110262.55      2300.65 o
  15   7  11      15562.92      18250.00       570.98 o
  17   7  11       5079.29       6266.60       266.68 o
  19   7  11      15935.17      20424.46       522.41 o
  21   7  11       1981.41       2958.87       245.54 o
  23   7  11       4301.86       3606.25       266.77 o
  25   7  11       4809.53       3859.85       488.25 o
  27   7  11       1671.03       1840.24       409.62 o
  29   7  11       6615.29       7839.50       552.78 o
  31   7  11        603.52        998.32       591.78 o
 -36   8  11       1954.84       2462.38       531.49 o
 -34   8  11       1468.25        550.61       504.45 o
 -32   8  11       6805.34       7123.67       495.44 o
 -30   8  11         91.62       -357.77       357.77 o
 -28   8  11       5737.93       4732.44       347.45 o
 -26   8  11        251.63       -205.43       205.43 o
 -24   8  11        634.86        125.71       205.18 o
 -22   8  11       1830.37       3055.95       198.13 o
 -20   8  11        421.86        715.20       177.29 o
 -18   8  11       1312.27       2405.82       189.67 o
 -16   8  11        446.28        426.97       167.34 o
 -14   8  11      12670.65      13697.15       360.88 o
 -12   8  11      15130.81      18729.67       415.73 o
 -10   8  11       4970.88       7576.46       290.61 o
  -8   8  11      94766.65      87637.94      1403.71 o
  -6   8  11      16836.95      18069.47       377.07 o
  -4   8  11       8312.91      11782.05       299.29 o
  -2   8  11      17592.26      21323.42       415.46 o
   0   8  11      83318.55      93079.90      1554.56 o
   2   8  11      87052.76      93501.78      1648.61 o
   4   8  11       9579.74      14167.50       361.58 o
   6   8  11       6974.06       6882.90       230.67 o
   8   8  11        975.25       1412.50       147.37 o
  10   8  11      24904.47      29011.44       587.97 o
  12   8  11       7964.51      11001.88       334.41 o
  14   8  11      48898.08      49712.10      1118.58 o
  16   8  11       5278.08       4509.40       261.28 o
  18   8  11      31083.61      34772.88       761.41 o
  20   8  11      16778.58      18905.54       524.86 o
  22   8  11       5755.40       5608.29       321.80 o
  24   8  11        614.25        857.48       300.68 o
  26   8  11      15963.42      14071.21       653.50 o
  28   8  11       1170.34       1107.88       440.02 o
  30   8  11          0.88          2.19       436.39 o
 -35   9  11        312.51         -9.60      1085.07 o
 -33   9  11        210.26       -437.97       486.24 o
 -31   9  11       1318.07        418.43       382.87 o
 -29   9  11          5.79       -346.68       346.68 o
 -27   9  11       2979.00       2135.74       367.48 o
 -25   9  11       3465.55       3535.11       288.76 o
 -23   9  11       1104.01       1821.89       226.29 o
 -21   9  11      50414.89      49522.45       952.01 o
 -19   9  11      12841.77      12757.57       370.20 o
 -17   9  11       1023.49       1719.29       185.37 o
 -15   9  11      18296.22      23714.78       502.56 o
 -13   9  11      26907.94      28359.49       839.57 o
 -11   9  11      38809.97      45011.96       810.56 o
  -9   9  11      29215.00      29036.13       537.05 o
  -7   9  11      76565.89      96196.77      1534.97 o
  -5   9  11      38964.90      41745.55       716.70 o
  -3   9  11      73248.16      82891.75      1332.95 o
  -1   9  11      23948.49      25371.76       466.64 o
   1   9  11       6696.95       7987.46       262.14 o
   3   9  11       4073.02       6900.31       241.04 o
   5   9  11      11291.63      16039.05       385.54 o
   7   9  11        796.75       2618.40       152.74 o
   9   9  11      35096.65      43966.61       753.55 o
  11   9  11      90442.26     111860.17      2048.51 o
  13   9  11      42717.45      45764.23      1124.94 o
  15   9  11       3698.72       4375.37       276.36 o
  17   9  11         36.46       -213.03       213.03 o
  19   9  11      36327.54      36490.53       850.95 o
  21   9  11       7040.01       8060.28       402.95 o
  23   9  11       1450.93        999.78       310.63 o
  25   9  11       3672.72       3258.42       418.03 o
  27   9  11        567.54        830.47       447.68 o
  29   9  11        848.28        205.46       448.38 o
 -32  10  11       1617.56       1636.53       484.59 o
 -30  10  11       1567.51       1450.65       386.84 o
 -28  10  11        826.99        -30.46       349.60 o
 -26  10  11        712.63        221.09       338.08 o
 -24  10  11       1364.08       1701.22       295.38 o
 -22  10  11       7447.90       7450.59       314.79 o
 -20  10  11      12987.76      13961.42       415.74 o
 -18  10  11       2797.93       3078.47       226.12 o
 -16  10  11      21696.59      20579.26       498.67 o
 -14  10  11        767.04        610.62       177.71 o
 -12  10  11       5711.87       5091.80       231.96 o
 -10  10  11       1880.67        949.89       168.69 o
  -8  10  11        426.19       1343.39       165.22 o
  -6  10  11      10869.13      10357.45       301.23 o
  -4  10  11     126029.47     137458.17      2166.41 o
  -2  10  11        911.44       1092.32       138.67 o
   0  10  11       6629.19       6476.61       236.21 o
   2  10  11      68866.79      74401.16      1277.60 o
   4  10  11        162.06        -12.36       146.96 o
   6  10  11        806.10       2828.39       175.57 o
   8  10  11       3441.06       6220.64       256.06 o
  10  10  11        586.72        411.02       166.99 o
  12  10  11      10426.32      10365.22       449.45 o
  14  10  11      16514.96      20460.25       647.20 o
  16  10  11        497.52       -207.72       233.20 o
  18  10  11       2827.51       2153.51       269.99 o
  20  10  11        572.02        867.28       302.38 o
  22  10  11        176.84        461.38       346.90 o
  24  10  11        494.57       -174.95       353.87 o
  26  10  11        823.88        452.17       410.11 o
  28  10  11        281.36        100.89       461.83 o
 -31  11  11        211.83       -145.57       389.87 o
 -29  11  11       1189.74        908.41       370.87 o
 -27  11  11        399.21        -39.76       347.01 o
 -25  11  11       5109.14       5546.99       399.72 o
 -23  11  11       7926.34       8767.20       479.53 o
 -21  11  11       4728.13       5250.32       520.72 o
 -19  11  11      11637.27      14031.59       428.53 o
 -17  11  11        994.08        840.74       204.00 o
 -15  11  11        111.01        -90.96       190.05 o
 -13  11  11      49439.66      54860.64      1087.41 o
 -11  11  11       8314.87       7863.56       307.06 o
  -9  11  11       2012.24       1897.81       189.44 o
  -7  11  11       9133.75       9986.08       319.60 o
  -5  11  11     107038.55     104452.16      1741.80 o
  -3  11  11      44820.99      45102.41       782.66 o
  -1  11  11       3389.02       5551.63       213.21 o
   1  11  11       5780.38       6305.84       242.22 o
   3  11  11      25296.85      30218.22       607.13 o
   5  11  11       7187.40       7184.50       264.77 o
   7  11  11       6181.27       7976.35       281.10 o
   9  11  11       5379.73       4683.18       241.61 o
  11  11  11      69754.45      70503.33      1530.76 o
  13  11  11        173.05       -277.70       277.70 o
  15  11  11       3118.16       2663.07       363.04 o
  17  11  11        700.01        465.34       329.24 o
  19  11  11       8694.71       9146.32       513.03 o
  21  11  11       1539.33        510.87       537.45 o
  23  11  11       4649.87       5137.78       529.50 o
  25  11  11        284.82        -57.07       378.08 o
 -28  12  11         34.10       -488.45       488.45 o
 -26  12  11        875.97        370.94       343.02 o
 -24  12  11        255.53        201.12       327.71 o
 -22  12  11        254.36        439.42       331.09 o
 -20  12  11       1566.99       1385.66       344.43 o
 -18  12  11       7495.36       6394.03       399.95 o
 -16  12  11       7261.40       5574.27       408.60 o
 -14  12  11       8863.96       9174.86       374.96 o
 -12  12  11        933.75        509.20       203.48 o
 -10  12  11      12585.87      12675.56       388.53 o
  -8  12  11       6584.07       6921.99       360.27 o
  -6  12  11       7783.96       8543.95       303.76 o
  -4  12  11      55114.83      54960.21      1023.43 o
  -2  12  11      71993.20      78365.42      1345.06 o
   0  12  11       3332.33       4199.88       223.02 o
   2  12  11         78.23        106.79       173.63 o
   4  12  11       1686.45       1232.65       185.60 o
   6  12  11         40.11         90.42       172.54 o
   8  12  11      55009.57      57383.67      1084.01 o
  10  12  11       4298.46       6160.35       301.96 o
  12  12  11         96.61        262.76       196.33 o
  14  12  11        360.11       -182.08       182.08 o
  16  12  11       7164.27       6042.69       462.83 o
  18  12  11       9800.27      10355.33       580.32 o
  20  12  11         32.77       -218.27       354.98 o
  22  12  11         92.42       -420.98       420.98 o
  24  12  11        130.51       -401.63       454.17 o
 -25  13  11        876.49        374.51       351.41 o
 -23  13  11          1.99       -266.02       329.21 o
 -21  13  11        290.87        833.26       335.77 o
 -19  13  11       8434.23      10875.40       687.57 o
 -17  13  11       2455.20       3005.34       387.30 o
 -15  13  11       1974.34       1679.49       343.78 o
 -13  13  11      16547.29      17711.14       777.98 o
 -11  13  11      13634.00      12991.02       595.86 o
  -9  13  11       9401.03       9484.32       385.32 o
  -7  13  11       1672.58       1909.90       213.04 o
  -5  13  11        297.47        416.53       180.63 o
  -3  13  11       4373.00       4249.02       213.25 o
  -1  13  11       5123.82       5840.80       279.41 o
   1  13  11       4833.43       3036.25       229.52 o
   3  13  11      32894.02      35227.14       767.73 o
   5  13  11      12906.48      10098.07       355.92 o
   7  13  11        266.89        -58.42       180.95 o
   9  13  11       8337.24       9132.49       351.84 o
  11  13  11      19863.48      20729.67       606.28 o
  13  13  11       1261.18       1562.75       232.83 o
  15  13  11       3388.78       3660.21       247.33 o
  17  13  11        962.57        800.84       264.26 o
  19  13  11       5891.59       5899.66       458.56 o
  21  13  11       1125.84       1294.23       463.15 o
 -22  14  11      12524.23      13636.20      1110.87 o
 -20  14  11       1204.12        970.32       386.87 o
 -18  14  11      16219.87      15767.51       782.38 o
 -16  14  11        167.88         54.23       338.69 o
 -14  14  11       1543.25       1050.88       331.13 o
 -12  14  11       3682.93       3510.90       368.54 o
 -10  14  11      22432.65      22607.40       757.77 o
  -8  14  11      12713.64      11542.08       475.82 o
  -6  14  11       2116.74       2017.80       247.61 o
  -4  14  11       6759.37       5076.74       291.01 o
  -2  14  11      53486.06      59098.29      1391.11 o
   0  14  11      52746.70      55650.49      1765.89 o
   2  14  11       1228.56       1249.27       270.50 o
   4  14  11        151.22       -228.78       228.78 o
   6  14  11       9610.46       9554.93       399.83 o
   8  14  11      34268.83      35879.96       895.84 o
  10  14  11       2854.73       1829.80       270.24 o
  12  14  11       1806.27        909.59       222.85 o
  14  14  11       3687.95       3486.27       329.82 o
  16  14  11      31435.88      30181.94       833.17 o
  18  14  11       4803.15       2251.53       420.27 o
 -19  15  11       1565.04       1576.67       381.74 o
 -17  15  11       4049.25       2745.90       389.43 o
 -15  15  11      14933.72      16745.09       781.05 o
 -13  15  11       4038.25       3516.18       382.17 o
 -11  15  11       1994.74       1974.23       341.94 o
  -9  15  11       7038.74       6712.02       589.04 o
  -7  15  11       5982.83       6427.04       505.88 o
  -5  15  11      12301.79      13000.20       541.51 o
  -3  15  11       7765.70       7000.49       408.62 o
  -1  15  11        436.18        571.97       291.95 o
   1  15  11      18262.34      17959.43       955.64 o
   3  15  11       1607.31       1465.34       289.71 o
   5  15  11      52360.27      50043.86      1856.53 o
   7  15  11        407.24        450.90       272.63 o
   9  15  11       5609.02       5180.74       382.05 o
  11  15  11        201.41        122.41       263.65 o
  13  15  11      14908.22      14322.95       765.25 o
 -12  16  11        256.01        148.46       323.37 o
 -10  16  11      19905.34      18353.00      1127.80 o
  -8  16  11      29363.13      28692.10       912.38 o
  -6  16  11       2103.90       2165.22       275.80 o
  -4  16  11       2815.73       2378.73       260.90 o
  -2  16  11        421.23        340.18       202.48 o
   0  16  11      17463.67      19563.12       784.18 o
   2  16  11       8324.98       9599.92       553.08 o
   4  16  11        531.25        275.38       298.74 o
   6  16  11       1266.55       1258.04       312.41 o
   8  16  11      10115.37       9792.59       562.32 o
 -40   0  12       1674.83       1473.97      1286.72 o
 -38   0  12        438.27       -504.12      1185.89 o
 -36   0  12       1584.78       2746.28      1181.09 o
 -34   0  12       2788.15       2779.23       587.34 o
 -32   0  12      20359.63      26097.78      1066.86 o
 -30   0  12       2702.06       3861.45       266.45 o
 -28   0  12       8079.03       5441.45       284.78 o
 -26   0  12      10584.48      13139.53       426.10 o
 -24   0  12      41078.83      43560.10       936.79 o
 -22   0  12      25341.79      26325.41       668.80 o
 -20   0  12      50243.51      60573.34      1320.86 o
 -18   0  12       4256.84       3325.59       213.13 o
 -16   0  12      52927.50      63088.45      1269.07 o
 -14   0  12      72264.61      93108.90      1834.71 o
 -12   0  12     184509.86     141539.34      2742.20 o
  -6   0  12       8801.44       1152.15       143.71 o
  -2   0  12       2476.26         87.85       113.94 o
   0   0  12      84918.55      94866.49      2494.61 o
   2   0  12        303.15      12931.52       352.38 o
   6   0  12      39058.17      45175.35      1224.20 o
   8   0  12       2824.67        241.90        93.05 o
  12   0  12        128.81       1866.86       221.77 o
  14   0  12        661.39       2803.10       217.09 o
  16   0  12       1832.34       3081.60       183.00 o
  18   0  12      53699.32      60871.25      2402.69 o
  20   0  12      91106.42     105685.34      2596.68 o
  22   0  12      24779.57      32480.72       872.76 o
  24   0  12      23061.54      17473.31       600.36 o
  26   0  12      25667.58      33465.36      1011.71 o
  28   0  12      34512.68      35453.26      1111.80 o
  30   0  12      42028.83      42293.68      2779.89 o
  32   0  12       8553.45       5660.60      1080.27 o
  34   0  12       6061.03       5286.11      1099.47 o
 -39   1  12        126.02       -156.80       871.24 o
 -37   1  12        751.21        173.76       513.80 o
 -35   1  12        666.74        339.50       486.29 o
 -33   1  12        250.83       -262.06       262.06 o
 -31   1  12       2412.21       1872.58       195.68 o
 -29   1  12       4582.97       4734.23       197.35 o
 -27   1  12        649.44        -15.87       153.08 o
 -25   1  12         35.91       -147.34       147.34 o
 -23   1  12      24695.71      21667.36       402.41 o
 -21   1  12       6978.17       7709.02       278.69 o
 -19   1  12      54585.67      51945.32       784.10 o
 -17   1  12       6584.59       8705.27       234.81 o
 -15   1  12     185178.89     257427.64      3494.47 o
 -13   1  12      71196.95      50614.89       735.03 o
 -11   1  12       5318.99      12231.02       259.58 o
  -9   1  12       2961.06       1133.05       112.85 o
  -7   1  12      83905.74     120670.17      1643.76 o
  -5   1  12      87396.26     111562.10      1459.61 o
  -3   1  12       2394.44       3841.97       185.25 o
  -1   1  12       7738.41       4225.24       125.61 o
   1   1  12      33936.05      28380.98       359.96 o
   3   1  12      44337.29      72139.28      1437.72 o
   5   1  12       8153.99      16744.14       342.72 o
   7   1  12       9714.95       4717.77       189.76 o
   9   1  12      22296.62      23657.81       598.35 o
  11   1  12      53936.57      45969.38       969.11 o
  13   1  12       9607.88       5092.35       206.34 o
  15   1  12       3313.00       5015.68       171.87 o
  17   1  12       1920.05        742.35       106.39 o
  19   1  12      22143.40      24076.67       442.10 o
  21   1  12       6373.93       5899.80       268.57 o
  23   1  12       5490.32       6673.66       256.67 o
  25   1  12       8747.09       7269.19       288.78 o
  27   1  12      22040.18      21572.73       528.61 o
  29   1  12      11621.34      10670.41       695.45 o
  31   1  12       3399.89       3262.03       837.81 o
  33   1  12        732.97        -47.77       669.63 o
  35   1  12        819.61        752.36       787.40 o
 -40   2  12        345.38       -463.65       582.81 o
 -38   2  12       3573.77       4362.58       662.50 o
 -36   2  12        206.99        -23.04       530.07 o
 -34   2  12       4105.35       4347.21       400.49 o
 -32   2  12       8602.50       6806.01       352.91 o
 -30   2  12        818.08        282.96       186.15 o
 -28   2  12      32020.77      37506.26       638.89 o
 -26   2  12       8532.14       5670.26       228.80 o
 -24   2  12      19063.05      26422.38       459.39 o
 -22   2  12         60.93        -63.50       141.75 o
 -20   2  12       2024.77       1619.70       150.12 o
 -18   2  12        361.45       1254.89       137.51 o
 -16   2  12       3842.03       4261.37       199.36 o
 -14   2  12       9066.85       2893.09       152.50 o
 -12   2  12        148.53        718.33       122.85 o
 -10   2  12       2451.23         36.73       109.74 o
  -8   2  12      79794.78      86932.38      1163.78 o
  -6   2  12       3669.79       1436.91       100.15 o
  -4   2  12      71432.30      34300.20       713.44 o
  -2   2  12      87175.52      92995.61      1192.91 o
   0   2  12     131043.57     164820.03      8450.09 o
   2   2  12       1592.40        549.90        70.93 o
   4   2  12      79444.39     137253.75      2863.55 o
   6   2  12      61811.65      88507.91      1246.25 o
   8   2  12       7870.44       5283.54       142.72 o
  10   2  12      69972.36     110584.04      2031.05 o
  12   2  12       2872.08       9556.34       210.51 o
  14   2  12      16141.46      20610.48       383.02 o
  16   2  12       2375.11       1870.74       113.84 o
  18   2  12      52187.13      50527.16       961.74 o
  20   2  12         62.83        245.97       113.61 o
  22   2  12       7043.83       7108.31       229.47 o
  24   2  12       4371.73       7129.44       233.03 o
  26   2  12        288.98        700.17       136.39 o
  28   2  12       5069.67       3931.40       228.16 o
  30   2  12       6946.29       7848.87       438.84 o
  32   2  12       1487.41        206.45      1027.45 o
  34   2  12       2732.34        496.54       674.53 o
 -39   3  12        142.09        -67.47       488.84 o
 -37   3  12        404.15       -562.01       562.01 o
 -35   3  12        387.77        -40.76       360.87 o
 -33   3  12       1330.92        264.53       301.91 o
 -31   3  12        128.68       -184.07       184.07 o
 -29   3  12      12546.68      13728.59       492.24 o
 -27   3  12         55.42       -177.68       177.68 o
 -25   3  12        387.79       1202.91       172.56 o
 -23   3  12      28240.40      23934.87       523.81 o
 -21   3  12      17377.12      21826.25       393.85 o
 -19   3  12      34501.75      35488.02       564.76 o
 -17   3  12      38656.43      49227.93       742.15 o
 -15   3  12      18468.06       9737.71       247.17 o
 -13   3  12       1894.41       -116.23       116.23 o
 -11   3  12      50783.64      44879.20       632.00 o
  -9   3  12      13635.19      19284.60       346.72 o
  -7   3  12      60776.68      62796.21       888.11 o
  -5   3  12       2378.10       2947.31       110.26 o
  -3   3  12      49967.48      44987.10       669.89 o
  -1   3  12      63009.53      71845.80       898.32 o
   1   3  12      21844.84      10559.42       190.32 o
   5   3  12     108066.83     135678.23      2610.92 o
   7   3  12       3134.19      10729.89       219.69 o
   9   3  12      78197.64      94869.29      1593.61 o
  11   3  12      37510.47      58534.55      1139.84 o
  13   3  12      22627.98      26378.02       461.80 o
  15   3  12        929.83        815.12        98.80 o
  17   3  12      43853.00      39173.34       715.34 o
  19   3  12       7310.03       5334.75       194.50 o
  21   3  12       3018.18       4349.28       228.99 o
  23   3  12      24293.15      19568.06       561.63 o
  25   3  12      14927.00      14811.72       496.99 o
  27   3  12       5171.60       5869.69       300.87 o
  29   3  12      10762.75      11404.27       435.67 o
  31   3  12        705.95        414.22       243.07 o
  33   3  12         98.18       -294.23       294.23 o
  35   3  12       3272.94       2526.79       440.95 o
 -38   4  12       1883.52       1720.80       340.68 o
 -36   4  12        470.68         52.72       640.49 o
 -34   4  12       2562.05       3083.61       382.66 o
 -32   4  12       5571.15       3742.93       333.42 o
 -30   4  12       2296.12       1913.73       197.82 o
 -28   4  12        159.65         52.67       187.66 o
 -26   4  12     108914.78     112416.39      2019.11 o
 -24   4  12       1850.37       1039.16       180.98 o
 -22   4  12      16843.41      15862.50       360.01 o
 -20   4  12       1300.34       1394.04       135.31 o
 -18   4  12      47510.36      56494.21       873.05 o
 -16   4  12      21174.73      20175.53       366.39 o
 -14   4  12         45.92       3871.46       197.53 o
 -12   4  12      74819.32      99049.20      1371.41 o
 -10   4  12     131447.88     140048.88      1852.07 o
  -8   4  12      10739.57      24207.34       511.84 o
  -6   4  12     102217.30     160576.45      2237.28 o
  -4   4  12       8694.24       7912.70       273.66 o
  -2   4  12      38071.31      38391.68       636.73 o
   0   4  12      89705.52     110630.34      1821.52 o
   4   4  12         83.82       7928.52       185.35 o
   6   4  12      28474.50      29267.98       487.34 o
   8   4  12       2013.73       3098.73       218.29 o
  10   4  12      20072.56      21780.26       411.53 o
  12   4  12      88383.84     114849.61      1897.78 o
  14   4  12      44343.81      48732.00       804.26 o
  16   4  12       6221.87       5990.61       177.13 o
  18   4  12      43337.27      50111.90       909.16 o
  20   4  12      24921.64      34973.33       639.51 o
  22   4  12     207162.64     230901.02      4372.14 o
  24   4  12         72.68        424.76       185.87 o
  26   4  12        259.86        561.94       170.73 o
  28   4  12       1972.59       1720.11       239.15 o
  30   4  12         61.78        -84.74       224.11 o
  32   4  12        477.16        349.25       248.53 o
  34   4  12       7960.32       6089.10       587.66 o
 -39   5  12        648.36        266.67       610.82 o
 -37   5  12        459.83       -338.56       594.99 o
 -35   5  12        648.06       -388.52       494.63 o
 -33   5  12         44.19       -331.77       331.77 o
 -31   5  12        324.96        689.85       271.87 o
 -29   5  12          1.84       -180.60       180.60 o
 -27   5  12       2134.99       1615.54       188.77 o
 -25   5  12       1088.38       1293.70       275.11 o
 -23   5  12       5856.58       5437.54       230.89 o
 -21   5  12      28388.30      28273.01       498.72 o
 -19   5  12       3642.14       4284.02       200.98 o
 -17   5  12        211.41        419.63       136.17 o
 -15   5  12      15666.66      16222.08       332.84 o
 -13   5  12      81586.43      65661.20       992.39 o
 -11   5  12      38915.67      58090.58       883.50 o
  -9   5  12      14624.54      16081.09       295.78 o
  -7   5  12      45801.88      82890.04      1142.97 o
  -5   5  12     117873.12     117008.97      1590.74 o
  -3   5  12     251772.11     304496.25     15560.65 o
  -1   5  12     165128.86     198424.72      5223.93 o
   1   5  12      80843.87      87293.62      1275.27 o
   3   5  12      29575.15      29056.65       713.68 o
   5   5  12      56509.02      75773.01      1111.58 o
   7   5  12       6483.94       6972.03       192.87 o
   9   5  12      45398.79      51233.41       838.00 o
  11   5  12        615.80        545.95       128.54 o
  13   5  12       1862.28       2535.60       149.22 o
  15   5  12         24.45       -100.97       100.97 o
  17   5  12      14620.16      16735.25       452.33 o
  19   5  12        887.57        539.61       116.27 o
  21   5  12       4179.36       4831.44       314.66 o
  23   5  12       4450.40       3466.86       170.26 o
  25   5  12         25.43       -132.05       132.05 o
  27   5  12       5284.25       6125.66       445.35 o
  29   5  12        180.11       -208.59       208.59 o
  31   5  12       9351.70      10276.87       481.46 o
  33   5  12        130.53       -430.35       430.35 o
 -38   6  12        529.37       -319.60       607.98 o
 -36   6  12         14.18         72.87       512.68 o
 -34   6  12       7002.19       5797.27       636.38 o
 -32   6  12      12728.09       9498.24       601.74 o
 -30   6  12        397.71        515.47       221.38 o
 -28   6  12        382.05        221.09       180.90 o
 -26   6  12      33134.43      34173.41       819.72 o
 -24   6  12       6972.73       7411.22       269.52 o
 -22   6  12       2431.59       1781.51       176.68 o
 -20   6  12       1003.17        171.60       152.94 o
 -18   6  12     151722.56     137503.78      2077.69 o
 -16   6  12       2176.92       2010.00       152.58 o
 -14   6  12      68437.17      74195.09      1159.94 o
 -12   6  12        166.10        158.68       128.61 o
 -10   6  12       3790.99       3138.69       158.59 o
  -8   6  12      12253.99      16640.22       339.94 o
  -4   6  12       2993.20      10288.67       242.78 o
  -2   6  12      41062.07      45939.08       699.50 o
   0   6  12      44189.05      40046.61       592.62 o
   4   6  12     230449.97     233589.45      7359.98 o
   6   6  12      40441.74      50724.02       923.09 o
   8   6  12      54565.55      46610.01       744.50 o
  10   6  12      40459.18      36804.55       653.16 o
  12   6  12      79816.47      71690.44      1268.40 o
  14   6  12      78648.71      85857.62      1614.05 o
  16   6  12       8018.25       9633.42       346.41 o
  18   6  12      21844.50      25077.07       608.81 o
  20   6  12        956.41       1367.42       201.56 o
  22   6  12      56766.58      68517.29      1327.08 o
  24   6  12        752.06       -237.58       237.58 o
  26   6  12      24859.23      24552.02       821.53 o
  28   6  12       3114.38       2364.78       382.31 o
  30   6  12      13619.12      12586.89      1447.56 o
  32   6  12         86.77       -657.58       657.58 o
 -37   7  12        520.11         72.66       597.55 o
 -35   7  12         22.17       -383.97       608.80 o
 -33   7  12          1.00       -500.87       500.87 o
 -31   7  12        140.90       -334.29       361.33 o
 -29   7  12        777.02        506.61       284.37 o
 -27   7  12      14918.13      15822.81       386.30 o
 -25   7  12        142.72       -174.27       174.27 o
 -23   7  12      18029.21      19326.24       557.13 o
 -21   7  12         47.16        226.95       177.89 o
 -19   7  12       2573.36       4041.43       207.46 o
 -17   7  12       3754.23       5039.31       219.38 o
 -15   7  12      44785.89      51276.76       909.63 o
 -13   7  12      17419.52      13947.97       334.34 o
 -11   7  12      14591.94      13970.41       332.82 o
  -9   7  12      84816.02      83446.73      1292.04 o
  -7   7  12      77408.96      85180.60      1389.32 o
  -5   7  12        686.30       1801.09       137.77 o
  -3   7  12       3961.03       5849.80       175.04 o
  -1   7  12      68810.32      70167.62      1001.04 o
   1   7  12      26824.89      30879.11       528.54 o
   3   7  12      52049.61      62163.64      1011.04 o
   5   7  12     111023.10     127990.59      2019.46 o
   7   7  12      28328.10      34133.17       575.08 o
   9   7  12      37953.48      42106.04       714.55 o
  11   7  12        972.36       2511.09       142.55 o
  13   7  12         17.49       -175.63       175.63 o
  15   7  12       7518.96       6535.36       285.97 o
  17   7  12      28925.79      28214.36       664.79 o
  19   7  12      45185.70      52507.86      1054.27 o
  21   7  12          1.50        377.74       204.88 o
  23   7  12       6724.37       7022.32       384.42 o
  25   7  12       2876.85       3020.12       356.09 o
  27   7  12        348.03        210.18       443.51 o
  29   7  12       4529.97       4504.37       454.32 o
  31   7  12         51.36        -58.73       448.33 o
 -36   8  12       2563.77       3399.27       651.52 o
 -34   8  12       1425.05       1814.55       514.17 o
 -32   8  12       2041.44        693.57       389.41 o
 -30   8  12         59.63       -353.77       353.77 o
 -28   8  12       1259.28        905.65       400.09 o
 -26   8  12       2152.28       2219.40       234.18 o
 -24   8  12       9259.14       9205.55       416.05 o
 -22   8  12        110.43       -138.28       180.79 o
 -20   8  12         73.20       -175.40       175.40 o
 -18   8  12      39019.29      43309.21       795.02 o
 -16   8  12       1278.05       2138.78       186.29 o
 -14   8  12      60503.27      68474.36      1178.19 o
 -12   8  12        449.58          1.07       145.59 o
 -10   8  12      83199.88      81612.97      1268.88 o
  -8   8  12      17779.61      24078.80       541.77 o
  -6   8  12      32993.58      30219.69       549.22 o
  -4   8  12      64539.98      78716.01      1265.53 o
  -2   8  12      37107.39      47528.26       757.64 o
   0   8  12       6613.02       7461.70       341.87 o
   2   8  12      12947.75      10301.27       295.67 o
   4   8  12     111686.67     126457.79      1997.26 o
   6   8  12       3530.51       6300.17       187.03 o
   8   8  12       5506.74       7178.38       221.86 o
  10   8  12      98087.18     115455.24      2010.25 o
  12   8  12      13429.29      14734.03       361.63 o
  14   8  12      20847.30      29902.52       744.25 o
  16   8  12         16.61       -202.38       202.38 o
  18   8  12       9953.47      10343.94       378.50 o
  20   8  12      13000.14      14113.52       459.54 o
  22   8  12       4418.75       3136.88       319.16 o
  24   8  12       2175.61       2518.31       360.29 o
  26   8  12        634.62        106.99       348.01 o
  28   8  12       1987.04       1867.33       438.19 o
  30   8  12       5412.35       5363.19       550.93 o
 -33   9  12         69.70        376.57       491.84 o
 -31   9  12        831.86       -454.78       454.78 o
 -29   9  12        626.04       -354.21       354.21 o
 -27   9  12        893.78        641.59       342.76 o
 -25   9  12       6787.23       5800.65       386.09 o
 -23   9  12      25021.01      25441.16       673.72 o
 -21   9  12      10978.99       9698.00       325.04 o
 -19   9  12       4911.68       3048.12       207.47 o
 -17   9  12      33726.54      35982.13       690.30 o
 -15   9  12      32327.05      33613.42       649.24 o
 -13   9  12       4498.23       4150.80       205.83 o
 -11   9  12       5122.08       6803.89       339.80 o
  -9   9  12      34697.60      34998.89       624.79 o
  -7   9  12      23625.98      31377.92       572.64 o
  -5   9  12      15858.15      12419.28       317.53 o
  -3   9  12     112543.63     110689.80      1755.92 o
  -1   9  12      55068.42      59396.81       931.51 o
   1   9  12      35325.88      39701.26       731.18 o
   3   9  12        222.87       1927.44       157.16 o
   5   9  12      48828.59      55170.02       972.69 o
   7   9  12      20214.62      25897.92       486.37 o
   9   9  12      16371.74      19240.79       405.81 o
  11   9  12        326.50       1716.09       153.53 o
  13   9  12       1644.45       1271.44       238.34 o
  15   9  12      53986.08      59499.86      1320.32 o
  17   9  12      33112.32      36485.95       954.10 o
  19   9  12      28632.45      28190.77       710.10 o
  21   9  12       2764.05       1857.71       299.68 o
  23   9  12       9382.66       6994.65       461.15 o
  25   9  12       1095.57        382.54       356.25 o
  27   9  12       3884.22       2759.19       464.93 o
  29   9  12       1702.66        274.10       452.73 o
 -32  10  12       2064.26       2081.92       542.23 o
 -30  10  12        146.94       -370.90       370.90 o
 -28  10  12        587.09        567.70       359.27 o
 -26  10  12        263.31        325.72       340.86 o
 -24  10  12      39652.91      45032.93      1286.94 o
 -22  10  12        981.04        347.39       243.96 o
 -20  10  12       4105.52       2707.93       228.53 o
 -18  10  12       6800.24       7868.60       358.88 o
 -16  10  12        816.56        963.89       188.11 o
 -14  10  12         85.56       -172.54       172.54 o
 -12  10  12       9887.19      10078.32       350.29 o
 -10  10  12       2345.17       2564.38       185.73 o
  -8  10  12      17551.10      18484.37       590.32 o
  -6  10  12      43727.69      41510.71       724.37 o
  -4  10  12      53045.49      58777.22      1380.66 o
  -2  10  12      83380.62      90525.30      1441.89 o
   0  10  12      32318.77      33707.26       726.92 o
   2  10  12      58999.36      66623.05      1217.36 o
   4  10  12       4182.18       3766.14       191.68 o
   6  10  12       2440.14       2150.60       166.57 o
   8  10  12       8288.90       7656.72       342.08 o
  10  10  12      22288.18      27631.23       696.85 o
  12  10  12       4391.71       5303.94       261.98 o
  14  10  12        587.01       1129.24       238.14 o
  16  10  12       7661.54       5978.47       347.84 o
  18  10  12       1306.35       1029.20       261.43 o
  20  10  12       6835.35       6715.47       441.77 o
  22  10  12       2042.26       1695.44       427.43 o
  24  10  12        247.83        625.52       366.44 o
  26  10  12        596.19         76.35       373.95 o
  28  10  12       3241.49       2011.47       489.69 o
 -31  11  12         19.09       -355.41       389.22 o
 -29  11  12       1818.57       2208.63       398.70 o
 -27  11  12        115.59       -344.39       344.39 o
 -25  11  12        520.75       -194.33       328.93 o
 -23  11  12       3060.51       2888.56       363.02 o
 -21  11  12       7206.49       8374.49       449.44 o
 -19  11  12      19404.29      19270.57       529.13 o
 -17  11  12       5169.05       4335.35       241.80 o
 -15  11  12       1368.27       1244.99       201.49 o
 -13  11  12      18747.34      19105.47       475.55 o
 -11  11  12      13176.27      14606.62       412.90 o
  -9  11  12       5717.49       6099.59       241.47 o
  -7  11  12      24500.44      22387.10       463.52 o
  -5  11  12      63795.90      66258.07      1143.75 o
  -3  11  12      10676.37      11566.67       320.46 o
  -1  11  12      39472.51      40685.49       719.79 o
   1  11  12       4458.97       4371.73       209.65 o
   3  11  12      49655.54      49404.27      1155.98 o
   5  11  12      95745.56     111856.88      1883.09 o
   7  11  12       5383.31       6868.16       263.65 o
   9  11  12      18675.82      21435.06       536.46 o
  11  11  12        375.31        358.62       183.46 o
  13  11  12      15656.34      16156.47       491.24 o
  15  11  12      19734.46      18898.74       725.21 o
  17  11  12         75.86       -326.86       326.86 o
  19  11  12        308.94       -328.01       328.01 o
  21  11  12       6500.82       4638.00       429.11 o
  23  11  12        257.39       -133.77       430.72 o
  25  11  12       8877.11       7521.13       575.60 o
 -28  12  12         10.42       -371.10       371.10 o
 -26  12  12        947.81        -32.34       358.89 o
 -24  12  12       5737.03       5288.59       481.81 o
 -22  12  12        884.35       1100.58       342.18 o
 -20  12  12       9754.35      10031.91       514.38 o
 -18  12  12       3371.87       4117.50       344.88 o
 -16  12  12       3020.19       3510.89       367.18 o
 -14  12  12      10207.87       8219.98       389.78 o
 -12  12  12       2448.47       2843.93       231.17 o
 -10  12  12      10906.92      11484.86       370.83 o
  -8  12  12       9755.79      10100.64       449.89 o
  -6  12  12        689.37        179.83       172.87 o
  -4  12  12       4702.64       5075.11       216.92 o
  -2  12  12       2173.62       2109.92       163.95 o
   0  12  12      35659.80      40611.62       769.99 o
   2  12  12       1591.66       1899.21       184.88 o
   4  12  12        154.00        -37.63       165.64 o
   6  12  12       8180.47       7979.08       285.00 o
   8  12  12       3075.92       4083.08       358.41 o
  10  12  12       1198.38        969.42       194.55 o
  12  12  12          1.91       -184.73       184.73 o
  14  12  12          3.93       -115.09       173.42 o
  16  12  12      11756.30      10813.93       607.12 o
  18  12  12      11437.62      11664.72       646.01 o
  20  12  12       2991.47       2839.84       406.26 o
  22  12  12       8629.61       7634.88       586.77 o
 -25  13  12         28.15       -354.16       354.16 o
 -23  13  12        724.99        274.27       354.82 o
 -21  13  12      27317.83      30301.84      1028.51 o
 -19  13  12      19797.45      18604.46       853.54 o
 -17  13  12       3912.31       3322.34       402.96 o
 -15  13  12        154.95        143.92       323.67 o
 -13  13  12       4304.61       4049.08       395.34 o
 -11  13  12      53508.41      48545.14      1448.31 o
  -9  13  12         23.12       -219.50       219.50 o
  -7  13  12       1481.64        530.38       205.27 o
  -5  13  12      18164.86      19571.21       529.98 o
  -3  13  12      94095.11     101791.12      2003.52 o
  -1  13  12      32771.28      37414.06       901.60 o
   1  13  12      12885.56      14363.65       471.75 o
   3  13  12       3817.04       4507.25       254.96 o
   5  13  12       8544.97       7903.40       339.83 o
   7  13  12       2807.08       3895.20       243.39 o
   9  13  12       4962.36       4958.18       330.05 o
  11  13  12        175.54         40.38       202.49 o
  13  13  12       6788.66       6378.99       321.80 o
  15  13  12        108.81        183.21       192.41 o
  17  13  12      12162.35      13703.20      1174.80 o
  19  13  12       1426.05       1714.10       396.02 o
  21  13  12        130.06       -382.51       432.04 o
 -22  14  12       4340.37       4181.63       565.78 o
 -20  14  12        204.08        580.96       383.48 o
 -18  14  12       7409.96       6998.92       600.62 o
 -16  14  12       1696.98       1289.39       361.78 o
 -14  14  12       2722.61       1970.23       346.41 o
 -12  14  12          1.95        -38.81       301.21 o
 -10  14  12        141.19        236.48       259.00 o
  -8  14  12          5.51        -99.46       230.92 o
  -6  14  12      24250.01      24208.14       735.81 o
  -4  14  12        385.39        545.41       209.21 o
  -2  14  12      14662.87      12746.66       461.08 o
   0  14  12         99.73        -83.94       258.84 o
   2  14  12      26921.23      24736.26       875.90 o
   4  14  12      12250.21      10534.73       497.89 o
   6  14  12       1796.98       2154.48       258.60 o
   8  14  12       2857.63       1921.44       332.99 o
  10  14  12       2375.78       2172.14       243.07 o
  12  14  12       2535.70       1498.02       229.77 o
  14  14  12       3982.00       3645.05       253.76 o
  16  14  12         38.13        309.90       193.68 o
  18  14  12       4758.13       4087.90       544.22 o
 -19  15  12       1258.77        830.61       705.77 o
 -17  15  12       7975.67       7486.32       871.67 o
 -15  15  12        427.25        223.73       340.49 o
 -13  15  12        925.09        663.69       330.02 o
 -11  15  12      15297.97      14983.71       718.46 o
  -9  15  12      10919.13       9734.47       505.49 o
  -7  15  12       5346.42       5504.34       353.53 o
  -5  15  12       1534.06       1902.68       260.37 o
  -3  15  12      27406.59      27152.89       798.94 o
  -1  15  12       4068.89       3376.49       339.22 o
   1  15  12        137.48         24.88       386.69 o
   3  15  12       5551.45       5460.47       573.89 o
   5  15  12       3504.69       2946.54       316.83 o
   7  15  12       5140.43       5101.67       398.78 o
   9  15  12          5.51       -259.02       259.02 o
  11  15  12       1493.81       1070.40       281.37 o
  13  15  12       4207.15       4868.55       506.51 o
 -12  16  12        268.33        -75.23       322.55 o
 -10  16  12        207.49        -45.44       267.55 o
  -8  16  12         57.52       -252.81       252.81 o
  -6  16  12        918.53        716.22       257.47 o
  -4  16  12       1558.88        957.16       236.91 o
  -2  16  12       1459.52       1147.08       328.58 o
   0  16  12       7827.52       7788.65       466.11 o
   2  16  12       6462.73       5928.10       404.51 o
   4  16  12       9123.57       9939.73       565.33 o
   6  16  12       2420.30       2481.50       329.85 o
 -39   1  13       1931.03       2253.06       938.63 o
 -37   1  13        179.54       -555.75       578.13 o
 -35   1  13         98.98       -507.55       507.55 o
 -33   1  13        119.08        414.11       351.56 o
 -31   1  13         42.81       -120.35       166.87 o
 -29   1  13         52.53       -163.53       163.53 o
 -27   1  13        865.09        104.82       161.45 o
 -25   1  13       4081.91       1113.04       163.90 o
 -23   1  13      22530.59      20680.96       408.27 o
 -21   1  13       1551.88       2961.87       172.34 o
 -19   1  13      81152.20      91174.36      1319.69 o
 -17   1  13      68781.62      64820.13       925.01 o
 -15   1  13     138276.44     145291.58      1993.61 o
 -13   1  13       1094.87      14186.59       308.52 o
 -11   1  13       1228.37        870.99       124.49 o
  -9   1  13      95406.84     112547.34      1513.05 o
  -7   1  13       2847.38        111.74       100.84 o
  -5   1  13      91570.65     130451.52      1970.31 o
  -3   1  13      25606.07      31319.57       414.17 o
  -1   1  13      11105.02      14627.03       230.45 o
   3   1  13      21461.87      13972.50       251.84 o
   5   1  13      77105.50      49323.74       883.12 o
   7   1  13      81976.77     116436.32      2226.52 o
  11   1  13      22411.87      33266.32       569.88 o
  13   1  13     140547.08     164754.94      3343.20 o
  15   1  13      67151.46      93231.52      1514.46 o
  17   1  13     134080.23     139727.91      2361.93 o
  19   1  13        448.24        283.62       107.26 o
  21   1  13      65987.14      69185.09      1144.33 o
  23   1  13      46790.04      50572.63       967.16 o
  25   1  13       2347.46       1878.56       181.92 o
  27   1  13       2241.38       1019.60       187.19 o
  29   1  13        516.13        317.00       325.59 o
  31   1  13        403.74        768.19       960.24 o
  33   1  13        290.34        278.47       998.65 o
  35   1  13        947.85        753.79      1070.67 o
 -40   2  13       1917.22       3144.19       667.14 o
 -38   2  13       3419.51       2265.49       668.33 o
 -36   2  13        814.14       -572.77       631.34 o
 -34   2  13        708.74         67.45       446.51 o
 -32   2  13       4723.22       4963.25       286.02 o
 -30   2  13         33.74       -186.67       186.67 o
 -28   2  13       1372.75        -20.40       158.66 o
 -26   2  13        158.17        -25.73       156.50 o
 -24   2  13       8734.38       9040.57       403.51 o
 -22   2  13      51572.56      54578.73       854.43 o
 -20   2  13      13691.35      12571.68       303.96 o
 -18   2  13       1151.59       1912.98       142.40 o
 -16   2  13        916.63       4316.01       160.40 o
 -14   2  13      56257.34      84500.47      1182.89 o
 -12   2  13     205276.34     284319.88      5829.49 o
 -10   2  13       2188.06      11405.32       242.68 o
  -8   2  13     204014.30     208371.70      4930.93 o
  -6   2  13      30121.41      25505.89       363.17 o
  -4   2  13     130110.91     140863.09      2191.31 o
   0   2  13     132969.00     125509.05      2400.47 o
   2   2  13     123908.09     144953.30      3961.69 o
   4   2  13      77516.70      90438.35      1268.31 o
   8   2  13       1872.59       1914.02       208.97 o
  10   2  13      99480.02     127637.84      2321.25 o
  12   2  13      31132.08      35751.49       905.40 o
  14   2  13       6902.28       5586.12       178.05 o
  16   2  13        282.52        605.66       148.06 o
  18   2  13      37822.95      34307.90       601.68 o
  20   2  13       9421.79      12044.96       285.47 o
  22   2  13        143.09        483.64       122.85 o
  24   2  13      49934.75      53304.44       944.88 o
  26   2  13        682.92        118.87       134.99 o
  28   2  13        291.31        330.05       157.54 o
  30   2  13         13.41       -285.89       286.82 o
  32   2  13       7539.54       6306.78       651.96 o
  34   2  13         14.47      -1013.05      1070.67 o
 -39   3  13        270.96       -675.27       675.27 o
 -37   3  13       4066.90       4296.53       833.67 o
 -35   3  13       3879.04       4242.78       609.12 o
 -33   3  13         19.60        -50.01       309.81 o
 -31   3  13       1704.58       1319.14       201.74 o
 -29   3  13       1878.14       1470.14       198.54 o
 -27   3  13       7073.76       9055.30       290.94 o
 -25   3  13      37504.69      40523.10       669.86 o
 -23   3  13        684.86         55.66       147.15 o
 -21   3  13       6896.31       5862.67       203.86 o
 -19   3  13      21463.38      17906.46       346.95 o
 -17   3  13      55746.74      51471.80       774.69 o
 -15   3  13      34852.26      45907.08       698.67 o
 -13   3  13      33315.88      50830.93       735.82 o
 -11   3  13     150628.61     119116.95      1582.04 o
  -9   3  13     252841.55     261230.20     10760.30 o
  -7   3  13        305.36       1037.38       112.12 o
  -3   3  13     241145.66     227451.53     12334.26 o
   1   3  13      26089.11      27479.65       395.40 o
   7   3  13      56195.95      80068.70      1270.45 o
   9   3  13      65985.36      94097.60      1548.62 o
  11   3  13      71299.24      70324.22      1128.48 o
  13   3  13       1341.85       1440.40       105.17 o
  15   3  13       7101.38       6811.54       375.88 o
  17   3  13      25473.09      26432.31       513.60 o
  19   3  13       8329.57       5415.79       194.77 o
  21   3  13        979.84       1188.37       166.93 o
  23   3  13       3610.14       3595.38       192.51 o
  25   3  13      25659.91      31256.73       650.69 o
  27   3  13       6874.51       9067.38       395.83 o
  29   3  13       4065.80       4173.53       279.61 o
  31   3  13         21.40        -30.24       209.49 o
  33   3  13      11044.28      10321.62       585.50 o
 -38   4  13         30.26       -596.77       596.77 o
 -36   4  13       2712.78       1962.52       593.52 o
 -34   4  13       1322.92       1264.08       369.83 o
 -32   4  13        758.01        303.02       303.76 o
 -30   4  13         25.13       -185.21       185.21 o
 -28   4  13         67.53       -145.12       185.41 o
 -26   4  13         19.40        101.81       185.84 o
 -24   4  13       3221.18       2632.62       187.32 o
 -22   4  13      42095.24      48030.27       798.72 o
 -20   4  13       5138.71       3685.85       166.30 o
 -18   4  13       8634.73      11985.88       354.20 o
 -16   4  13      15975.09      24613.64       424.45 o
 -14   4  13      55761.93      53096.87       818.44 o
 -12   4  13       1883.66       2000.93       130.08 o
 -10   4  13         43.28       -110.86       110.86 o
  -8   4  13        108.12        719.61       107.81 o
  -6   4  13      11503.36      13917.85       363.15 o
  -4   4  13      40081.23      56768.71       745.07 o
  -2   4  13     145706.42     141301.72      3295.96 o
   0   4  13      34742.70      45213.06       618.70 o
   2   4  13       5473.37       9802.99       288.16 o
   4   4  13      78656.80      78801.06      1198.30 o
   6   4  13      35648.68      48649.15       730.14 o
   8   4  13      22191.84      43773.83       751.55 o
  10   4  13      23521.31      23160.92       434.83 o
  12   4  13        160.46        583.33        97.82 o
  14   4  13       1590.68        472.01        99.79 o
  16   4  13       4095.24       4367.26       155.35 o
  18   4  13       8156.41       9319.88       260.87 o
  20   4  13      20699.68      22883.98       452.85 o
  22   4  13          0.94        172.48       151.40 o
  24   4  13       2123.31       2356.00       176.75 o
  26   4  13      11336.24      11884.27       421.23 o
  28   4  13       1523.96       1564.29       232.14 o
  30   4  13         95.90       -220.24       224.98 o
  32   4  13       1016.28        894.21       245.23 o
  34   4  13          0.22        -48.01       518.53 o
 -37   5  13        679.49        157.57       608.87 o
 -35   5  13       1646.01        852.65       374.39 o
 -33   5  13        759.92       -325.79       356.29 o
 -31   5  13        481.98       -194.68       298.48 o
 -29   5  13       2385.83       2297.16       205.27 o
 -27   5  13       1059.92       1308.09       190.59 o
 -25   5  13      89105.27     105448.67      1740.69 o
 -23   5  13       1830.20       1233.66       173.47 o
 -21   5  13        998.95       -154.56       154.56 o
 -19   5  13      22445.17      21079.54       403.76 o
 -17   5  13     127981.11     130596.60      1917.31 o
 -15   5  13      20131.51      20356.90       387.39 o
 -13   5  13        274.80        610.61       129.27 o
 -11   5  13         33.88       3557.06       165.56 o
  -7   5  13     116612.88      99479.49      1364.89 o
  -3   5  13      50197.90      47284.70       692.60 o
   1   5  13     123023.07     134302.66      2471.92 o
   5   5  13     139150.06     161890.59      3074.01 o
   7   5  13      19002.85      26624.37       490.65 o
   9   5  13       6643.78      10894.36       299.78 o
  11   5  13       5337.81       3498.75       150.09 o
  13   5  13         12.64        659.46        99.50 o
  15   5  13       7731.23       5679.61       195.17 o
  17   5  13      51111.28      56447.07       979.78 o
  19   5  13       2572.16       1203.54       131.37 o
  21   5  13      47391.20      49044.57       902.77 o
  23   5  13       7209.12       6991.88       252.61 o
  25   5  13      21834.50      25068.63       581.46 o
  27   5  13       3206.86       3581.30       258.19 o
  29   5  13       4183.56       3026.68       362.80 o
  31   5  13       3461.77       3203.85       583.50 o
  33   5  13          0.51       -226.27       226.27 o
 -38   6  13        442.66        572.46       607.63 o
 -36   6  13         31.35        633.53       526.73 o
 -34   6  13        102.95         93.89       492.32 o
 -32   6  13        199.96       -293.79       293.79 o
 -30   6  13       3350.51       2106.00       260.82 o
 -28   6  13       3116.83       3420.87       212.13 o
 -26   6  13        305.67        399.09       227.88 o
 -24   6  13       5544.39       2847.11       200.48 o
 -22   6  13       2747.74       2167.88       184.35 o
 -20   6  13          0.20       -159.15       159.15 o
 -18   6  13      12854.19      11297.65       324.93 o
 -16   6  13      18632.12      24819.01       465.82 o
 -14   6  13       2337.66       2726.59       168.96 o
 -12   6  13      47486.32      63153.82      1043.32 o
 -10   6  13       2495.11       3932.71       172.57 o
  -8   6  13      83665.89      99210.82      1519.53 o
  -6   6  13       2372.45      10988.51       345.02 o
  -4   6  13       1463.36        777.90       108.27 o
  -2   6  13      32793.39      35776.91       540.66 o
   0   6  13       2379.79       2794.21       158.33 o
   2   6  13     101689.95     126487.95      1907.11 o
   4   6  13      55514.09      66632.53       987.63 o
   6   6  13      72675.80      77174.14      1277.13 o
   8   6  13      22183.22      22014.25       414.99 o
  10   6  13       6296.24       5966.20       189.82 o
  12   6  13      12281.27      13731.69       332.48 o
  14   6  13      37525.45      38863.46       777.48 o
  16   6  13       1276.92        106.63       172.68 o
  18   6  13        131.50        619.51       185.02 o
  20   6  13      21830.82      21797.33       561.18 o
  22   6  13        137.66       -200.14       200.14 o
  24   6  13       4591.70       3437.59       303.95 o
  26   6  13       5500.27       4344.26       407.56 o
  28   6  13         90.49         -4.72       381.59 o
  30   6  13        235.85       -588.55       772.99 o
  32   6  13        117.23       -316.58       594.05 o
 -37   7  13       1263.79       2699.40       561.89 o
 -35   7  13         14.79        -48.80       502.81 o
 -33   7  13        995.83       1253.74       497.42 o
 -31   7  13        747.52        389.15       379.11 o
 -29   7  13        555.06        219.63       264.66 o
 -27   7  13        107.62         53.83       195.23 o
 -25   7  13      12959.06      15469.46       470.51 o
 -23   7  13      17370.19      15010.31       418.21 o
 -21   7  13        375.73       -120.55       178.20 o
 -19   7  13      22195.06      20958.62       467.25 o
 -17   7  13     113017.78     109598.80      1830.89 o
 -15   7  13      68206.41      74925.74      1228.62 o
 -13   7  13       3276.74       4008.73       184.53 o
 -11   7  13      11357.05      11071.86       306.33 o
  -9   7  13     107129.11     128778.10      1960.35 o
  -7   7  13      96890.48      83324.43      1288.76 o
  -5   7  13       1685.93        664.39       131.19 o
  -3   7  13        183.01        562.61       111.74 o
  -1   7  13         17.52        445.04        95.00 o
   1   7  13       8654.83      11418.54       342.36 o
   3   7  13      21664.52      22074.80       391.52 o
   5   7  13       9728.70      10250.19       248.79 o
   7   7  13       2113.44       2606.54       131.79 o
   9   7  13      52541.79      59385.29      1016.36 o
  11   7  13      12405.71      11638.94       441.23 o
  13   7  13      33145.60      27959.06       648.23 o
  15   7  13        209.88        267.03       189.02 o
  17   7  13      43856.42      46447.56       939.77 o
  19   7  13       3616.46       5061.49       294.66 o
  21   7  13       5034.26       4694.30       264.62 o
  23   7  13       2367.68       2298.21       299.66 o
  25   7  13        484.16       1390.22       328.99 o
  27   7  13       3156.69       3575.69       434.72 o
  29   7  13       7178.78       4740.17       531.05 o
  31   7  13        481.01        138.28       438.27 o
 -34   8  13       1350.75       1512.48       524.71 o
 -32   8  13       1841.37        400.92       390.75 o
 -30   8  13       4700.71       2548.66       398.95 o
 -28   8  13      10112.30      11296.11       905.58 o
 -26   8  13       2319.72       1968.36       234.05 o
 -24   8  13       3848.99       3178.71       227.61 o
 -22   8  13      27376.41      23207.43       510.28 o
 -20   8  13       5354.71       3438.04       213.67 o
 -18   8  13      18274.12      21222.30       477.35 o
 -16   8  13      46572.22      52154.08       929.69 o
 -14   8  13      26156.81      29367.90       607.22 o
 -12   8  13      19584.76      17208.53       418.84 o
 -10   8  13      18379.53      17421.50       368.08 o
  -8   8  13      15405.10      21188.02       430.34 o
  -6   8  13      31935.32      35528.79       629.54 o
  -4   8  13     109681.09     133978.00      2109.75 o
  -2   8  13      50557.23      63684.65       992.64 o
   0   8  13       2297.49       2135.42       162.90 o
   2   8  13       1136.65       1404.76       145.02 o
   4   8  13     195765.58     222448.16      4309.35 o
   6   8  13       2269.31        890.27       106.26 o
   8   8  13        988.20       4261.94       210.03 o
  10   8  13       4998.89       5378.38       198.28 o
  12   8  13       5885.09       8560.02       342.84 o
  14   8  13       7499.21       6612.98       283.45 o
  16   8  13       2160.40       1114.16       215.31 o
  18   8  13      15228.10      14511.44       504.78 o
  20   8  13       6286.10       6816.40       311.67 o
  22   8  13        453.81       -270.79       276.40 o
  24   8  13      38555.89      36309.80      1103.14 o
  26   8  13      10050.97       9232.11       612.08 o
  28   8  13       3577.76       2471.06       447.88 o
  30   8  13         61.47         17.47       497.39 o
 -33   9  13        967.01        298.78       497.62 o
 -31   9  13         35.03       -387.44       387.44 o
 -29   9  13       2344.19       1458.20       377.32 o
 -27   9  13       1076.25        664.05       351.74 o
 -25   9  13       6683.48       5123.92       331.81 o
 -23   9  13      15666.01      18970.58       478.00 o
 -21   9  13        197.13         15.80       190.04 o
 -19   9  13       4268.24       3253.32       214.15 o
 -17   9  13      16315.61      17316.88       426.93 o
 -15   9  13       1979.66       3758.09       211.27 o
 -13   9  13       7414.61       5754.15       218.80 o
 -11   9  13      26261.89      25201.31       495.65 o
  -9   9  13      73074.14      70818.72      1159.67 o
  -7   9  13       4298.24       2759.55       169.55 o
  -5   9  13       6969.97      12715.77       440.91 o
  -3   9  13      68948.34      60463.20       951.74 o
  -1   9  13      35075.88      32999.07       560.19 o
   1   9  13      83937.52      95692.60      1684.32 o
   3   9  13      30866.83      28705.26       569.92 o
   5   9  13      15161.47      16996.52       401.26 o
   7   9  13     108974.88     113011.73      1785.02 o
   9   9  13      60219.64      56025.46      1021.30 o
  11   9  13      44517.35      45201.32       894.83 o
  13   9  13      26884.33      34085.89       791.65 o
  15   9  13       6673.87       5647.42       277.40 o
  17   9  13      37886.05      42233.27       939.66 o
  19   9  13       5614.02       5545.02       343.88 o
  21   9  13      17219.74      19264.47       808.71 o
  23   9  13      20661.12      21400.69       808.91 o
  25   9  13       2569.69       1938.32       373.34 o
  27   9  13       2066.59       1260.51       442.87 o
 -32  10  13        371.71        180.59       485.18 o
 -30  10  13        531.84        -93.01       381.60 o
 -28  10  13       3387.19       3224.05       398.64 o
 -26  10  13      10317.28       9671.38       966.22 o
 -24  10  13       2319.69        609.69       350.07 o
 -22  10  13       6499.51       7320.99       513.40 o
 -20  10  13         96.71       -189.63       189.63 o
 -18  10  13        577.92       -105.92       185.01 o
 -16  10  13      21727.43      22355.79       497.99 o
 -14  10  13      11470.78      11571.34       354.64 o
 -12  10  13      20537.14      20039.96       485.08 o
 -10  10  13       1056.68       1950.53       171.57 o
  -8  10  13      13866.22      10691.60       310.41 o
  -6  10  13      20615.69      21180.72       441.47 o
  -4  10  13      14836.39      14886.98       361.53 o
  -2  10  13       3256.76       2533.22       181.47 o
   0  10  13      54303.45      54805.28       976.58 o
   2  10  13      12933.86      15731.51       397.66 o
   4  10  13       4185.79       4464.69       208.37 o
   6  10  13       1556.41       1154.22       162.86 o
   8  10  13        348.02        447.47       151.59 o
  10  10  13        743.99        923.49       176.18 o
  12  10  13      18199.02      18848.99       596.90 o
  14  10  13       2339.79       3122.46       262.87 o
  16  10  13      15795.35      18690.02       584.19 o
  18  10  13      15395.72      18064.98       641.51 o
  20  10  13        592.15        551.59       342.27 o
  22  10  13       2876.31       2465.08       427.37 o
  24  10  13         19.26       -220.38       352.05 o
  26  10  13          0.60       -440.47       440.47 o
 -31  11  13        904.08         43.21       979.44 o
 -29  11  13        109.93        277.33       378.69 o
 -27  11  13         21.96       -356.77       356.77 o
 -25  11  13       1787.22       1494.47       363.43 o
 -23  11  13        363.75        786.13       337.96 o
 -21  11  13        219.98       -175.20       320.14 o
 -19  11  13      16005.69      14922.98       581.43 o
 -17  11  13       2107.28       2460.73       209.48 o
 -15  11  13          5.07       -182.51       182.51 o
 -13  11  13      14341.99      17118.94       454.25 o
 -11  11  13      11007.53      12037.57       386.64 o
  -9  11  13      45830.60      46890.12       810.67 o
  -7  11  13         29.30        187.55       160.35 o
  -5  11  13      10484.18      11992.14       329.35 o
  -3  11  13      18120.05      20395.99       453.61 o
  -1  11  13     106880.97     110559.77      1864.04 o
   1  11  13      98021.84      97038.97      1650.17 o
   3  11  13       4102.64       5327.31       232.42 o
   5  11  13      43695.75      49746.18       907.83 o
   7  11  13      23032.80      27032.19       589.52 o
   9  11  13      60061.73      65227.49      1429.40 o
  11  11  13       3887.40       5509.78       283.93 o
  13  11  13       3074.56       2851.10       205.56 o
  15  11  13      12426.53      11842.13       580.34 o
  17  11  13      13991.14      12939.89       741.85 o
  19  11  13       8833.30       7904.43       503.05 o
  21  11  13      29434.46      30801.19      1292.58 o
  23  11  13       6761.70       6182.95       528.75 o
  25  11  13      13367.81      12043.16       739.46 o
 -28  12  13        163.95       -376.13       376.13 o
 -26  12  13       1852.46       1111.27       379.64 o
 -24  12  13       2574.46       1954.53       387.56 o
 -22  12  13      24583.17      28725.22       990.14 o
 -20  12  13        272.15        564.11       321.64 o
 -18  12  13       1628.99       1710.24       318.19 o
 -16  12  13       3931.86       3468.17       366.35 o
 -14  12  13       3484.23       3986.60       312.29 o
 -12  12  13          2.29         40.96       213.62 o
 -10  12  13        375.76        509.36       182.34 o
  -8  12  13        404.44        -20.40       172.83 o
  -6  12  13      11504.07       9231.06       299.01 o
  -4  12  13          7.37         35.85       154.52 o
  -2  12  13      35725.25      39299.50       671.70 o
   0  12  13       8884.67      10677.96       362.73 o
   2  12  13       6471.52       5223.32       237.61 o
   4  12  13       7109.06       6621.64       323.55 o
   6  12  13      33809.79      38781.62       751.68 o
   8  12  13       4411.44       5086.02       308.12 o
  10  12  13       7996.08       7094.89       387.05 o
  12  12  13       8576.53       7616.54       332.03 o
  14  12  13       3773.14       3554.51       225.65 o
  16  12  13        249.43       -294.93       313.38 o
  18  12  13       4063.95       4208.95       404.10 o
  20  12  13       4301.03       3211.99       555.64 o
  22  12  13        248.09       -524.21       524.21 o
 -25  13  13        652.31       -220.15       353.79 o
 -23  13  13         33.86       -356.17       356.17 o
 -21  13  13        660.26        450.67       352.65 o
 -19  13  13        150.78       1214.58       384.07 o
 -17  13  13       2581.36       2926.39       401.93 o
 -15  13  13      10562.20       9791.61       811.86 o
 -13  13  13        853.78        292.66       315.93 o
 -11  13  13        124.90        154.86       244.31 o
  -9  13  13       3908.35       4267.12       278.28 o
  -7  13  13       2959.81       3299.65       258.72 o
  -5  13  13       8299.46       9035.72       366.65 o
  -3  13  13          4.13       -115.20       185.20 o
  -1  13  13       9432.74       8615.08       358.68 o
   1  13  13      22968.01      22284.87       593.54 o
   3  13  13       1762.03       1723.57       221.06 o
   5  13  13       4524.96       4578.26       261.77 o
   7  13  13      28308.53      28618.71       738.30 o
   9  13  13      42625.63      41670.06      1141.45 o
  11  13  13       2717.65       3187.45       241.36 o
  13  13  13      13870.73      13387.36       583.45 o
  15  13  13       4104.99       5155.25       289.40 o
  17  13  13       5864.82       5844.77       432.42 o
  19  13  13       1564.04        651.04       419.49 o
 -22  14  13       8311.60       8546.10      1006.92 o
 -20  14  13       2551.86       2290.18       591.85 o
 -18  14  13       5676.82       5123.55       452.60 o
 -16  14  13          2.77       -133.22       342.60 o
 -14  14  13        387.63        690.36       331.66 o
 -12  14  13       1502.63       1620.96       324.77 o
 -10  14  13        226.51         63.49       257.56 o
  -8  14  13        248.26        -70.82       237.87 o
  -6  14  13        796.11        757.16       234.05 o
  -4  14  13      16233.94      19774.53       604.69 o
  -2  14  13      52442.07      52172.34      1566.93 o
   0  14  13       5869.15       6727.71       415.77 o
   2  14  13       3511.64       3530.50       311.09 o
   4  14  13       2650.76       2969.09       302.20 o
   6  14  13      10857.35       9517.51       565.91 o
   8  14  13       4749.62       4951.90       518.10 o
  10  14  13          3.87       -214.80       214.80 o
  12  14  13        713.75        548.32       289.87 o
  14  14  13      16287.10      15835.19       652.94 o
  16  14  13        590.86        319.99       199.27 o
 -17  15  13       4639.87       5208.73       451.76 o
 -15  15  13       3811.19       3324.34       392.38 o
 -13  15  13        163.74        204.45       360.34 o
 -11  15  13       1081.00        830.56       320.16 o
  -9  15  13       2918.36       3183.34       303.40 o
  -7  15  13       2104.35       1558.11       262.60 o
  -5  15  13      20542.92      20355.16       664.36 o
  -3  15  13        965.82       1208.79       213.01 o
  -1  15  13       8492.64       7229.19       594.18 o
   1  15  13       4591.03       3163.24       340.38 o
   3  15  13      14755.08      14092.04       596.44 o
   5  15  13        276.12       -157.58       266.73 o
   7  15  13         89.20       -104.75       263.90 o
   9  15  13       8826.58       7947.85       440.57 o
  11  15  13       8131.49       6811.56       628.82 o
 -10  16  13       5321.15       4255.17       331.48 o
  -8  16  13       1827.60       1340.91       274.47 o
  -6  16  13         20.72        166.85       246.98 o
  -4  16  13       3094.70       2695.21       261.60 o
  -2  16  13       1071.82        893.56       324.61 o
   0  16  13        288.32       -203.53       291.74 o
   2  16  13       1312.89       1609.19       315.45 o
   4  16  13      13955.79      14647.73       681.19 o
   6  16  13      15023.22      15560.65      1257.91 o
 -40   0  14       2265.69       2563.84      1301.12 o
 -38   0  14       4250.33       6764.88      1382.74 o
 -36   0  14       6893.07       7099.93       663.82 o
 -34   0  14       9372.86       8258.44       642.40 o
 -32   0  14        157.73        -51.02       309.24 o
 -30   0  14       3030.84       3188.34       279.58 o
 -28   0  14       4454.29       3508.99       273.78 o
 -26   0  14       6203.53       3616.81       266.30 o
 -24   0  14      21759.11      22147.61       610.57 o
 -22   0  14      36271.57      35803.03       852.84 o
 -20   0  14      89292.33     101089.13      2129.66 o
 -18   0  14      41840.99      36338.87       792.23 o
 -16   0  14       6112.32       3815.23       222.98 o
 -14   0  14      53244.16      91668.93      1810.50 o
 -12   0  14      27079.62      41532.35       878.04 o
 -10   0  14     246739.88     277681.97     10621.59 o
  -8   0  14     192689.97     162602.58      2930.28 o
  -4   0  14      78769.38     110397.55      1891.98 o
   0   0  14      79729.12     112069.63      2025.22 o
   4   0  14      25257.58      22659.82       539.83 o
   6   0  14      10321.23      25675.19       567.15 o
  10   0  14      31499.25      41042.70      2178.03 o
  12   0  14      32540.61      51657.30      1958.76 o
  14   0  14      39250.31      67347.07      5203.52 o
  16   0  14      95981.70      93350.29      2297.88 o
  18   0  14      24956.55      21833.34       620.63 o
  20   0  14      10376.08      15848.21       501.50 o
  22   0  14      67354.16      81467.91      2028.11 o
  24   0  14       2099.49       2067.67       388.25 o
  26   0  14       3188.78       4575.94       399.50 o
  28   0  14      18624.54      22612.57      1107.95 o
  30   0  14      14689.73      16372.05      1411.55 o
 -39   1  14        896.75        458.97       607.93 o
 -37   1  14        179.04       -192.31       541.74 o
 -35   1  14        843.81        543.37       467.29 o
 -33   1  14        859.22        331.43       257.89 o
 -31   1  14        772.39        562.07       178.60 o
 -29   1  14       2311.33       1631.44       182.96 o
 -27   1  14       1801.22       1339.82       176.70 o
 -25   1  14          0.71       -163.32       163.32 o
 -23   1  14       1488.84        209.21       163.00 o
 -21   1  14      46350.54      54515.11       855.41 o
 -19   1  14       1891.92       1225.56       148.91 o
 -17   1  14       4385.88       3224.74       163.25 o
 -15   1  14       1102.75       2136.73       139.83 o
 -13   1  14      22101.86      25361.00       418.26 o
 -11   1  14      25750.60      21030.75       362.82 o
  -9   1  14       2035.58       2286.74       126.21 o
  -7   1  14       8342.18       1502.80       110.16 o
  -5   1  14     165279.52     152523.70      2473.57 o
  -3   1  14     164017.77     143612.52      2408.82 o
  -1   1  14      96452.08     109915.29      1468.48 o
   1   1  14     129345.14     173923.08     10164.12 o
   3   1  14       2356.15       2676.24       228.52 o
   7   1  14      38180.07      61661.01      1460.02 o
   9   1  14        348.64        398.77        86.36 o
  11   1  14      29607.17      36868.37       626.97 o
  13   1  14       1841.93       2875.60       119.62 o
  15   1  14      16614.99      14510.23       301.54 o
  17   1  14       2646.85       3455.92       216.95 o
  19   1  14      26796.00      31068.47       754.99 o
  21   1  14       7495.96       8358.02       274.11 o
  23   1  14       2391.60       3818.35       184.20 o
  25   1  14      17005.70      16749.52       417.84 o
  27   1  14      35066.46      36849.87      1002.60 o
  29   1  14         52.76         58.99       799.40 o
  31   1  14        922.93       1790.84       662.56 o
  33   1  14         26.58        312.08       643.36 o
 -40   2  14         14.86         85.68      1051.13 o
 -38   2  14         12.33       -539.90       578.80 o
 -36   2  14       2002.28        820.55       559.40 o
 -34   2  14       4318.14       3614.91       442.64 o
 -32   2  14        452.94       1155.64       281.65 o
 -30   2  14      12526.35      11572.07       346.86 o
 -28   2  14       1376.56        874.70       172.98 o
 -26   2  14      11907.50      10753.08       322.99 o
 -24   2  14       4796.44       5407.04       211.52 o
 -22   2  14      18488.11      20775.04       408.94 o
 -20   2  14      48791.27      50080.79       789.95 o
 -18   2  14        384.49        624.69       138.76 o
 -16   2  14       5543.95       1677.62       138.49 o
 -14   2  14      90055.77     105112.31      1453.94 o
 -12   2  14      49305.20      60489.62       865.16 o
 -10   2  14      74754.23     100819.38      1347.62 o
  -8   2  14       4761.15      17304.64       302.05 o
  -6   2  14        192.36       6415.93       167.15 o
  -4   2  14      42183.07      41317.19       661.32 o
  -2   2  14      72562.46      90858.70      1128.48 o
   0   2  14      26001.08      37932.27       802.91 o
   2   2  14       2456.16        661.55        76.13 o
   4   2  14      39063.50      26053.03       704.23 o
   6   2  14        108.05        276.46        88.02 o
   8   2  14      65127.30      62014.38      1264.36 o
  10   2  14        402.70        369.39        82.21 o
  12   2  14       8155.91       9665.25       228.80 o
  14   2  14      17857.45      20968.30       415.55 o
  16   2  14       8690.64      12338.89       276.93 o
  18   2  14        540.56        433.08       109.55 o
  20   2  14       1364.23       1745.18       128.21 o
  22   2  14      28113.23      35426.04       628.99 o
  24   2  14        966.94       1248.04       135.00 o
  26   2  14       3780.12       2502.03       274.75 o
  28   2  14       8964.54      10721.76       498.46 o
  30   2  14       1367.93        695.15       434.51 o
  32   2  14       1209.52        657.76       609.75 o
  34   2  14        578.21       -148.73       536.07 o
 -39   3  14         66.65       -697.15       697.15 o
 -37   3  14       2861.80       1892.33       607.69 o
 -35   3  14        106.14        -96.44       481.29 o
 -33   3  14       1050.62        665.41       388.04 o
 -31   3  14       7459.00       7824.10       487.21 o
 -29   3  14        955.93        298.43       192.38 o
 -27   3  14        221.78        -87.65       169.25 o
 -25   3  14        962.02       1583.65       169.09 o
 -23   3  14       6793.65       6192.23       224.32 o
 -21   3  14      83982.83      80458.59      1217.87 o
 -19   3  14      14573.53      12913.13       299.43 o
 -17   3  14       4685.78       1746.70       143.67 o
 -15   3  14       3061.87       1543.63       136.71 o
 -13   3  14     137307.55     144769.02      1984.84 o
 -11   3  14      54656.46      55946.42       776.14 o
  -9   3  14       3831.20       4296.45       145.20 o
  -7   3  14         97.83       3304.60       124.74 o
  -5   3  14      97912.52      94587.73      1214.36 o
  -1   3  14      86692.08     109227.66      1474.87 o
   1   3  14      73287.54      70292.85      1124.77 o
   3   3  14       4012.35      15220.46       272.19 o
   5   3  14      78686.78     113443.62      1704.91 o
   7   3  14      21131.37      26293.31       452.25 o
   9   3  14      20781.25      25135.67       615.67 o
  11   3  14      51550.93      53493.81       830.26 o
  13   3  14       5990.12       7023.16       199.44 o
  15   3  14       3499.51       5687.49       178.79 o
  17   3  14       9405.54       8438.67       249.61 o
  19   3  14      12744.53      13808.57       327.75 o
  21   3  14      16100.05      18740.33       405.66 o
  23   3  14        128.06        178.97       152.34 o
  25   3  14      38198.32      35699.83       757.48 o
  27   3  14       6822.44       6451.37       340.55 o
  29   3  14        893.23        412.53       212.10 o
  31   3  14         25.17       -113.17       226.20 o
  33   3  14       2840.23       2710.29       415.88 o
 -38   4  14        513.97       -600.31       600.31 o
 -36   4  14         75.61       -430.02       510.14 o
 -34   4  14        620.08        554.15       481.89 o
 -32   4  14       2824.07       2154.12       333.42 o
 -30   4  14       2636.27       2493.72       213.19 o
 -28   4  14      39050.04      44925.01       796.23 o
 -26   4  14      26492.01      31055.58       581.37 o
 -24   4  14       9222.67       7875.65       288.77 o
 -22   4  14      22300.51      20710.39       446.37 o
 -20   4  14      13388.38      10879.22       279.87 o
 -18   4  14      24797.16      23772.01       434.50 o
 -16   4  14       1031.95        178.42       134.88 o
 -14   4  14      10815.61      10657.70       272.30 o
 -12   4  14        442.09       -114.02       114.02 o
 -10   4  14      73685.49      60826.61       858.42 o
  -8   4  14      52542.59      30347.22       465.41 o
  -6   4  14      79619.28      84435.09      1721.07 o
  -4   4  14      32917.09      32635.66       713.94 o
  -2   4  14      13683.74      11809.27       473.73 o
   0   4  14        384.15       5477.38       209.90 o
   4   4  14      90203.08     109273.30      1781.61 o
   6   4  14      26979.63      25066.92       424.28 o
   8   4  14      44014.99      43084.34       705.26 o
  10   4  14      91328.51      80079.13      1331.86 o
  12   4  14       6407.14       9289.30       444.95 o
  14   4  14        541.03        343.71       145.02 o
  16   4  14      41901.17      44405.77       744.52 o
  18   4  14      12425.33      11701.42       294.23 o
  20   4  14      20113.70      21253.59       433.31 o
  22   4  14         46.34         60.76       143.14 o
[truncated: 358,059 more chars]
